# Supplementary material for: Female cortical cellular mosaicism underlies shared MeCP2 and PCB impacted gene pathways
Source: iScience. 2026 Apr 20;29(5):115573. doi: 10.1016/j.isci.2026.115573 (PMC13198081; doi:10.1016/j.isci.2026.115573)
Supplement: Table S1. Cellular proportions per cell type per experimental condition — Values represent cell type proportions (%) within each experimental condition. [file mmc2.csv]

Cluster	Condition	Value
L2_3_IT	HET_PCB	21.8632502436986
L2_3_IT	HET_VEHICLE	23.4282167243061
L2_3_IT	WT_PCB	21.3859649122807
L2_3_IT	WT_VEHICLE	17.9770469338815
L4	HET_PCB	17.212087453001
L4	HET_VEHICLE	14.2325086459165
L4	WT_PCB	7.74561403508772
L4	WT_VEHICLE	11.2195957519699
L5	HET_PCB	12.6444784848907
L5	HET_VEHICLE	16.8839230291744
L5	WT_PCB	17.9035087719298
L5	WT_VEHICLE	20.3665638917437
L6	HET_PCB	21.403704219468
L6	HET_VEHICLE	21.2290502793296
L6	WT_PCB	16.6842105263158
L6	WT_VEHICLE	20.7005823912299
Pvalb	HET_PCB	9.51121013786381
Pvalb	HET_VEHICLE	7.18276137270551
Pvalb	WT_PCB	5.74561403508772
Pvalb	WT_VEHICLE	6.02946214457006
Vip	HET_PCB	3.82955020192174
Vip	HET_VEHICLE	3.17460317460317
Vip	WT_PCB	3.60526315789474
Vip	WT_VEHICLE	3.75128468653649
Sst	HET_PCB	5.20818827461356
Sst	HET_VEHICLE	5.93242883745677
Sst	WT_PCB	13.0964912280702
Sst	WT_VEHICLE	10.1575882151422
Sncg	HET_PCB	0.348140927447431
Sncg	HET_VEHICLE	0.602997251041944
Sncg	WT_PCB	1.23684210526316
Sncg	WT_VEHICLE	0.839328537170264
Lamp5	HET_PCB	2.92438379055842
Lamp5	HET_VEHICLE	3.00611864857675
Lamp5	WT_PCB	4.79824561403509
Lamp5	WT_VEHICLE	2.40664611168208
Oligo	HET_PCB	1.90781228241192
Oligo	HET_VEHICLE	0.975436729626674
Oligo	WT_PCB	1.71052631578947
Oligo	WT_VEHICLE	2.75779376498801
Astro	HET_PCB	1.07227405653809
Astro	HET_VEHICLE	0.762614170435399
Astro	WT_PCB	0.456140350877193
Astro	WT_VEHICLE	0.882151421719767
Non-neuronal	HET_PCB	2.07491992758669
Non-neuronal	HET_VEHICLE	2.58934113682717
Non-neuronal	WT_PCB	5.63157894736842
Non-neuronal	WT_VEHICLE	2.91195614936622
