# Supplementary material for: Female cortical cellular mosaicism underlies shared MeCP2 and PCB impacted gene pathways
Source: iScience. 2026 Apr 20;29(5):115573. doi: 10.1016/j.isci.2026.115573 (PMC13198081; doi:10.1016/j.isci.2026.115573)
Supplement: Table S2. List of significant KEGG terms per DEG test for each cell type [file mmc3.csv]

Term	Overlap	P.value	Adjusted.P.value	Old.P.value	Old.Adjusted.P.value	Odds.Ratio	Combined.Score	Genes	Celltype	DEG_test
Circadian entrainment	8/99	5.4732299710391E-08	4.69306738391586E-06	0	0	17.7645211930926	297.037215826299	GRIA2;GRIN2A;GNG3;KCNJ6;CAMK2A;GNAS;CALM1;CALM2	L2_3_IT	VehicleVsPCB_in_HETs
Aldosterone synthesis and secretion	8/102	6.91966408359278E-08	4.69306738391586E-06	0	0	17.1949630916196	283.48155246463	CAMK2A;GNAS;ATP2B2;ATP1A1;ATP2B1;ATP1B1;CALM1;CALM2	L2_3_IT	VehicleVsPCB_in_HETs
Gastric acid secretion	7/74	1.29244533920516E-07	4.69306738391586E-06	0	0	20.9240162822252	331.887531649984	CAMK2A;GNAS;ATP1A1;ATP1B1;CALM1;CALM2;ACTB	L2_3_IT	VehicleVsPCB_in_HETs
Synaptic vesicle cycle	7/77	1.70481200432035E-07	4.69306738391586E-06	0	0	20.0242424242424	312.070625628081	SNAP25;ATP6V0B;RAB3A;ATP6V1G2;SYT1;CPLX2;ATP6V0C	L2_3_IT	VehicleVsPCB_in_HETs
cAMP signaling pathway	10/211	1.82112289892811E-07	4.69306738391586E-06	0	0	10.2057421227197	158.379262048317	GRIA2;GRIN2A;CAMK2A;GNAS;ATP2B2;ATP1A1;ATP2B1;ATP1B1;CALM1;CALM2	L2_3_IT	VehicleVsPCB_in_HETs
Salivary secretion	7/78	1.86479498698643E-07	4.69306738391586E-06	0	0	19.7412149665671	305.88903087072	GNAS;ATP2B2;ATP1A1;ATP2B1;ATP1B1;CALM1;CALM2	L2_3_IT	VehicleVsPCB_in_HETs
Insulin secretion	7/86	3.66349690614155E-07	7.90268618324821E-06	0	0	17.734944380514	262.826156569423	SNAP25;RAB3A;CAMK2A;GNAS;CCK;ATP1A1;ATP1B1	L2_3_IT	VehicleVsPCB_in_HETs
Dopaminergic synapse	8/135	6.05242481387419E-07	1.14239518361875E-05	0	0	12.7057689217419	181.916582952285	GRIA2;GRIN2A;GNG3;KCNJ6;CAMK2A;GNAS;CALM1;CALM2	L2_3_IT	VehicleVsPCB_in_HETs
Adrenergic signaling in cardiomyocytes	8/148	1.21604373774752E-06	2.04025115999862E-05	0	0	11.5183673469388	156.879101346992	CAMK2A;GNAS;ATP2B2;ATP1A1;ATP2B1;ATP1B1;CALM1;CALM2	L2_3_IT	VehicleVsPCB_in_HETs
Amphetamine addiction	6/68	1.61106087435555E-06	2.43270192027688E-05	0	0	19.1922580645161	255.998192504228	GRIA2;GRIN2A;CAMK2A;GNAS;CALM1;CALM2	L2_3_IT	VehicleVsPCB_in_HETs
Alzheimer disease	8/175	4.25749244429492E-06	5.84437599171394E-05	0	0	9.64291824514237	119.252332561405	RTN3;GRIN2A;COX4I1;ATP5G3;CALM1;CALM2;GAPDH;RTN4	L2_3_IT	VehicleVsPCB_in_HETs
Pancreatic secretion	6/105	2.02201080669196E-05	0.000254436359842072	0	0	11.9969696969697	129.673241958571	GNAS;CCK;ATP2B2;ATP1A1;ATP2B1;ATP1B1	L2_3_IT	VehicleVsPCB_in_HETs
Long-term potentiation	5/67	2.82864137341932E-05	0.000328557574912552	0	0	15.8351964228681	165.844054063966	GRIA2;GRIN2A;CAMK2A;CALM1;CALM2	L2_3_IT	VehicleVsPCB_in_HETs
Nicotine addiction	4/40	5.88124019216195E-05	0.000634333763583181	0	0	21.6318082788671	210.718858122582	GABRB3;GRIA2;GABRA1;GRIN2A	L2_3_IT	VehicleVsPCB_in_HETs
Calcium signaling pathway	7/189	6.67077645327837E-05	0.000671524829630023	0	0	7.65811965811966	73.6342694446129	GRIN2A;CAMK2A;GNAS;ATP2B2;ATP2B1;CALM1;CALM2	L2_3_IT	VehicleVsPCB_in_HETs
Estrogen signaling pathway	6/134	7.96795633849744E-05	0.000751975879445696	0	0	9.2653125	87.4413628541697	HSPA8;KCNJ6;HSP90AB1;GNAS;CALM1;CALM2	L2_3_IT	VehicleVsPCB_in_HETs
Mineral absorption	4/44	8.59501213637249E-05	0.000763439313289557	0	0	19.4647058823529	182.223582101693	FTH1;ATP1A1;ATP2B1;ATP1B1	L2_3_IT	VehicleVsPCB_in_HETs
Morphine addiction	5/92	0.000129705137420037	0.00108808198613475	0	0	11.2706270627063	100.874894448947	GABRB3;GABRA1;GNG3;KCNJ6;GNAS	L2_3_IT	VehicleVsPCB_in_HETs
Oxytocin signaling pathway	6/154	0.000171110918946009	0.00135988151372881	0	0	8.00513513513513	69.4301265501646	KCNJ6;CAMK2A;GNAS;CALM1;CALM2;ACTB	L2_3_IT	VehicleVsPCB_in_HETs
Endocrine and other factor-regulated calcium reabsorption	4/55	0.000206496850496816	0.00148898988078	0	0	15.2579777008843	129.467379902198	GNAS;ATP1A1;ATP2B1;ATP1B1	L2_3_IT	VehicleVsPCB_in_HETs
Proximal tubule bicarbonate reclamation	3/22	0.000207078062889934	0.00148898988078	0	0	30.4675523760858	258.438414768821	MDH1;ATP1A1;ATP1B1	L2_3_IT	VehicleVsPCB_in_HETs
cGMP-PKG signaling pathway	6/172	0.000310850103535583	0.00213356207426695	0	0	7.13060240963855	57.5881693565472	ATP2B2;ATP1A1;ATP2B1;ATP1B1;CALM1;CALM2	L2_3_IT	VehicleVsPCB_in_HETs
Necroptosis	6/176	0.000351512004520768	0.002307752725332	0	0	6.96141176470588	55.3659643386449	HSP90AB1;H2AFZ;FTH1;CAMK2A;HMGB1;PPIA	L2_3_IT	VehicleVsPCB_in_HETs
Alcoholism	6/199	0.000672757107110442	0.00423276346556986	0	0	6.12466321243523	44.7353130615192	GRIN2A;GNG3;H2AFZ;GNAS;CALM1;CALM2	L2_3_IT	VehicleVsPCB_in_HETs
Oxidative phosphorylation	5/134	0.000738796363725741	0.00446233003690347	0	0	7.58500268631514	54.691572605699	ATP6V0B;ATP6V1G2;COX4I1;ATP5G3;ATP6V0C	L2_3_IT	VehicleVsPCB_in_HETs
Retrograde endocannabinoid signaling	5/150	0.00122469271260931	0.00711263844630792	0	0	6.74257425742574	45.2094007758305	GABRB3;GRIA2;GABRA1;GNG3;KCNJ6	L2_3_IT	VehicleVsPCB_in_HETs
GABAergic synapse	4/90	0.00134256422188029	0.00724025705371154	0	0	9.03237574099407	59.7326714619636	GABRB3;GABRA1;GNG3;KCNJ6	L2_3_IT	VehicleVsPCB_in_HETs
GnRH signaling pathway	4/90	0.00134256422188029	0.00724025705371154	0	0	9.03237574099407	59.7326714619636	CAMK2A;GNAS;CALM1;CALM2	L2_3_IT	VehicleVsPCB_in_HETs
Melanogenesis	4/100	0.00197877767422309	0.0103032906485409	0	0	8.08741830065359	50.3464107348811	CAMK2A;GNAS;CALM1;CALM2	L2_3_IT	VehicleVsPCB_in_HETs
Cocaine addiction	3/48	0.00210459423843937	0.0103617181257301	0	0	12.8472491909385	79.1857238213709	GRIA2;GRIN2A;GNAS	L2_3_IT	VehicleVsPCB_in_HETs
Glucagon signaling pathway	4/102	0.00212724014501743	0.0103617181257301	0	0	7.92156862745098	48.7408560348136	CAMK2A;GNAS;CALM1;CALM2	L2_3_IT	VehicleVsPCB_in_HETs
Tuberculosis	5/178	0.00259261139209574	0.0122338850064518	0	0	5.64327820065244	33.6062276145189	ATP6V0B;CAMK2A;CALM1;CALM2;ATP6V0C	L2_3_IT	VehicleVsPCB_in_HETs
Glutamatergic synapse	4/114	0.0031825907702725	0.0145627638276106	0	0	7.05311942959002	40.5558578354638	GRIA2;GRIN2A;GNG3;GNAS	L2_3_IT	VehicleVsPCB_in_HETs
Oocyte meiosis	4/116	0.00338765191696947	0.0150451599841879	0	0	6.92647058823529	39.3951205080315	CAMK2A;CALM1;CALM2;YWHAH	L2_3_IT	VehicleVsPCB_in_HETs
Inflammatory mediator regulation of TRP channels	4/127	0.00467791231012912	0.0201818502522713	0	0	6.30352303523035	33.8177918873297	CAMK2A;GNAS;CALM1;CALM2	L2_3_IT	VehicleVsPCB_in_HETs
Rap1 signaling pathway	5/209	0.00513124614298385	0.0215227268775156	0	0	4.7781984080761	25.1926054747666	GRIN2A;GNAS;CALM1;CALM2;ACTB	L2_3_IT	VehicleVsPCB_in_HETs
Serotonergic synapse	4/132	0.00536045625876178	0.0218764566235954	0	0	6.05575980392157	31.663788739331	GABRB3;GNG3;KCNJ6;GNAS	L2_3_IT	VehicleVsPCB_in_HETs
Bile secretion	3/72	0.00662119669041707	0.0263105447434994	0	0	8.36850991979738	41.9888240929174	GNAS;ATP1A1;ATP1B1	L2_3_IT	VehicleVsPCB_in_HETs
Thyroid hormone synthesis	3/73	0.00687870842213864	0.0266329479934086	0	0	8.24854368932039	41.0721746422415	GNAS;ATP1A1;ATP1B1	L2_3_IT	VehicleVsPCB_in_HETs
Fluid shear stress and atherosclerosis	4/143	0.00708972182439031	0.0267636998870734	0	0	5.57342361404994	27.5834819396163	HSP90AB1;CALM1;CALM2;ACTB	L2_3_IT	VehicleVsPCB_in_HETs
Glioma	3/75	0.00741141985329654	0.0272957170206775	0	0	8.01860841423948	39.3291352671485	CAMK2A;CALM1;CALM2	L2_3_IT	VehicleVsPCB_in_HETs
Renin secretion	3/76	0.00768668238386833	0.027635453332479	0	0	7.9083654741322	38.5000268171575	GNAS;CALM1;CALM2	L2_3_IT	VehicleVsPCB_in_HETs
Cardiac muscle contraction	3/78	0.00825517065778862	0.0289890876587461	0	0	7.69669902912621	36.9204150914715	COX4I1;ATP1A1;ATP1B1	L2_3_IT	VehicleVsPCB_in_HETs
Collecting duct acid secretion	2/27	0.00895843965880029	0.0300605419661965	0	0	15.2838461538462	72.0657679929601	ATP6V1G2;ATP6V0C	L2_3_IT	VehicleVsPCB_in_HETs
Phototransduction	2/27	0.00895843965880029	0.0300605419661965	0	0	15.2838461538462	72.0657679929601	CALM1;CALM2	L2_3_IT	VehicleVsPCB_in_HETs
Rheumatoid arthritis	3/84	0.0101063032655586	0.0331750389804208	0	0	7.12441567781374	32.7338115198291	ATP6V0B;ATP6V1G2;ATP6V0C	L2_3_IT	VehicleVsPCB_in_HETs
Phagosome	4/180	0.0154866621218345	0.049755020859511	0	0	4.39349376114082	18.311098441574	ATP6V0B;ATP6V1G2;ATP6V0C;ACTB	L2_3_IT	VehicleVsPCB_in_HETs
Adrenergic signaling in cardiomyocytes	8/148	4.97108165937234E-09	5.61732227509074E-07	0	0	25.151746031746	480.892037305973	CACNA2D1;CAMK2A;CACNA2D3;ATP2B2;ATP1A1;ATP1B1;CALM1;CALM2	L4	VehicleVsPCB_in_HETs
Gastric acid secretion	6/74	4.17383882823862E-08	2.35821893795482E-06	0	0	37.319774718398	634.131810630148	CAMK2A;ATP1A1;ATP1B1;CALM1;CALM2;ACTB	L4	VehicleVsPCB_in_HETs
Oxytocin signaling pathway	7/154	1.60296844365114E-07	6.03784780441928E-06	0	0	20.4968944099379	320.699297695621	KCNJ6;CACNA2D1;CAMK2A;CACNA2D3;CALM1;CALM2;ACTB	L4	VehicleVsPCB_in_HETs
Aldosterone synthesis and secretion	6/102	2.86736151409062E-07	8.10029627730601E-06	0	0	26.3976063829787	397.672110025071	CAMK2A;ATP2B2;ATP1A1;ATP1B1;CALM1;CALM2	L4	VehicleVsPCB_in_HETs
cAMP signaling pathway	7/211	1.34488460568394E-06	2.81861704656216E-05	0	0	14.7273017902813	199.101372878394	GRIA2;CAMK2A;ATP2B2;ATP1A1;ATP1B1;CALM1;CALM2	L4	VehicleVsPCB_in_HETs
Dopaminergic synapse	6/135	1.49661082118345E-06	2.81861704656216E-05	0	0	19.6120732310737	263.043156079953	GRIA2;KCNJ6;CAMK2A;CALM1;CALM2;SCN1A	L4	VehicleVsPCB_in_HETs
Salivary secretion	5/78	1.96383550530542E-06	3.17019160142161E-05	0	0	28.3590182648402	372.654830379708	ATP2B2;ATP1A1;ATP1B1;CALM1;CALM2	L4	VehicleVsPCB_in_HETs
Circadian entrainment	5/99	6.37981070669735E-06	9.01148262321001E-05	0	0	22.0002216312057	263.174838113535	GRIA2;KCNJ6;CAMK2A;CALM1;CALM2	L4	VehicleVsPCB_in_HETs
Proximal tubule bicarbonate reclamation	3/22	2.61123067959113E-05	0.000324228254249229	0	0	62.9305263157895	664.112378288391	MDH1;ATP1A1;ATP1B1	L4	VehicleVsPCB_in_HETs
Long-term potentiation	4/67	2.97636298653183E-05	0.000324228254249229	0	0	25.7648202137998	268.52671172085	GRIA2;CAMK2A;CALM1;CALM2	L4	VehicleVsPCB_in_HETs
Amphetamine addiction	4/68	3.15620424490399E-05	0.000324228254249229	0	0	25.3609693877551	262.829809921271	GRIA2;CAMK2A;CALM1;CALM2	L4	VehicleVsPCB_in_HETs
Cardiac muscle contraction	4/78	5.42111612508529E-05	0.000510488435112198	0	0	21.9227799227799	215.339218594804	CACNA2D1;CACNA2D3;ATP1A1;ATP1B1	L4	VehicleVsPCB_in_HETs
cGMP-PKG signaling pathway	5/172	9.12035408187849E-05	0.000792769239424823	0	0	12.3378243512974	114.771584975857	ATP2B2;ATP1A1;ATP1B1;CALM1;CALM2	L4	VehicleVsPCB_in_HETs
Oocyte meiosis	4/116	0.000252648169449339	0.00203923165341252	0	0	14.4569970845481	119.754718543919	CAMK2A;CALM1;CALM2;YWHAH	L4	VehicleVsPCB_in_HETs
Arrhythmogenic right ventricular cardiomyopathy (ARVC)	3/72	0.000921021577096881	0.00693836254746317	0	0	17.2852173913043	120.824137892321	CACNA2D1;CACNA2D3;ACTB	L4	VehicleVsPCB_in_HETs
Glioma	3/75	0.0010369709188303	0.007323607114239	0	0	16.5625	113.808413707925	CAMK2A;CALM1;CALM2	L4	VehicleVsPCB_in_HETs
Alzheimer disease	4/175	0.00118733314080134	0.00789227323003245	0	0	9.44074471894021	63.5932864049118	CALM1;GAPDH;CALM2;RTN4	L4	VehicleVsPCB_in_HETs
Tuberculosis	4/178	0.00126420584043661	0.00793640333162981	0	0	9.27656579873329	61.9054099604839	CAMK2A;CALM1;ATP6V0C;CALM2	L4	VehicleVsPCB_in_HETs
Hypertrophic cardiomyopathy (HCM)	3/86	0.0015397218329484	0.00848024201831079	0	0	14.3595180722892	92.9944433202065	CACNA2D1;CACNA2D3;ACTB	L4	VehicleVsPCB_in_HETs
Insulin secretion	3/86	0.0015397218329484	0.00848024201831079	0	0	14.3595180722892	92.9944433202065	CAMK2A;ATP1A1;ATP1B1	L4	VehicleVsPCB_in_HETs
Calcium signaling pathway	4/189	0.00157597418039404	0.00848024201831079	0	0	8.72013237727523	56.269982383217	CAMK2A;ATP2B2;CALM1;CALM2	L4	VehicleVsPCB_in_HETs
Dilated cardiomyopathy (DCM)	3/90	0.00175438436543517	0.00861936666496412	0	0	13.6965517241379	86.9133491258379	CACNA2D1;CACNA2D3;ACTB	L4	VehicleVsPCB_in_HETs
GnRH signaling pathway	3/90	0.00175438436543517	0.00861936666496412	0	0	13.6965517241379	86.9133491258379	CAMK2A;CALM1;CALM2	L4	VehicleVsPCB_in_HETs
Phototransduction	2/27	0.00231795036875322	0.0107133257000641	0	0	31.2501960784314	189.59718791978	CALM1;CALM2	L4	VehicleVsPCB_in_HETs
Melanogenesis	3/100	0.00237020480089914	0.0107133257000641	0	0	12.2783505154639	74.219914290735	CAMK2A;CALM1;CALM2	L4	VehicleVsPCB_in_HETs
Glucagon signaling pathway	3/102	0.00250743709846398	0.0108977073894781	0	0	12.0290909090909	72.0361402237609	CAMK2A;CALM1;CALM2	L4	VehicleVsPCB_in_HETs
Pancreatic secretion	3/105	0.00272235508914518	0.0113935601879039	0	0	11.6735294117647	68.9468756791843	ATP2B2;ATP1A1;ATP1B1	L4	VehicleVsPCB_in_HETs
Thyroid hormone signaling pathway	3/115	0.00351959162437217	0.0142040661983591	0	0	10.6258928571429	60.0300286803495	ATP1A1;ATP1B1;ACTB	L4	VehicleVsPCB_in_HETs
Neurotrophin signaling pathway	3/121	0.00405960783565284	0.0158184719113369	0	0	10.0825423728814	55.5212225402382	CAMK2A;CALM1;CALM2	L4	VehicleVsPCB_in_HETs
Aldosterone-regulated sodium reabsorption	2/38	0.00455688478164123	0.0169407891117429	0	0	21.6895424836601	116.930840618994	ATP1A1;ATP1B1	L4	VehicleVsPCB_in_HETs
Inflammatory mediator regulation of TRP channels	3/127	0.0046474731191507	0.0169407891117429	0	0	9.59177419354839	51.5215592174061	CAMK2A;CALM1;CALM2	L4	VehicleVsPCB_in_HETs
Nicotine addiction	2/40	0.00503893905931115	0.0177937535531925	0	0	20.5459236326109	108.699436045872	GRIA2;GABRA1	L4	VehicleVsPCB_in_HETs
Estrogen signaling pathway	3/134	0.00539538261724673	0.0184750980529964	0	0	9.07603053435115	47.3969534094293	KCNJ6;CALM1;CALM2	L4	VehicleVsPCB_in_HETs
Carbohydrate digestion and absorption	2/43	0.0058040466263832	0.0192899196700383	0	0	19.039693926351	98.0391902615373	ATP1A1;ATP1B1	L4	VehicleVsPCB_in_HETs
Mineral absorption	2/44	0.00607016855958655	0.0195979727780937	0	0	18.5854341736695	94.8669122821312	ATP1A1;ATP1B1	L4	VehicleVsPCB_in_HETs
Fluid shear stress and atherosclerosis	3/143	0.00645785897432043	0.0202705017805058	0	0	8.48871428571429	42.803980542076	CALM1;CALM2;ACTB	L4	VehicleVsPCB_in_HETs
Retrograde endocannabinoid signaling	3/150	0.00736465218488255	0.0224920458619386	0	0	8.08163265306122	39.6894107839438	GRIA2;GABRA1;KCNJ6	L4	VehicleVsPCB_in_HETs
Endocrine and other factor-regulated calcium reabsorption	2/55	0.00935353747989604	0.027814466716533	0	0	14.7199408065113	68.7715732682566	ATP1A1;ATP1B1	L4	VehicleVsPCB_in_HETs
Bile secretion	2/72	0.0156453450710386	0.0451173048626141	0	0	11.1355742296919	46.2970612598155	ATP1A1;ATP1B1	L4	VehicleVsPCB_in_HETs
Thyroid hormone synthesis	2/73	0.0160590544255606	0.0451173048626141	0	0	10.9781828224247	45.3561696616348	ATP1A1;ATP1B1	L4	VehicleVsPCB_in_HETs
Proteoglycans in cancer	3/203	0.0166394764185001	0.0451173048626141	0	0	5.9241	24.2649791781336	CAMK2A;ANK3;ACTB	L4	VehicleVsPCB_in_HETs
Pertussis	2/76	0.0173281106466689	0.0451173048626141	0	0	10.5315315315315	42.7098384025057	CALM1;CALM2	L4	VehicleVsPCB_in_HETs
Renin secretion	2/76	0.0173281106466689	0.0451173048626141	0	0	10.5315315315315	42.7098384025057	CALM1;CALM2	L4	VehicleVsPCB_in_HETs
Synaptic vesicle cycle	2/77	0.0177603501826594	0.0451173048626141	0	0	10.3905882352941	41.8822461536842	SYT1;ATP6V0C	L4	VehicleVsPCB_in_HETs
Rap1 signaling pathway	3/209	0.0179670683081206	0.0451173048626141	0	0	5.74980582524272	23.1097042972005	CALM1;CALM2;ACTB	L4	VehicleVsPCB_in_HETs
Kaposi sarcoma-associated herpesvirus infection	3/216	0.0195888171515699	0.0481203551766825	0	0	5.55887323943662	21.861916825679	UBB;CALM1;CALM2	L4	VehicleVsPCB_in_HETs
Parkinson disease	14/144	2.03325503635908E-16	2.98888490344785E-14	0	0	34.9470365699874	1262.69666294002	NDUFA6;COX4I1;ATP5J;ATP5G3;ATP5H;ATP5F1;COX5B;COX5A;ATP5B;NDUFS7;UBB;CYCS;VDAC1;SLC25A4	L5	VehicleVsPCB_in_HETs
Alzheimer disease	14/175	3.21122407461925E-15	2.36024969484515E-13	0	0	28.1739130434783	940.223325253151	NDUFA6;COX4I1;ATP5J;ATP5G3;ATP5H;ATP5F1;COX5B;COX5A;ATP5B;NDUFS7;CYCS;CALM1;GAPDH;CALM2	L5	VehicleVsPCB_in_HETs
Huntington disease	14/192	1.17551006190615E-14	5.75999930334013E-13	0	0	25.461226745257	816.655841069777	NDUFA6;COX4I1;CLTA;ATP5J;ATP5G3;ATP5H;ATP5F1;COX5B;COX5A;ATP5B;NDUFS7;CYCS;VDAC1;SLC25A4	L5	VehicleVsPCB_in_HETs
Oxidative phosphorylation	11/134	2.73875856303095E-12	9.17258967623456E-11	0	0	27.6704776422764	736.685414679232	ATP5B;NDUFA6;NDUFS7;COX4I1;ATP5J;ATP5G3;ATP5H;ATP5F1;COX5B;ATP6V0C;COX5A	L5	VehicleVsPCB_in_HETs
Thermogenesis	13/231	3.11992846130427E-12	9.17258967623456E-11	0	0	18.9546463450725	502.169445873759	NDUFA6;COX4I1;ATP5J;ATP5G3;ATP5H;ATP5F1;COX5B;COX5A;ACTB;ACTG1;ATP5B;NDUFS7;GNAS	L5	VehicleVsPCB_in_HETs
Gastric acid secretion	5/74	8.52867063732569E-06	0.000208952430614479	0	0	20.5548654244306	239.917973072079	GNAS;ATP1B1;CALM1;CALM2;ACTB	L5	VehicleVsPCB_in_HETs
Salivary secretion	5/78	1.10476769766755E-05	0.000232001216510186	0	0	19.4246575342466	221.699256979283	GNAS;ATP2B2;ATP1B1;CALM1;CALM2	L5	VehicleVsPCB_in_HETs
Non-alcoholic fatty liver disease (NAFLD)	6/151	2.19786169312854E-05	0.00040385708611237	0	0	11.8620689655172	127.225915310917	NDUFA6;NDUFS7;COX4I1;CYCS;COX5B;COX5A	L5	VehicleVsPCB_in_HETs
Aldosterone synthesis and secretion	5/102	4.06468611231115E-05	0.000663898731677488	0	0	14.60088365243	147.623532801082	GNAS;ATP2B2;ATP1B1;CALM1;CALM2	L5	VehicleVsPCB_in_HETs
cGMP-PKG signaling pathway	6/172	4.56852485345181E-05	0.000671573153457417	0	0	10.3504452592981	103.439608102457	VDAC1;ATP2B2;ATP1B1;CALM1;SLC25A4;CALM2	L5	VehicleVsPCB_in_HETs
Calcium signaling pathway	6/189	7.71025212144596E-05	0.0010303700562296	0	0	9.38085055832739	88.8401686415314	GNAS;VDAC1;ATP2B2;CALM1;SLC25A4;CALM2	L5	VehicleVsPCB_in_HETs
cAMP signaling pathway	6/211	0.000141083270956592	0.00167868008629455	0	0	8.36479321314952	74.1635972343391	PAK1;GNAS;ATP2B2;ATP1B1;CALM1;CALM2	L5	VehicleVsPCB_in_HETs
Estrogen signaling pathway	5/134	0.000148454701509042	0.00167868008629455	0	0	10.9612403100775	96.6258619445806	HSPA8;HSP90AB1;GNAS;CALM1;CALM2	L5	VehicleVsPCB_in_HETs
Synaptic vesicle cycle	4/77	0.000200633097501979	0.00193746941192357	0	0	15.3208566467297	130.442274536105	SNAP25;RAB3A;CLTA;ATP6V0C	L5	VehicleVsPCB_in_HETs
Fluid shear stress and atherosclerosis	5/143	0.00020113386957375	0.00193746941192357	0	0	10.241718426501	87.172794558733	HSP90AB1;CALM1;CALM2;ACTB;ACTG1	L5	VehicleVsPCB_in_HETs
Cardiac muscle contraction	4/78	0.000210881024427055	0.00193746941192357	0	0	15.1130567186905	127.920183269907	COX4I1;ATP1B1;COX5B;COX5A	L5	VehicleVsPCB_in_HETs
Adrenergic signaling in cardiomyocytes	5/148	0.000235970580937419	0.00204045149398827	0	0	9.88111888111888	82.5251624425606	GNAS;ATP2B2;ATP1B1;CALM1;CALM2	L5	VehicleVsPCB_in_HETs
Oxytocin signaling pathway	5/154	0.000283633404921186	0.00231633947352302	0	0	9.48034515819751	77.4338284562768	GNAS;CALM1;CALM2;ACTB;ACTG1	L5	VehicleVsPCB_in_HETs
Insulin secretion	4/86	0.000306924848035991	0.00237462908743635	0	0	13.6331157677774	110.277014223021	SNAP25;RAB3A;GNAS;ATP1B1	L5	VehicleVsPCB_in_HETs
Influenza A	5/168	0.00042311580366836	0.00310990115696244	0	0	8.65994741454864	67.269299382355	HSPA8;CYCS;VDAC1;ACTB;ACTG1	L5	VehicleVsPCB_in_HETs
Necroptosis	5/176	0.000523118655419714	0.003661830587938	0	0	8.25146198830409	62.3455898697596	HSP90AB1;FTH1;VDAC1;PPIA;SLC25A4	L5	VehicleVsPCB_in_HETs
Rap1 signaling pathway	5/209	0.00113298742471597	0.00738257206156301	0	0	6.90511204481793	46.8366665085822	GNAS;CALM1;CALM2;ACTB;ACTG1	L5	VehicleVsPCB_in_HETs
Endocrine and other factor-regulated calcium reabsorption	3/55	0.00115509630895203	0.00738257206156301	0	0	15.9238782051282	107.702289659327	GNAS;CLTA;ATP1B1	L5	VehicleVsPCB_in_HETs
Regulation of actin cytoskeleton	5/217	0.00133819542570845	0.00819644698246424	0	0	6.64184636118598	43.9453332374726	CYFIP2;PAK1;CFL1;ACTB;ACTG1	L5	VehicleVsPCB_in_HETs
Dopaminergic synapse	4/135	0.00166578910717212	0.00979483995017204	0	0	8.51263305020965	54.4591981884682	GNAS;CALM1;CALM2;SCN1A	L5	VehicleVsPCB_in_HETs
Human immunodeficiency virus 1 infection	5/238	0.00200694677669712	0.0113469683144029	0	0	6.03678724708768	37.4953351388008	PAK1;CFL1;CYCS;CALM1;CALM2	L5	VehicleVsPCB_in_HETs
Amphetamine addiction	3/68	0.00213096679699279	0.0116019303391829	0	0	12.7307692307692	78.3092467998688	GNAS;CALM1;CALM2	L5	VehicleVsPCB_in_HETs
Bacterial invasion of epithelial cells	3/74	0.00271243745472347	0.0140254656065035	0	0	11.6514084507042	68.8587475696299	CLTA;ACTB;ACTG1	L5	VehicleVsPCB_in_HETs
Pertussis	3/76	0.00292587098051152	0.0140254656065035	0	0	11.3310502283105	66.1071948034147	CFL1;CALM1;CALM2	L5	VehicleVsPCB_in_HETs
Renin secretion	3/76	0.00292587098051152	0.0140254656065035	0	0	11.3310502283105	66.1071948034147	GNAS;CALM1;CALM2	L5	VehicleVsPCB_in_HETs
Hippo signaling pathway	4/159	0.00301676392938527	0.0140254656065035	0	0	7.18582462517038	41.7034403062845	PAK1;ACTB;ACTG1;YWHAH	L5	VehicleVsPCB_in_HETs
Proximal tubule bicarbonate reclamation	2/22	0.00305316258100756	0.0140254656065035	0	0	27.2671232876712	157.919652644885	MDH1;ATP1B1	L5	VehicleVsPCB_in_HETs
Viral myocarditis	3/87	0.00428366493706067	0.018712453463407	0	0	9.84176587301587	53.6666212169973	CYCS;ACTB;ACTG1	L5	VehicleVsPCB_in_HETs
Tuberculosis	4/178	0.00451089614974547	0.018712453463407	0	0	6.39501376072527	34.5411284592693	CYCS;CALM1;ATP6V0C;CALM2	L5	VehicleVsPCB_in_HETs
Phototransduction	2/27	0.00458338670016766	0.018712453463407	0	0	21.8082191780822	117.444175658802	CALM1;CALM2	L5	VehicleVsPCB_in_HETs
Dilated cardiomyopathy (DCM)	3/90	0.00470993726629971	0.018712453463407	0	0	9.50095785440613	50.9068988190426	GNAS;ACTB;ACTG1	L5	VehicleVsPCB_in_HETs
GnRH signaling pathway	3/90	0.00470993726629971	0.018712453463407	0	0	9.50095785440613	50.9068988190426	GNAS;CALM1;CALM2	L5	VehicleVsPCB_in_HETs
Cellular senescence	4/185	0.00516790646396532	0.0199916381632343	0	0	6.14551396778461	32.3578985623732	VDAC1;CALM1;SLC25A4;CALM2	L5	VehicleVsPCB_in_HETs
Circadian entrainment	3/99	0.00613911562812676	0.0231397435214009	0	0	8.60633680555556	43.8327152259594	GNAS;CALM1;CALM2	L5	VehicleVsPCB_in_HETs
Melanogenesis	3/100	0.00631213688567951	0.0231971030548722	0	0	8.51718213058419	43.1419208970586	GNAS;CALM1;CALM2	L5	VehicleVsPCB_in_HETs
Glucagon signaling pathway	3/102	0.00666686843115987	0.0233397403155401	0	0	8.34427609427609	41.8098717686892	GNAS;CALM1;CALM2	L5	VehicleVsPCB_in_HETs
Alcoholism	4/199	0.00666849723301146	0.0233397403155401	0	0	5.70025279884435	28.5603228703723	GNAS;CALM1;HDAC9;CALM2	L5	VehicleVsPCB_in_HETs
Pancreatic secretion	3/105	0.00722086724314876	0.0246852903428574	0	0	8.09763071895425	39.9276373496333	GNAS;ATP2B2;ATP1B1	L5	VehicleVsPCB_in_HETs
C-type lectin receptor signaling pathway	3/112	0.0086172940811683	0.0287895961348123	0	0	7.57492354740061	36.0110665218343	PAK1;CALM1;CALM2	L5	VehicleVsPCB_in_HETs
Kaposi sarcoma-associated herpesvirus infection	4/216	0.00884795798326678	0.0289033294120048	0	0	5.23863938347063	24.7660269666483	UBB;CYCS;CALM1;CALM2	L5	VehicleVsPCB_in_HETs
Thyroid hormone signaling pathway	3/115	0.00926089553972866	0.0289649286029811	0	0	7.37090773809524	34.5102548336517	ATP1B1;ACTB;ACTG1	L5	VehicleVsPCB_in_HETs
Leukocyte transendothelial migration	3/115	0.00926089553972866	0.0289649286029811	0	0	7.37090773809524	34.5102548336517	THY1;ACTB;ACTG1	L5	VehicleVsPCB_in_HETs
Oocyte meiosis	3/116	0.00948151577511376	0.0290371420612859	0	0	7.30530973451327	34.0311358364381	CALM1;CALM2;YWHAH	L5	VehicleVsPCB_in_HETs
Platelet activation	3/125	0.0116056467671795	0.0348169403015385	0	0	6.76331967213115	30.1391346548882	GNAS;ACTB;ACTG1	L5	VehicleVsPCB_in_HETs
Mineral absorption	2/44	0.0118561656942457	0.0348571271410825	0	0	12.9699934768428	57.5207179079058	FTH1;ATP1B1	L5	VehicleVsPCB_in_HETs
Inflammatory mediator regulation of TRP channels	3/127	0.0121118691886139	0.0349106817789459	0	0	6.65356182795699	29.365956768394	GNAS;CALM1;CALM2	L5	VehicleVsPCB_in_HETs
Human cytomegalovirus infection	4/255	0.0154831145657816	0.0435734289943733	0	0	4.41591380955053	18.4055518610247	GNAS;CYCS;CALM1;CALM2	L5	VehicleVsPCB_in_HETs
Vascular smooth muscle contraction	3/140	0.0157101478687196	0.0435734289943733	0	0	6.01824817518248	24.9964833404624	GNAS;CALM1;CALM2	L5	VehicleVsPCB_in_HETs
Apoptosis	3/141	0.0160092203749166	0.0435806554650507	0	0	5.97433574879227	24.7014315278193	CYCS;ACTB;ACTG1	L5	VehicleVsPCB_in_HETs
Salivary secretion	3/78	7.21462810785762E-05	0.00548311736197179	0	0	44.2311111111111	421.82391587765	ATP2B1;ATP1B1;CALM2	L6	VehicleVsPCB_in_HETs
Aldosterone synthesis and secretion	3/102	0.000160215278313091	0.00608818057589746	0	0	33.4680134680135	292.476707228541	ATP2B1;ATP1B1;CALM2	L6	VehicleVsPCB_in_HETs
Adrenergic signaling in cardiomyocytes	3/148	0.00047889026959515	0.0121318868297438	0	0	22.7977011494253	174.266518270996	ATP2B1;ATP1B1;CALM2	L6	VehicleVsPCB_in_HETs
cGMP-PKG signaling pathway	3/172	0.000741731165912625	0.0140928921523399	0	0	19.5364891518738	140.790171902914	ATP2B1;ATP1B1;CALM2	L6	VehicleVsPCB_in_HETs
Mineral absorption	2/44	0.000967263553336865	0.0147024060107204	0	0	49.9674185463659	346.825828453865	ATP2B1;ATP1B1	L6	VehicleVsPCB_in_HETs
cAMP signaling pathway	3/211	0.00133812824947722	0.016371031982097	0	0	15.8421474358974	104.819306642758	ATP2B1;ATP1B1;CALM2	L6	VehicleVsPCB_in_HETs
Endocrine and other factor-regulated calcium reabsorption	2/55	0.00150785820887736	0.016371031982097	0	0	39.5749751737835	257.121187650978	ATP2B1;ATP1B1	L6	VehicleVsPCB_in_HETs
Gastric acid secretion	2/74	0.00270985246737594	0.0257435984400715	0	0	29.1038011695906	172.028525777977	ATP1B1;CALM2	L6	VehicleVsPCB_in_HETs
Pancreatic secretion	2/105	0.00537176106825289	0.045361537909691	0	0	20.312723556464	106.166470348203	ATP2B1;ATP1B1	L6	VehicleVsPCB_in_HETs
Estrogen signaling pathway	5/134	1.88517454388581E-05	0.00203598850739667	0	0	17.4612403100775	189.959175425778	HSPA8;GABBR1;HSP90AB1;CALM1;HSP90B1	Lamp5	VehicleVsPCB_in_HETs
Alzheimer disease	4/175	0.000882730541069369	0.0355439824441872	0	0	10.2820012995452	72.3080771482531	RTN3;ATP5F1;CALM1;GAPDH	Lamp5	VehicleVsPCB_in_HETs
Insulin secretion	3/86	0.00122602470850021	0.0355439824441872	0	0	15.6113148245155	104.657915629419	RYR2;RAB3A;ATP1B1	Lamp5	VehicleVsPCB_in_HETs
Proximal tubule bicarbonate reclamation	2/22	0.00131644379422915	0.0355439824441872	0	0	42.4063829787234	281.273959143743	MDH1;ATP1B1	Lamp5	VehicleVsPCB_in_HETs
cAMP signaling pathway	4/211	0.0017595665640914	0.0380066377843743	0	0	8.47836822329576	53.7756424450862	RYR2;GABBR1;ATP1B1;CALM1	Lamp5	VehicleVsPCB_in_HETs
Alzheimer disease	6/175	3.39626541820199E-05	0.00397363053929633	0	0	10.9620931952663	112.802669016795	NDUFA11;COX4I1;ATP5F1;CALM1;GAPDH;CALM2	Non-neuronal	VehicleVsPCB_in_HETs
Parkinson disease	5/144	0.000149949093935412	0.00498553588279544	0	0	10.9524073049253	96.4382977494972	UCHL1;NDUFA11;UBB;COX4I1;ATP5F1	Non-neuronal	VehicleVsPCB_in_HETs
Salivary secretion	4/78	0.000161443275013223	0.00498553588279544	0	0	16.2620802620803	141.990023701199	ATP2B1;ATP1B1;CALM1;CALM2	Non-neuronal	VehicleVsPCB_in_HETs
Adrenergic signaling in cardiomyocytes	5/148	0.000170445671206682	0.00498553588279544	0	0	10.6438945669715	92.3580732150242	MYL4;ATP2B1;ATP1B1;CALM1;CALM2	Non-neuronal	VehicleVsPCB_in_HETs
Protein processing in endoplasmic reticulum	5/163	0.000266933367443844	0.00546424603381399	0	0	9.62609542356378	79.2084368047626	HSPA8;HSP90AB1;CANX;HSPA4L;SKP1A	Non-neuronal	VehicleVsPCB_in_HETs
Antigen processing and presentation	4/90	0.000280217745323794	0.00546424603381399	0	0	13.984496124031	114.392389501121	HSPA8;HSP90AB1;CANX;CTSB	Non-neuronal	VehicleVsPCB_in_HETs
Aldosterone synthesis and secretion	4/102	0.000451576733436283	0.00717544978829327	0	0	12.2646876932591	94.4720101327182	ATP2B1;ATP1B1;CALM1;CALM2	Non-neuronal	VehicleVsPCB_in_HETs
Mineral absorption	3/44	0.000490629045353386	0.00717544978829327	0	0	21.7207863123407	165.508530268903	FTH1;ATP2B1;ATP1B1	Non-neuronal	VehicleVsPCB_in_HETs
cAMP signaling pathway	5/211	0.000864779248786663	0.0112421302342266	0	0	7.36519790888723	51.9470081146547	PAK1;ATP2B1;ATP1B1;CALM1;CALM2	Non-neuronal	VehicleVsPCB_in_HETs
Estrogen signaling pathway	4/134	0.00125470344472039	0.0133454820938441	0	0	9.23076923076923	61.6694403078368	HSPA8;HSP90AB1;CALM1;CALM2	Non-neuronal	VehicleVsPCB_in_HETs
Oxidative phosphorylation	4/134	0.00125470344472039	0.0133454820938441	0	0	9.23076923076923	61.6694403078368	NDUFA11;COX4I1;ATP5F1;ATP6V0C	Non-neuronal	VehicleVsPCB_in_HETs
Gastric acid secretion	3/74	0.00222808872434221	0.019494548453189	0	0	12.5240697918856	76.4796240503315	ATP1B1;CALM1;CALM2	Non-neuronal	VehicleVsPCB_in_HETs
Renin secretion	3/76	0.00240429344103217	0.019494548453189	0	0	12.1797178491106	73.4497788195961	CALM1;CALM2;CTSB	Non-neuronal	VehicleVsPCB_in_HETs
Synaptic vesicle cycle	3/77	0.00249553948012316	0.019494548453189	0	0	12.0145219846712	72.0060380735366	RAB3A;SYT1;ATP6V0C	Non-neuronal	VehicleVsPCB_in_HETs
Cardiac muscle contraction	3/78	0.00258890372415668	0.019494548453189	0	0	11.8537313432836	70.6069968937672	MYL4;COX4I1;ATP1B1	Non-neuronal	VehicleVsPCB_in_HETs
Proximal tubule bicarbonate reclamation	2/22	0.00266592115599165	0.019494548453189	0	0	29.2794117647059	173.545094300515	MDH1;ATP1B1	Non-neuronal	VehicleVsPCB_in_HETs
cGMP-PKG signaling pathway	4/172	0.00311496759086795	0.0214383063606794	0	0	7.12914862914863	41.1461417481496	ATP2B1;ATP1B1;CALM1;CALM2	Non-neuronal	VehicleVsPCB_in_HETs
Phototransduction	2/27	0.00400536631118598	0.0260348810227089	0	0	23.4176470588235	129.26822748332	CALM1;CALM2	Non-neuronal	VehicleVsPCB_in_HETs
C-type lectin receptor signaling pathway	3/112	0.00712780977325446	0.0438923022879353	0	0	8.14227029987676	40.2533591880017	PAK1;CALM1;CALM2	Non-neuronal	VehicleVsPCB_in_HETs
Oocyte meiosis	3/116	0.00784833773803423	0.0459127757675002	0	0	7.8524633469819	38.0644511134147	SKP1A;CALM1;CALM2	Non-neuronal	VehicleVsPCB_in_HETs
Oxytocin signaling pathway	7/154	7.7418777177558E-05	0.0105277662292136	0	0	7.45275888133031	70.5499113430945	CACNB2;PPP3CA;MEF2C;MAPK1;PLCB1;CALM2;ACTB	Pvalb	VehicleVsPCB_in_HETs
Glutamatergic synapse	6/114	0.000114432241621887	0.0105277662292136	0	0	8.64348206474191	78.4441607851792	PPP3CA;GRK3;CACNA1A;MAPK1;DLGAP1;PLCB1	Pvalb	VehicleVsPCB_in_HETs
Estrogen signaling pathway	6/134	0.000276416184714538	0.016953525995825	0	0	7.2855561023622	59.6949536986076	HSPA8;GABBR2;HSP90AB1;MAPK1;PLCB1;CALM2	Pvalb	VehicleVsPCB_in_HETs
MAPK signaling pathway	8/294	0.000795230344510127	0.0259734105202177	0	0	4.38176223776224	31.2721057748725	CACNB2;HSPA8;PPP3CA;MEF2C;MAPK8;ERBB4;CACNA1A;MAPK1	Pvalb	VehicleVsPCB_in_HETs
C-type lectin receptor signaling pathway	5/112	0.000915960262917977	0.0259734105202177	0	0	7.21378504672897	50.4643043547104	CYLD;PPP3CA;MAPK8;MAPK1;CALM2	Pvalb	VehicleVsPCB_in_HETs
cGMP-PKG signaling pathway	6/172	0.00103298615850123	0.0259734105202177	0	0	5.60696328621573	38.5495630263134	PPP3CA;MEF2C;MAPK1;ATP2B1;PLCB1;CALM2	Pvalb	VehicleVsPCB_in_HETs
Long-term potentiation	4/67	0.00103600022953773	0.0259734105202177	0	0	9.74726221237849	66.9869670188777	PPP3CA;MAPK1;PLCB1;CALM2	Pvalb	VehicleVsPCB_in_HETs
Alzheimer disease	6/175	0.00112927871827033	0.0259734105202177	0	0	5.50659274099613	37.3687083403412	PPP3CA;MAPK1;PLCB1;CALM2;GAPDH;RTN4	Pvalb	VehicleVsPCB_in_HETs
Calcium signaling pathway	6/189	0.00167283013436714	0.0342000827470616	0	0	5.081709048664	32.4885774056163	PPP3CA;ERBB4;CACNA1A;ATP2B1;PLCB1;CALM2	Pvalb	VehicleVsPCB_in_HETs
Dopaminergic synapse	5/135	0.00209688392718749	0.0359014984644281	0	0	5.93058894230769	36.5757382665776	PPP3CA;MAPK8;CACNA1A;PLCB1;CALM2	Pvalb	VehicleVsPCB_in_HETs
Fluid shear stress and atherosclerosis	5/143	0.00269246548043901	0.0359014984644281	0	0	5.58452219202899	33.0452818283662	MEF2C;MAPK8;HSP90AB1;CALM2;ACTB	Pvalb	VehicleVsPCB_in_HETs
Th1 and Th2 cell differentiation	4/87	0.00271660222541548	0.0359014984644281	0	0	7.39105258242271	43.6690981905805	PPP3CA;MAPK8;MAF;MAPK1	Pvalb	VehicleVsPCB_in_HETs
Rap1 signaling pathway	6/209	0.0027686988680659	0.0359014984644281	0	0	4.57639346805787	26.9521100575797	MAGI1;DOCK4;MAPK1;PLCB1;CALM2;ACTB	Pvalb	VehicleVsPCB_in_HETs
cAMP signaling pathway	6/211	0.00290224681173041	0.0359014984644281	0	0	4.53128480891108	26.4729896598775	GABBR2;MAPK8;PDE10A;MAPK1;ATP2B1;CALM2	Pvalb	VehicleVsPCB_in_HETs
GnRH signaling pathway	4/90	0.00307120740764859	0.0359014984644281	0	0	7.13214350099153	41.2643321219272	MAPK8;MAPK1;PLCB1;CALM2	Pvalb	VehicleVsPCB_in_HETs
Adrenergic signaling in cardiomyocytes	5/148	0.0031218694316894	0.0359014984644281	0	0	5.38789335664336	31.0844985714113	CACNB2;MAPK1;ATP2B1;PLCB1;CALM2	Pvalb	VehicleVsPCB_in_HETs
Morphine addiction	4/92	0.00332441365414133	0.0359818889624708	0	0	6.96934460887949	39.7702999318553	GABBR2;GRK3;PDE10A;CACNA1A	Pvalb	VehicleVsPCB_in_HETs
Type II diabetes mellitus	3/48	0.00399674557499627	0.0408556214332952	0	0	10.1651282051282	56.1346318877792	MAPK8;CACNA1A;MAPK1	Pvalb	VehicleVsPCB_in_HETs
Th17 cell differentiation	4/102	0.00480540722160909	0.0465365751987407	0	0	6.25502293940832	33.3893968345521	PPP3CA;MAPK8;HSP90AB1;MAPK1	Pvalb	VehicleVsPCB_in_HETs
Ribosome	28/170	3.97510119196968E-27	7.07568012170602E-25	0	0	24.7081726024939	1502.00356889759	RPL32;RPL34;RPLP1;RPL12;RPL11;RPL35;RPL13;RPL37;RPS2;RPS10;RPS13;RPL19;RPS9;RPS7;RPS8;RPL23;RPS5;RPL13A;MRPS21;RPSA;RPL24;RPL27;RPS20;RPL22L1;RPL26;UBA52;RPS21;RPS24	Sncg	VehicleVsPCB_in_HETs
Oxidative phosphorylation	14/134	2.65723263603966E-11	2.3649370460753E-09	0	0	13.437134502924	327.20968865547	NDUFB9;COX7B;NDUFA6;NDUFA11;NDUFA4;COX4I1;COX6C;COX7C;COX6B1;ATP5L;UQCRQ;ATP6V0D1;ATP6V1D;ATP6V0C	Sncg	VehicleVsPCB_in_HETs
Parkinson disease	13/144	8.70139830498425E-10	5.16282966095732E-08	0	0	11.3568258476833	236.930270975461	NDUFB9;COX7B;NDUFA6;NDUFA11;NDUFA4;COX4I1;COX6C;COX7C;COX6B1;UBB;UQCRQ;VDAC1;SLC25A4	Sncg	VehicleVsPCB_in_HETs
Huntington disease	13/192	2.87408907222143E-08	1.20144704384155E-06	0	0	8.29115239703781	143.97540506563	NDUFB9;COX7B;NDUFA6;NDUFA11;NDUFA4;COX4I1;DCTN4;COX6C;COX7C;COX6B1;UQCRQ;VDAC1;SLC25A4	Sncg	VehicleVsPCB_in_HETs
Thermogenesis	14/231	3.37485124674593E-08	1.20144704384155E-06	0	0	7.39407658932277	127.210129958688	NDUFB9;COX7B;NDUFA6;NDUFA11;NDUFA4;COX4I1;COX6C;COX7C;ACTG1;COX6B1;ATP5L;UQCRQ;CNR1;GNAS	Sncg	VehicleVsPCB_in_HETs
Alzheimer disease	12/175	8.66597982691231E-08	2.57090734865065E-06	0	0	8.36284974644491	135.99060577005	NDUFB9;COX7B;NDUFA6;NDUFA11;UQCRQ;NDUFA4;COX4I1;COX6C;CALM2;COX7C;GAPDH;COX6B1	Sncg	VehicleVsPCB_in_HETs
Non-alcoholic fatty liver disease (NAFLD)	11/151	1.64448840534503E-07	4.18169908787735E-06	0	0	8.88444170771757	138.780899310452	CDC42;NDUFB9;COX7B;NDUFA6;NDUFA11;UQCRQ;NDUFA4;COX4I1;COX6C;COX7C;COX6B1	Sncg	VehicleVsPCB_in_HETs
Cardiac muscle contraction	7/78	7.8526411514221E-06	0.000174721265619142	0	0	10.9359075803133	128.547882291422	COX7B;UQCRQ;COX4I1;ATP1B1;COX6C;COX7C;COX6B1	Sncg	VehicleVsPCB_in_HETs
Synaptic vesicle cycle	6/77	7.94345928570663E-05	0.00157103972539531	0	0	9.32126839247777	87.9981483269838	DNM3;SLC1A2;ATP6V0D1;CPLX2;ATP6V0C;ATP6V1D	Sncg	VehicleVsPCB_in_HETs
Collecting duct acid secretion	3/27	0.00193415017362875	0.0344278730905918	0	0	13.5927197802198	84.9284989575957	ATP6V0D1;ATP6V1D;ATP6V0C	Sncg	VehicleVsPCB_in_HETs
Circadian rhythm	3/30	0.00263064865423584	0.0408175317588119	0	0	12.0805860805861	71.7650215317292	CRY2;SKP1A;RBX1	Sncg	VehicleVsPCB_in_HETs
Retrograde endocannabinoid signaling	6/150	0.00275174371407721	0.0408175317588119	0	0	4.57891061452514	26.9950613516422	NDUFB9;GABRA1;NDUFA6;NDUFA11;CNR1;NDUFA4	Sncg	VehicleVsPCB_in_HETs
Alzheimer disease	10/175	1.54185378932221E-11	1.91189869875954E-09	0	0	29.9772727272727	746.297711439586	APP;RTN3;COX4I1;CYCS;ATP5G3;COX5B;CALM1;GAPDH;CALM2;RTN4	Sst	VehicleVsPCB_in_HETs
Estrogen signaling pathway	5/134	2.08343644283708E-05	0.000866859855631063	0	0	17.0723514211886	184.021284801135	HSPA8;HSP90AB1;GNAS;CALM1;CALM2	Sst	VehicleVsPCB_in_HETs
Amphetamine addiction	4/68	2.50137999051039E-05	0.000866859855631063	0	0	27.0190217391304	286.295793932539	GRIA2;GNAS;CALM1;CALM2	Sst	VehicleVsPCB_in_HETs
Parkinson disease	5/144	2.94599469529825E-05	0.000866859855631063	0	0	15.8361310951239	165.210104260949	UBB;COX4I1;CYCS;ATP5G3;COX5B	Sst	VehicleVsPCB_in_HETs
Gastric acid secretion	4/74	3.49540264367364E-05	0.000866859855631063	0	0	24.695652173913	253.413864073274	GNAS;ATP1B1;CALM1;CALM2	Sst	VehicleVsPCB_in_HETs
Salivary secretion	4/78	4.30151298899717E-05	0.000888979351059415	0	0	23.3560517038778	234.820777970508	GNAS;ATP1B1;CALM1;CALM2	Sst	VehicleVsPCB_in_HETs
Circadian entrainment	4/99	0.000109224787516027	0.00190070374414169	0	0	18.1739130434783	165.784298126784	GRIA2;GNAS;CALM1;CALM2	Sst	VehicleVsPCB_in_HETs
Aldosterone synthesis and secretion	4/102	0.000122626048009141	0.00190070374414169	0	0	17.6149068322981	158.646387711915	GNAS;ATP1B1;CALM1;CALM2	Sst	VehicleVsPCB_in_HETs
cAMP signaling pathway	5/211	0.000179510308519335	0.00247325313959972	0	0	10.6494066882416	91.854092396963	GRIA2;GNAS;ATP1B1;CALM1;CALM2	Sst	VehicleVsPCB_in_HETs
Oxidative phosphorylation	4/134	0.000349414429122591	0.00405169138204829	0	0	13.257525083612	105.519981237184	COX4I1;ATP5G3;COX5B;ATP6V0C	Sst	VehicleVsPCB_in_HETs
Dopaminergic synapse	4/135	0.000359424235504284	0.00405169138204829	0	0	13.1556588118155	104.337624134389	GRIA2;GNAS;CALM1;CALM2	Sst	VehicleVsPCB_in_HETs
Human cytomegalovirus infection	5/255	0.000429757509164191	0.00444082759469664	0	0	8.75555555555556	67.8756008792416	PDIA3;GNAS;CYCS;CALM1;CALM2	Sst	VehicleVsPCB_in_HETs
Adrenergic signaling in cardiomyocytes	4/148	0.000508977613684775	0.00485486339207017	0	0	11.9601449275362	90.6950530202578	GNAS;ATP1B1;CALM1;CALM2	Sst	VehicleVsPCB_in_HETs
Long-term potentiation	3/67	0.000629266774013399	0.00557350571269011	0	0	19.8331117021277	146.188979164799	GRIA2;CALM1;CALM2	Sst	VehicleVsPCB_in_HETs
Renin secretion	3/76	0.000908974653100311	0.00740397306658123	0	0	17.3800641212475	121.715949451356	GNAS;CALM1;CALM2	Sst	VehicleVsPCB_in_HETs
Cardiac muscle contraction	3/78	0.00098021399115922	0.00740397306658123	0	0	16.9148936170213	117.181979216797	COX4I1;ATP1B1;COX5B	Sst	VehicleVsPCB_in_HETs
Tuberculosis	4/178	0.0010150608236442	0.00740397306658123	0	0	9.88305847076462	68.1220120738018	CYCS;CALM1;ATP6V0C;CALM2	Sst	VehicleVsPCB_in_HETs
Insulin secretion	3/86	0.00130025407701457	0.00835414554508948	0	0	15.2783901563702	101.527890885651	RAB3A;GNAS;ATP1B1	Sst	VehicleVsPCB_in_HETs
Huntington disease	4/192	0.0013426972995518	0.00835414554508948	0	0	9.14061054579093	60.4475410567597	COX4I1;CYCS;ATP5G3;COX5B	Sst	VehicleVsPCB_in_HETs
Proximal tubule bicarbonate reclamation	2/22	0.001370383663162	0.00835414554508948	0	0	41.5208333333333	273.732925265883	MDH1;ATP1B1	Sst	VehicleVsPCB_in_HETs
Antigen processing and presentation	3/90	0.00148218711283846	0.00835414554508948	0	0	14.5730007336757	94.9319733390421	PDIA3;HSPA8;HSP90AB1	Sst	VehicleVsPCB_in_HETs
GnRH signaling pathway	3/90	0.00148218711283846	0.00835414554508948	0	0	14.5730007336757	94.9319733390421	GNAS;CALM1;CALM2	Sst	VehicleVsPCB_in_HETs
Melanogenesis	3/100	0.00200467613787586	0.0101165542249398	0	0	13.0640491335819	81.1574365484459	GNAS;CALM1;CALM2	Sst	VehicleVsPCB_in_HETs
Kaposi sarcoma-associated herpesvirus infection	4/216	0.00206569735616406	0.0101165542249398	0	0	8.09598031173093	50.0516771271981	UBB;CYCS;CALM1;CALM2	Sst	VehicleVsPCB_in_HETs
Phototransduction	2/27	0.00206572935455435	0.0101165542249398	0	0	33.2083333333333	205.302946563678	CALM1;CALM2	Sst	VehicleVsPCB_in_HETs
Glucagon signaling pathway	3/102	0.00212121298264866	0.0101165542249398	0	0	12.7988394584139	78.7866760375365	GNAS;CALM1;CALM2	Sst	VehicleVsPCB_in_HETs
Thermogenesis	4/231	0.00263388749765323	0.0120963722114444	0	0	7.55525761348401	44.8728991449466	COX4I1;GNAS;ATP5G3;COX5B	Sst	VehicleVsPCB_in_HETs
Human immunodeficiency virus 1 infection	4/238	0.00293254355159912	0.0129869785856533	0	0	7.32664437012263	42.7281483270145	PDIA3;CYCS;CALM1;CALM2	Sst	VehicleVsPCB_in_HETs
Inflammatory mediator regulation of TRP channels	3/127	0.0039424476157877	0.0168573622192301	0	0	10.2055593685655	56.4975023739666	GNAS;CALM1;CALM2	Sst	VehicleVsPCB_in_HETs
Insulin signaling pathway	3/139	0.00507223817185436	0.0206208412597427	0	0	9.29943679599499	49.1379739196068	CALM1;EIF4E;CALM2	Sst	VehicleVsPCB_in_HETs
Vascular smooth muscle contraction	3/140	0.00517427487255504	0.0206208412597427	0	0	9.23109178443858	48.5929847488537	GNAS;CALM1;CALM2	Sst	VehicleVsPCB_in_HETs
Mineral absorption	2/44	0.005418765891609	0.0206208412597427	0	0	19.75	103.053271898461	FTH1;ATP1B1	Sst	VehicleVsPCB_in_HETs
Fluid shear stress and atherosclerosis	3/143	0.0054878045288025	0.0206208412597427	0	0	9.03191489361702	47.0131673302869	HSP90AB1;CALM1;CALM2	Sst	VehicleVsPCB_in_HETs
Non-alcoholic fatty liver disease (NAFLD)	3/151	0.00637900164627931	0.0227462768992997	0	0	8.54025301897642	43.168789936074	COX4I1;CYCS;COX5B	Sst	VehicleVsPCB_in_HETs
Cocaine addiction	2/48	0.00642032009254427	0.0227462768992997	0	0	18.0289855072464	91.0154986379136	GRIA2;GNAS	Sst	VehicleVsPCB_in_HETs
Oxytocin signaling pathway	3/154	0.00673416484458926	0.0231954566869185	0	0	8.36931097646893	41.8512540755133	GNAS;CALM1;CALM2	Sst	VehicleVsPCB_in_HETs
Amyotrophic lateral sclerosis (ALS)	2/52	0.00749948183046907	0.0251333985669774	0	0	16.5833333333333	81.1409457224491	GRIA2;CYCS	Sst	VehicleVsPCB_in_HETs
Protein processing in endoplasmic reticulum	3/163	0.0078695412769575	0.0256795557458613	0	0	7.89494680851064	38.2490870185668	PDIA3;HSPA8;HSP90AB1	Sst	VehicleVsPCB_in_HETs
Endocrine and other factor-regulated calcium reabsorption	2/55	0.00835883021275315	0.0265767934969587	0	0	15.6422955974843	74.8395745113238	GNAS;ATP1B1	Sst	VehicleVsPCB_in_HETs
cGMP-PKG signaling pathway	3/172	0.00911156113502346	0.0280067093774526	0	0	7.47110663477276	35.1008369979217	ATP1B1;CALM1;CALM2	Sst	VehicleVsPCB_in_HETs
Legionellosis	2/58	0.00926028293931899	0.0280067093774526	0	0	14.8020833333333	69.3036602114154	HSPA8;CYCS	Sst	VehicleVsPCB_in_HETs
Necroptosis	3/176	0.00969835574804393	0.0286332407799392	0	0	7.29688845160497	33.8269075912874	HSP90AB1;FTH1;PPIA	Sst	VehicleVsPCB_in_HETs
Long-term depression	2/61	0.0102031878981959	0.029423146497123	0	0	14.0473163841808	64.407719185876	GRIA2;GNAS	Sst	VehicleVsPCB_in_HETs
Pathways in cancer	5/535	0.0105812425522444	0.0298198653745069	0	0	4.07127882599581	18.5189136934345	HSP90AB1;GNAS;CYCS;CALM1;CALM2	Sst	VehicleVsPCB_in_HETs
Calcium signaling pathway	3/189	0.0117556913396772	0.0323934605804438	0	0	6.78242964996568	30.1371685411671	GNAS;CALM1;CALM2	Sst	VehicleVsPCB_in_HETs
Alcoholism	3/199	0.0134968444200566	0.0363827980018917	0	0	6.43313069908815	27.6965535299785	GNAS;CALM1;CALM2	Sst	VehicleVsPCB_in_HETs
Bile secretion	2/72	0.0140048037295853	0.03694884388231	0	0	11.8333333333333	50.5088661353622	GNAS;ATP1B1	Sst	VehicleVsPCB_in_HETs
Thyroid hormone synthesis	2/73	0.014376533555206	0.0371393783509488	0	0	11.6660798122066	49.4893539893362	GNAS;ATP1B1	Sst	VehicleVsPCB_in_HETs
Glioma	2/75	0.0151327357621299	0.0377280037252716	0	0	11.3453196347032	47.5470427685061	CALM1;CALM2	Sst	VehicleVsPCB_in_HETs
Rap1 signaling pathway	3/209	0.0153778461568471	0.0377280037252716	0	0	6.11774426771328	25.5405261902747	GNAS;CALM1;CALM2	Sst	VehicleVsPCB_in_HETs
Pertussis	2/76	0.0155171628224907	0.0377280037252716	0	0	11.1914414414414	46.6214028774471	CALM1;CALM2	Sst	VehicleVsPCB_in_HETs
Synaptic vesicle cycle	2/77	0.0159057771109684	0.0379291608030785	0	0	11.0416666666667	45.7243465537679	RAB3A;ATP6V0C	Sst	VehicleVsPCB_in_HETs
Alzheimer disease	26/175	6.49783765762398E-23	1.32555888215529E-20	0	0	19.2603121936506	983.970592165517	APP;GSK3B;COX7B;NDUFB10;NDUFB11;COX4I1;ATP2A2;ATP5H;ATP5G3;COX5B;COX7C;COX5A;RTN4;PPP3CA;PPP3R1;GRIN2A;ATP5E;MAPK1;COX8A;NDUFA4;COX6C;GRIN2B;CALM1;PLCB1;CALM2;GAPDH	Vip	VehicleVsPCB_in_HETs
Long-term potentiation	13/67	1.37746064973062E-13	1.40500986272524E-11	0	0	24.8832654644173	736.87721048956	CAMK2B;GRIA2;PRKCB;GRIN2B;PPP3CA;GRM5;PPP3R1;GRIN2A;CAMK4;MAPK1;PLCB1;CALM1;CALM2	Vip	VehicleVsPCB_in_HETs
Oxidative phosphorylation	16/134	5.36893622480288E-13	3.65087663286596E-11	0	0	14.1925712225027	400.982380031277	COX8A;COX7B;ATP6V0B;NDUFB10;NDUFB11;NDUFA4;COX4I1;ATP5H;ATP5G3;COX5B;COX6C;COX7C;COX5A;ATP5E;ATP6V1D;ATP6V0C	Vip	VehicleVsPCB_in_HETs
Huntington disease	18/192	1.22433956623638E-12	6.24413178780555E-11	0	0	10.9132369299221	299.335023776203	COX8A;COX7B;NDUFB10;NDUFB11;NDUFA4;COX4I1;CLTC;ATP5H;ATP5G3;COX5B;COX6C;GRIN2B;COX7C;COX5A;GRM5;ATP5E;VDAC1;PLCB1	Vip	VehicleVsPCB_in_HETs
Parkinson disease	16/144	1.66163659691563E-12	6.77947731541577E-11	0	0	13.0771276595745	354.6937855993	COX8A;COX7B;NDUFB10;NDUFB11;NDUFA4;COX4I1;ATP5H;ATP5G3;COX5B;COX6C;COX7C;COX5A;UCHL1;UBB;ATP5E;VDAC1	Vip	VehicleVsPCB_in_HETs
Cardiac muscle contraction	11/78	4.06374252170332E-10	1.38167245737913E-08	0	0	16.7828474209265	362.908039479826	COX8A;CACNB2;COX7B;COX4I1;CACNA2D3;ATP2A2;ATP1B1;COX5B;COX6C;COX7C;COX5A	Vip	VehicleVsPCB_in_HETs
cAMP signaling pathway	16/211	5.47443044425897E-10	1.59540544375547E-08	0	0	8.55471903982542	182.435908106646	CAMK2B;GRIA2;GABBR1;ATP2A2;ATP2B2;ATP2B1;ATP1B1;GRIN2B;GRIN2A;MAPK8;PDE10A;CAMK4;MAPK1;CALM1;VIP;CALM2	Vip	VehicleVsPCB_in_HETs
Oxytocin signaling pathway	14/154	6.3456046621623E-10	1.61812918885139E-08	0	0	10.3452631578947	219.092899084971	CAMK2B;PRKCB;CACNA2D3;ACTB;ACTG1;GNAO1;CACNB2;PPP3CA;PPP3R1;CAMK4;MAPK1;CALM1;PLCB1;CALM2	Vip	VehicleVsPCB_in_HETs
Dopaminergic synapse	13/135	1.29613373917932E-09	2.93790314213978E-08	0	0	10.975967728092	224.610887026155	CAMK2B;GRIA2;GSK3B;PRKCB;GRIN2B;GNAO1;PPP3CA;GRIN2A;MAPK8;CALY;CALM1;PLCB1;CALM2	Vip	VehicleVsPCB_in_HETs
Amphetamine addiction	10/68	1.69851007888435E-09	3.46496056092407E-08	0	0	17.5417703519374	354.229992104303	CAMK2B;PPP3CA;GRIA2;PPP3R1;GRIN2A;PRKCB;CAMK4;CALM1;GRIN2B;CALM2	Vip	VehicleVsPCB_in_HETs
Calcium signaling pathway	14/189	9.16932365973117E-09	1.70049275144105E-07	0	0	8.26147368421053	152.898417140162	CAMK2B;PRKCB;ATP2A2;ATP2B2;ATP2B1;PPP3CA;PPP3R1;GRIN2A;GRM5;CAMK4;VDAC1;CALM1;PLCB1;CALM2	Vip	VehicleVsPCB_in_HETs
Thermogenesis	15/231	1.59208604842372E-08	2.70654628232032E-07	0	0	7.19429747207525	129.178183860351	COX8A;COX7B;NDUFB10;NDUFB11;NDUFA4;COX4I1;ATP5H;ATP5G3;COX5B;COX6C;COX7C;COX5A;ACTB;ACTG1;ATP5E	Vip	VehicleVsPCB_in_HETs
Glutamatergic synapse	11/114	2.44241962659106E-08	3.83272002941981E-07	0	0	10.8970773177725	191.000609976272	GNAO1;GRIA2;PPP3CA;PPP3R1;GRIN2A;GRM5;PRKCB;SLC1A2;MAPK1;PLCB1;GRIN2B	Vip	VehicleVsPCB_in_HETs
Retrograde endocannabinoid signaling	12/150	4.61875278760383E-08	6.73018263336558E-07	0	0	8.90307971014493	150.377966725581	GNAO1;GRIA2;GRM5;MAPK8;NDUFB10;PRKCB;NDUFB11;NDUFA4;GABRA4;MAPK1;PLCB1;GABRG3	Vip	VehicleVsPCB_in_HETs
Non-alcoholic fatty liver disease (NAFLD)	12/151	4.97308315418241E-08	6.76339308968808E-07	0	0	8.83857913669065	148.635210022326	COX8A;GSK3B;COX7B;MAPK8;NDUFB10;NDUFB11;NDUFA4;COX4I1;COX5B;COX6C;COX7C;COX5A	Vip	VehicleVsPCB_in_HETs
Circadian entrainment	10/99	6.91985080109735E-08	8.82280977139912E-07	0	0	11.4137611490791	188.1705367468	GNAO1;CAMK2B;GRIA2;GRIN2A;PRKCB;MAPK1;CALM1;PLCB1;GRIN2B;CALM2	Vip	VehicleVsPCB_in_HETs
Adrenergic signaling in cardiomyocytes	11/148	3.58720896544474E-07	4.30465075853369E-06	0	0	8.17854846639688	121.375557592312	CAMK2B;CACNB2;CACNA2D3;ATP2A2;MAPK1;ATP2B2;ATP2B1;ATP1B1;CALM1;PLCB1;CALM2	Vip	VehicleVsPCB_in_HETs
Aldosterone synthesis and secretion	9/102	1.0115367892359E-06	1.14640836113402E-05	0	0	9.77816377171216	134.97816197371	CAMK2B;PRKCB;CAMK4;ATP2B2;ATP2B1;ATP1B1;CALM1;PLCB1;CALM2	Vip	VehicleVsPCB_in_HETs
cGMP-PKG signaling pathway	11/172	1.59925874366875E-06	1.71709886162329E-05	0	0	6.95088984005407	92.7663695118157	PPP3CA;PPP3R1;ATP2A2;MAPK1;VDAC1;ATP2B2;ATP2B1;ATP1B1;CALM1;PLCB1;CALM2	Vip	VehicleVsPCB_in_HETs
Oocyte meiosis	9/116	2.97779282073192E-06	3.03734867714656E-05	0	0	8.49273903666427	108.064398785991	CAMK2B;PPP3CA;PPP3R1;YWHAB;MAPK1;IGF1;CALM1;CALM2;YWHAZ	Vip	VehicleVsPCB_in_HETs
Melanogenesis	8/100	8.51434594692051E-06	8.27107891986563E-05	0	0	8.74179236912156	102.049569116258	GNAO1;CAMK2B;GSK3B;PRKCB;MAPK1;CALM1;PLCB1;CALM2	Vip	VehicleVsPCB_in_HETs
Glucagon signaling pathway	8/102	9.86079726192885E-06	8.88982145318832E-05	0	0	8.55492835432045	98.6121760811816	CAMK2B;LDHB;PPP3CA;PPP3R1;PKM;CALM1;PLCB1;CALM2	Vip	VehicleVsPCB_in_HETs
Rap1 signaling pathway	11/209	1.04241405599099E-05	8.88982145318832E-05	0	0	5.64133563615429	64.7139399578084	GNAO1;GRIN2A;PRKCB;MAPK1;IGF1;CALM1;PLCB1;GRIN2B;CALM2;ACTB;ACTG1	Vip	VehicleVsPCB_in_HETs
Gastric acid secretion	7/74	1.04586134743392E-05	8.88982145318832E-05	0	0	10.4631411470566	119.992188516914	CAMK2B;PRKCB;ATP1B1;PLCB1;CALM1;CALM2;ACTB	Vip	VehicleVsPCB_in_HETs
Glioma	7/75	1.14364699197814E-05	9.33215945454158E-05	0	0	10.3087488802628	117.300193800474	CAMK2B;PRKCB;CAMK4;MAPK1;IGF1;CALM1;CALM2	Vip	VehicleVsPCB_in_HETs
Amyotrophic lateral sclerosis (ALS)	6/52	1.44098604500619E-05	0.00011208587073075	0	0	13.0105401844532	145.036269556515	PPP3CA;GRIA2;PPP3R1;GRIN2A;SLC1A2;GRIN2B	Vip	VehicleVsPCB_in_HETs
Salivary secretion	7/78	1.48348946555405E-05	0.00011208587073075	0	0	9.8716665475084	109.758404916344	PRKCB;ATP2B2;ATP2B1;ATP1B1;PLCB1;CALM1;CALM2	Vip	VehicleVsPCB_in_HETs
Thyroid hormone signaling pathway	8/115	2.37565421832103E-05	0.00017308337876339	0	0	7.51058554262827	79.9701057185682	GSK3B;PRKCB;ATP2A2;MAPK1;ATP1B1;PLCB1;ACTB;ACTG1	Vip	VehicleVsPCB_in_HETs
Long-term depression	6/61	3.6419051465054E-05	0.000256189189616242	0	0	10.8765840220386	111.163240863958	GNAO1;GRIA2;PRKCB;MAPK1;IGF1;PLCB1	Vip	VehicleVsPCB_in_HETs
GnRH signaling pathway	7/90	3.78444138814981E-05	0.000257342014394187	0	0	8.43930034860253	85.9291854846412	CAMK2B;MAPK8;PRKCB;MAPK1;PLCB1;CALM1;CALM2	Vip	VehicleVsPCB_in_HETs
Aldosterone-regulated sodium reabsorption	5/38	4.0126200101024E-05	0.000264056284535771	0	0	15.0472057255977	152.330102287908	PRKCB;NEDD4L;MAPK1;IGF1;ATP1B1	Vip	VehicleVsPCB_in_HETs
Nicotine addiction	5/40	5.17395142717647E-05	0.0003298394034825	0	0	14.1859296482412	140.005036156876	GRIA2;GRIN2A;GABRA4;GABRG3;GRIN2B	Vip	VehicleVsPCB_in_HETs
Estrogen signaling pathway	8/134	7.09715966310417E-05	0.000438733506446439	0	0	6.3718820861678	60.8720602531557	GNAO1;HSPA8;GABBR1;HSP90AB1;MAPK1;CALM1;PLCB1;CALM2	Vip	VehicleVsPCB_in_HETs
Tuberculosis	9/178	9.13799360491532E-05	0.000548279616294919	0	0	5.36012744651798	49.8517828864973	CAMK2B;PPP3CA;PPP3R1;ATP6V0B;MAPK8;MAPK1;CALM1;CALM2;ATP6V0C	Vip	VehicleVsPCB_in_HETs
HIF-1 signaling pathway	7/104	9.54276186493462E-05	0.000556206691556189	0	0	7.21612852582553	66.8007301899409	CAMK2B;PRKCB;MAPK1;ENO1;IGF1;ALDOA;GAPDH	Vip	VehicleVsPCB_in_HETs
Pancreatic secretion	7/105	0.000101371434149632	0.000574438126847915	0	0	7.14213197969543	65.6841824565612	PRKCB;ATP2A2;CCK;ATP2B2;ATP2B1;ATP1B1;PLCB1	Vip	VehicleVsPCB_in_HETs
Synaptic vesicle cycle	6/77	0.00013585228458861	0.000749023406920982	0	0	8.41869398207426	74.9595663437257	ATP6V0B;STXBP1;CLTC;SLC1A2;ATP6V0C;ATP6V1D	Vip	VehicleVsPCB_in_HETs
Salmonella infection	6/78	0.000145937127329957	0.000783451946718717	0	0	8.3013468013468	73.3202731091963	MAPK8;MAPK1;WASF1;ACTB;DYNC1I1;ACTG1	Vip	VehicleVsPCB_in_HETs
C-type lectin receptor signaling pathway	7/112	0.00015196130545281	0.000794874520830083	0	0	6.66362098138748	58.5857869458169	CYLD;PPP3CA;PPP3R1;MAPK8;MAPK1;CALM1;CALM2	Vip	VehicleVsPCB_in_HETs
Endocrine and other factor-regulated calcium reabsorption	5/55	0.000241678396982603	0.00118468111678383	0	0	9.92261306532663	82.634555678544	PRKCB;CLTC;ATP2B1;ATP1B1;PLCB1	Vip	VehicleVsPCB_in_HETs
Neurotrophin signaling pathway	7/121	0.000245216582244971	0.00118468111678383	0	0	6.13474040431027	51.000359036268	CAMK2B;GSK3B;MAPK8;CAMK4;MAPK1;CALM1;CALM2	Vip	VehicleVsPCB_in_HETs
Hypertrophic cardiomyopathy (HCM)	6/86	0.000249712196184826	0.00118468111678383	0	0	7.46818181818182	61.9500731587654	CACNB2;CACNA2D3;ATP2A2;IGF1;ACTB;ACTG1	Vip	VehicleVsPCB_in_HETs
Insulin secretion	6/86	0.000249712196184826	0.00118468111678383	0	0	7.46818181818182	61.9500731587654	CAMK2B;PCLO;PRKCB;CCK;ATP1B1;PLCB1	Vip	VehicleVsPCB_in_HETs
Human cytomegalovirus infection	10/255	0.000301398770114777	0.00139739429780488	0	0	4.11340206185567	33.3476645833981	GNAO1;PPP3CA;GSK3B;PPP3R1;PRKCB;MAPK1;CALM1;PLCB1;CALM2;CX3CL1	Vip	VehicleVsPCB_in_HETs
Dilated cardiomyopathy (DCM)	6/90	0.000319734695565914	0.00141795386729232	0	0	7.11111111111111	57.2303572081842	CACNB2;CACNA2D3;ATP2A2;IGF1;ACTB;ACTG1	Vip	VehicleVsPCB_in_HETs
GABAergic synapse	6/90	0.000319734695565914	0.00141795386729232	0	0	7.11111111111111	57.2303572081842	GNAO1;GABARAPL1;GABBR1;PRKCB;GABRA4;GABRG3	Vip	VehicleVsPCB_in_HETs
Inflammatory mediator regulation of TRP channels	7/127	0.000329679270615241	0.00143094832352147	0	0	5.82622673434856	46.7111336084924	CAMK2B;MAPK8;PRKCB;IGF1;CALM1;PLCB1;CALM2	Vip	VehicleVsPCB_in_HETs
Influenza A	8/168	0.000337242037232269	0.00143327865823714	0	0	5.00918367346939	40.0469691732816	HSPA8;GSK3B;MAPK8;PRKCB;MAPK1;VDAC1;ACTB;ACTG1	Vip	VehicleVsPCB_in_HETs
Morphine addiction	6/92	0.000360073473513616	0.00149908139993424	0	0	6.94503171247357	55.0685624993541	GNAO1;GABBR1;PDE10A;PRKCB;GABRA4;GABRG3	Vip	VehicleVsPCB_in_HETs
Kaposi sarcoma-associated herpesvirus infection	9/216	0.000388285244206153	0.0015842037963611	0	0	4.36767001114827	34.3026771140518	PPP3CA;GSK3B;GABARAPL1;PPP3R1;MAPK8;UBB;MAPK1;CALM1;CALM2	Vip	VehicleVsPCB_in_HETs
Glycolysis / Gluconeogenesis	5/67	0.000607839935740363	0.00243135974296145	0	0	7.99724428594586	59.2243840807712	LDHB;PKM;ENO1;ALDOA;GAPDH	Vip	VehicleVsPCB_in_HETs
Human immunodeficiency virus 1 infection	9/238	0.000779819840765669	0.00305929322146532	0	0	3.94363453140746	28.2224140287529	GNAO1;PPP3CA;PPP3R1;MAPK8;PRKCB;CFL1;MAPK1;CALM1;CALM2	Vip	VehicleVsPCB_in_HETs
Arrhythmogenic right ventricular cardiomyopathy (ARVC)	5/72	0.00084517121830961	0.00319286904694742	0	0	7.3985599639991	52.3519981583155	CACNB2;CACNA2D3;ATP2A2;ACTB;ACTG1	Vip	VehicleVsPCB_in_HETs
B cell receptor signaling pathway	5/72	0.00084517121830961	0.00319286904694742	0	0	7.3985599639991	52.3519981583155	GSK3B;PPP3CA;PPP3R1;PRKCB;MAPK1	Vip	VehicleVsPCB_in_HETs
Neuroactive ligand-receptor interaction	11/348	0.000929708998490866	0.00344837519440249	0	0	3.29098568595194	22.9731827830487	GRIA2;GRIN2A;GABBR1;GRM5;GABRA4;PENK;CCK;TAC2;VIP;GABRG3;GRIN2B	Vip	VehicleVsPCB_in_HETs
Cholinergic synapse	6/113	0.00106949388345213	0.00379844325378134	0	0	5.57604078164826	38.1432958875155	GNAO1;CAMK2B;PRKCB;CAMK4;MAPK1;PLCB1	Vip	VehicleVsPCB_in_HETs
Pertussis	5/76	0.00107994955254567	0.00379844325378134	0	0	6.98032415599122	47.6814840858279	MAPK8;CFL1;MAPK1;CALM1;CALM2	Vip	VehicleVsPCB_in_HETs
Renin secretion	5/76	0.00107994955254567	0.00379844325378134	0	0	6.98032415599122	47.6814840858279	PPP3CA;PPP3R1;PLCB1;CALM1;CALM2	Vip	VehicleVsPCB_in_HETs
Proteoglycans in cancer	8/203	0.00116726517008244	0.00403596770672572	0	0	4.10277341705913	27.7064052236488	CAMK2B;DDX5;PRKCB;MAPK1;ANK3;IGF1;ACTB;ACTG1	Vip	VehicleVsPCB_in_HETs
Wnt signaling pathway	7/160	0.00129828405232351	0.00441416577789995	0	0	4.5619256162702	30.3218050350551	CAMK2B;GSK3B;PPP3CA;PPP3R1;MAPK8;PRKCB;PLCB1	Vip	VehicleVsPCB_in_HETs
ErbB signaling pathway	5/84	0.00169011064768086	0.00565217331355567	0	0	6.27091151962343	40.0269854212528	CAMK2B;GSK3B;MAPK8;PRKCB;MAPK1	Vip	VehicleVsPCB_in_HETs
Regulation of actin cytoskeleton	8/217	0.00178047441083276	0.00585833515822393	0	0	3.82521238160336	24.2169430707025	ENAH;NCKAP1;TMSB4X;CFL1;MAPK1;WASF1;ACTB;ACTG1	Vip	VehicleVsPCB_in_HETs
Ribosome	7/170	0.00183733262821967	0.00594945803423513	0	0	4.27987294073682	26.960804585537	RPS9;RPL27A;RPLP1;RPL11;RPSA;RPS2;FAU	Vip	VehicleVsPCB_in_HETs
Osteoclast differentiation	6/128	0.00202481560016314	0.00645409972552002	0	0	4.88673621460507	30.3088898902984	CYLD;PPP3CA;PPP3R1;MAPK8;CAMK4;MAPK1	Vip	VehicleVsPCB_in_HETs
Necroptosis	7/176	0.00223551647582956	0.00701608247798815	0	0	4.12666326254768	25.1861937049691	CAMK2B;CYLD;FTL1;MAPK8;HSP90AB1;VDAC1;PPIA	Vip	VehicleVsPCB_in_HETs
Axon guidance	7/180	0.00253590388229348	0.00783824836345258	0	0	4.03042751092984	24.0906920525791	ENAH;CAMK2B;GSK3B;PPP3CA;PPP3R1;CFL1;MAPK1	Vip	VehicleVsPCB_in_HETs
Ras signaling pathway	8/233	0.00276672871904911	0.00842406953262715	0	0	3.5502947845805	20.9115544746708	GRIN2A;MAPK8;PRKCB;MAPK1;IGF1;CALM1;GRIN2B;CALM2	Vip	VehicleVsPCB_in_HETs
VEGF signaling pathway	4/58	0.00290030725243844	0.00870092175731533	0	0	7.31185185185185	42.7227014115908	PPP3CA;PPP3R1;PRKCB;MAPK1	Vip	VehicleVsPCB_in_HETs
Apelin signaling pathway	6/138	0.00295058109211819	0.00872345714191465	0	0	4.51423324150597	26.2988085159272	GABARAPL1;CAMK4;MAPK1;CALM1;PLCB1;CALM2	Vip	VehicleVsPCB_in_HETs
MAPK signaling pathway	9/294	0.00330995750313847	0.0095271879592394	0	0	3.15967611336032	18.0443413161203	PPP3CA;CACNB2;HSPA8;PPP3R1;MAPK8;PRKCB;CACNA2D3;MAPK1;IGF1	Vip	VehicleVsPCB_in_HETs
Phosphatidylinositol signaling system	5/98	0.0033158350250294	0.0095271879592394	0	0	5.32312098125034	30.3899414497276	DGKB;PRKCB;CALM1;PLCB1;CALM2	Vip	VehicleVsPCB_in_HETs
Choline metabolism in cancer	5/99	0.00346383326461991	0.00981419424975641	0	0	5.2662247407249	29.8351612841057	MAPK8;DGKB;PRKCB;MAPK1;WASF1	Vip	VehicleVsPCB_in_HETs
Fluid shear stress and atherosclerosis	6/143	0.0035174387134166	0.00982955476078064	0	0	4.34837425348374	24.5684110333189	MAPK8;HSP90AB1;CALM1;CALM2;ACTB;ACTG1	Vip	VehicleVsPCB_in_HETs
Th17 cell differentiation	5/102	0.00393629253842552	0.0108514010518758	0	0	5.10257472931669	28.255589096444	PPP3CA;PPP3R1;MAPK8;HSP90AB1;MAPK1	Vip	VehicleVsPCB_in_HETs
Alcoholism	7/199	0.00440788149632054	0.0118316819111762	0	0	3.6280668358714	19.6799445810197	GNAO1;GRIN2A;CAMK4;MAPK1;CALM1;GRIN2B;CALM2	Vip	VehicleVsPCB_in_HETs
Focal adhesion	7/199	0.00440788149632054	0.0118316819111762	0	0	3.6280668358714	19.6799445810197	GSK3B;MAPK8;PRKCB;MAPK1;IGF1;ACTB;ACTG1	Vip	VehicleVsPCB_in_HETs
Hippo signaling pathway	6/159	0.00588072419253081	0.0155801004581336	0	0	3.8904733610616	19.981764378835	GSK3B;DLG2;YWHAB;YWHAZ;ACTB;ACTG1	Vip	VehicleVsPCB_in_HETs
Adherens junction	4/72	0.00629819789975376	0.0164722098916637	0	0	5.80235294117647	29.4033755681036	MAPK1;WASF1;ACTB;ACTG1	Vip	VehicleVsPCB_in_HETs
Pyruvate metabolism	3/38	0.00678415684404296	0.0175185822301869	0	0	8.42686567164179	42.0767329312614	LDHB;PKM;MDH1	Vip	VehicleVsPCB_in_HETs
Bacterial invasion of epithelial cells	4/74	0.00693422600898333	0.0176822763229075	0	0	5.636	28.0181669826019	CLTC;WASF1;ACTB;ACTG1	Vip	VehicleVsPCB_in_HETs
Sphingolipid signaling pathway	5/124	0.00889793527473979	0.0224096147660113	0	0	4.15459651197162	19.6177389216049	CERS4;MAPK8;PRKCB;MAPK1;PLCB1	Vip	VehicleVsPCB_in_HETs
Mineral absorption	3/44	0.0101863849071665	0.0253417380617314	0	0	7.1914816163087	32.9851921979975	FTL1;ATP2B1;ATP1B1	Vip	VehicleVsPCB_in_HETs
Phagosome	6/180	0.0105172362067573	0.0258495926045601	0	0	3.41727621037966	15.5648040456318	ATP6V0B;ATP6V1D;ATP6V0C;ACTB;DYNC1I1;ACTG1	Vip	VehicleVsPCB_in_HETs
Serotonergic synapse	5/132	0.0114575204901559	0.0278254069046644	0	0	3.8913069283425	17.3906746331854	GNAO1;APP;PRKCB;MAPK1;PLCB1	Vip	VehicleVsPCB_in_HETs
Gap junction	4/86	0.0116485966115653	0.0279566318677567	0	0	4.80829268292683	21.4092576776587	GRM5;PRKCB;MAPK1;PLCB1	Vip	VehicleVsPCB_in_HETs
Cellular senescence	6/185	0.0119213786474756	0.0280844336288028	0	0	3.3209751142712	14.7100001186547	PPP3CA;PPP3R1;MAPK1;VDAC1;CALM1;CALM2	Vip	VehicleVsPCB_in_HETs
Fc gamma R-mediated phagocytosis	4/87	0.0121148537222286	0.0280844336288028	0	0	4.75012048192771	20.9638159703931	PRKCB;CFL1;MAPK1;WASF1	Vip	VehicleVsPCB_in_HETs
Th1 and Th2 cell differentiation	4/87	0.0121148537222286	0.0280844336288028	0	0	4.75012048192771	20.9638159703931	PPP3CA;PPP3R1;MAPK8;MAPK1	Vip	VehicleVsPCB_in_HETs
Cocaine addiction	3/48	0.0129143973736689	0.0292726340469827	0	0	6.55091210613599	28.4926190957226	GRIA2;GRIN2A;GRIN2B	Vip	VehicleVsPCB_in_HETs
Type II diabetes mellitus	3/48	0.0129143973736689	0.0292726340469827	0	0	6.55091210613599	28.4926190957226	MAPK8;PKM;MAPK1	Vip	VehicleVsPCB_in_HETs
Progesterone-mediated oocyte maturation	4/90	0.0135848323911401	0.0304539099757426	0	0	4.58372093023256	19.7045058327727	MAPK8;HSP90AB1;MAPK1;IGF1	Vip	VehicleVsPCB_in_HETs
Insulin signaling pathway	5/139	0.0140741368034542	0.0309265849521568	0	0	3.6867171679292	15.7180105656407	GSK3B;MAPK8;MAPK1;CALM1;CALM2	Vip	VehicleVsPCB_in_HETs
IL-17 signaling pathway	4/91	0.0140988843164244	0.0309265849521568	0	0	4.53080459770115	19.3087469603683	GSK3B;MAPK8;HSP90AB1;MAPK1	Vip	VehicleVsPCB_in_HETs
Vascular smooth muscle contraction	5/140	0.0144780524413159	0.0314204542343452	0	0	3.65922203610646	15.4972495560506	PRKCB;MAPK1;CALM1;PLCB1;CALM2	Vip	VehicleVsPCB_in_HETs
Apoptosis	5/141	0.0148896816580468	0.0319736321920164	0	0	3.63213124445758	15.2806914583565	MAPK8;MAPK1;SPTAN1;ACTB;ACTG1	Vip	VehicleVsPCB_in_HETs
Prostate cancer	4/97	0.0174420911349791	0.0370644436618306	0	0	4.23720430107527	17.1558849851945	GSK3B;HSP90AB1;MAPK1;IGF1	Vip	VehicleVsPCB_in_HETs
NOD-like receptor signaling pathway	6/205	0.0188640235043453	0.0396727916998602	0	0	2.98416324044465	11.8486162345396	GABARAPL1;MAPK8;HSP90AB1;MAPK1;VDAC1;PLCB1	Vip	VehicleVsPCB_in_HETs
AGE-RAGE signaling pathway in diabetic complications	4/101	0.0199233504859566	0.0410541767589408	0	0	4.06164948453608	15.9048623013716	MAPK8;PRKCB;MAPK1;PLCB1	Vip	VehicleVsPCB_in_HETs
T cell receptor signaling pathway	4/101	0.0199233504859566	0.0410541767589408	0	0	4.06164948453608	15.9048623013716	GSK3B;PPP3CA;PPP3R1;MAPK1	Vip	VehicleVsPCB_in_HETs
Proximal tubule bicarbonate reclamation	2/22	0.0209153463698529	0.0423525914090374	0	0	9.79009900990099	37.8609768883234	MDH1;ATP1B1	Vip	VehicleVsPCB_in_HETs
mTOR signaling pathway	5/154	0.0209686849623175	0.0423525914090374	0	0	3.31304171866042	12.803995641388	GSK3B;PRKCB;MAPK1;IGF1;ATP6V1D	Vip	VehicleVsPCB_in_HETs
Chagas disease (American trypanosomiasis)	4/103	0.0212414350875218	0.0424828701750436	0	0	3.97919191919192	15.327057480984	GNAO1;MAPK8;MAPK1;PLCB1	Vip	VehicleVsPCB_in_HETs
Toxoplasmosis	4/108	0.0247664266448219	0.0490519518013948	0	0	3.78692307692308	14.0050500237202	GNAO1;HSPA8;MAPK8;MAPK1	Vip	VehicleVsPCB_in_HETs
Aldosterone synthesis and secretion	5/102	4.04435516915698E-06	0.000452967778945582	0	0	24.3691703485518	302.620949379808	CAMK2A;GNAS;ATP2B1;ATP1B1;CALM1	Astro	VehicleVsPCB_in_WTs
cAMP signaling pathway	6/211	9.61288517047914E-06	0.000538321569546832	0	0	14.0973230220107	162.858001237004	CAMK2A;GNAS;ATP2B1;ATP1B1;CALM1;GRIN2B	Astro	VehicleVsPCB_in_WTs
Amphetamine addiction	4/68	1.95220202251043E-05	0.000611506889306237	0	0	28.9084302325581	313.482077547735	CAMK2A;GNAS;CALM1;GRIN2B	Astro	VehicleVsPCB_in_WTs
Adrenergic signaling in cardiomyocytes	5/148	2.47613347904606E-05	0.000611506889306237	0	0	16.4918414918415	174.91621784934	CAMK2A;GNAS;ATP2B1;ATP1B1;CALM1	Astro	VehicleVsPCB_in_WTs
Gastric acid secretion	4/74	2.72994147011713E-05	0.000611506889306237	0	0	26.4225913621262	277.665640413074	CAMK2A;GNAS;ATP1B1;CALM1	Astro	VehicleVsPCB_in_WTs
Salivary secretion	4/78	3.36112451189842E-05	0.000627409908887705	0	0	24.9893148962916	257.406183258528	GNAS;ATP2B1;ATP1B1;CALM1	Astro	VehicleVsPCB_in_WTs
Alzheimer disease	5/175	5.51771266539154E-05	0.000882834026462646	0	0	13.8536414565826	135.834428912994	APOE;CALM1;GRIN2B;RTN4;UQCRH	Astro	VehicleVsPCB_in_WTs
Circadian entrainment	4/99	8.5560034962478E-05	0.00119784048947469	0	0	19.4447980416157	182.125661493987	CAMK2A;GNAS;CALM1;GRIN2B	Astro	VehicleVsPCB_in_WTs
Dopaminergic synapse	4/135	0.000282756804025964	0.00328017606265387	0	0	14.0756257766732	115.010859739786	CAMK2A;GNAS;CALM1;GRIN2B	Astro	VehicleVsPCB_in_WTs
Endocrine and other factor-regulated calcium reabsorption	3/55	0.000292872862736953	0.00328017606265387	0	0	26.0939685314685	212.294577469244	GNAS;ATP2B1;ATP1B1	Astro	VehicleVsPCB_in_WTs
Long-term potentiation	3/67	0.000524335108392742	0.00533868473999883	0	0	21.1885653409091	160.045276313934	CAMK2A;CALM1;GRIN2B	Astro	VehicleVsPCB_in_WTs
Calcium signaling pathway	4/189	0.0010031330863176	0.00935392565390801	0	0	9.93991200502828	68.6313857076194	CAMK2A;GNAS;ATP2B1;CALM1	Astro	VehicleVsPCB_in_WTs
Insulin secretion	3/86	0.00108572351340004	0.00935392565390801	0	0	16.3225629791895	111.409795320372	CAMK2A;GNAS;ATP1B1	Astro	VehicleVsPCB_in_WTs
GnRH signaling pathway	3/90	0.00123818809460434	0.0099055047568347	0	0	15.5689655172414	104.220308316439	CAMK2A;GNAS;CALM1	Astro	VehicleVsPCB_in_WTs
Melanogenesis	3/100	0.00167651923807447	0.0124206024785444	0	0	13.9568884723524	89.1989699333675	CAMK2A;GNAS;CALM1	Astro	VehicleVsPCB_in_WTs
Glucagon signaling pathway	3/102	0.00177437178264919	0.0124206024785444	0	0	13.6735537190083	86.6125122508013	CAMK2A;GNAS;CALM1	Astro	VehicleVsPCB_in_WTs
Pancreatic secretion	3/105	0.00192773374786374	0.0127003635153375	0	0	13.269385026738	82.9523687700046	GNAS;ATP2B1;ATP1B1	Astro	VehicleVsPCB_in_WTs
Glutamatergic synapse	3/114	0.00243659723207571	0.0151610494440266	0	0	12.1879606879607	73.3368216582501	GNAS;DLGAP1;GRIN2B	Astro	VehicleVsPCB_in_WTs
Inflammatory mediator regulation of TRP channels	3/127	0.00330691605888517	0.0194933999260599	0	0	10.9030425219941	62.2753356792104	CAMK2A;GNAS;CALM1	Astro	VehicleVsPCB_in_WTs
Mineral absorption	2/44	0.00480179388459557	0.0268900457537352	0	0	21.0698412698413	112.486945979727	ATP2B1;ATP1B1	Astro	VehicleVsPCB_in_WTs
Oxytocin signaling pathway	3/154	0.0056653455101235	0.0289752014847664	0	0	8.94130042143287	46.2568109045279	CAMK2A;GNAS;CALM1	Astro	VehicleVsPCB_in_WTs
Cocaine addiction	2/48	0.00569155743450769	0.0289752014847664	0	0	19.2338164251208	99.4151993657224	GNAS;GRIN2B	Astro	VehicleVsPCB_in_WTs
Ribosome	3/170	0.00743833947169895	0.0358422221695159	0	0	8.07811649428416	39.5917185019675	RPL41;RPS15A;RPL13	Astro	VehicleVsPCB_in_WTs
cGMP-PKG signaling pathway	3/172	0.00768047617918198	0.0358422221695159	0	0	7.98171059709521	38.8635373987319	ATP2B1;ATP1B1;CALM1	Astro	VehicleVsPCB_in_WTs
Long-term potentiation	10/67	9.84789933858577E-12	9.36151081077556E-10	0	0	30.7716193137712	779.868625432993	PPP3CA;GRIA2;CAMK2D;PPP3R1;PPP1R1A;PRKCB;PRKCA;PLCB1;CALM1;CALM2	L2_3_IT	VehicleVsPCB_in_WTs
Amphetamine addiction	10/68	1.14865163322399E-11	9.36151081077556E-10	0	0	30.2395483674092	761.729604626202	PPP3CA;GRIA2;CAMK2D;PPP3R1;PRKCB;GNAS;PRKCA;CALM1;CALM2;GRIA3	L2_3_IT	VehicleVsPCB_in_WTs
Gastric acid secretion	10/74	2.75180553249496E-11	1.49514767265559E-09	0	0	27.3962942477876	666.173188548961	CHRM3;CAMK2D;PRKCB;GNAS;PRKCA;ATP1A1;PLCB1;CALM1;CALM2;ACTB	L2_3_IT	VehicleVsPCB_in_WTs
Salivary secretion	10/78	4.72162053366832E-11	1.92406036746984E-09	0	0	25.7795419052577	612.941708410894	CHRM3;PRKCB;GNAS;PRKCA;ATP2B2;ATP1A1;ATP2B1;PLCB1;CALM1;CALM2	L2_3_IT	VehicleVsPCB_in_WTs
Aldosterone synthesis and secretion	10/102	7.06344393104468E-10	1.93259428758385E-08	0	0	19.031358214698	401.008191956902	CAMK2D;PRKCB;GNAS;PRKCA;ATP2B2;ATP1A1;ATP2B1;CALM1;PLCB1;CALM2	L2_3_IT	VehicleVsPCB_in_WTs
Dopaminergic synapse	11/135	7.11384400337613E-10	1.93259428758385E-08	0	0	15.6453773041475	329.551226512941	GRIA2;PPP3CA;CAMK2D;PRKCB;GNAS;PRKCA;CALM1;PLCB1;CALM2;GRIA3;SCN1A	L2_3_IT	VehicleVsPCB_in_WTs
Calcium signaling pathway	12/189	2.06064468745746E-09	4.32271107407421E-08	0	0	12.0323713544053	240.650398458492	CHRM3;PPP3CA;PPP3R1;CAMK2D;PRKCB;GNAS;PRKCA;ATP2B2;ATP2B1;CALM1;PLCB1;CALM2	L2_3_IT	VehicleVsPCB_in_WTs
Glutamatergic synapse	10/114	2.12157598727569E-09	4.32271107407421E-08	0	0	16.8252212389381	336.018287507104	GRIA2;PPP3CA;PPP3R1;PRKCB;SLC1A2;GNAS;PRKCA;GRIK2;PLCB1;GRIA3	L2_3_IT	VehicleVsPCB_in_WTs
Oxytocin signaling pathway	11/154	2.89460803458902E-09	5.24245677375567E-08	0	0	13.5535714285714	266.468854320007	PPP3CA;MEF2C;PPP3R1;CAMK2D;PRKCB;GNAS;PRKCA;CALM1;PLCB1;CALM2;ACTB	L2_3_IT	VehicleVsPCB_in_WTs
Circadian entrainment	9/99	1.01788652779479E-08	1.65915504030551E-07	0	0	17.3570175438596	319.42036589272	GRIA2;CAMK2D;PRKCB;GNAS;PRKCA;CALM1;PLCB1;CALM2;GRIA3	L2_3_IT	VehicleVsPCB_in_WTs
Pancreatic secretion	9/105	1.71337686461362E-08	2.53891299029109E-07	0	0	16.2672697368421	290.89480751372	CHRM3;PRKCB;GNAS;PRKCA;CCK;ATP2B2;ATP1A1;ATP2B1;PLCB1	L2_3_IT	VehicleVsPCB_in_WTs
Adrenergic signaling in cardiomyocytes	10/148	2.66440019693475E-08	3.61914360083637E-07	0	0	12.6580736180582	220.765687062626	CAMK2D;PPP1R1A;GNAS;PRKCA;ATP2B2;ATP1A1;ATP2B1;CALM1;PLCB1;CALM2	L2_3_IT	VehicleVsPCB_in_WTs
Insulin secretion	8/86	5.77924956759263E-08	7.24628984244307E-07	0	0	17.6579710144928	294.29492999644	CHRM3;CAMK2D;PRKCB;GNAS;PRKCA;CCK;ATP1A1;PLCB1	L2_3_IT	VehicleVsPCB_in_WTs
Glucagon signaling pathway	8/102	2.20082374301623E-07	2.56238764365462E-06	0	0	14.6405180388529	224.42836511924	LDHB;PPP3CA;PPP3R1;CAMK2D;GNAS;CALM1;PLCB1;CALM2	L2_3_IT	VehicleVsPCB_in_WTs
Oocyte meiosis	8/116	5.93531453242471E-07	6.44970845856819E-06	0	0	12.733655394525	182.564653779067	PPP3CA;PPP3R1;CAMK2D;YWHAB;CALM1;SKP1A;CALM2;YWHAH	L2_3_IT	VehicleVsPCB_in_WTs
Endocrine and other factor-regulated calcium reabsorption	6/55	1.08433972995596E-06	1.10467109989264E-05	0	0	20.7514390371533	285.011454987942	PRKCB;GNAS;PRKCA;ATP1A1;ATP2B1;PLCB1	L2_3_IT	VehicleVsPCB_in_WTs
cGMP-PKG signaling pathway	9/172	1.18592850867884E-06	1.13709615832147E-05	0	0	9.54827252179529	130.286030929909	PPP3CA;MEF2C;PPP3R1;ATP2B2;ATP1A1;ATP2B1;CALM1;PLCB1;CALM2	L2_3_IT	VehicleVsPCB_in_WTs
Alzheimer disease	9/175	1.36950874976275E-06	1.17683541523418E-05	0	0	9.37428662016487	126.562791672553	COX8A;RTN3;PPP3CA;PPP3R1;NDUFA4;CALM1;PLCB1;CALM2;GAPDH	L2_3_IT	VehicleVsPCB_in_WTs
GnRH signaling pathway	7/90	1.37177134291101E-06	1.17683541523418E-05	0	0	14.3911508101371	194.2720120904	CAMK2D;PRKCB;GNAS;PRKCA;PLCB1;CALM1;CALM2	L2_3_IT	VehicleVsPCB_in_WTs
Long-term depression	6/61	2.01538284618721E-06	1.64253701964257E-05	0	0	18.4820512820513	242.38658350025	GRIA2;PRKCB;GNAS;PRKCA;PLCB1;GRIA3	L2_3_IT	VehicleVsPCB_in_WTs
Melanogenesis	7/100	2.79372856939386E-06	2.16846550862476E-05	0	0	12.8372265480163	164.16416621781	CAMK2D;PRKCB;GNAS;PRKCA;CALM1;PLCB1;CALM2	L2_3_IT	VehicleVsPCB_in_WTs
cAMP signaling pathway	9/211	6.35628976981687E-06	4.70943287490977E-05	0	0	7.68955184992183	92.013682796312	GRIA2;CAMK2D;GNAS;ATP2B2;ATP1A1;ATP2B1;CALM1;CALM2;GRIA3	L2_3_IT	VehicleVsPCB_in_WTs
Renin secretion	6/76	7.36098014412588E-06	5.21669462388052E-05	0	0	14.5106227106227	171.505656393001	PPP3CA;PPP3R1;GNAS;PLCB1;CALM1;CALM2	L2_3_IT	VehicleVsPCB_in_WTs
Inflammatory mediator regulation of TRP channels	7/127	1.36010640473543E-05	9.23738933216148E-05	0	0	9.93527298850575	111.328335665822	CAMK2D;PRKCB;GNAS;PRKCA;CALM1;PLCB1;CALM2	L2_3_IT	VehicleVsPCB_in_WTs
Human immunodeficiency virus 1 infection	9/238	1.66843081634294E-05	0.000108781689225559	0	0	6.77361526085957	74.5168253750859	PPP3CA;PPP3R1;PRKCB;CFL1;PAK7;PRKCA;CALM1;SKP1A;CALM2	L2_3_IT	VehicleVsPCB_in_WTs
Wnt signaling pathway	7/160	6.0055750517321E-05	0.000376503359012436	0	0	7.77935542032905	75.6171803522164	PPP3CA;PPP3R1;CAMK2D;PRKCB;PRKCA;SKP1A;PLCB1	L2_3_IT	VehicleVsPCB_in_WTs
Thyroid hormone synthesis	5/73	8.7178957381138E-05	0.000526302594560204	0	0	12.343594217348	115.382334138928	PRKCB;GNAS;PRKCA;ATP1A1;PLCB1	L2_3_IT	VehicleVsPCB_in_WTs
Glioma	5/75	9.91988117811603E-05	0.000577478797154612	0	0	11.9897094430993	110.525751950638	CAMK2D;PRKCB;PRKCA;CALM1;CALM2	L2_3_IT	VehicleVsPCB_in_WTs
Human cytomegalovirus infection	8/255	0.000182424401111889	0.00102535094418062	0	0	5.52860411899313	47.5967187697252	PPP3CA;PPP3R1;PRKCB;GNAS;PRKCA;CALM1;PLCB1;CALM2	L2_3_IT	VehicleVsPCB_in_WTs
Vascular smooth muscle contraction	6/140	0.000229479364139977	0.00124683787849387	0	0	7.5556831228473	63.3143385907906	PRKCB;GNAS;PRKCA;CALM1;PLCB1;CALM2	L2_3_IT	VehicleVsPCB_in_WTs
Amyotrophic lateral sclerosis (ALS)	4/52	0.000293528013440182	0.00154338923195967	0	0	13.8858543417367	112.941116690308	PPP3CA;GRIA2;PPP3R1;SLC1A2	L2_3_IT	VehicleVsPCB_in_WTs
Rap1 signaling pathway	7/209	0.000314040754727173	0.00159964509439154	0	0	5.8776459542506	47.4090204912509	PRKCB;GNAS;PRKCA;CALM1;PLCB1;CALM2;ACTB	L2_3_IT	VehicleVsPCB_in_WTs
Retrograde endocannabinoid signaling	6/150	0.000332721553986135	0.00164344282726485	0	0	7.02742165242165	56.2770303467611	GRIA2;PRKCB;NDUFA4;PRKCA;PLCB1;GRIA3	L2_3_IT	VehicleVsPCB_in_WTs
Phosphatidylinositol signaling system	5/98	0.000348819565882474	0.00167228203643657	0	0	9.01403316930928	71.7603193941268	PRKCB;PRKCA;CALM1;PLCB1;CALM2	L2_3_IT	VehicleVsPCB_in_WTs
VEGF signaling pathway	4/58	0.000447128565073723	0.00207703091545173	0	0	12.339246809835	95.1684694337302	PPP3CA;PPP3R1;PRKCB;PRKCA	L2_3_IT	VehicleVsPCB_in_WTs
HIF-1 signaling pathway	5/104	0.000458730754332897	0.00207703091545173	0	0	8.46516007532957	65.0720843086926	CAMK2D;PRKCB;PRKCA;ALDOA;GAPDH	L2_3_IT	VehicleVsPCB_in_WTs
Parathyroid hormone synthesis, secretion and action	5/107	0.000522590214742791	0.00230222175683986	0	0	8.21493851777999	62.0779321101744	MEF2C;PRKCB;GNAS;PRKCA;PLCB1	L2_3_IT	VehicleVsPCB_in_WTs
Cholinergic synapse	5/113	0.000670114666600859	0.00287443922778789	0	0	7.75619899560578	56.6827809417928	CHRM3;CAMK2D;PRKCB;PRKCA;PLCB1	L2_3_IT	VehicleVsPCB_in_WTs
Thyroid hormone signaling pathway	5/115	0.000725606006689608	0.00303266100231811	0	0	7.61440677966102	55.0407651507802	PRKCB;PRKCA;ATP1A1;PLCB1;ACTB	L2_3_IT	VehicleVsPCB_in_WTs
Tuberculosis	6/178	0.000821459195448602	0.00334744622145305	0	0	5.87507453786524	41.7390457673998	PPP3CA;PPP3R1;CAMK2D;CALM1;CALM2;ATP6V0C	L2_3_IT	VehicleVsPCB_in_WTs
Axon guidance	6/180	0.00087056903048941	0.0034610427309701	0	0	5.80695549661067	40.9179192695468	PPP3CA;PPP3R1;CAMK2D;CFL1;PAK7;PRKCA	L2_3_IT	VehicleVsPCB_in_WTs
Estrogen signaling pathway	5/134	0.00143903890861586	0.00558484147867584	0	0	6.48666403889108	42.4473011900689	HSP90AB1;GNAS;CALM1;PLCB1;CALM2	L2_3_IT	VehicleVsPCB_in_WTs
Aldosterone-regulated sodium reabsorption	3/38	0.00163642781811311	0.00620320312447527	0	0	14.1728571428571	90.9222739978677	PRKCB;PRKCA;ATP1A1	L2_3_IT	VehicleVsPCB_in_WTs
African trypanosomiasis	3/39	0.00176489352658249	0.0065151237173073	0	0	13.7784722222222	87.3508969336432	PRKCB;PRKCA;PLCB1	L2_3_IT	VehicleVsPCB_in_WTs
ErbB signaling pathway	4/84	0.00179865378698668	0.0065151237173073	0	0	8.31806722689076	52.5761471814599	CAMK2D;PRKCB;PAK7;PRKCA	L2_3_IT	VehicleVsPCB_in_WTs
Fluid shear stress and atherosclerosis	5/143	0.00191569917761432	0.00678823839024204	0	0	6.0608572832228	37.926860657863	MEF2C;HSP90AB1;CALM1;CALM2;ACTB	L2_3_IT	VehicleVsPCB_in_WTs
Gap junction	4/86	0.00196099806386391	0.00680090817893227	0	0	8.11436769829883	50.5874164908264	PRKCB;GNAS;PRKCA;PLCB1	L2_3_IT	VehicleVsPCB_in_WTs
Mineral absorption	3/44	0.00250117879689374	0.00849358633111834	0	0	12.0951219512195	72.4617926309364	FTH1;ATP1A1;ATP2B1	L2_3_IT	VehicleVsPCB_in_WTs
Cysteine and methionine metabolism	3/50	0.00360384595110448	0.0119883038781639	0	0	10.5478723404255	59.3397316776823	LDHB;MDH1;MAT2B	L2_3_IT	VehicleVsPCB_in_WTs
Amoebiasis	4/106	0.00417600158740022	0.0136137651749247	0	0	6.51672433679354	35.7012294380239	PRKCB;GNAS;PRKCA;PLCB1	L2_3_IT	VehicleVsPCB_in_WTs
C-type lectin receptor signaling pathway	4/112	0.00507624126141218	0.0162240652080429	0	0	6.15281668222845	32.5064638836943	PPP3CA;PPP3R1;CALM1;CALM2	L2_3_IT	VehicleVsPCB_in_WTs
Leukocyte transendothelial migration	4/115	0.00557160041167709	0.0174648243673724	0	0	5.98561586796881	31.0657829411616	PRKCB;PRKCA;THY1;ACTB	L2_3_IT	VehicleVsPCB_in_WTs
Pathways in cancer	9/535	0.00583776729568225	0.0179538880980416	0	0	2.90439263558135	14.9384730281291	CAMK2D;HSP90AB1;PRKCB;GNAS;PRKCA;CALM1;SKP1A;PLCB1;CALM2	L2_3_IT	VehicleVsPCB_in_WTs
Natural killer cell mediated cytotoxicity	4/118	0.00609827069089068	0.0184077430113922	0	0	5.82721509656494	29.7173404293204	PPP3CA;PPP3R1;PRKCB;PRKCA	L2_3_IT	VehicleVsPCB_in_WTs
Proximal tubule bicarbonate reclamation	2/22	0.00799619904089145	0.0236978262484601	0	0	16.4107438016529	79.2440186604942	MDH1;ATP1A1	L2_3_IT	VehicleVsPCB_in_WTs
Glycolysis / Gluconeogenesis	3/67	0.00816746339433916	0.0237731523799515	0	0	7.739453125	37.2081708233323	LDHB;ALDOA;GAPDH	L2_3_IT	VehicleVsPCB_in_WTs
Serotonergic synapse	4/132	0.0089939629347891	0.0257195782170285	0	0	5.18618697478992	24.4331729530665	PRKCB;GNAS;PRKCA;PLCB1	L2_3_IT	VehicleVsPCB_in_WTs
B cell receptor signaling pathway	3/72	0.00994549086992887	0.0279502588241104	0	0	7.1768115942029	33.0896659691255	PPP3CA;PPP3R1;PRKCB	L2_3_IT	VehicleVsPCB_in_WTs
Apelin signaling pathway	4/138	0.0104687036412638	0.028922011754678	0	0	4.95246456791672	22.5800940022983	MEF2C;CALM1;PLCB1;CALM2	L2_3_IT	VehicleVsPCB_in_WTs
Kaposi sarcoma-associated herpesvirus infection	5/216	0.0108436378609381	0.0294585495222152	0	0	3.94931319784722	17.8673909214826	PPP3CA;PPP3R1;UBB;CALM1;CALM2	L2_3_IT	VehicleVsPCB_in_WTs
Pertussis	3/76	0.011517541322381	0.0307763809106245	0	0	6.78219178082192	30.2749178729505	CFL1;CALM1;CALM2	L2_3_IT	VehicleVsPCB_in_WTs
Phototransduction	2/27	0.011909521281143	0.0308706811382566	0	0	13.1252892561983	58.150505846569	CALM1;CALM2	L2_3_IT	VehicleVsPCB_in_WTs
Synaptic vesicle cycle	3/77	0.0119316129552771	0.0308706811382566	0	0	6.6902027027027	29.6279898410066	SYT1;SLC1A2;ATP6V0C	L2_3_IT	VehicleVsPCB_in_WTs
Ras signaling pathway	5/233	0.0146459688936303	0.0373014520259645	0	0	3.6516874814154	15.4232312490002	PRKCB;PAK7;PRKCA;CALM1;CALM2	L2_3_IT	VehicleVsPCB_in_WTs
Fc gamma R-mediated phagocytosis	3/87	0.0165426496633993	0.0414838753097553	0	0	5.89077380952381	24.1628549772172	PRKCB;CFL1;PRKCA	L2_3_IT	VehicleVsPCB_in_WTs
Morphine addiction	3/92	0.0191725107192214	0.0473502916247438	0	0	5.55842696629214	21.9795641291235	PRKCB;GNAS;PRKCA	L2_3_IT	VehicleVsPCB_in_WTs
Amphetamine addiction	11/68	2.30007653115237E-12	4.39314617450103E-10	0	0	28.2998050682261	758.380403954441	PPP3CA;GRIA2;ARC;PPP3R1;GRIN2A;CAMK4;CAMK2A;GNAS;CALM1;CALM2;STX1A	L4	VehicleVsPCB_in_WTs
Oxytocin signaling pathway	13/154	1.05498687207271E-10	1.00751246282944E-08	0	0	13.6654935210366	313.928125743968	MEF2C;CACNA2D1;CAMK2A;ACTB;ACTG1;PPP3CA;PPP3R1;CACNB4;CAMK4;GNAS;CALM1;PLCB1;CALM2	L4	VehicleVsPCB_in_WTs
cAMP signaling pathway	14/211	4.86548573119811E-10	3.09769258219613E-08	0	0	10.582910321489	226.936588727423	GRIA2;CAMK2A;ATP2A2;ATP2B2;PIK3R1;ATP1A1;ATP2B1;ATP1B1;GRIN2A;PAK1;CAMK4;GNAS;CALM1;CALM2	L4	VehicleVsPCB_in_WTs
Insulin secretion	10/86	6.94459994900664E-10	3.31604647565067E-08	0	0	19.1350619195046	403.51801504127	SNAP25;RAB3A;CAMK2A;GNAS;CCK;ATP1A1;ATP1B1;PLCB1;STX1A;VAMP2	L4	VehicleVsPCB_in_WTs
Adrenergic signaling in cardiomyocytes	12/148	9.04893531589106E-10	3.45669329067038E-08	0	0	12.9837576821773	270.363432614837	CACNB4;CACNA2D1;CAMK2A;GNAS;ATP2A2;ATP2B2;ATP1A1;ATP2B1;ATP1B1;CALM1;PLCB1;CALM2	L4	VehicleVsPCB_in_WTs
Calcium signaling pathway	13/189	1.34262585848794E-09	3.73734776297269E-08	0	0	10.9284859876965	223.254090082383	CAMK2A;ATP2A2;ATP2B2;ATP2B1;CACNA1E;PPP3CA;PPP3R1;GRIN2A;CAMK4;GNAS;CALM1;PLCB1;CALM2	L4	VehicleVsPCB_in_WTs
Long-term potentiation	9/67	1.36970860423083E-09	3.73734776297269E-08	0	0	22.4218474704254	457.600036875682	PPP3CA;GRIA2;PPP3R1;GRIN2A;CAMK4;CAMK2A;PLCB1;CALM1;CALM2	L4	VehicleVsPCB_in_WTs
Aldosterone synthesis and secretion	10/102	3.78324914888198E-09	9.03250734295572E-08	0	0	15.7944373401535	306.296510709637	CAMK4;CAMK2A;GNAS;ATP2B2;ATP1A1;ATP2B1;ATP1B1;CALM1;PLCB1;CALM2	L4	VehicleVsPCB_in_WTs
Salivary secretion	9/78	5.45815360912792E-09	1.15834148815937E-07	0	0	18.836877181847	358.393350086483	GNAS;ATP2B2;ATP1A1;ATP2B1;ATP1B1;PLCB1;CALM1;CALM2;VAMP2	L4	VehicleVsPCB_in_WTs
cGMP-PKG signaling pathway	11/172	5.54179714454493E-08	1.05848325460808E-06	0	0	9.96655164481251	166.524751791273	PPP3CA;MEF2C;PPP3R1;ATP2A2;ATP2B2;ATP1A1;ATP2B1;ATP1B1;CALM1;PLCB1;CALM2	L4	VehicleVsPCB_in_WTs
Alzheimer disease	11/175	6.61681584252386E-08	1.06211004832916E-06	0	0	9.78274616079494	161.719227143725	APP;RTN3;PPP3CA;PPP3R1;GRIN2A;ATP2A2;CALM1;PLCB1;CALM2;GAPDH;RTN4	L4	VehicleVsPCB_in_WTs
Gastric acid secretion	8/74	6.67294271201567E-08	1.06211004832916E-06	0	0	17.3807641633729	287.175758019876	CAMK2A;GNAS;ATP1A1;ATP1B1;PLCB1;CALM1;CALM2;ACTB	L4	VehicleVsPCB_in_WTs
Synaptic vesicle cycle	8/77	9.14644749968379E-08	1.34382420956893E-06	0	0	16.6225582860744	269.407041430734	SNAP25;RAB3A;SYT1;SLC1A2;ATP6V0C;AP2M1;STX1A;VAMP2	L4	VehicleVsPCB_in_WTs
Dopaminergic synapse	9/135	6.57979500885062E-07	8.97672033350335E-06	0	0	10.2857142857143	146.407804043415	GRIA2;PPP3CA;GRIN2A;CAMK2A;GNAS;CALM1;PLCB1;CALM2;SCN1A	L4	VehicleVsPCB_in_WTs
Pancreatic secretion	8/105	1.02066133618384E-06	1.29964210140742E-05	0	0	11.807560137457	162.88599785724	GNAS;ATP2A2;CCK;ATP2B2;ATP1A1;ATP2B1;ATP1B1;PLCB1	L4	VehicleVsPCB_in_WTs
Oocyte meiosis	8/116	2.17395857159189E-06	2.59516304483782E-05	0	0	10.5990338164251	138.200386723191	YWHAE;PPP3CA;PPP3R1;CAMK2A;CALM1;CALM2;YWHAZ;YWHAH	L4	VehicleVsPCB_in_WTs
Endocrine and other factor-regulated calcium reabsorption	6/55	2.94738397592721E-06	3.31147258471822E-05	0	0	17.3221574344023	220.590617340811	GNAS;ATP1A1;ATP2B1;ATP1B1;PLCB1;AP2M1	L4	VehicleVsPCB_in_WTs
Estrogen signaling pathway	8/134	6.38564614162182E-06	6.77588007249871E-05	0	0	9.07660455486542	108.569423047316	HSPA8;HSP90AA1;HSP90AB1;GNAS;PIK3R1;CALM1;PLCB1;CALM2	L4	VehicleVsPCB_in_WTs
Circadian entrainment	7/99	8.12649246573157E-06	8.16926347870911E-05	0	0	10.8174851423209	126.785049044704	GRIA2;GRIN2A;CAMK2A;GNAS;CALM1;PLCB1;CALM2	L4	VehicleVsPCB_in_WTs
Glucagon signaling pathway	7/102	9.89884407845467E-06	8.99906667712944E-05	0	0	10.4742900416509	120.696213727663	PPP3CA;PPP3R1;CAMK2A;GNAS;CALM1;PLCB1;CALM2	L4	VehicleVsPCB_in_WTs
Fluid shear stress and atherosclerosis	8/143	1.03049880779108E-05	8.99906667712944E-05	0	0	8.46763285024155	97.2328330770811	MEF2C;HSP90AA1;HSP90AB1;PIK3R1;CALM1;CALM2;ACTB;ACTG1	L4	VehicleVsPCB_in_WTs
Nicotine addiction	5/40	1.03654171150182E-05	8.99906667712944E-05	0	0	20.080040526849	230.459339378527	GRIA2;GABRA1;GABRB1;GRIN2A;GABRG2	L4	VehicleVsPCB_in_WTs
Renin secretion	6/76	1.96006587527633E-05	0.000162770687903382	0	0	12.1126530612245	131.300521845639	PPP3CA;PPP3R1;GNAS;PLCB1;CALM1;CALM2	L4	VehicleVsPCB_in_WTs
Glutamatergic synapse	7/114	2.05077473270002E-05	0.000163207489144043	0	0	9.29395548981376	100.325534049448	GRIA2;PPP3CA;PPP3R1;GRIN2A;SLC1A2;GNAS;PLCB1	L4	VehicleVsPCB_in_WTs
Thyroid hormone signaling pathway	7/115	2.17049684069323E-05	0.000165825958628963	0	0	9.20743405275779	98.8691447867465	ATP2A2;PIK3R1;ATP1A1;ATP1B1;PLCB1;ACTB;ACTG1	L4	VehicleVsPCB_in_WTs
Amyotrophic lateral sclerosis (ALS)	5/52	3.81599998987211E-05	0.00028032923002522	0	0	14.9441677984005	152.037819372986	PPP3CA;GRIA2;PPP3R1;GRIN2A;SLC1A2	L4	VehicleVsPCB_in_WTs
Dilated cardiomyopathy (DCM)	6/90	5.13397041281321E-05	0.00035021012458833	0	0	10.0867346938776	99.6271440291181	CACNB4;CACNA2D1;GNAS;ATP2A2;ACTB;ACTG1	L4	VehicleVsPCB_in_WTs
GnRH signaling pathway	6/90	5.13397041281321E-05	0.00035021012458833	0	0	10.0867346938776	99.6271440291181	EGR1;CAMK2A;GNAS;PLCB1;CALM1;CALM2	L4	VehicleVsPCB_in_WTs
Axon guidance	8/180	5.39879355692816E-05	0.000355575713576993	0	0	6.63363667003707	65.1870888271781	EPHA4;PPP3CA;PPP3R1;PAK1;CAMK2A;PAK7;PIK3R1;LRRC4C	L4	VehicleVsPCB_in_WTs
Rap1 signaling pathway	8/209	0.000152755383796788	0.000972542610172884	0	0	5.66818083495566	49.8044498846502	GRIN2A;GNAS;PIK3R1;CALM1;PLCB1;CALM2;ACTB;ACTG1	L4	VehicleVsPCB_in_WTs
C-type lectin receptor signaling pathway	6/112	0.000173001030900593	0.0010659095774843	0	0	7.98436657681941	69.1622839945902	PPP3CA;PPP3R1;PAK1;PIK3R1;CALM1;CALM2	L4	VehicleVsPCB_in_WTs
Arrhythmogenic right ventricular cardiomyopathy (ARVC)	5/72	0.000182756408050398	0.00109082731055081	0	0	10.4726368159204	90.1417174739822	CACNB4;CACNA2D1;ATP2A2;ACTB;ACTG1	L4	VehicleVsPCB_in_WTs
Glioma	5/75	0.000221525830186273	0.00128216465350237	0	0	10.0222897669706	84.3372813551048	CAMK4;CAMK2A;PIK3R1;CALM1;CALM2	L4	VehicleVsPCB_in_WTs
Neurotrophin signaling pathway	6/121	0.000263408588149751	0.0014530150996826	0	0	7.35614906832298	60.6279400238843	YWHAE;CAMK4;CAMK2A;PIK3R1;CALM1;CALM2	L4	VehicleVsPCB_in_WTs
Cardiac muscle contraction	5/78	0.000266259311460163	0.0014530150996826	0	0	9.60895754396192	79.0917126432239	CACNB4;CACNA2D1;ATP2A2;ATP1A1;ATP1B1	L4	VehicleVsPCB_in_WTs
Mineral absorption	4/44	0.000294831516302438	0.00156424498927127	0	0	13.9535211267606	113.429659233067	FTH1;ATP1A1;ATP2B1;ATP1B1	L4	VehicleVsPCB_in_WTs
MAPK signaling pathway	9/294	0.000316226799368788	0.0016324140183632	0	0	4.51071840184403	36.352109116158	HSPA8;PPP3CA;MEF2C;PPP3R1;PAK1;CACNB4;CACNA2D1;STMN1;CACNA1E	L4	VehicleVsPCB_in_WTs
Inflammatory mediator regulation of TRP channels	6/127	0.000341858495357295	0.00171828875298009	0	0	6.98925619834711	55.7820481373512	CAMK2A;GNAS;PIK3R1;CALM1;PLCB1;CALM2	L4	VehicleVsPCB_in_WTs
Hypertrophic cardiomyopathy (HCM)	5/86	0.000419216315867677	0.00205308503412119	0	0	8.65642237982664	67.3220659530801	CACNB4;CACNA2D1;ATP2A2;ACTB;ACTG1	L4	VehicleVsPCB_in_WTs
Proximal tubule bicarbonate reclamation	3/22	0.000530055146228779	0.00247933286829392	0	0	21.900993743099	165.18889154745	MDH1;ATP1A1;ATP1B1	L4	VehicleVsPCB_in_WTs
Apelin signaling pathway	6/138	0.000532212814659951	0.00247933286829392	0	0	6.40324675324675	48.2706651173594	EGR1;MEF2C;CAMK4;CALM1;PLCB1;CALM2	L4	VehicleVsPCB_in_WTs
Melanogenesis	5/100	0.000835314977674024	0.00379869430323187	0	0	7.37551325121314	52.2754377018389	CAMK2A;GNAS;CALM1;PLCB1;CALM2	L4	VehicleVsPCB_in_WTs
T cell receptor signaling pathway	5/101	0.000873724307652565	0.00388096145957302	0	0	7.29831560283688	51.4001806068015	PPP3CA;PPP3R1;PAK1;PAK7;PIK3R1	L4	VehicleVsPCB_in_WTs
Regulation of actin cytoskeleton	7/217	0.00109072256297249	0.00473420682328691	0	0	4.71079136690647	32.1319070279326	CYFIP2;PAK1;PAK7;PIK3R1;WASF1;ACTB;ACTG1	L4	VehicleVsPCB_in_WTs
Hippo signaling pathway	6/159	0.00111538904213566	0.00473420682328691	0	0	5.51848739495798	37.5177236164787	YWHAE;PAK1;YWHAZ;ACTB;ACTG1;YWHAH	L4	VehicleVsPCB_in_WTs
Human immunodeficiency virus 1 infection	7/238	0.00185137106322921	0.00768721463210391	0	0	4.27795945062132	26.9161884729004	PPP3CA;PPP3R1;PAK1;PAK7;PIK3R1;CALM1;CALM2	L4	VehicleVsPCB_in_WTs
Tuberculosis	6/178	0.00198217000054756	0.00798865007229179	0	0	4.90415282392027	30.5213044267962	PPP3CA;PPP3R1;CAMK2A;CALM1;CALM2;ATP6V0C	L4	VehicleVsPCB_in_WTs
Thyroid hormone synthesis	4/73	0.00200761886633511	0.00798865007229179	0	0	8.07715860379669	50.1656643340735	GNAS;ATP1A1;ATP1B1;PLCB1	L4	VehicleVsPCB_in_WTs
Bacterial invasion of epithelial cells	4/74	0.0021104564619173	0.00822647314747356	0	0	7.96136820925553	49.0488034703292	PIK3R1;WASF1;ACTB;ACTG1	L4	VehicleVsPCB_in_WTs
Platelet activation	5/125	0.00225057977978595	0.00859721475878234	0	0	5.83156028368794	35.5525004102906	GNAS;PIK3R1;PLCB1;ACTB;ACTG1	L4	VehicleVsPCB_in_WTs
Aldosterone-regulated sodium reabsorption	3/38	0.00266622441871448	0.00998527184263657	0	0	11.8795204795205	70.4110094046049	PIK3R1;ATP1A1;ATP1B1	L4	VehicleVsPCB_in_WTs
Human cytomegalovirus infection	7/255	0.00272602319343748	0.0100128928835877	0	0	3.98126015316779	23.5089886141555	PPP3CA;PPP3R1;GNAS;PIK3R1;CALM1;PLCB1;CALM2	L4	VehicleVsPCB_in_WTs
ErbB signaling pathway	4/84	0.00334604530687489	0.0120583896908133	0	0	6.96267605633803	39.6870873631362	PAK1;CAMK2A;PAK7;PIK3R1	L4	VehicleVsPCB_in_WTs
Carbohydrate digestion and absorption	3/43	0.00379818419318725	0.0134343181647919	0	0	10.391958041958	57.9167948723853	PIK3R1;ATP1A1;ATP1B1	L4	VehicleVsPCB_in_WTs
Morphine addiction	4/92	0.00463332569107037	0.016090276490808	0	0	6.32714468629962	34.0051149584777	GABRA1;GABRB1;GNAS;GABRG2	L4	VehicleVsPCB_in_WTs
Retrograde endocannabinoid signaling	5/150	0.0049128949944953	0.0167564811419393	0	0	4.82000489117144	25.622624954191	GRIA2;GABRA1;GABRB1;PLCB1;GABRG2	L4	VehicleVsPCB_in_WTs
Kaposi sarcoma-associated herpesvirus infection	6/216	0.00513385392721941	0.0170711182573911	0	0	4.00897959183673	21.1349340939899	PPP3CA;PPP3R1;UBB;PIK3R1;CALM1;CALM2	L4	VehicleVsPCB_in_WTs
Cocaine addiction	3/48	0.00518389978496694	0.0170711182573911	0	0	9.23496503496503	48.5962113207335	GRIA2;GRIN2A;GNAS	L4	VehicleVsPCB_in_WTs
Phosphatidylinositol signaling system	4/98	0.0057924721427018	0.0187519013433228	0	0	5.9214863649985	30.5027375339533	PIK3R1;CALM1;PLCB1;CALM2	L4	VehicleVsPCB_in_WTs
Th17 cell differentiation	4/102	0.00666396729542963	0.0212136292237843	0	0	5.67864328830124	28.4559102635272	PPP3CA;PPP3R1;HSP90AA1;HSP90AB1	L4	VehicleVsPCB_in_WTs
Ras signaling pathway	6/233	0.00735595997179739	0.0230325959772672	0	0	3.70553807426054	18.2025087055086	GRIN2A;PAK1;PAK7;PIK3R1;CALM1;CALM2	L4	VehicleVsPCB_in_WTs
Parathyroid hormone synthesis, secretion and action	4/107	0.00787013663467507	0.0242450983423055	0	0	5.40161356488445	26.1690884236163	EGR1;MEF2C;GNAS;PLCB1	L4	VehicleVsPCB_in_WTs
VEGF signaling pathway	3/58	0.00877164197563256	0.0265933907515209	0	0	7.55206611570248	35.7683316428011	PPP3CA;PPP3R1;PIK3R1	L4	VehicleVsPCB_in_WTs
Cholinergic synapse	4/113	0.00949672335185255	0.0279192202632304	0	0	5.10272645044579	23.7624196535063	CAMK4;CAMK2A;PIK3R1;PLCB1	L4	VehicleVsPCB_in_WTs
Necroptosis	5/176	0.00950130532518311	0.0279192202632304	0	0	4.08174692049272	19.0059446670902	HSP90AA1;HSP90AB1;FTH1;CAMK2A;PPIA	L4	VehicleVsPCB_in_WTs
Long-term depression	3/61	0.0100704282952152	0.0291432091573652	0	0	7.16035688449482	32.9244096252858	GRIA2;GNAS;PLCB1	L4	VehicleVsPCB_in_WTs
Natural killer cell mediated cytotoxicity	4/118	0.0110080669458912	0.0313812057711228	0	0	4.87768717568569	21.9941105328952	PPP3CA;PPP3R1;PAK1;PIK3R1	L4	VehicleVsPCB_in_WTs
Cellular senescence	5/185	0.0116107594314092	0.0326125742852818	0	0	3.8758865248227	17.270264607868	PPP3CA;PPP3R1;PIK3R1;CALM1;CALM2	L4	VehicleVsPCB_in_WTs
Renal cell carcinoma	3/68	0.0135154008634607	0.0374121965930579	0	0	6.38698224852071	27.489095378234	PAK1;PAK7;PIK3R1	L4	VehicleVsPCB_in_WTs
Osteoclast differentiation	4/128	0.01447695137539	0.0395013958957069	0	0	4.48205361199455	18.9823820487428	PPP3CA;PPP3R1;CAMK4;PIK3R1	L4	VehicleVsPCB_in_WTs
Alcoholism	5/199	0.0154921560723448	0.040107880659756	0	0	3.59362433282153	14.9761471026768	GRIN2A;CAMK4;GNAS;CALM1;CALM2	L4	VehicleVsPCB_in_WTs
Focal adhesion	5/199	0.0154921560723448	0.040107880659756	0	0	3.59362433282153	14.9761471026768	PAK1;PAK7;PIK3R1;ACTB;ACTG1	L4	VehicleVsPCB_in_WTs
Adherens junction	3/72	0.0157491677983335	0.040107880659756	0	0	6.01550623289754	24.9701723925781	WASF1;ACTB;ACTG1	L4	VehicleVsPCB_in_WTs
B cell receptor signaling pathway	3/72	0.0157491677983335	0.040107880659756	0	0	6.01550623289754	24.9701723925781	PPP3CA;PPP3R1;PIK3R1	L4	VehicleVsPCB_in_WTs
Bile secretion	3/72	0.0157491677983335	0.040107880659756	0	0	6.01550623289754	24.9701723925781	GNAS;ATP1A1;ATP1B1	L4	VehicleVsPCB_in_WTs
Serotonergic synapse	4/132	0.016037474725511	0.0403047062180606	0	0	4.34110915492958	17.9410536680941	APP;GABRB1;GNAS;PLCB1	L4	VehicleVsPCB_in_WTs
Phototransduction	2/27	0.0164853555445514	0.0408922455715497	0	0	11.0161111111111	45.2242518521188	CALM1;CALM2	L4	VehicleVsPCB_in_WTs
Proteoglycans in cancer	5/203	0.0167427595257679	0.0409982957618163	0	0	3.52030947775629	14.3973243209602	PAK1;CAMK2A;PIK3R1;ACTB;ACTG1	L4	VehicleVsPCB_in_WTs
Insulin signaling pathway	4/139	0.0190147282736309	0.0459030971936637	0	0	4.11455399061033	16.3040906447552	PRKAR1B;PIK3R1;CALM1;CALM2	L4	VehicleVsPCB_in_WTs
Vascular smooth muscle contraction	4/140	0.0194660877631319	0.0459030971936637	0	0	4.0840927920464	16.0875740202218	GNAS;CALM1;PLCB1;CALM2	L4	VehicleVsPCB_in_WTs
Salmonella infection	3/78	0.0194667584957422	0.0459030971936637	0	0	5.53258741258741	21.7931216316965	WASF1;ACTB;ACTG1	L4	VehicleVsPCB_in_WTs
Circadian rhythm	2/30	0.0201421131574661	0.0469163855253174	0	0	9.8343253968254	38.4024749430994	CRY2;RORB	L4	VehicleVsPCB_in_WTs
Long-term potentiation	6/67	5.99480018862848E-07	5.63292550632953E-05	0	0	22.9677917068467	329.0642186717	GRIA2;PPP1R1A;PRKCB;PLCB1;CALM1;CALM2	L5	VehicleVsPCB_in_WTs
Gastric acid secretion	6/74	1.08480801054312E-06	5.63292550632953E-05	0	0	20.5961937716263	282.87034008022	PRKCB;ATP1B1;PLCB1;CALM1;CALM2;ACTB	L5	VehicleVsPCB_in_WTs
Alzheimer disease	8/175	1.34094065437366E-06	5.63292550632953E-05	0	0	11.3942716975687	154.074928084238	RTN3;COX4I1;ATP2A2;PLCB1;CALM1;GAPDH;CALM2;RTN4	L5	VehicleVsPCB_in_WTs
Salivary secretion	6/78	1.48234881745514E-06	5.63292550632953E-05	0	0	19.4480392156863	261.029300891451	PRKCB;ATP2B2;ATP1B1;PLCB1;CALM1;CALM2	L5	VehicleVsPCB_in_WTs
Adrenergic signaling in cardiomyocytes	7/148	5.07444088834078E-06	0.00013661082783144	0	0	11.6832151300236	142.433512955881	PPP1R1A;ATP2A2;ATP2B2;ATP1B1;PLCB1;CALM1;CALM2	L5	VehicleVsPCB_in_WTs
cAMP signaling pathway	8/211	5.39253267755686E-06	0.00013661082783144	0	0	9.35651967475815	113.499218864237	GRIA2;PAK1;GABBR1;ATP2A2;ATP2B2;ATP1B1;CALM1;CALM2	L5	VehicleVsPCB_in_WTs
Aldosterone synthesis and secretion	6/102	7.12131106236669E-06	0.000154634183068534	0	0	14.5683823529412	172.670567596561	PRKCB;ATP2B2;ATP1B1;PLCB1;CALM1;CALM2	L5	VehicleVsPCB_in_WTs
cGMP-PKG signaling pathway	7/172	1.35773874334182E-05	0.000257970361234946	0	0	9.97171717171717	111.754079755752	ATP2A2;ATP2B2;ATP1B1;PLCB1;CALM1;SLC25A4;CALM2	L5	VehicleVsPCB_in_WTs
Calcium signaling pathway	7/189	2.49536703593321E-05	0.00042143976606872	0	0	9.03250915750916	95.730954710962	PRKCB;ATP2A2;ATP2B2;PLCB1;CALM1;SLC25A4;CALM2	L5	VehicleVsPCB_in_WTs
Dopaminergic synapse	6/135	3.52358452450743E-05	0.000535584847725129	0	0	10.8235294117647	110.978481525492	GRIA2;PRKCB;PLCB1;CALM1;CALM2;SCN1A	L5	VehicleVsPCB_in_WTs
Circadian entrainment	5/99	8.91282446077414E-05	0.00123159028912515	0	0	12.2556902523503	114.289633940067	GRIA2;PRKCB;PLCB1;CALM1;CALM2	L5	VehicleVsPCB_in_WTs
Pancreatic secretion	5/105	0.000117780085221502	0.00149188107947235	0	0	11.5168604651163	104.189482028195	PRKCB;ATP2A2;ATP2B2;ATP1B1;PLCB1	L5	VehicleVsPCB_in_WTs
Thyroid hormone signaling pathway	5/115	0.000180645027674073	0.0021121572466507	0	0	10.4645877378436	90.1940371067937	PRKCB;ATP2A2;ATP1B1;PLCB1;ACTB	L5	VehicleVsPCB_in_WTs
Amphetamine addiction	4/68	0.000261453188498939	0.00283863461798849	0	0	14.2564655172414	117.605223755315	GRIA2;PRKCB;CALM1;CALM2	L5	VehicleVsPCB_in_WTs
Estrogen signaling pathway	5/134	0.000367243707097636	0.00372140289858938	0	0	8.91472868217054	70.5109117053967	GABBR1;HSP90AB1;PLCB1;CALM1;CALM2	L5	VehicleVsPCB_in_WTs
Synaptic vesicle cycle	4/77	0.00042113756875432	0.00400080690316604	0	0	12.4931506849315	97.1036509870039	RAB3A;SYT1;SLC1A2;ATP6V0C	L5	VehicleVsPCB_in_WTs
Retrograde endocannabinoid signaling	5/150	0.000614747487281415	0.00540953598146732	0	0	7.92461908580593	58.597002698323	GRIA2;GABRA1;PRKCB;PLCB1;GABRG2	L5	VehicleVsPCB_in_WTs
Insulin secretion	4/86	0.000640602945173761	0.00540953598146732	0	0	11.1169049621531	81.7437219177979	RAB3A;PRKCB;ATP1B1;PLCB1	L5	VehicleVsPCB_in_WTs
Oxytocin signaling pathway	5/154	0.000692524807845479	0.00545620987504807	0	0	7.71031684095521	56.0938387621161	PRKCB;PLCB1;CALM1;CALM2;ACTB	L5	VehicleVsPCB_in_WTs
GABAergic synapse	4/90	0.000760234415108757	0.00545620987504807	0	0	10.5977011494253	76.1114574743369	GABRA1;GABBR1;PRKCB;GABRG2	L5	VehicleVsPCB_in_WTs
GnRH signaling pathway	4/90	0.000760234415108757	0.00545620987504807	0	0	10.5977011494253	76.1114574743369	PRKCB;PLCB1;CALM1;CALM2	L5	VehicleVsPCB_in_WTs
Nicotine addiction	3/40	0.000796979720183804	0.00545620987504807	0	0	18.3095823095823	130.633034967006	GRIA2;GABRA1;GABRG2	L5	VehicleVsPCB_in_WTs
Morphine addiction	4/92	0.000825610704777011	0.00545620987504807	0	0	10.3557993730408	73.519829486396	GABRA1;GABBR1;PRKCB;GABRG2	L5	VehicleVsPCB_in_WTs
Phosphatidylinositol signaling system	4/98	0.0010454707776512	0.00662131492512425	0	0	9.69185619955979	66.5180002560489	PRKCB;PLCB1;CALM1;CALM2	L5	VehicleVsPCB_in_WTs
Melanogenesis	4/100	0.00112708208609335	0.00685265908344756	0	0	9.4889846743295	64.4123971132869	PRKCB;PLCB1;CALM1;CALM2	L5	VehicleVsPCB_in_WTs
Glutamatergic synapse	4/114	0.00182763614805115	0.010684642096299	0	0	8.27544409613375	52.1744561271411	GRIA2;PRKCB;SLC1A2;PLCB1	L5	VehicleVsPCB_in_WTs
Endocrine and other factor-regulated calcium reabsorption	3/55	0.0020147135936091	0.0113420913417994	0	0	13.0181381118881	80.8072053081561	PRKCB;ATP1B1;PLCB1	L5	VehicleVsPCB_in_WTs
Rap1 signaling pathway	5/209	0.0026692280716386	0.0137312537798822	0	0	5.61588007295942	33.2795141484551	PRKCB;PLCB1;CALM1;CALM2;ACTB	L5	VehicleVsPCB_in_WTs
Inflammatory mediator regulation of TRP channels	4/127	0.00270671654490202	0.0137312537798822	0	0	7.39594430427063	43.7249631442273	PRKCB;PLCB1;CALM1;CALM2	L5	VehicleVsPCB_in_WTs
Long-term depression	3/61	0.00271011587760833	0.0137312537798822	0	0	11.667907523511	68.9662464121182	GRIA2;PRKCB;PLCB1	L5	VehicleVsPCB_in_WTs
Vascular smooth muscle contraction	4/140	0.00383956118882736	0.0188262355065084	0	0	6.68458417849899	37.1823122685496	PRKCB;PLCB1;CALM1;CALM2	L5	VehicleVsPCB_in_WTs
Fluid shear stress and atherosclerosis	4/143	0.00414036554776641	0.0196667363518904	0	0	6.53932026792359	35.8810619677391	HSP90AB1;CALM1;CALM2;ACTB	L5	VehicleVsPCB_in_WTs
Proximal tubule bicarbonate reclamation	2/22	0.00445784215833495	0.0201330856188231	0	0	22.347191011236	120.967366270275	MDH1;ATP1B1	L5	VehicleVsPCB_in_WTs
Thyroid hormone synthesis	3/73	0.00450345336210517	0.0201330856188231	0	0	9.66185064935065	52.2021168611324	PRKCB;ATP1B1;PLCB1	L5	VehicleVsPCB_in_WTs
Human immunodeficiency virus 1 infection	5/238	0.00464068740530982	0.0201538424459169	0	0	4.90967162391456	26.3791392007643	PAK1;PRKCB;CFL1;CALM1;CALM2	L5	VehicleVsPCB_in_WTs
Glioma	3/75	0.00485751954120492	0.0201627178594578	0	0	9.39251893939394	50.0360838152806	PRKCB;CALM1;CALM2	L5	VehicleVsPCB_in_WTs
Pertussis	3/76	0.00504067946486445	0.0201627178594578	0	0	9.26338729763387	49.005304796243	CFL1;CALM1;CALM2	L5	VehicleVsPCB_in_WTs
Renin secretion	3/76	0.00504067946486445	0.0201627178594578	0	0	9.26338729763387	49.005304796243	PLCB1;CALM1;CALM2	L5	VehicleVsPCB_in_WTs
Cardiac muscle contraction	3/78	0.00541938308954697	0.0211216981951574	0	0	9.01545454545455	47.0405979346286	COX4I1;ATP2A2;ATP1B1	L5	VehicleVsPCB_in_WTs
Phototransduction	2/27	0.00667446373723484	0.0253629622014924	0	0	17.8732584269663	89.5354878507165	CALM1;CALM2	L5	VehicleVsPCB_in_WTs
Fc gamma R-mediated phagocytosis	3/87	0.0073326235567767	0.0271843605031721	0	0	8.04586038961039	39.5487984172476	PAK1;PRKCB;CFL1	L5	VehicleVsPCB_in_WTs
Necroptosis	4/176	0.00855330908882985	0.030954832892908	0	0	5.27586206896552	25.1206850888052	HSP90AB1;FTH1;PPIA;SLC25A4	L5	VehicleVsPCB_in_WTs
Glucagon signaling pathway	3/102	0.0113131046864969	0.0399905095894776	0	0	6.82162534435262	30.5731162535091	PLCB1;CALM1;CALM2	L5	VehicleVsPCB_in_WTs
Aldosterone-regulated sodium reabsorption	2/38	0.0129424135284755	0.0447101558256425	0	0	12.4051186017478	53.9280958995457	PRKCB;ATP1B1	L5	VehicleVsPCB_in_WTs
African trypanosomiasis	2/39	0.0136020253870242	0.0459446190850594	0	0	12.0692377771029	51.8679907409943	PRKCB;PLCB1	L5	VehicleVsPCB_in_WTs
C-type lectin receptor signaling pathway	3/112	0.0145385660683967	0.0480404791825284	0	0	6.19266055045872	26.2008398282211	PAK1;CALM1;CALM2	L5	VehicleVsPCB_in_WTs
Long-term potentiation	3/67	0.000217803962257048	0.00887735217655266	0	0	29.15185546875	245.805971936434	GRM5;CALM1;CALM2	L6	VehicleVsPCB_in_WTs
Alzheimer disease	4/175	0.000239928437204126	0.00887735217655266	0	0	14.9360498019242	124.49451209766	COX4I1;CALM1;GAPDH;CALM2	L6	VehicleVsPCB_in_WTs
Phototransduction	2/27	0.0010159428226569	0.0250599229588702	0	0	48.3393939393939	333.152116058036	CALM1;CALM2	L6	VehicleVsPCB_in_WTs
Tuberculosis	3/178	0.00367999927912052	0.0405796445176458	0	0	10.6017857142857	59.4213415082594	CALM1;ATP6V0C;CALM2	L6	VehicleVsPCB_in_WTs
Calcium signaling pathway	3/189	0.00435222254788524	0.0405796445176458	0	0	9.96925403225806	54.2035184013119	GRM5;CALM1;CALM2	L6	VehicleVsPCB_in_WTs
cAMP signaling pathway	3/211	0.00590911852999739	0.0405796445176458	0	0	8.90489783653846	45.6933336734346	PDE10A;CALM1;CALM2	L6	VehicleVsPCB_in_WTs
Amphetamine addiction	2/68	0.00630391415851973	0.0405796445176458	0	0	18.2727272727273	92.5803175676888	CALM1;CALM2	L6	VehicleVsPCB_in_WTs
Gastric acid secretion	2/74	0.00742563003359198	0.0405796445176458	0	0	16.7449494949495	82.0974355210275	CALM1;CALM2	L6	VehicleVsPCB_in_WTs
Glioma	2/75	0.00762074166368186	0.0405796445176458	0	0	16.5147364051474	80.5404138195241	CALM1;CALM2	L6	VehicleVsPCB_in_WTs
Ras signaling pathway	3/233	0.00776188578887511	0.0405796445176458	0	0	8.04415760869565	39.0827807470608	PAK7;CALM1;CALM2	L6	VehicleVsPCB_in_WTs
Pertussis	2/76	0.00781816244256612	0.0405796445176458	0	0	16.2907452907453	79.0313860369738	CALM1;CALM2	L6	VehicleVsPCB_in_WTs
Renin secretion	2/76	0.00781816244256612	0.0405796445176458	0	0	16.2907452907453	79.0313860369738	CALM1;CALM2	L6	VehicleVsPCB_in_WTs
Synaptic vesicle cycle	2/77	0.00801788416855071	0.0405796445176458	0	0	16.0727272727273	77.56827906878	SYT1;ATP6V0C	L6	VehicleVsPCB_in_WTs
Salivary secretion	2/78	0.00821989866188906	0.0405796445176458	0	0	15.8604465709729	76.1491348112794	CALM1;CALM2	L6	VehicleVsPCB_in_WTs
Human immunodeficiency virus 1 infection	3/238	0.00822560361844172	0.0405796445176458	0	0	7.87101063829787	37.7848148793095	PAK7;CALM1;CALM2	L6	VehicleVsPCB_in_WTs
Gap junction	2/86	0.00991757922052882	0.0458688038949458	0	0	14.3441558441558	66.1759943934942	GRM5;TUBB4A	L6	VehicleVsPCB_in_WTs
GnRH signaling pathway	2/90	0.0108199581617818	0.0462000769715001	0	0	13.6893939393939	61.9631644718314	CALM1;CALM2	L6	VehicleVsPCB_in_WTs
Phosphatidylinositol signaling system	2/98	0.0127292489289027	0.0462000769715001	0	0	12.5435606060606	54.7382529286947	CALM1;CALM2	L6	VehicleVsPCB_in_WTs
Circadian entrainment	2/99	0.0129775571881923	0.0462000769715001	0	0	12.4136207435177	53.9313946964376	CALM1;CALM2	L6	VehicleVsPCB_in_WTs
Melanogenesis	2/100	0.0132279832722483	0.0462000769715001	0	0	12.2863327149041	53.1435584472206	CALM1;CALM2	L6	VehicleVsPCB_in_WTs
Aldosterone synthesis and secretion	2/102	0.0137351580185541	0.0462000769715001	0	0	12.0393939393939	51.6224706499725	CALM1;CALM2	L6	VehicleVsPCB_in_WTs
Glucagon signaling pathway	2/102	0.0137351580185541	0.0462000769715001	0	0	12.0393939393939	51.6224706499725	CALM1;CALM2	L6	VehicleVsPCB_in_WTs
Alzheimer disease	16/175	2.32844618964855E-09	4.6568923792971E-07	0	0	7.69221698113208	152.906386554477	COX8A;APP;RTN3;GSK3B;NDUFA13;COX4I1;ATP2A2;ATP5G3;COX6A1;COX6C;GRIN2A;UQCRQ;MAPT;CALM1;CALM2;GAPDH	Lamp5	VehicleVsPCB_in_WTs
Synaptic vesicle cycle	10/77	9.03049737225805E-08	9.03049737225805E-06	0	0	11.2002962287798	181.669625790748	NSF;SNAP25;RIMS1;RAB3A;ATP6V1G2;SYT1;STXBP1;SLC6A1;ATP6V0C;ATP6V0A1	Lamp5	VehicleVsPCB_in_WTs
GABAergic synapse	10/90	4.03269562207784E-07	2.68846374805189E-05	0	0	9.37404580152672	138.02026892196	NSF;GABRB2;GABBR2;GABRA1;GABBR1;GABRA4;GAD1;GAD2;SLC6A1;GABRG3	Lamp5	VehicleVsPCB_in_WTs
Cardiac muscle contraction	8/78	1.08712436062703E-05	0.000452479876683693	0	0	8.50995670995671	97.2636094932814	COX8A;UQCRQ;COX4I1;CACNA2D1;ATP2A2;COX6A1;ATP1B1;COX6C	Lamp5	VehicleVsPCB_in_WTs
Calcium signaling pathway	12/189	1.13119969170923E-05	0.000452479876683693	0	0	5.0980443285528	58.0649238719697	GRIN2A;GRM5;ERBB4;GNAS;ATP2A2;VDAC1;CALM1;PHKA2;CALM2;ADRA1A;SLC25A4;EGFR	Lamp5	VehicleVsPCB_in_WTs
Oxidative phosphorylation	10/134	1.52232361467616E-05	0.000507441204892053	0	0	6.03422802265452	66.9358063836475	COX8A;NDUFA13;ATP6V1G2;UQCRQ;COX4I1;ATP5G3;COX6A1;COX6C;ATP6V0C;ATP6V0A1	Lamp5	VehicleVsPCB_in_WTs
Ribosome	11/170	2.20318095158769E-05	0.000560060077739105	0	0	5.18708884551435	55.6212743515198	RPS8;RPL23;RPL37A;RPL13;FAU;RPL29;RPS10;UBA52;RPL6;RPS24;RPL19	Lamp5	VehicleVsPCB_in_WTs
Insulin secretion	8/86	2.24024031095642E-05	0.000560060077739105	0	0	7.63403263403263	81.7325666862853	RIMS2;SNAP25;RAB3A;PCLO;GNAS;KCNN2;ATP1B1;RAPGEF4	Lamp5	VehicleVsPCB_in_WTs
Parkinson disease	10/144	2.8451297962836E-05	0.000616207928342963	0	0	5.58106414492423	58.4187663511896	COX8A;NDUFA13;UBB;UQCRQ;COX4I1;VDAC1;ATP5G3;COX6A1;COX6C;SLC25A4	Lamp5	VehicleVsPCB_in_WTs
Rap1 signaling pathway	12/209	3.08103964171481E-05	0.000616207928342963	0	0	4.57579070675517	47.5317506752521	CDC42;GRIN2A;CNR1;KIT;GNAS;KRIT1;CALM1;CALM2;ACTB;EGFR;RAPGEF4;ACTG1	Lamp5	VehicleVsPCB_in_WTs
Nicotine addiction	5/40	0.000199900349094758	0.00363455180172287	0	0	10.5366506153023	89.7479401231809	GABRB2;GABRA1;GRIN2A;GABRA4;GABRG3	Lamp5	VehicleVsPCB_in_WTs
Morphine addiction	7/92	0.000260680159065881	0.00434466931776469	0	0	6.10437291897891	50.3746059859352	GABRB2;GABBR2;GABRA1;GABBR1;GABRA4;GNAS;GABRG3	Lamp5	VehicleVsPCB_in_WTs
Huntington disease	10/192	0.000310276817464625	0.00449184913664351	0	0	4.09906887006124	33.1124656572318	COX8A;NDUFA13;GRM5;UQCRQ;COX4I1;VDAC1;ATP5G3;COX6A1;COX6C;SLC25A4	Lamp5	VehicleVsPCB_in_WTs
Neuroactive ligand-receptor interaction	14/348	0.000314429439565046	0.00449184913664351	0	0	3.15086106856055	25.4109095265916	GABRB2;GABRA1;GABBR2;GABBR1;THRA;GABRA4;GRIK1;GRIK2;GABRG3;ADRA1A;GRIN2A;GRM5;CNR1;NPY	Lamp5	VehicleVsPCB_in_WTs
Thermogenesis	11/231	0.000339376954863539	0.00452502606484718	0	0	3.73716475095785	29.8539635596577	COX8A;NDUFA13;UQCRQ;CNR1;COX4I1;GNAS;ATP5G3;COX6C;COX6A1;ACTB;ACTG1	Lamp5	VehicleVsPCB_in_WTs
Estrogen signaling pathway	8/134	0.000502644960430374	0.00628306200537967	0	0	4.71428571428571	35.8079534112043	HSPA8;GABBR2;GABBR1;HSP90AB1;GNAS;CALM1;CALM2;EGFR	Lamp5	VehicleVsPCB_in_WTs
cAMP signaling pathway	10/211	0.000650960080201982	0.0076583538847292	0	0	3.70798678363906	27.2057298106138	GABBR2;GRIN2A;GABBR1;NPY;GNAS;ATP2A2;CALM1;ATP1B1;CALM2;RAPGEF4	Lamp5	VehicleVsPCB_in_WTs
Adrenergic signaling in cardiomyocytes	8/148	0.000965691472746643	0.0107299052527405	0	0	4.23982683982684	29.4357023300314	CACNA2D1;GNAS;ATP2A2;ATP1B1;CALM1;CALM2;ADRA1A;RAPGEF4	Lamp5	VehicleVsPCB_in_WTs
Retrograde endocannabinoid signaling	8/150	0.00105326616054154	0.0109937301259715	0	0	4.17968416559966	28.6553266151457	RIMS1;GABRB2;GABRA1;NDUFA13;GRM5;CNR1;GABRA4;GABRG3	Lamp5	VehicleVsPCB_in_WTs
Non-alcoholic fatty liver disease (NAFLD)	8/151	0.00109937301259715	0.0109937301259715	0	0	4.15024369569824	28.2756735909675	COX8A;CDC42;GSK3B;NDUFA13;UQCRQ;COX4I1;COX6A1;COX6C	Lamp5	VehicleVsPCB_in_WTs
Oxytocin signaling pathway	8/154	0.00124744203013871	0.0118804002870353	0	0	4.06434205064342	27.1768742302195	MEF2C;CACNA2D1;GNAS;CALM1;CALM2;ACTB;EGFR;ACTG1	Lamp5	VehicleVsPCB_in_WTs
Neurotrophin signaling pathway	7/121	0.00134698930053146	0.0122453572775587	0	0	4.54478649453823	30.0405084648847	YWHAE;CDC42;GSK3B;NTRK2;KIDINS220;CALM1;CALM2	Lamp5	VehicleVsPCB_in_WTs
cGMP-PKG signaling pathway	8/172	0.00250139060919809	0.020972051070493	0	0	3.61492978566149	21.6567134282664	MEF2C;ATP2A2;VDAC1;ATP1B1;CALM1;CALM2;ADRA1A;SLC25A4	Lamp5	VehicleVsPCB_in_WTs
Dopaminergic synapse	7/135	0.00251664612845916	0.020972051070493	0	0	4.04481132075472	24.2075007157762	GSK3B;GRIN2A;KIF5C;GNAS;CALM1;CALM2;SCN1A	Lamp5	VehicleVsPCB_in_WTs
Adherens junction	5/72	0.00298750187760381	0.0239000150208305	0	0	5.49527642685449	31.9457879012784	CDC42;PTPRM;ACTB;EGFR;ACTG1	Lamp5	VehicleVsPCB_in_WTs
Gastric acid secretion	5/74	0.00336501806889043	0.0258847543760802	0	0	5.33545025240189	30.3817714653476	GNAS;ATP1B1;CALM1;CALM2;ACTB	Lamp5	VehicleVsPCB_in_WTs
Salivary secretion	5/78	0.00422105313733107	0.0312670602765264	0	0	5.04207069929711	27.5683818439529	GNAS;ATP1B1;CALM1;ADRA1A;CALM2	Lamp5	VehicleVsPCB_in_WTs
Leukocyte transendothelial migration	6/115	0.00490039192206075	0.0337958063590396	0	0	4.05994343657308	21.592565948261	CDC42;THY1;ACTB;ACTG1;MYL12B;RAPGEF4	Lamp5	VehicleVsPCB_in_WTs
Thyroid hormone signaling pathway	6/115	0.00490039192206075	0.0337958063590396	0	0	4.05994343657308	21.592565948261	GSK3B;THRA;ATP2A2;ATP1B1;ACTB;ACTG1	Lamp5	VehicleVsPCB_in_WTs
Oocyte meiosis	6/116	0.00511023291773873	0.0340682194515915	0	0	4.02282980177717	21.2265028642489	YWHAE;YWHAB;CALM1;SKP1A;CALM2;YWHAG	Lamp5	VehicleVsPCB_in_WTs
Butanoate metabolism	3/27	0.00571610749607575	0.0357256718504735	0	0	9.15613382899628	47.2865529569584	OXCT1;GAD1;GAD2	Lamp5	VehicleVsPCB_in_WTs
Collecting duct acid secretion	3/27	0.00571610749607575	0.0357256718504735	0	0	9.15613382899628	47.2865529569584	ATP6V1G2;ATP6V0C;ATP6V0A1	Lamp5	VehicleVsPCB_in_WTs
Hippo signaling pathway	7/159	0.00616813237899123	0.0373826204787347	0	0	3.40198609731877	17.3105271910025	YWHAE;GSK3B;YWHAB;ID2;ACTB;YWHAG;ACTG1	Lamp5	VehicleVsPCB_in_WTs
Taste transduction	5/88	0.00702274008398476	0.0405717184040456	0	0	4.4323360859167	21.9781897459008	GABBR2;GABRA1;GABBR1;GABRA4;SCN2A	Lamp5	VehicleVsPCB_in_WTs
MAPK signaling pathway	10/294	0.00720526303777614	0.0405717184040456	0	0	2.61315987528223	12.8905701323592	CDC42;HSPA8;NTRK2;MEF2C;ERBB4;CACNA2D1;KIT;MAPT;IL1RAP;EGFR	Lamp5	VehicleVsPCB_in_WTs
Antigen processing and presentation	5/90	0.00770862649676867	0.0405717184040456	0	0	4.32760519938312	21.0555963458751	HSPA8;HSP90AB1;HSPA4;CANX;CTSB	Lamp5	VehicleVsPCB_in_WTs
Dilated cardiomyopathy (DCM)	5/90	0.00770862649676867	0.0405717184040456	0	0	4.32760519938312	21.0555963458751	CACNA2D1;GNAS;ATP2A2;ACTB;ACTG1	Lamp5	VehicleVsPCB_in_WTs
GnRH signaling pathway	5/90	0.00770862649676867	0.0405717184040456	0	0	4.32760519938312	21.0555963458751	CDC42;GNAS;CALM1;CALM2;EGFR	Lamp5	VehicleVsPCB_in_WTs
Taurine and hypotaurine metabolism	2/11	0.00934703021374099	0.0479334882755948	0	0	16.2296296296296	75.8361353573404	GAD1;GAD2	Lamp5	VehicleVsPCB_in_WTs
Nicotine addiction	6/40	1.11653304718964E-06	0.000186461018880671	0	0	21.0425230333097	288.393715681069	GABRB3;GRIA1;GABRA2;GABRB1;SLC17A7;GABRG3	Non-neuronal	VehicleVsPCB_in_WTs
Alzheimer disease	9/175	2.11887572589534E-05	0.00176926123112261	0	0	6.53995121590657	70.3832155040757	APP;RTN3;NDUFA4;COX4I1;ATP2A2;ATP5G3;CALM1;CALM2;GAPDH	Non-neuronal	VehicleVsPCB_in_WTs
Retrograde endocannabinoid signaling	8/150	4.7417727972435E-05	0.00244234635609678	0	0	6.76262452765373	67.332168432742	GRIA1;GABRB3;GABRA2;GABRB1;NDUFA4;ADCY2;SLC17A7;GABRG3	Non-neuronal	VehicleVsPCB_in_WTs
Glutamatergic synapse	7/114	5.84993139184858E-05	0.00244234635609678	0	0	7.81914471821014	76.2092590576285	GRIA1;SLC1A2;GNAS;DLGAP1;ADCY2;SLC17A7;GRIK2	Non-neuronal	VehicleVsPCB_in_WTs
GABAergic synapse	6/90	0.000127030623987912	0.0039924858715294	0	0	8.49569707401033	76.2155982144191	GABRB3;GABRA2;GABRB1;GAD1;ADCY2;GABRG3	Non-neuronal	VehicleVsPCB_in_WTs
Morphine addiction	6/92	0.000143442606162733	0.0039924858715294	0	0	8.29728215186327	73.4274253440838	GABRB3;GABRA2;GABRB1;GNAS;ADCY2;GABRG3	Non-neuronal	VehicleVsPCB_in_WTs
Adrenergic signaling in cardiomyocytes	7/148	0.000297679031464185	0.00623399412212409	0	0	5.92344723834085	48.0953986206007	PPP1CC;CACNB4;GNAS;ATP2A2;ADCY2;CALM1;CALM2	Non-neuronal	VehicleVsPCB_in_WTs
Amphetamine addiction	5/68	0.000298634448964028	0.00623399412212409	0	0	9.39311852485505	76.2372768756876	GRIA1;PPP1CC;GNAS;CALM1;CALM2	Non-neuronal	VehicleVsPCB_in_WTs
Oxytocin signaling pathway	7/154	0.000378771335877818	0.00702831256573284	0	0	5.67994227994228	44.7498675517698	PPP1CC;CACNB4;GNAS;ADCY2;CALM1;CALM2;ACTG1	Non-neuronal	VehicleVsPCB_in_WTs
cAMP signaling pathway	8/211	0.000493957606528265	0.00824909202902203	0	0	4.71584765108735	35.9020351798902	GRIA1;PPP1CC;PAK1;GNAS;ATP2A2;ADCY2;CALM1;CALM2	Non-neuronal	VehicleVsPCB_in_WTs
Estrogen signaling pathway	6/134	0.00107383012818346	0.0150554328717682	0	0	5.5628765060241	38.0307357542717	HSP90AA1;HSP90AB1;GNAS;ADCY2;CALM1;CALM2	Non-neuronal	VehicleVsPCB_in_WTs
Dilated cardiomyopathy (DCM)	5/90	0.00108182751174382	0.0150554328717682	0	0	6.95420922860162	47.4910147733154	CACNB4;GNAS;ATP2A2;ADCY2;ACTG1	Non-neuronal	VehicleVsPCB_in_WTs
Circadian entrainment	5/99	0.00165490968687797	0.0212592244391247	0	0	6.28551407822653	40.2524877303628	GRIA1;GNAS;ADCY2;CALM1;CALM2	Non-neuronal	VehicleVsPCB_in_WTs
Long-term potentiation	4/67	0.00265629934474	0.0316858564693986	0	0	7.4697656840514	44.3018457881671	GRIA1;PPP1CC;CALM1;CALM2	Non-neuronal	VehicleVsPCB_in_WTs
Oocyte meiosis	5/116	0.00330263278034235	0.0367693116211449	0	0	5.3182823542105	30.38353491202	PPP1CC;ADCY2;CALM1;CALM2;YWHAH	Non-neuronal	VehicleVsPCB_in_WTs
Gastric acid secretion	4/74	0.00380676647415869	0.0397331250740313	0	0	6.72040816326531	37.4392268393538	GNAS;ADCY2;CALM1;CALM2	Non-neuronal	VehicleVsPCB_in_WTs
Renin secretion	4/76	0.00418879503467413	0.0403956694153421	0	0	6.53306878306878	35.7707869919693	GNAS;CALM1;CALM2;CTSB	Non-neuronal	VehicleVsPCB_in_WTs
Synaptic vesicle cycle	4/77	0.00438917212838717	0.0403956694153421	0	0	6.44324853228963	34.9779133818529	UNC13B;SLC1A2;SLC17A7;ATP6V0A1	Non-neuronal	VehicleVsPCB_in_WTs
Salivary secretion	4/78	0.00459591448438024	0.0403956694153421	0	0	6.35585585585586	34.2109504448799	GNAS;ADCY2;CALM1;CALM2	Non-neuronal	VehicleVsPCB_in_WTs
Inflammatory mediator regulation of TRP channels	5/127	0.00485552359007782	0.0405436219771498	0	0	4.83606557377049	25.764808353569	PPP1CC;GNAS;ADCY2;CALM1;CALM2	Non-neuronal	VehicleVsPCB_in_WTs
Dopaminergic synapse	5/135	0.0062696095710852	0.0498583237319632	0	0	4.5366190695532	23.0099188097022	GRIA1;PPP1CC;GNAS;CALM1;CALM2	Non-neuronal	VehicleVsPCB_in_WTs
Prion diseases	2/34	0.000471046958515387	0.0110576578572209	0	0	73.3419117647059	561.83958527557	HSPA5;NCAM1	Oligo	VehicleVsPCB_in_WTs
Mineral absorption	2/44	0.000789832704087207	0.0110576578572209	0	0	55.8515406162465	398.986058780471	FTH1;ATP2B1	Oligo	VehicleVsPCB_in_WTs
Oxidative phosphorylation	35/134	1.0948550518513E-35	2.1897101037026E-33	0	0	30.3160425212827	2440.43706573013	COX7B;NDUFB8;NDUFA12;NDUFB5;COX4I1;ATP5A1;ATP5J;COX7A2;ATP5H;ATP5G3;COX6A1;COX5B;COX7C;ATP5G1;COX5A;UQCRH;ATP5L;ATP5B;ATP5D;ATP6V1H;ATP6V1C1;ATP6V0A1;COX8A;ATP6V0B;ATP6V1G2;NDUFA6;NDUFA4;NDUFC2;NDUFC1;ATP5F1;COX6C;ATP5J2;COX6B1;COX7A2L;ATP6V0C	Pvalb	VehicleVsPCB_in_WTs
Parkinson disease	32/144	3.11953145059532E-30	3.11953145059531E-28	0	0	24.1674876847291	1641.93597093182	COX7B;NDUFB8;NDUFA12;NDUFB5;COX4I1;ATP5A1;ATP5J;COX7A2;ATP5H;ATP5G3;COX6A1;COX5B;COX7C;ATP5G1;COX5A;UQCRH;ATP5B;UBB;ATP5D;COX8A;NDUFA6;NDUFA4;NDUFC2;NDUFC1;ATP5F1;COX6C;COX6B1;COX7A2L;VDAC3;CYCS;VDAC1;SLC25A4	Pvalb	VehicleVsPCB_in_WTs
Alzheimer disease	33/175	1.1648811715206E-28	7.765874476804E-27	0	0	19.7122736418511	1267.88877909944	RTN3;GSK3B;COX7B;NDUFB8;NDUFA12;NDUFB5;COX4I1;ATP5A1;ATP5J;ATP2A2;COX7A2;ATP5H;ATP5G3;COX6A1;COX5B;COX7C;ATP5G1;COX5A;UQCRH;ATP5B;ATP5D;COX8A;NDUFA6;NDUFA4;NDUFC2;NDUFC1;ATP5F1;COX6C;COX6B1;COX7A2L;CYCS;CALM1;GAPDH	Pvalb	VehicleVsPCB_in_WTs
Huntington disease	33/192	2.77379408493867E-27	1.38689704246934E-25	0	0	17.5893980233603	1075.58432659479	COX7B;NDUFB8;NDUFA12;NDUFB5;COX4I1;CLTC;ATP5A1;ATP5J;COX7A2;ATP5H;ATP5G3;COX6A1;COX5B;COX7C;ATP5G1;COX5A;UQCRH;ATP5B;ATP5D;PPARGC1A;COX8A;NDUFA6;NDUFA4;NDUFC2;NDUFC1;ATP5F1;COX6C;COX6B1;COX7A2L;VDAC3;CYCS;VDAC1;SLC25A4	Pvalb	VehicleVsPCB_in_WTs
Thermogenesis	33/231	1.33704138202985E-24	5.3481655281194E-23	0	0	14.0966810966811	774.916874688418	COX7B;NDUFB8;NDUFA12;NDUFB5;COX4I1;ATP5A1;ATP5J;COX7A2;ATP5H;ATP5G3;COX5B;COX6A1;COX7C;COX5A;ATP5G1;UQCRH;ATP5L;ACTG1;ATP5B;ATP5D;PPARGC1A;COX8A;NDUFA6;NDUFA4;NDUFC2;NDUFC1;ACSL3;COX6C;ATP5F1;COX6B1;ATP5J2;COX7A2L;GNAS	Pvalb	VehicleVsPCB_in_WTs
Non-alcoholic fatty liver disease (NAFLD)	21/151	8.67276038493864E-16	2.89092012831288E-14	0	0	13.033428300095	452.014599440017	COX8A;GSK3B;COX7B;NDUFB8;NDUFA6;NDUFA12;NDUFB5;NDUFA4;COX4I1;NDUFC2;COX7A2;NDUFC1;COX6A1;COX5B;COX6C;COX7C;COX5A;UQCRH;COX6B1;COX7A2L;CYCS	Pvalb	VehicleVsPCB_in_WTs
Cardiac muscle contraction	16/78	4.45933948636705E-15	1.27409699610487E-13	0	0	20.4724245577523	676.486205880521	COX8A;COX7B;COX4I1;TPM1;ATP2A2;ATP1A3;COX7A2;COX6A1;ATP1B1;COX5B;COX6C;COX7C;COX5A;UQCRH;COX6B1;COX7A2L	Pvalb	VehicleVsPCB_in_WTs
Synaptic vesicle cycle	14/77	1.38220380686971E-12	3.45550951717426E-11	0	0	17.4871111111111	477.526522462343	NSF;SNAP25;ATP6V0B;RAB3A;ATP6V1G2;SYT1;STXBP1;CLTC;SLC6A1;CPLX1;ATP6V1H;ATP6V0C;ATP6V1C1;ATP6V0A1	Pvalb	VehicleVsPCB_in_WTs
Retrograde endocannabinoid signaling	12/150	7.49071829439709E-07	1.66460406542158E-05	0	0	6.76259489302968	95.3825527627782	GABRA1;NDUFB8;NDUFA6;NDUFA12;NDUFB5;NDUFA4;NDUFC2;NDUFC1;GABRG3;GABRG2;GRIA3;GRIA4	Pvalb	VehicleVsPCB_in_WTs
Adrenergic signaling in cardiomyocytes	9/148	0.000157731893646039	0.00315463787292078	0	0	4.9759627592044	43.5626324486069	PPP2R2B;TPM1;CAMK2A;GNAS;ATP2A2;ATP1A3;ATP1B1;CALM1;SCN1B	Pvalb	VehicleVsPCB_in_WTs
Nicotine addiction	5/40	0.000174007846141982	0.00316377902076331	0	0	10.8665195808053	94.0650505791482	GABRA1;GABRG3;GRIA3;GABRG2;GRIA4	Pvalb	VehicleVsPCB_in_WTs
Collecting duct acid secretion	4/27	0.00041000936869643	0.00667136155608278	0	0	13.1859531772575	102.841607420514	ATP6V1G2;ATP6V0C;ATP6V1C1;ATP6V0A1	Pvalb	VehicleVsPCB_in_WTs
Dopaminergic synapse	8/135	0.000433638501145381	0.00667136155608278	0	0	4.82504921259843	37.3618002754268	GSK3B;PPP2R2B;CAMK2A;GNAS;CALM1;GRIA3;SCN1A;GRIA4	Pvalb	VehicleVsPCB_in_WTs
Rheumatoid arthritis	6/84	0.00085932085649053	0.012276012235579	0	0	5.86106141920095	41.375390498096	ATP6V0B;ATP6V1G2;ATP6V1H;ATP6V0C;ATP6V1C1;ATP6V0A1	Pvalb	VehicleVsPCB_in_WTs
Insulin secretion	6/86	0.00097242581040645	0.012965677472086	0	0	5.71395348837209	39.6303630487671	SNAP25;RAB3A;CAMK2A;GNAS;ATP1A3;ATP1B1	Pvalb	VehicleVsPCB_in_WTs
GABAergic synapse	6/90	0.00123267900435225	0.0154084875544032	0	0	5.44075304540421	36.4452402402406	NSF;GABRA1;GAD1;SLC6A1;GABRG3;GABRG2	Pvalb	VehicleVsPCB_in_WTs
Pyruvate metabolism	4/38	0.00153918153634956	0.0181080180747007	0	0	8.91493212669683	57.7375978016376	LDHB;MDH1;ME3;DLD	Pvalb	VehicleVsPCB_in_WTs
Ferroptosis	4/40	0.00186677748256564	0.0198100377200537	0	0	8.41880341880342	52.8999015548793	MAP1LC3A;FTH1;VDAC3;ACSL3	Pvalb	VehicleVsPCB_in_WTs
Glycolysis / Gluconeogenesis	5/67	0.00191302247602224	0.0198100377200537	0	0	6.12591854527338	38.3425581318497	LDHB;PGAM1;ALDOA;DLD;GAPDH	Pvalb	VehicleVsPCB_in_WTs
Amphetamine addiction	5/68	0.00204296611250278	0.0198100377200537	0	0	6.0283753140896	37.3358536263433	CAMK2A;GNAS;CALM1;GRIA3;GRIA4	Pvalb	VehicleVsPCB_in_WTs
cGMP-PKG signaling pathway	8/172	0.00208005396060564	0.0198100377200537	0	0	3.72942073170732	23.0305209913346	MEF2C;VDAC3;ATP2A2;ATP1A3;VDAC1;ATP1B1;CALM1;SLC25A4	Pvalb	VehicleVsPCB_in_WTs
Glucagon signaling pathway	6/102	0.00233889095076596	0.0203681128439375	0	0	4.7577519379845	28.822834317657	LDHB;PGAM1;CAMK2A;GNAS;CALM1;PPARGC1A	Pvalb	VehicleVsPCB_in_WTs
Necroptosis	8/176	0.0023995792169731	0.0203681128439375	0	0	3.63988095238095	21.9574431048455	HSP90AA1;HSP90AB1;FTH1;CAMK2A;VDAC3;VDAC1;PPIA;SLC25A4	Pvalb	VehicleVsPCB_in_WTs
Vasopressin-regulated water reabsorption	4/43	0.0024441735412725	0.0203681128439375	0	0	7.77001972386588	46.7292733916726	NSF;GNAS;DYNLL1;DYNLL2	Pvalb	VehicleVsPCB_in_WTs
Proximal tubule bicarbonate reclamation	3/22	0.00290828932577765	0.0227828657866617	0	0	11.9280096793708	69.6618456072877	MDH1;ATP1A3;ATP1B1	Pvalb	VehicleVsPCB_in_WTs
Gastric acid secretion	5/74	0.00296177255226602	0.0227828657866617	0	0	5.50249006770746	32.0353175434865	CAMK2A;GNAS;ATP1A3;ATP1B1;CALM1	Pvalb	VehicleVsPCB_in_WTs
Calcium signaling pathway	8/189	0.00371050291992539	0.0265714120446017	0	0	3.37620856353591	18.8952478379681	ERBB4;CAMK2A;VDAC3;GNAS;ATP2A2;VDAC1;CALM1;SLC25A4	Pvalb	VehicleVsPCB_in_WTs
Salivary secretion	5/78	0.00371999768624424	0.0265714120446017	0	0	5.19992595335061	29.0885533905647	CST3;GNAS;ATP1A3;ATP1B1;CALM1	Pvalb	VehicleVsPCB_in_WTs
Endocrine and other factor-regulated calcium reabsorption	4/55	0.00597225234627025	0.0400687821356029	0	0	5.93815987933635	30.4071264238808	CLTC;GNAS;ATP1A3;ATP1B1	Pvalb	VehicleVsPCB_in_WTs
Protein processing in endoplasmic reticulum	7/163	0.00601031732034043	0.0400687821356029	0	0	3.41863713459044	17.483859774996	HSPA8;HSP90AA1;HSP90AB1;MAN1A2;HSPA4L;SEC62;HSP90B1	Pvalb	VehicleVsPCB_in_WTs
cAMP signaling pathway	8/211	0.00711661015215705	0.0459136138848842	0	0	3.00692733990148	14.8702292461399	CAMK2A;GNAS;ATP2A2;ATP1A3;CALM1;ATP1B1;GRIA3;GRIA4	Pvalb	VehicleVsPCB_in_WTs
Synaptic vesicle cycle	3/77	9.19251078780767E-05	0.00340122899148884	0	0	40.3439189189189	374.978021185158	SNAP25;SYT1;ATP6V0C	Sst	VehicleVsPCB_in_WTs
Proximal tubule bicarbonate reclamation	2/22	0.000288157763042451	0.00533091861628535	0	0	95.0333333333333	774.711965164085	MDH1;ATP1B1	Sst	VehicleVsPCB_in_WTs
Gastric acid secretion	2/74	0.00324915753632591	0.0400729429480196	0	0	26.3293650793651	150.85039888996	SST;ATP1B1	Sst	VehicleVsPCB_in_WTs
Insulin secretion	2/86	0.00436012503953984	0.0403311566157435	0	0	22.5544217687075	122.589023388493	SNAP25;ATP1B1	Sst	VehicleVsPCB_in_WTs
Ribosome	9/170	6.01960273024327E-08	9.02940409536491E-06	0	0	13.9758628823021	232.357937198846	RPS9;RPS8;RPS29;RPLP1;RPL37A;RPS3;RPL13;RPL19;RPS23	Vip	VehicleVsPCB_in_WTs
GABAergic synapse	5/90	4.81498031610981E-05	0.00361123523708235	0	0	14.0517363571935	139.691030246941	GABRA2;GABRB1;GAD1;GABRA4;GLS	Vip	VehicleVsPCB_in_WTs
Adherens junction	4/72	0.00028652753641432	0.0120820964841831	0	0	13.8963585434174	113.361989372065	SORBS1;ACTB;EGFR;ACTG1	Vip	VehicleVsPCB_in_WTs
Rap1 signaling pathway	6/209	0.000322189239578216	0.0120820964841831	0	0	7.10404902078577	57.1191931711787	CNR1;IGF1;CALM1;ACTB;EGFR;ACTG1	Vip	VehicleVsPCB_in_WTs
Retrograde endocannabinoid signaling	5/150	0.000527257013513526	0.0158177104054058	0	0	8.21229746572497	61.9849630680731	GABRA2;GABRB1;NDUFB8;CNR1;GABRA4	Vip	VehicleVsPCB_in_WTs
Nicotine addiction	3/40	0.00072289337337433	0.0180723343343583	0	0	18.9586645468998	137.113779387677	GABRA2;GABRB1;GABRA4	Vip	VehicleVsPCB_in_WTs
Neuroactive ligand-receptor interaction	7/348	0.000863394211957725	0.0185013045419513	0	0	4.9598855942942	34.9902032350987	GABRA2;GABRB1;CNR1;GABRA4;PENK;TAC2;VIP	Vip	VehicleVsPCB_in_WTs
HIF-1 signaling pathway	4/104	0.00115093150286117	0.0215799656786469	0	0	9.43428571428571	63.8435441482975	IGF1;ALDOA;GAPDH;EGFR	Vip	VehicleVsPCB_in_WTs
Proteoglycans in cancer	5/203	0.00203170018207809	0.0338616697013015	0	0	5.99793111841305	37.1804690965853	ERBB4;IGF1;ACTB;EGFR;ACTG1	Vip	VehicleVsPCB_in_WTs
Ferroptosis	3/40	0.00012809766709923	0.0110163993705338	0	0	35.1010575793185	314.60086516835	FTL1;PCBP2;ACSL3	Astro	WTvsHET_in_PCBs
Alzheimer disease	4/175	0.000882730541069369	0.0255124851761417	0	0	10.2820012995452	72.3080771482531	PPP3CA;ATP5B;APOE;RTN4	Astro	WTvsHET_in_PCBs
Synaptic vesicle cycle	3/77	0.000889970413121221	0.0255124851761417	0	0	17.517920094007	123.051517457466	SYT1;SLC1A2;ATP6V0A1	Astro	WTvsHET_in_PCBs
Salivary secretion	8/78	3.42646173575327E-09	4.59145872590939E-07	0	0	26.055829228243	507.873388146395	CHRM3;PRKCB;PRKCA;ATP2B2;ATP1A1;ATP2B1;PLCB1;CALM1	L2_3_IT	WTvsHET_in_PCBs
Aldosterone synthesis and secretion	8/102	2.92028934388428E-08	1.22947180328668E-06	0	0	19.3797994619711	336.220102924159	PRKCB;CAMK2A;PRKCA;ATP2B2;ATP1A1;ATP2B1;PLCB1;CALM1	L2_3_IT	WTvsHET_in_PCBs
Adrenergic signaling in cardiomyocytes	9/148	3.56336695937588E-08	1.22947180328668E-06	0	0	14.8815459260499	255.218138672589	CAMK2A;CACNA2D3;PRKCA;ATP2B2;ATP1A1;ATP2B1;PLCB1;CALM1;SCN1B	L2_3_IT	WTvsHET_in_PCBs
Pancreatic secretion	8/105	3.67006508443785E-08	1.22947180328668E-06	0	0	18.7775802820239	321.481025200605	CHRM3;PRKCB;PRKCA;CCK;ATP2B2;ATP1A1;ATP2B1;PLCB1	L2_3_IT	WTvsHET_in_PCBs
Gastric acid secretion	7/74	6.05257186472174E-08	1.62208925974542E-06	0	0	23.5525780189959	391.448497382672	CHRM3;PRKCB;CAMK2A;PRKCA;ATP1A1;PLCB1;CALM1	L2_3_IT	WTvsHET_in_PCBs
Insulin secretion	7/86	1.72554506084238E-07	3.85371730254798E-06	0	0	19.9628883774453	310.873130764691	CHRM3;PRKCB;CAMK2A;PRKCA;CCK;ATP1A1;PLCB1	L2_3_IT	WTvsHET_in_PCBs
Circadian entrainment	7/99	4.54733366237798E-07	8.7048958679807E-06	0	0	17.1308053359684	250.170651032106	GRIA2;KCNJ6;PRKCB;CAMK2A;PRKCA;PLCB1;CALM1	L2_3_IT	WTvsHET_in_PCBs
Long-term potentiation	6/67	7.7350681495255E-07	1.29562391504552E-05	0	0	21.9311107017867	308.621856810141	GRIA2;PRKCB;CAMK2A;PRKCA;PLCB1;CALM1	L2_3_IT	WTvsHET_in_PCBs
Calcium signaling pathway	8/189	3.30430715667898E-06	4.91974621105537E-05	0	0	10.0204483393662	126.460901260145	CHRM3;PRKCB;CAMK2A;PRKCA;ATP2B2;ATP2B1;PLCB1;CALM1	L2_3_IT	WTvsHET_in_PCBs
Dopaminergic synapse	7/135	3.68128191260711E-06	4.93291776289352E-05	0	0	12.2903941761364	153.78047863865	GRIA2;KCNJ6;PRKCB;CAMK2A;PRKCA;PLCB1;CALM1	L2_3_IT	WTvsHET_in_PCBs
Endocrine and other factor-regulated calcium reabsorption	5/55	6.26836102643542E-06	7.63600343220315E-05	0	0	22.0611111111111	264.292014853691	PRKCB;PRKCA;ATP1A1;ATP2B1;PLCB1	L2_3_IT	WTvsHET_in_PCBs
Oxytocin signaling pathway	7/154	8.77315208261036E-06	9.79668649224823E-05	0	0	10.6915584415584	124.490522136685	KCNJ6;PRKCB;CAMK2A;CACNA2D3;PRKCA;PLCB1;CALM1	L2_3_IT	WTvsHET_in_PCBs
Cholinergic synapse	6/113	1.64353624690565E-05	0.000159827332536433	0	0	12.4738002730232	137.412323039723	CHRM3;KCNJ6;PRKCB;CAMK2A;PRKCA;PLCB1	L2_3_IT	WTvsHET_in_PCBs
Glutamatergic synapse	6/114	1.72825383804851E-05	0.000159827332536433	0	0	12.3576779026217	135.511996219576	GRIA2;PRKCB;SLC1A2;PRKCA;GRIK2;PLCB1	L2_3_IT	WTvsHET_in_PCBs
Amphetamine addiction	5/68	1.78911193137798E-05	0.000159827332536433	0	0	17.4973544973545	191.267188144505	GRIA2;PRKCB;CAMK2A;PRKCA;CALM1	L2_3_IT	WTvsHET_in_PCBs
GnRH signaling pathway	5/90	6.94753266034046E-05	0.000581855860303513	0	0	12.9542483660131	124.030954658748	PRKCB;CAMK2A;PRKCA;PLCB1;CALM1	L2_3_IT	WTvsHET_in_PCBs
Retrograde endocannabinoid signaling	6/150	8.07954585429152E-05	0.000636858320279449	0	0	9.25140449438202	87.1814410304951	GABRA2;GRIA2;KCNJ6;PRKCB;PRKCA;PLCB1	L2_3_IT	WTvsHET_in_PCBs
Phosphatidylinositol signaling system	5/98	0.000104194157048641	0.000775667613584331	0	0	11.8351254480287	108.51927732692	PPIP5K2;PRKCB;PRKCA;PLCB1;CALM1	L2_3_IT	WTvsHET_in_PCBs
Melanogenesis	5/100	0.00011465277565068	0.000808603786167956	0	0	11.5847953216374	105.115825929315	PRKCB;CAMK2A;PRKCA;PLCB1;CALM1	L2_3_IT	WTvsHET_in_PCBs
Long-term depression	4/61	0.000202611340801726	0.00135749598337157	0	0	15.305957200694	130.165242519609	GRIA2;PRKCB;PRKCA;PLCB1	L2_3_IT	WTvsHET_in_PCBs
Inflammatory mediator regulation of TRP channels	5/127	0.000350077936117922	0.00223383063999055	0	0	9.00865209471767	71.6850405698491	PRKCB;CAMK2A;PRKCA;PLCB1;CALM1	L2_3_IT	WTvsHET_in_PCBs
Thyroid hormone synthesis	4/73	0.000404618232022709	0.00246449286777468	0	0	12.6364070711897	98.7227714796197	PRKCB;PRKCA;ATP1A1;PLCB1	L2_3_IT	WTvsHET_in_PCBs
Glioma	4/75	0.000448579925728317	0.00261346565424324	0	0	12.2792137440025	94.6656612784381	PRKCB;CAMK2A;PRKCA;CALM1	L2_3_IT	WTvsHET_in_PCBs
cAMP signaling pathway	6/211	0.000511500461743587	0.00285587757806836	0	0	6.47848725678268	49.0950263993473	GRIA2;CAMK2A;ATP2B2;ATP1A1;ATP2B1;CALM1	L2_3_IT	WTvsHET_in_PCBs
ErbB signaling pathway	4/84	0.000689314170856337	0.00369472395578996	0	0	10.8928571428571	79.2979675012929	PRKCB;CAMK2A;PAK7;PRKCA	L2_3_IT	WTvsHET_in_PCBs
Aldosterone-regulated sodium reabsorption	3/38	0.000776369077262824	0.00400128678281609	0	0	18.5124223602484	132.565281975238	PRKCB;PRKCA;ATP1A1	L2_3_IT	WTvsHET_in_PCBs
African trypanosomiasis	3/39	0.000838184576645425	0.00415987901001804	0	0	17.9972826086957	127.497649278021	PRKCB;PRKCA;PLCB1	L2_3_IT	WTvsHET_in_PCBs
GABAergic synapse	4/90	0.000893271889844812	0.00427494404425731	0	0	10.1298236647074	71.1176381143876	GABRA2;KCNJ6;PRKCB;PRKCA	L2_3_IT	WTvsHET_in_PCBs
Morphine addiction	4/92	0.00096978456427161	0.00448107350387571	0	0	9.8986013986014	68.6808183301058	GABRA2;KCNJ6;PRKCB;PRKCA	L2_3_IT	WTvsHET_in_PCBs
cGMP-PKG signaling pathway	5/172	0.00137800397772388	0.00615508443383333	0	0	6.56620093147039	43.2523483567754	ATP2B2;ATP1A1;ATP2B1;PLCB1;CALM1	L2_3_IT	WTvsHET_in_PCBs
HIF-1 signaling pathway	4/104	0.001528297485426	0.00660618913055108	0	0	8.7054945054945	56.4429521654869	PRKCB;CAMK2A;PRKCA;GAPDH	L2_3_IT	WTvsHET_in_PCBs
Thyroid hormone signaling pathway	4/115	0.00220855760004383	0.00924833495018354	0	0	7.83843183843184	47.9352687063984	PRKCB;PRKCA;ATP1A1;PLCB1	L2_3_IT	WTvsHET_in_PCBs
Serotonergic synapse	4/132	0.00363115222508485	0.0147446787321627	0	0	6.7915521978022	38.1563343063372	KCNJ6;PRKCB;PRKCA;PLCB1	L2_3_IT	WTvsHET_in_PCBs
Vascular smooth muscle contraction	4/140	0.0044764954451394	0.0176426585190788	0	0	6.38946347769877	34.5600636030585	PRKCB;PRKCA;PLCB1;CALM1	L2_3_IT	WTvsHET_in_PCBs
Synaptic vesicle cycle	3/77	0.00589156494016672	0.0225562771994955	0	0	8.73868977673325	44.8664748655357	SYT1;SLC1A2;ATP6V0C	L2_3_IT	WTvsHET_in_PCBs
Wnt signaling pathway	4/160	0.00714746082021054	0.0266044374974504	0	0	5.56466610312764	27.49500472833	PRKCB;CAMK2A;PRKCA;PLCB1	L2_3_IT	WTvsHET_in_PCBs
Gap junction	3/86	0.00799397301915542	0.0289511455288331	0	0	7.7875851231011	37.6067733946869	PRKCB;PRKCA;PLCB1	L2_3_IT	WTvsHET_in_PCBs
Alzheimer disease	4/175	0.00972651800079283	0.0342987740027958	0	0	5.07268170426065	23.50122356261	RTN3;PLCB1;CALM1;GAPDH	L2_3_IT	WTvsHET_in_PCBs
Axon guidance	4/180	0.0107044506007218	0.0367793943717108	0	0	4.92732267732268	22.3557344332581	EPHA6;CAMK2A;PAK7;PRKCA	L2_3_IT	WTvsHET_in_PCBs
AGE-RAGE signaling pathway in diabetic complications	3/101	0.0123712614204078	0.0414437257583662	0	0	6.59061668145519	28.9484871233582	PRKCB;PRKCA;PLCB1	L2_3_IT	WTvsHET_in_PCBs
Glucagon signaling pathway	3/102	0.0127030378286276	0.0415172455862464	0	0	6.52371541501976	28.4819812127862	CAMK2A;PLCB1;CALM1	L2_3_IT	WTvsHET_in_PCBs
Amoebiasis	3/106	0.0140809599840436	0.0449249675681392	0	0	6.26910088644998	26.7247492121207	PRKCB;PRKCA;PLCB1	L2_3_IT	WTvsHET_in_PCBs
Parathyroid hormone synthesis, secretion and action	3/107	0.0144381959574197	0.0449934478673078	0	0	6.20850752508361	26.3108979936445	PRKCB;PRKCA;PLCB1	L2_3_IT	WTvsHET_in_PCBs
Nicotine addiction	2/40	0.0154880314367593	0.0471680957392214	0	0	11.243350311262	46.8587730092946	GABRA2;GRIA2	L2_3_IT	WTvsHET_in_PCBs
Adrenergic signaling in cardiomyocytes	9/148	9.64147023027663E-09	1.21482524901485E-06	0	0	17.5432147432739	323.798486786301	PPP2R2B;CACNA2D1;CAMK2A;CACNA2D3;ATP2B2;ATP1A1;ATP2B1;ATP1B1;PLCB1	L4	WTvsHET_in_PCBs
cGMP-PKG signaling pathway	8/172	5.27212764916097E-07	3.32144041897141E-05	0	0	13.0217534607779	188.238062006577	MEF2C;PPP3R1;KCNMA1;ATP2B2;ATP1A1;ATP2B1;ATP1B1;PLCB1	L4	WTvsHET_in_PCBs
Salivary secretion	6/78	8.00636203015732E-07	3.36267205266608E-05	0	0	21.7609649122807	305.477360875758	KCNMA1;ATP2B2;ATP1A1;ATP2B1;ATP1B1;PLCB1	L4	WTvsHET_in_PCBs
Oxytocin signaling pathway	7/154	3.28110324277513E-06	9.64829326083501E-05	0	0	12.5530158730159	158.511084438443	MEF2C;PPP3R1;KCNJ6;CACNA2D1;CAMK2A;CACNA2D3;PLCB1	L4	WTvsHET_in_PCBs
Aldosterone synthesis and secretion	6/102	3.88189895739207E-06	9.64829326083501E-05	0	0	16.3009868421053	203.097028712837	CAMK2A;ATP2B2;ATP1A1;ATP2B1;ATP1B1;PLCB1	L4	WTvsHET_in_PCBs
Pancreatic secretion	6/105	4.59442536230238E-06	9.64829326083501E-05	0	0	15.804625199362	194.249383285479	KCNMA1;ATP2B2;ATP1A1;ATP2B1;ATP1B1;PLCB1	L4	WTvsHET_in_PCBs
Dopaminergic synapse	6/135	1.94513314214535E-05	0.000350123965586164	0	0	12.1107711138311	131.372740624973	GRIA2;KCNJ6;PPP2R2B;CAMK2A;PLCB1;SCN1A	L4	WTvsHET_in_PCBs
Insulin secretion	5/86	2.74929306533482E-05	0.000433013657790234	0	0	15.9026775693442	167.003267003595	KCNMA1;CAMK2A;ATP1A1;ATP1B1;PLCB1	L4	WTvsHET_in_PCBs
Endocrine and other factor-regulated calcium reabsorption	4/55	7.63416524798817E-05	0.00106878313471834	0	0	19.9768728004022	189.386584689081	ATP1A1;ATP2B1;ATP1B1;PLCB1	L4	WTvsHET_in_PCBs
Calcium signaling pathway	6/189	0.000126955083267353	0.00159963404916865	0	0	8.51380500431406	76.3831103201275	PPP3R1;CAMK2A;ATP2B2;ATP2B1;PLCB1;CACNA1E	L4	WTvsHET_in_PCBs
Long-term potentiation	4/67	0.000165286309449935	0.00189327954460834	0	0	16.1619861619862	140.735850248496	GRIA2;PPP3R1;CAMK2A;PLCB1	L4	WTvsHET_in_PCBs
Thyroid hormone synthesis	4/73	0.000230378933987746	0.00218509554807563	0	0	14.7521367521368	123.560726695233	HSPA5;ATP1A1;ATP1B1;PLCB1	L4	WTvsHET_in_PCBs
cAMP signaling pathway	6/211	0.000230800544467176	0.00218509554807563	0	0	7.59165596919127	63.5721980962053	GRIA2;CAMK2A;ATP2B2;ATP1A1;ATP2B1;ATP1B1	L4	WTvsHET_in_PCBs
Gastric acid secretion	4/74	0.000242788394230626	0.00218509554807563	0	0	14.5406593406593	121.026565060122	CAMK2A;ATP1A1;ATP1B1;PLCB1	L4	WTvsHET_in_PCBs
Renin secretion	4/76	0.000269039021115091	0.00225992777736676	0	0	14.1353276353276	116.201639489773	PPP3R1;KCNMA1;PLCB1;CTSB	L4	WTvsHET_in_PCBs
Cardiac muscle contraction	4/78	0.000297269173853579	0.00234099474409693	0	0	13.7519057519058	111.677473522964	CACNA2D1;CACNA2D3;ATP1A1;ATP1B1	L4	WTvsHET_in_PCBs
Circadian entrainment	4/99	0.000735048303245681	0.00544800507111505	0	0	10.7006747638327	77.2115142702365	GRIA2;KCNJ6;CAMK2A;PLCB1	L4	WTvsHET_in_PCBs
Mineral absorption	3/44	0.000779300431665736	0.00545510302166015	0	0	18.4103118246372	131.764699090568	ATP1A1;ATP2B1;ATP1B1	L4	WTvsHET_in_PCBs
Cholinergic synapse	4/113	0.00120393861704468	0.00798401398671737	0	0	9.3196894848271	62.6484151246219	KCNJ6;CAMK2A;KCNQ5;PLCB1	L4	WTvsHET_in_PCBs
Amphetamine addiction	3/68	0.00274790016773628	0.0173117710567386	0	0	11.5986368062317	68.3962128762065	GRIA2;PPP3R1;CAMK2A	L4	WTvsHET_in_PCBs
Retrograde endocannabinoid signaling	4/150	0.00337941670638745	0.0202765002383247	0	0	6.94485423252546	39.5165828020416	GRIA2;GABRA1;KCNJ6;PLCB1	L4	WTvsHET_in_PCBs
Proximal tubule bicarbonate reclamation	2/22	0.00363693752369709	0.0208297330902652	0	0	24.8725	139.699214082934	ATP1A1;ATP1B1	L4	WTvsHET_in_PCBs
Axon guidance	4/180	0.00643317617650214	0.0352426173147508	0	0	5.752331002331	29.0279125847525	PPP3R1;CAMK2A;PAK7;LRRC4C	L4	WTvsHET_in_PCBs
MAPK signaling pathway	5/294	0.00720703145597554	0.0378369151438716	0	0	4.41041657304633	21.7552536194662	MEF2C;PPP3R1;CACNA2D1;CACNA2D3;CACNA1E	L4	WTvsHET_in_PCBs
Glucagon signaling pathway	3/102	0.00852259008633011	0.0429538540351037	0	0	7.60222477943997	36.224867027198	PPP3R1;CAMK2A;PLCB1	L4	WTvsHET_in_PCBs
Long-term potentiation	11/67	3.68478762605704E-09	3.99170791908986E-07	0	0	13.5902288732394	263.909374023726	PRKCG;GRIA1;PPP3CA;GRM5;PRKCB;CAMK4;PLCB1;CALM1;PRKACB;CAMK2G;GRIN2B	L5	WTvsHET_in_PCBs
Amphetamine addiction	11/68	4.33881295553246E-09	3.99170791908986E-07	0	0	13.3511242895972	257.084777211812	PRKCG;GRIA1;PPP3CA;PRKCB;CAMK4;CALM1;PRKACB;CAMK2G;GRIN2B;STX1A;GRIA4	L5	WTvsHET_in_PCBs
Insulin secretion	11/86	5.47315488633211E-08	3.3568683302837E-06	0	0	10.137558685446	169.50835010089	PRKCG;SNAP25;RAB3A;PCLO;PRKCB;ATP1A3;ATP1A1;PLCB1;PRKACB;CAMK2G;STX1A	L5	WTvsHET_in_PCBs
Calcium signaling pathway	15/189	1.45016384527598E-07	6.33843649216912E-06	0	0	6.01323891625616	94.686980148859	PRKCG;PRKCB;PDE1A;ATP2A2;ATP2B2;CACNA1E;RYR3;PPP3CA;GRM5;CAMK4;PTK2B;CALM1;PLCB1;PRKACB;CAMK2G	L5	WTvsHET_in_PCBs
Synaptic vesicle cycle	10/77	1.92018174431093E-07	6.33843649216912E-06	0	0	10.2843676355067	159.054695770891	DNM3;SNAP25;RIMS1;RAB3A;SYT1;STXBP1;CLTC;SLC1A2;ATP6V0C;STX1A	L5	WTvsHET_in_PCBs
Salivary secretion	10/78	2.17415438224E-07	6.33843649216912E-06	0	0	10.1326109391125	155.449003385766	PRKCG;CST3;PRKCB;ATP1A3;ATP2B2;ATP1A1;PLCB1;CALM1;PRKACB;RYR3	L5	WTvsHET_in_PCBs
Ribosome	14/170	2.41136170897738E-07	6.33843649216912E-06	0	0	6.2434072451866	95.1364404757415	RPL30;RPL21;RPLP1;RPL36A;RPL9;RPS26;RPS16;RPS27;RPS19;RPS29;RPL36;RPL37;FAU;RPS23	L5	WTvsHET_in_PCBs
Oxytocin signaling pathway	13/154	4.90632828255879E-07	1.12845550498852E-05	0	0	6.39635833207585	92.9235420893496	PRKCG;MEF2C;PRKCB;RYR3;CAMKK2;CACNB2;PPP3CA;CACNB4;CAMK4;CALM1;PLCB1;PRKACB;CAMK2G	L5	WTvsHET_in_PCBs
cAMP signaling pathway	15/211	6.01416697996287E-07	1.22956302701463E-05	0	0	5.33227040816327	76.3793229584944	GRIA1;HTR1F;PDE4D;ATP2A2;ATP1A3;ATP2B2;ATP1A1;GRIN2B;PAK1;PDE10A;CAMK4;CALM1;PRKACB;CAMK2G;GRIA4	L5	WTvsHET_in_PCBs
Dopaminergic synapse	12/135	7.80568602471534E-07	1.43624622854762E-05	0	0	6.75066793070758	94.936284907829	PRKCG;GRIA1;PPP3CA;PRKCB;PPP2R2B;CALM1;PLCB1;PRKACB;GRIN2B;CAMK2G;SCN1A;GRIA4	L5	WTvsHET_in_PCBs
Glutamatergic synapse	11/114	9.9909586442813E-07	1.67121490049796E-05	0	0	7.37118829481745	101.843397279985	PRKCG;GRIA1;PPP3CA;GRM5;HOMER1;PRKCB;SLC1A2;PLCB1;PRKACB;GRIN2B;GRIA4	L5	WTvsHET_in_PCBs
Endocrine and other factor-regulated calcium reabsorption	8/55	1.35962681086103E-06	2.08476110998691E-05	0	0	11.6586848543257	157.48901611122	PRKCG;DNM3;PRKCB;CLTC;ATP1A3;ATP1A1;PLCB1;PRKACB	L5	WTvsHET_in_PCBs
Circadian entrainment	10/99	2.05003577778915E-06	2.72965045817758E-05	0	0	7.73349103094816	101.290584417807	PRKCG;GRIA1;PRKCB;CALM1;PLCB1;PRKACB;GRIN2B;CAMK2G;RYR3;GRIA4	L5	WTvsHET_in_PCBs
Adrenergic signaling in cardiomyocytes	12/148	2.07690795730903E-06	2.72965045817758E-05	0	0	6.10133028476408	79.8336512928698	CACNB2;CACNB4;PPP2R2B;ATP2A2;ATP1A3;ATP2B2;ATP1A1;CALM1;PLCB1;PRKACB;CAMK2G;SCN1B	L5	WTvsHET_in_PCBs
Aldosterone synthesis and secretion	10/102	2.6960625204369E-06	3.30717002506927E-05	0	0	7.48016781083143	95.9235639086322	PRKCG;PRKCB;CAMK4;ATP1A3;ATP2B2;ATP1A1;CALM1;PLCB1;PRKACB;CAMK2G	L5	WTvsHET_in_PCBs
Morphine addiction	9/92	8.70844920690886E-06	0.000100147165879452	0	0	7.43946415030752	86.6788099170673	PRKCG;GABRA2;GABRA1;GABRB1;PDE10A;PRKCB;PDE4D;PDE1A;PRKACB	L5	WTvsHET_in_PCBs
Alzheimer disease	12/175	1.17192144386166E-05	0.000126843262159144	0	0	5.08365670185783	57.7212657014054	RTN3;ATP5B;PPP3CA;COX4I1;ATP5J;ATP2A2;CALM1;PLCB1;COX5B;GRIN2B;GAPDH;RYR3	L5	WTvsHET_in_PCBs
Gastric acid secretion	8/74	1.3209345246935E-05	0.000135028862524224	0	0	8.29437229437229	93.1838389037086	PRKCG;PRKCB;ATP1A3;ATP1A1;PLCB1;CALM1;PRKACB;CAMK2G	L5	WTvsHET_in_PCBs
Retrograde endocannabinoid signaling	11/150	1.44654707420416E-05	0.000140086664028193	0	0	5.45207214510082	60.756507576002	PRKCG;GRIA1;GABRA2;RIMS1;GABRA1;GABRB1;GRM5;PRKCB;PLCB1;PRKACB;GRIA4	L5	WTvsHET_in_PCBs
Nicotine addiction	6/40	2.46366702001513E-05	0.000226657365841392	0	0	12.0116018725829	127.458405452404	GRIA1;GABRA2;GABRA1;GABRB1;GRIN2B;GRIA4	L5	WTvsHET_in_PCBs
Cardiac muscle contraction	7/78	0.000152745635617324	0.0013383427120756	0	0	6.72134194053208	59.0586607755187	CACNB2;CACNB4;COX4I1;ATP2A2;ATP1A3;ATP1A1;COX5B	L5	WTvsHET_in_PCBs
Thyroid hormone signaling pathway	8/115	0.000308070662583991	0.00257659099615702	0	0	5.10547396528705	41.2786830265838	PRKCG;THRA;PRKCB;ATP2A2;ATP1A3;ATP1A1;PLCB1;PRKACB	L5	WTvsHET_in_PCBs
Axon guidance	10/180	0.000352786230306408	0.00282228984245126	0	0	4.03199174406605	32.052916170036	EPHA5;ENAH;NRP1;PPP3CA;PAK1;EPHA6;CFL1;PAK7;SLIT3;CAMK2G	L5	WTvsHET_in_PCBs
Thyroid hormone synthesis	6/73	0.000727657784153981	0.00557870967851385	0	0	6.08521406806796	43.9698077435365	PRKCG;PRKCB;ATP1A3;ATP1A1;PLCB1;PRKACB	L5	WTvsHET_in_PCBs
Glucagon signaling pathway	7/102	0.000791066601931352	0.00582225019021475	0	0	5.0171783625731	35.8333320415014	LDHB;PPP3CA;PGAM1;CALM1;PLCB1;PRKACB;CAMK2G	L5	WTvsHET_in_PCBs
Pancreatic secretion	7/105	0.000939226930171779	0.00664683673660028	0	0	4.86284722222222	33.8962501278102	PRKCG;PRKCB;ATP2A2;ATP1A3;ATP2B2;ATP1A1;PLCB1	L5	WTvsHET_in_PCBs
Cholinergic synapse	7/113	0.00144265640433628	0.00983143623695832	0	0	4.49400550314465	29.3964995108078	PRKCG;PRKCB;CAMK4;KCNQ5;PLCB1;PRKACB;CAMK2G	L5	WTvsHET_in_PCBs
Gap junction	6/86	0.00171397440341726	0.0112632603653135	0	0	5.09299307958478	32.4369693445482	PRKCG;GRM5;TUBA1B;PRKCB;PLCB1;PRKACB	L5	WTvsHET_in_PCBs
Fc gamma R-mediated phagocytosis	6/87	0.00181857605288456	0.0115385515079572	0	0	5.02986031013713	31.736917006066	PRKCG;PAK1;ARPC2;PRKCB;CFL1;ASAP1	L5	WTvsHET_in_PCBs
GABAergic synapse	6/90	0.00216153936073588	0.0128297820121097	0	0	4.84948096885813	29.7609477637146	PRKCG;GABRA2;GABRA1;GABRB1;PRKCB;PRKACB	L5	WTvsHET_in_PCBs
GnRH signaling pathway	6/90	0.00216153936073588	0.0128297820121097	0	0	4.84948096885813	29.7609477637146	PRKCB;PTK2B;PLCB1;CALM1;PRKACB;CAMK2G	L5	WTvsHET_in_PCBs
Aldosterone-regulated sodium reabsorption	4/38	0.0023066274118209	0.0132631076179702	0	0	7.95269860521528	48.2885379352038	PRKCG;PRKCB;ATP1A3;ATP1A1	L5	WTvsHET_in_PCBs
Melanogenesis	6/100	0.00366350909136083	0.0204268385700119	0	0	4.33137009497166	24.2961007726247	PRKCG;PRKCB;CALM1;PLCB1;PRKACB;CAMK2G	L5	WTvsHET_in_PCBs
Proximal tubule bicarbonate reclamation	3/22	0.00397413030326293	0.0215070581117759	0	0	10.6449170872386	58.8445624553747	MDH1;ATP1A3;ATP1A1	L5	WTvsHET_in_PCBs
cGMP-PKG signaling pathway	8/172	0.00409259516561047	0.0215153574420664	0	0	3.32132234214328	18.2625433032545	PPP3CA;MEF2C;ATP2A2;ATP1A3;ATP2B2;ATP1A1;CALM1;PLCB1	L5	WTvsHET_in_PCBs
MAPK signaling pathway	11/294	0.00444873018740481	0.0227379542911801	0	0	2.65816453491266	14.3943239944945	PRKCG;PPP3CA;CACNB2;NTRK2;MEF2C;PAK1;CACNB4;PRKCB;STMN1;PRKACB;CACNA1E	L5	WTvsHET_in_PCBs
Glioma	5/75	0.00502276945111925	0.0246994015506939	0	0	4.83620689655172	25.6017854276165	PRKCG;PRKCB;CAMK4;CALM1;CAMK2G	L5	WTvsHET_in_PCBs
Parathyroid hormone synthesis, secretion and action	6/107	0.00510096336373026	0.0246994015506939	0	0	4.02973722977834	21.2702662379751	PRKCG;MEF2C;PRKCB;PDE4D;PLCB1;PRKACB	L5	WTvsHET_in_PCBs
Renin secretion	5/76	0.00531305343888479	0.0250667136603795	0	0	4.76784847013113	24.9720286669872	PPP3CA;PDE1A;PLCB1;CALM1;PRKACB	L5	WTvsHET_in_PCBs
Amyotrophic lateral sclerosis (ALS)	4/52	0.0072035005840422	0.0331361026865941	0	0	5.62915234822451	27.769667821405	GRIA1;PPP3CA;SLC1A2;GRIN2B	L5	WTvsHET_in_PCBs
Huntington disease	8/192	0.00781971572300419	0.0350933583666529	0	0	2.95727920012119	14.3460780582735	ATP5B;GRM5;COX4I1;CLTC;ATP5J;PLCB1;COX5B;GRIN2B	L5	WTvsHET_in_PCBs
ErbB signaling pathway	5/84	0.00807544501198946	0.0353781400525253	0	0	4.2832824094282	20.6408265430339	PRKCG;PAK1;PRKCB;PAK7;CAMK2G	L5	WTvsHET_in_PCBs
Neurotrophin signaling pathway	6/121	0.00915468493931238	0.0391735355542669	0	0	3.53663306754927	16.5991502227286	NTRK2;MAGED1;NTRK3;CAMK4;CALM1;CAMK2G	L5	WTvsHET_in_PCBs
Taste transduction	5/88	0.00977432276339495	0.0408744406469243	0	0	4.07602825093477	18.8638443081482	GABRA2;GABRA1;HTR1F;PDE1A;PRKACB	L5	WTvsHET_in_PCBs
Inflammatory mediator regulation of TRP channels	6/127	0.0114521831511978	0.0468267044404531	0	0	3.36023334953816	15.0188146336429	PRKCG;PRKCB;CALM1;PLCB1;PRKACB;CAMK2G	L5	WTvsHET_in_PCBs
Ribosome	21/170	1.31047759846384E-26	1.15322028664818E-24	0	0	51.6152125279642	3076.10256993621	RPL21;RPS7;RPLP1;RPL34;RPL23;RPS5;RPL35A;RPL6;RPS26;RPS28;RPS15A;RPS19;RPS29;RPLP2;RPL35;RPS20;FAU;RPL39;UBA52;RPS24;RPS23	L6	WTvsHET_in_PCBs
Retrograde endocannabinoid signaling	5/150	0.000251121540251712	0.0110493477710754	0	0	9.74384236453202	80.7722975693558	GNAO1;GRIA2;GABRB1;GRM5;ITPR1	L6	WTvsHET_in_PCBs
Circadian entrainment	4/99	0.000524466802434408	0.015384359538076	0	0	11.7598220904374	88.8234465144455	GNAO1;GRIA2;NOS1AP;ITPR1	L6	WTvsHET_in_PCBs
Glutamatergic synapse	4/114	0.000891176432062455	0.019605881505374	0	0	10.1485275288092	71.2727854450277	GNAO1;GRIA2;GRM5;ITPR1	L6	WTvsHET_in_PCBs
Long-term depression	3/61	0.00155929802850381	0.0274436453016671	0	0	14.2722701149425	92.2490967783819	GNAO1;GRIA2;ITPR1	L6	WTvsHET_in_PCBs
Long-term potentiation	3/67	0.00204241722865281	0.0299554526869079	0	0	12.9303385416667	80.0856196464248	GRIA2;GRM5;ITPR1	L6	WTvsHET_in_PCBs
Nicotine addiction	6/40	1.87199002011722E-07	2.75182532957232E-05	0	0	28.9338842975207	448.217509981677	GRIA1;GRIA2;GABRB2;GABRA1;GRIN2A;GABRG3	Lamp5	WTvsHET_in_PCBs
Synaptic vesicle cycle	6/77	9.54606753034589E-06	0.000701635963480423	0	0	13.8298219066465	159.864184248772	RIMS1;RAB3A;SYT1;SLC6A1;ATP6V0C;ATP6V1D	Lamp5	WTvsHET_in_PCBs
Dopaminergic synapse	7/135	2.48946773194505E-05	0.00121983918865307	0	0	8.99837239583333	95.3904548582617	GRIA1;GRIA2;GRIN2A;KIF5C;ITPR1;CALM1;SCN1A	Lamp5	WTvsHET_in_PCBs
Retrograde endocannabinoid signaling	7/150	4.88979847050273E-05	0.00179700093790975	0	0	8.0483682983683	79.8862878157727	GRIA1;RIMS1;GRIA2;GABRB2;GABRA1;ITPR1;GABRG3	Lamp5	WTvsHET_in_PCBs
Long-term potentiation	5/67	6.7223184486819E-05	0.00197636162391248	0	0	13.0955843469064	125.815726597894	GRIA1;GRIA2;GRIN2A;ITPR1;CALM1	Lamp5	WTvsHET_in_PCBs
Insulin secretion	5/86	0.000220203647137651	0.00539498935487246	0	0	10.0141671726371	84.3288788722269	RIMS2;RAB3A;PCLO;KCNN2;RAPGEF4	Lamp5	WTvsHET_in_PCBs
GABAergic synapse	5/90	0.000272329800932392	0.00571892581958024	0	0	9.54098360655738	78.3171326660373	GABRB2;GABRA1;GABBR1;SLC6A1;GABRG3	Lamp5	WTvsHET_in_PCBs
Neuroactive ligand-receptor interaction	9/348	0.000386115593699793	0.00622561259602845	0	0	4.39493025348733	34.5413995455109	GRIA1;GRIA2;GABRB2;GABRA1;GRIN2A;GABBR1;NPY;GRIK2;GABRG3	Lamp5	WTvsHET_in_PCBs
cAMP signaling pathway	7/211	0.000403946087352889	0.00622561259602845	0	0	5.62430555555556	43.9496123422943	GRIA1;GRIA2;GRIN2A;GABBR1;NPY;CALM1;RAPGEF4	Lamp5	WTvsHET_in_PCBs
Circadian entrainment	5/99	0.000423511060954316	0.00622561259602845	0	0	8.62356121381235	66.9786042860325	GRIA1;GRIA2;GRIN2A;ITPR1;CALM1	Lamp5	WTvsHET_in_PCBs
Glutamatergic synapse	5/114	0.000805983570221174	0.0104310652799185	0	0	7.43119266055046	52.9357085505062	GRIA1;GRIA2;GRIN2A;ITPR1;GRIK2	Lamp5	WTvsHET_in_PCBs
Alzheimer disease	6/175	0.000888768003286453	0.0104310652799185	0	0	5.78140740378503	40.6182855313265	RTN3;ATP5B;GRIN2A;ITPR1;CALM1;GAPDH	Lamp5	WTvsHET_in_PCBs
Amphetamine addiction	4/68	0.000922475160809122	0.0104310652799185	0	0	10.0655487804878	70.3425854657459	GRIA1;GRIA2;GRIN2A;CALM1	Lamp5	WTvsHET_in_PCBs
Calcium signaling pathway	6/189	0.00132114900764042	0.0138720645802245	0	0	5.33532041728763	35.3691913401465	GRIN2A;ERBB4;ITPR1;CALM1;PHKA2;EGFR	Lamp5	WTvsHET_in_PCBs
Estrogen signaling pathway	5/134	0.00165759941052416	0.0162444742231368	0	0	6.27271571991358	40.1603401657885	HSPA8;GABBR1;ITPR1;CALM1;EGFR	Lamp5	WTvsHET_in_PCBs
Rap1 signaling pathway	6/209	0.0021974891381485	0.0201894314567393	0	0	4.80478768880023	29.4074141433723	MAGI1;GRIN2A;KIT;CALM1;EGFR;RAPGEF4	Lamp5	WTvsHET_in_PCBs
Morphine addiction	4/92	0.00281603758278742	0.0243504426276324	0	0	7.31152993348115	42.9364074744862	GABRB2;GABRA1;GABBR1;GABRG3	Lamp5	WTvsHET_in_PCBs
Amyotrophic lateral sclerosis (ALS)	3/52	0.00440461013998779	0.0359709828099003	0	0	9.78801843317972	53.1010133289436	GRIA1;GRIA2;GRIN2A	Lamp5	WTvsHET_in_PCBs
Transcriptional misregulation in cancer	5/183	0.00628843650082492	0.0486526402958559	0	0	4.53467489408731	22.9864611593731	MEF2C;FUT8;MAF;TSPAN7;PBX1	Lamp5	WTvsHET_in_PCBs
Cell adhesion molecules (CAMs)	5/170	9.44649183548303E-05	0.00661254428483812	0	0	12.2331478045764	113.368030779676	CLDN11;MAG;VCAN;NRXN1;CNTN1	Oligo	WTvsHET_in_PCBs
Ribosome	10/170	1.15386347634512E-09	1.31540436303344E-07	0	0	18.1636029411765	373.809672717225	RPS25;RPS15A;RPL21;RPLP1;RPL23;RPL36A;RPLP2;RPL22L1;RPL37;RPS11	Pvalb	WTvsHET_in_PCBs
Long-term potentiation	5/67	6.33386008337527E-06	0.000361030024752391	0	0	21.9399027839152	262.611875717326	GRIA1;GRM5;CAMK2A;PLCB1;PRKACB	Pvalb	WTvsHET_in_PCBs
Oxytocin signaling pathway	5/154	0.000340573659818145	0.0129417990730895	0	0	9.08936287579296	72.5774639080687	MEF2C;ROCK2;CAMK2A;PLCB1;PRKACB	Pvalb	WTvsHET_in_PCBs
Circadian entrainment	4/99	0.000608573417610212	0.0173443424018911	0	0	11.2813655761024	83.5316642952287	GRIA1;CAMK2A;PLCB1;PRKACB	Pvalb	WTvsHET_in_PCBs
Calcium signaling pathway	5/189	0.000863588693812332	0.0196130583935054	0	0	7.34737939249553	51.8314556921773	GRM5;ERBB4;CAMK2A;PLCB1;PRKACB	Pvalb	WTvsHET_in_PCBs
Glutamatergic synapse	4/114	0.00103226623123713	0.0196130583935054	0	0	9.73562653562654	66.9421551026783	GRIA1;GRM5;PLCB1;PRKACB	Pvalb	WTvsHET_in_PCBs
Dopaminergic synapse	4/135	0.00192477042259885	0.0311725583132914	0	0	8.16628842583041	51.0633816107946	GRIA1;CAMK2A;PLCB1;PRKACB	Pvalb	WTvsHET_in_PCBs
Amphetamine addiction	3/68	0.0023834687814786	0.0311725583132914	0	0	12.2196923076923	73.7971460030054	GRIA1;CAMK2A;PRKACB	Pvalb	WTvsHET_in_PCBs
Cortisol synthesis and secretion	3/69	0.00248486928189754	0.0311725583132914	0	0	12.0339393939394	72.1739753947248	PLCB1;PRKACB;PBX1	Pvalb	WTvsHET_in_PCBs
Retrograde endocannabinoid signaling	4/150	0.00282030059294025	0.0311725583132914	0	0	7.32173269159571	42.9852469029179	GRIA1;GRM5;PLCB1;PRKACB	Pvalb	WTvsHET_in_PCBs
Gastric acid secretion	3/74	0.0030318332718199	0.0311725583132914	0	0	11.183661971831	64.849445894003	CAMK2A;PLCB1;PRKACB	Pvalb	WTvsHET_in_PCBs
Cushing syndrome	4/159	0.00347604322052094	0.0311725583132914	0	0	6.89346120313862	39.0298166433864	CAMK2A;PLCB1;PRKACB;PBX1	Pvalb	WTvsHET_in_PCBs
Wnt signaling pathway	4/160	0.00355476542169113	0.0311725583132914	0	0	6.84892584892585	38.6242858543611	ROCK2;CAMK2A;PLCB1;PRKACB	Pvalb	WTvsHET_in_PCBs
Gap junction	3/86	0.00462922838503925	0.0351821357262983	0	0	9.56096385542169	51.3936712421731	GRM5;PLCB1;PRKACB	Pvalb	WTvsHET_in_PCBs
Insulin secretion	3/86	0.00462922838503925	0.0351821357262983	0	0	9.56096385542169	51.3936712421731	CAMK2A;PLCB1;PRKACB	Pvalb	WTvsHET_in_PCBs
GnRH signaling pathway	3/90	0.00525530516088157	0.0374440492712812	0	0	9.11954022988506	47.8640638051938	CAMK2A;PLCB1;PRKACB	Pvalb	WTvsHET_in_PCBs
Huntington disease	4/192	0.00675658731440803	0.0423458143523589	0	0	5.67395054629097	28.3540776007511	GRM5;UQCR11;PLCB1;COX6A2	Pvalb	WTvsHET_in_PCBs
Melanogenesis	3/100	0.00703533563956652	0.0423458143523589	0	0	8.17525773195876	40.5231982940018	CAMK2A;PLCB1;PRKACB	Pvalb	WTvsHET_in_PCBs
Aldosterone synthesis and secretion	3/102	0.00742909023725595	0.0423458143523589	0	0	8.00929292929293	39.2643721874307	CAMK2A;PLCB1;PRKACB	Pvalb	WTvsHET_in_PCBs
Glucagon signaling pathway	3/102	0.00742909023725595	0.0423458143523589	0	0	8.00929292929293	39.2643721874307	CAMK2A;PLCB1;PRKACB	Pvalb	WTvsHET_in_PCBs
Proteoglycans in cancer	4/203	0.00819104437827658	0.0438889337398103	0	0	5.35732717642265	25.7404241935354	ROCK2;ERBB4;CAMK2A;PRKACB	Pvalb	WTvsHET_in_PCBs
Parathyroid hormone synthesis, secretion and action	3/107	0.0084697942304897	0.0438889337398103	0	0	7.62230769230769	36.367928446515	MEF2C;PLCB1;PRKACB	Pvalb	WTvsHET_in_PCBs
cAMP signaling pathway	4/211	0.00935125245007426	0.0463496860568898	0	0	5.1481916699308	24.0536127516683	GRIA1;ROCK2;CAMK2A;PRKACB	Pvalb	WTvsHET_in_PCBs
Cholinergic synapse	3/113	0.00982642998742794	0.0466755424402827	0	0	7.20436363636364	33.3034647121074	CAMK2A;PLCB1;PRKACB	Pvalb	WTvsHET_in_PCBs
Retrograde endocannabinoid signaling	8/150	1.69351778085252E-05	0.00181355281557182	0	0	7.87493756867446	86.5149900038193	GNAO1;GABRB3;NDUFB9;GABRA1;GNG2;NDUFA11;CNR1;SLC17A6	Sncg	WTvsHET_in_PCBs
Synaptic vesicle cycle	6/77	2.37065727525728E-05	0.00181355281557182	0	0	11.689155914508	124.486684249627	DNM3;SYT1;SLC17A6;ATP6V1H;CPLX2;ATP6V0C	Sncg	WTvsHET_in_PCBs
GABAergic synapse	6/90	5.75041829548583E-05	0.00293271333069777	0	0	9.87362637362637	96.4026604383589	GABRB3;GNAO1;GABRA1;GNG2;GAD1;GAD2	Sncg	WTvsHET_in_PCBs
Ribosome	7/170	0.00028886528709267	0.0110490972312946	0	0	5.95420375010801	48.5240818454335	RPL32;RPL12;RPL13A;RPL13;RPSA;RPL26;RPS2	Sncg	WTvsHET_in_PCBs
Morphine addiction	5/92	0.000626908108570462	0.0191833881222561	0	0	7.88793103448276	58.1712084967144	GABRB3;GNAO1;GABRA1;GNG2;GNAS	Sncg	WTvsHET_in_PCBs
Glutamatergic synapse	5/114	0.00164234165678412	0.0327570009914111	0	0	6.28886340468909	40.3218792077611	GNAO1;PPP3CA;GNG2;GNAS;SLC17A6	Sncg	WTvsHET_in_PCBs
Cell adhesion molecules (CAMs)	6/170	0.00174186876337257	0.0327570009914111	0	0	5.03675592699983	31.99748663395	CNTNAP2;CADM3;CDH2;CADM1;NRXN1;NRXN3	Sncg	WTvsHET_in_PCBs
Oocyte meiosis	5/116	0.00177319996097269	0.0327570009914111	0	0	6.17492492492492	39.1179609228014	PPP3CA;YWHAB;SKP1A;CALM2;RBX1	Sncg	WTvsHET_in_PCBs
Alzheimer disease	6/175	0.00201622437957136	0.0327570009914111	0	0	4.88649811726735	30.3281904925069	PPP3CA;NDUFB9;NDUFA11;COX4I1;CALM2;GAPDH	Sncg	WTvsHET_in_PCBs
Salivary secretion	4/78	0.00275313721976171	0.0327570009914111	0	0	7.37260018639329	43.4615828659705	CST3;GNAS;ATP1B1;CALM2	Sncg	WTvsHET_in_PCBs
Taurine and hypotaurine metabolism	2/11	0.00290140430480955	0.0327570009914111	0	0	29.9954648526077	175.250315612157	GAD1;GAD2	Sncg	WTvsHET_in_PCBs
Serotonergic synapse	5/132	0.00311086499965765	0.0327570009914111	0	0	5.39260717410324	31.1307363573116	GNAO1;GABRB3;GNG2;GNAS;HTR2C	Sncg	WTvsHET_in_PCBs
Nicotine addiction	3/40	0.00327181180710476	0.0327570009914111	0	0	11.0037023324695	62.9677114281282	GABRB3;GABRA1;SLC17A6	Sncg	WTvsHET_in_PCBs
Estrogen signaling pathway	5/134	0.00331823439742215	0.0327570009914111	0	0	5.30846253229974	30.302415824324	GNAO1;HSPA8;HSP90AB1;GNAS;CALM2	Sncg	WTvsHET_in_PCBs
Oxidative phosphorylation	5/134	0.00331823439742215	0.0327570009914111	0	0	5.30846253229974	30.302415824324	NDUFB9;NDUFA11;COX4I1;ATP6V1H;ATP6V0C	Sncg	WTvsHET_in_PCBs
Dopaminergic synapse	5/135	0.00342556873112796	0.0327570009914111	0	0	5.26736111111111	29.900110917752	GNAO1;PPP3CA;GNG2;GNAS;CALM2	Sncg	WTvsHET_in_PCBs
Insulin secretion	4/86	0.00391532244151881	0.0352379019736693	0	0	6.65063078216989	36.8634993251304	PCLO;GNAS;CCK;ATP1B1	Sncg	WTvsHET_in_PCBs
Parkinson disease	5/144	0.00450679172775496	0.0383077296859171	0	0	4.92406075139888	26.6006120244784	NDUFB9;NDUFA11;UBB;COX4I1;VDAC1	Sncg	WTvsHET_in_PCBs
Nicotine addiction	6/40	3.47659408601898E-07	3.38106424974064E-05	0	0	25.9150326797386	385.409468628682	GABRB3;GABRA2;GABRB1;GRIA3;GRIA4;GRIN1	Sst	WTvsHET_in_PCBs
Amphetamine addiction	7/68	5.0463645518517E-07	3.38106424974064E-05	0	0	16.9544898458527	245.830397296671	CAMK2B;PPP3CA;CAMK2A;GNAS;GRIA3;GRIA4;GRIN1	Sst	WTvsHET_in_PCBs
Ribosome	9/170	3.3563286023425E-06	0.000149916010904632	0	0	8.34189723320158	105.146802231192	RPS15A;RPS19;RPS29;RPL34;RPLP1;RPL36A;RPL38;RPL37;RPS10	Sst	WTvsHET_in_PCBs
Glutamatergic synapse	7/114	1.63621233501217E-05	0.000548131132229077	0	0	9.64318593946157	106.273130318134	PPP3CA;GRM5;GNAS;SLC38A2;GRIA3;GRIA4;GRIN1	Sst	WTvsHET_in_PCBs
Dopaminergic synapse	7/135	4.86917829420903E-05	0.00130493978284802	0	0	8.05253031716418	79.9616282252373	CAMK2B;PPP3CA;CAMK2A;GNAS;GRIA3;SCN1A;GRIA4	Sst	WTvsHET_in_PCBs
Circadian entrainment	6/99	7.21954235584318E-05	0.00161236445947164	0	0	9.44611708482676	90.0794373530738	CAMK2B;CAMK2A;GNAS;GRIA3;GRIA4;GRIN1	Sst	WTvsHET_in_PCBs
Long-term potentiation	5/67	0.000110258010195205	0.00211065333802249	0	0	11.7392077798861	106.975730721319	CAMK2B;PPP3CA;GRM5;CAMK2A;GRIN1	Sst	WTvsHET_in_PCBs
cAMP signaling pathway	8/211	0.00012814067480221	0.00214635630293701	0	0	5.82421571169303	52.1988453342652	CAMK2B;SST;CAMK2A;GNAS;ATP1B1;GRIA3;GRIA4;GRIN1	Sst	WTvsHET_in_PCBs
Gastric acid secretion	5/74	0.000176793238537246	0.00263225488488788	0	0	10.5445439045183	91.1104442744355	CAMK2B;SST;CAMK2A;GNAS;ATP1B1	Sst	WTvsHET_in_PCBs
Axon guidance	7/180	0.000292058997063466	0.00391359056065045	0	0	5.94435337762057	48.3784453063476	EPHA5;NTNG1;CAMK2B;EPHA4;PPP3CA;EPHA7;CAMK2A	Sst	WTvsHET_in_PCBs
Insulin secretion	5/86	0.000357251215446238	0.00435196935179962	0	0	8.97694262890341	71.2506340510998	RIMS2;CAMK2B;CAMK2A;GNAS;ATP1B1	Sst	WTvsHET_in_PCBs
Calcium signaling pathway	7/189	0.000392213353310606	0.0043797157786351	0	0	5.64781859931114	44.2998207137415	CAMK2B;PPP3CA;GRM5;CAMK2A;GNAS;CACNA1E;GRIN1	Sst	WTvsHET_in_PCBs
GABAergic synapse	5/90	0.000440808297664309	0.00454371629900134	0	0	8.55276816608997	66.0863884153922	GABRB3;GABRA2;GABRB1;GAD2;SLC38A2	Sst	WTvsHET_in_PCBs
Adrenergic signaling in cardiomyocytes	6/148	0.000640480247173296	0.00613031093723012	0	0	6.17120500782473	45.3786741225948	CAMK2B;CACNB2;CACNA2D1;CAMK2A;GNAS;ATP1B1	Sst	WTvsHET_in_PCBs
Retrograde endocannabinoid signaling	6/150	0.000687238833722732	0.0061393335812564	0	0	6.08487654320988	44.31511339595	GABRB3;GABRA2;GABRB1;GRM5;GRIA3;GRIA4	Sst	WTvsHET_in_PCBs
Oxytocin signaling pathway	6/154	0.000788659346741447	0.00660502202895962	0	0	5.91921921921922	42.2938635983366	CAMK2B;CACNB2;PPP3CA;CACNA2D1;CAMK2A;GNAS	Sst	WTvsHET_in_PCBs
Alzheimer disease	6/175	0.00152409391711176	0.012013446170175	0	0	5.17817225509533	33.5874645240905	APP;RTN3;PPP3CA;COX7B;GAPDH;GRIN1	Sst	WTvsHET_in_PCBs
Cardiac muscle contraction	4/78	0.00225487306677563	0.0167862772748852	0	0	7.80627342671138	47.5765948717235	CACNB2;COX7B;CACNA2D1;ATP1B1	Sst	WTvsHET_in_PCBs
Neuroactive ligand-receptor interaction	8/348	0.00331433592883275	0.0233747902349257	0	0	3.4531623175586	19.7158233407313	GABRB3;GABRA2;GABRB1;GRM5;SST;GRIA3;GRIA4;GRIN1	Sst	WTvsHET_in_PCBs
Morphine addiction	4/92	0.00409495983006455	0.0274362308614325	0	0	6.55972130059721	36.0653370264276	GABRB3;GABRA2;GABRB1;GNAS	Sst	WTvsHET_in_PCBs
Aldosterone synthesis and secretion	4/102	0.00590099290362248	0.0359424113220642	0	0	5.8873826903024	30.2177844145435	CAMK2B;CAMK2A;GNAS;ATP1B1	Sst	WTvsHET_in_PCBs
Glucagon signaling pathway	4/102	0.00590099290362248	0.0359424113220642	0	0	5.8873826903024	30.2177844145435	CAMK2B;PPP3CA;CAMK2A;GNAS	Sst	WTvsHET_in_PCBs
Endocrine and other factor-regulated calcium reabsorption	3/55	0.00688597425524754	0.0401182847914422	0	0	8.28051839464883	41.222645152866	DNM3;GNAS;ATP1B1	Sst	WTvsHET_in_PCBs
Long-term potentiation	9/67	2.37359632331091E-10	4.24873741872652E-08	0	0	27.7101584342964	614.09714346342	PPP3CA;GRIA2;GRM5;CAMK2D;PRKCB;CAMK4;PLCB1;CALM1;CALM2	Vip	WTvsHET_in_PCBs
Oxytocin signaling pathway	11/154	2.22351766845181E-09	1.99004831326437E-07	0	0	13.9287226534933	277.518312685873	GNAO1;PPP3CA;CAMK2D;PRKCB;CAMK4;CACNA2D3;CALM1;PLCB1;CALM2;ACTB;ACTG1	Vip	WTvsHET_in_PCBs
Dopaminergic synapse	10/135	8.67116422668155E-09	5.17379465525332E-07	0	0	14.3672727272727	266.703458967262	GNAO1;GRIA2;PPP3CA;CAMK2D;MAPK8;GNAL;PRKCB;CALM1;PLCB1;CALM2	Vip	WTvsHET_in_PCBs
Calcium signaling pathway	11/189	1.90150878101097E-08	8.50925179502411E-07	0	0	11.1700855581899	198.582150533545	PPP3CA;GRM5;CAMK2D;GNAL;PRKCB;CAMK4;ATP2B2;ATP2B1;CALM1;PLCB1;CALM2	Vip	WTvsHET_in_PCBs
Amphetamine addiction	7/68	1.68025773838063E-07	5.42459374594926E-06	0	0	20.1266502248658	313.958604731512	PPP3CA;GRIA2;CAMK2D;PRKCB;CAMK4;CALM1;CALM2	Vip	WTvsHET_in_PCBs
Aldosterone synthesis and secretion	8/102	1.8182995796478E-07	5.42459374594926E-06	0	0	15.0349544072948	233.345407430706	CAMK2D;PRKCB;CAMK4;ATP2B2;ATP2B1;CALM1;PLCB1;CALM2	Vip	WTvsHET_in_PCBs
Retrograde endocannabinoid signaling	9/150	3.03950699947963E-07	7.77245361295506E-06	0	0	11.3507763082231	170.334293223005	GNAO1;GRIA2;GRM5;MAPK8;PRKCB;CNR1;NDUFA4;PLCB1;GABRG3	Vip	WTvsHET_in_PCBs
cAMP signaling pathway	10/211	5.83824810335326E-07	1.30630801312529E-05	0	0	8.90049751243781	127.754758571484	GRIA2;CAMK2D;MAPK8;PAK1;PDE10A;CAMK4;ATP2B2;ATP2B1;CALM1;CALM2	Vip	WTvsHET_in_PCBs
GnRH signaling pathway	7/90	1.16151228726503E-06	2.31011888244934E-05	0	0	14.775455805523	201.918242297685	MAP2K4;CAMK2D;MAPK8;PRKCB;PLCB1;CALM1;CALM2	Vip	WTvsHET_in_PCBs
Circadian entrainment	7/99	2.21371222353834E-06	3.96254488013363E-05	0	0	13.3239707579838	173.489287573225	GNAO1;GRIA2;CAMK2D;PRKCB;CALM1;PLCB1;CALM2	Vip	WTvsHET_in_PCBs
Glucagon signaling pathway	7/102	2.70565922776013E-06	4.40284547062785E-05	0	0	12.9012575687005	165.396250328462	LDHB;PPP3CA;CAMK2D;PKM;CALM1;PLCB1;CALM2	Vip	WTvsHET_in_PCBs
Adrenergic signaling in cardiomyocytes	8/148	3.10566335824936E-06	4.63261450938863E-05	0	0	10.0714285714286	127.728709607591	CAMK2D;TPM1;CACNA2D3;ATP2B2;ATP2B1;CALM1;PLCB1;CALM2	Vip	WTvsHET_in_PCBs
Gastric acid secretion	6/74	5.46312176670653E-06	7.52229843261899E-05	0	0	15.3343653250774	185.814021234745	CAMK2D;PRKCB;PLCB1;CALM1;CALM2;ACTB	Vip	WTvsHET_in_PCBs
Salivary secretion	6/78	7.42832613267725E-06	9.49764555535163E-05	0	0	14.4795321637427	171.006315694334	PRKCB;ATP2B2;ATP2B1;PLCB1;CALM1;CALM2	Vip	WTvsHET_in_PCBs
Alzheimer disease	8/175	1.06935296967849E-05	0.000127609454381634	0	0	8.43156544054748	96.5066162680313	PPP3CA;NDUFA4;CALM1;PLCB1;COX5B;CALM2;GAPDH;RTN4	Vip	WTvsHET_in_PCBs
Fluid shear stress and atherosclerosis	7/143	2.50130639977714E-05	0.000279833653475068	0	0	8.99323269130661	95.2933036240995	MAP2K4;MAPK8;HSP90AB1;CALM1;CALM2;ACTB;ACTG1	Vip	WTvsHET_in_PCBs
Melanogenesis	6/100	3.09704019712489E-05	0.000326100114873739	0	0	11.0783874580067	115.021120535633	GNAO1;CAMK2D;PRKCB;CALM1;PLCB1;CALM2	Vip	WTvsHET_in_PCBs
Rap1 signaling pathway	8/209	3.83890186589508E-05	0.000381757463330677	0	0	6.99324804548685	71.1055216698579	GNAO1;PRKCB;CNR1;CALM1;PLCB1;CALM2;ACTB;ACTG1	Vip	WTvsHET_in_PCBs
Glutamatergic synapse	6/114	6.47248908212651E-05	0.000609776603000339	0	0	9.635477582846	92.9376955296226	GNAO1;GRIA2;PPP3CA;GRM5;PRKCB;PLCB1	Vip	WTvsHET_in_PCBs
Adherens junction	5/72	7.25812934729527E-05	0.000649602576582926	0	0	12.8572355613238	122.539783566705	SORBS1;WASF1;BAIAP2;ACTB;ACTG1	Vip	WTvsHET_in_PCBs
Glioma	5/75	8.82609229394363E-05	0.000752319295531385	0	0	12.304347826087	114.863708977671	CAMK2D;PRKCB;CAMK4;CALM1;CALM2	Vip	WTvsHET_in_PCBs
Inflammatory mediator regulation of TRP channels	6/127	0.000117773466455741	0.000958247749798981	0	0	8.59460635058721	77.7532339834535	CAMK2D;MAPK8;PRKCB;CALM1;PLCB1;CALM2	Vip	WTvsHET_in_PCBs
ErbB signaling pathway	5/84	0.000151241738812605	0.00117705527162854	0	0	10.8976334617501	95.8624612295019	MAP2K4;CAMK2D;PAK1;MAPK8;PRKCB	Vip	WTvsHET_in_PCBs
Estrogen signaling pathway	6/134	0.000158066750364014	0.0011789145131316	0	0	8.12171052631579	71.0852156950268	GNAO1;HSPA8;HSP90AB1;CALM1;PLCB1;CALM2	Vip	WTvsHET_in_PCBs
Phosphatidylinositol signaling system	5/98	0.000311237420171892	0.00222845992843075	0	0	9.25058438522674	74.6980482692481	DGKB;PRKCB;CALM1;PLCB1;CALM2	Vip	WTvsHET_in_PCBs
Choline metabolism in cancer	5/99	0.000326236605637016	0.00224601355419331	0	0	9.15171137835338	73.4689108027107	MAPK8;DGKB;PRKCB;GPCPD1;WASF1	Vip	WTvsHET_in_PCBs
Regulation of actin cytoskeleton	7/217	0.000338987387248203	0.00224736082657142	0	0	5.8023598820059	46.3582308005453	ENAH;NCKAP1;PAK1;WASF1;BAIAP2;ACTB;ACTG1	Vip	WTvsHET_in_PCBs
Chagas disease (American trypanosomiasis)	5/103	0.000391773688390686	0.00250455322221188	0	0	8.77639751552795	68.8493132629167	GNAO1;MAP2K4;MAPK8;GNAL;PLCB1	Vip	WTvsHET_in_PCBs
Long-term depression	4/61	0.000493966971072608	0.0030489685455861	0	0	11.9921355111918	91.2966301554178	GNAO1;GRIA2;PRKCB;PLCB1	Vip	WTvsHET_in_PCBs
Influenza A	6/168	0.000532748135477567	0.00317480995678543	0	0	6.40610786224821	48.2857932138095	MAP2K4;HSPA8;MAPK8;PRKCB;ACTB;ACTG1	Vip	WTvsHET_in_PCBs
C-type lectin receptor signaling pathway	5/112	0.00057523559043573	0.00317480995678543	0	0	8.03453880536367	59.9435317603529	PPP3CA;PAK1;MAPK8;CALM1;CALM2	Vip	WTvsHET_in_PCBs
Human immunodeficiency virus 1 infection	7/238	0.000588860199387858	0.00317480995678543	0	0	5.26924108340038	39.189041341743	GNAO1;PPP3CA;MAPK8;PAK1;PRKCB;CALM1;CALM2	Vip	WTvsHET_in_PCBs
Cholinergic synapse	5/113	0.000599014328702023	0.00317480995678543	0	0	7.9597423510467	59.0630794979935	GNAO1;CAMK2D;PRKCB;CAMK4;PLCB1	Vip	WTvsHET_in_PCBs
cGMP-PKG signaling pathway	6/172	0.000603036528104496	0.00317480995678543	0	0	6.25047558655675	46.3381056876816	PPP3CA;ATP2B2;ATP2B1;CALM1;PLCB1;CALM2	Vip	WTvsHET_in_PCBs
Glycolysis / Gluconeogenesis	4/67	0.000705738749238476	0.00358864133232455	0	0	10.8467432950192	78.7068484271265	LDHB;PKM;ALDOA;GAPDH	Vip	WTvsHET_in_PCBs
Tuberculosis	6/178	0.000721737921584825	0.00358864133232455	0	0	6.03059975520196	43.6244448392633	PPP3CA;CAMK2D;MAPK8;CALM1;CALM2;ATP6V0C	Vip	WTvsHET_in_PCBs
Axon guidance	6/180	0.000765077145031382	0.00370131916109777	0	0	5.96067755595886	42.7710437865635	EPHA5;ROBO2;ENAH;PPP3CA;CAMK2D;PAK1	Vip	WTvsHET_in_PCBs
Neurotrophin signaling pathway	5/121	0.000816737857137821	0.00384726516914921	0	0	7.40779610194903	52.6708553587984	CAMK2D;MAPK8;CAMK4;CALM1;CALM2	Vip	WTvsHET_in_PCBs
Human cytomegalovirus infection	7/255	0.000883383983327149	0.00405450597475794	0	0	4.90379674564659	34.4822756578729	GNAO1;PPP3CA;PRKCB;CALM1;PLCB1;CALM2;CX3CL1	Vip	WTvsHET_in_PCBs
Renin secretion	4/76	0.00113338272580351	0.00507188769797071	0	0	9.48659003831418	64.3432575599113	PPP3CA;PLCB1;CALM1;CALM2	Vip	WTvsHET_in_PCBs
Salmonella infection	4/78	0.00124857449031369	0.00545109350649147	0	0	9.22926374650513	61.7045758075562	MAPK8;WASF1;ACTB;ACTG1	Vip	WTvsHET_in_PCBs
Pyruvate metabolism	3/38	0.00152460691573254	0.00649772947419344	0	0	14.5384615384615	94.2967328599414	LDHB;PKM;MDH1	Vip	WTvsHET_in_PCBs
African trypanosomiasis	3/39	0.00164447638150826	0.00684561098348789	0	0	14.1339031339031	90.6030292758395	PRKCB;HBB-BS;PLCB1	Vip	WTvsHET_in_PCBs
Hypertrophic cardiomyopathy (HCM)	4/86	0.00179172445923165	0.00728906086823784	0	0	8.32548359966358	52.6551599057124	TPM1;CACNA2D3;ACTB;ACTG1	Vip	WTvsHET_in_PCBs
Kaposi sarcoma-associated herpesvirus infection	6/216	0.00194705185895163	0.00774493961671871	0	0	4.92982456140351	30.7691988746578	MAP2K4;PPP3CA;MAPK8;UBB;CALM1;CALM2	Vip	WTvsHET_in_PCBs
MAPK signaling pathway	7/294	0.00199847098066991	0.00777665881608508	0	0	4.22900928124325	26.2848696824914	MAP2K4;HSPA8;PPP3CA;MAPK8;PAK1;PRKCB;CACNA2D3	Vip	WTvsHET_in_PCBs
Dilated cardiomyopathy (DCM)	4/90	0.00211670480283005	0.00806149275971444	0	0	7.93664795509222	48.8730426786152	TPM1;CACNA2D3;ACTB;ACTG1	Vip	WTvsHET_in_PCBs
Morphine addiction	4/92	0.00229352972055229	0.00855295458289291	0	0	7.75548589341693	47.1352318749323	GNAO1;PDE10A;PRKCB;GABRG3	Vip	WTvsHET_in_PCBs
Wnt signaling pathway	5/160	0.00280218269676991	0.0102365449535064	0	0	5.53295932678822	32.5191751879069	PPP3CA;CAMK2D;MAPK8;PRKCB;PLCB1	Vip	WTvsHET_in_PCBs
Tight junction	5/167	0.00336730569443447	0.0120549543860754	0	0	5.29200214707461	30.1307675492715	MAPK8;DLG2;NEDD4L;ACTB;ACTG1	Vip	WTvsHET_in_PCBs
HIF-1 signaling pathway	4/104	0.00357244009697714	0.0125385642619394	0	0	6.82068965517241	38.4312196244111	CAMK2D;PRKCB;ALDOA;GAPDH	Vip	WTvsHET_in_PCBs
Pancreatic secretion	4/105	0.00369697090756204	0.0127261113933386	0	0	6.75281666097644	37.817403892358	PRKCB;ATP2B2;ATP2B1;PLCB1	Vip	WTvsHET_in_PCBs
Necroptosis	5/176	0.00420899661968764	0.0142152904702658	0	0	5.01118738876176	27.4138559184909	FTL1;CAMK2D;MAPK8;HSP90AB1;PPIA	Vip	WTvsHET_in_PCBs
Endocrine and other factor-regulated calcium reabsorption	3/55	0.00440353342051492	0.014596897819855	0	0	9.77712031558185	53.0442802497563	PRKCB;ATP2B1;PLCB1	Vip	WTvsHET_in_PCBs
Thyroid hormone signaling pathway	4/115	0.00510782940370152	0.0166236629684104	0	0	6.14134824479652	32.4077764007281	PRKCB;PLCB1;ACTB;ACTG1	Vip	WTvsHET_in_PCBs
Oocyte meiosis	4/116	0.00526615278813168	0.0168328812334923	0	0	6.08620689655172	31.9310118465652	PPP3CA;CAMK2D;CALM1;CALM2	Vip	WTvsHET_in_PCBs
Focal adhesion	5/199	0.00702675306412572	0.0220664701487457	0	0	4.41192290452712	21.8744485378272	MAPK8;PAK1;PRKCB;ACTB;ACTG1	Vip	WTvsHET_in_PCBs
Proteoglycans in cancer	5/203	0.00762504197496399	0.0235324571296303	0	0	4.32191480017567	21.0750285643839	CAMK2D;PAK1;PRKCB;ACTB;ACTG1	Vip	WTvsHET_in_PCBs
Relaxin signaling pathway	4/131	0.00804764909442936	0.024415748947506	0	0	5.36329079554711	25.863800888408	GNAO1;MAP2K4;MAPK8;PLCB1	Vip	WTvsHET_in_PCBs
Arrhythmogenic right ventricular cardiomyopathy (ARVC)	3/72	0.00930049247006865	0.0277464692023715	0	0	7.36194723151245	34.436891680038	CACNA2D3;ACTB;ACTG1	Vip	WTvsHET_in_PCBs
Apelin signaling pathway	4/138	0.00962267073512441	0.02823701740307	0	0	5.08131755018013	23.5957760426375	CAMK4;CALM1;PLCB1;CALM2	Vip	WTvsHET_in_PCBs
Insulin signaling pathway	4/139	0.00986284559620428	0.0282676932739666	0	0	5.04342273307791	23.2954715195201	MAPK8;SORBS1;CALM1;CALM2	Vip	WTvsHET_in_PCBs
Bacterial invasion of epithelial cells	3/74	0.0100220155943535	0.0282676932739666	0	0	7.15384615384615	32.9289467167948	WASF1;ACTB;ACTG1	Vip	WTvsHET_in_PCBs
Vascular smooth muscle contraction	4/140	0.0101068847459992	0.0282676932739666	0	0	5.00608519269777	23.0006507983923	PRKCB;CALM1;PLCB1;CALM2	Vip	WTvsHET_in_PCBs
Pertussis	3/76	0.0107752569164523	0.0296733998160762	0	0	6.95714787495609	31.5193779241793	MAPK8;CALM1;CALM2	Vip	WTvsHET_in_PCBs
Parkinson disease	4/144	0.0111221404459781	0.0301645930277286	0	0	4.86206896551724	21.8735610578361	GNAL;UBB;NDUFA4;COX5B	Vip	WTvsHET_in_PCBs
Phototransduction	2/27	0.0113614796938666	0.0303538039582406	0	0	13.4610169491525	60.2720617144258	CALM1;CALM2	Vip	WTvsHET_in_PCBs
Cardiac muscle contraction	3/78	0.0115604614045366	0.0304312145795889	0	0	6.77094017094017	30.1995069999753	TPM1;CACNA2D3;COX5B	Vip	WTvsHET_in_PCBs
Thermogenesis	5/231	0.0128359359064157	0.0332990221340349	0	0	3.78106964217007	16.4684735887524	CNR1;NDUFA4;COX5B;ACTB;ACTG1	Vip	WTvsHET_in_PCBs
Ras signaling pathway	5/233	0.0132814634582747	0.0339625994147311	0	0	3.74752097635393	16.1944844601969	MAPK8;PAK1;PRKCB;CALM1;CALM2	Vip	WTvsHET_in_PCBs
Gap junction	3/86	0.01502502040955	0.0373538701848535	0	0	6.11584800741427	25.6745650294789	GRM5;PRKCB;PLCB1	Vip	WTvsHET_in_PCBs
Insulin secretion	3/86	0.01502502040955	0.0373538701848535	0	0	6.11584800741427	25.6745650294789	CAMK2D;PRKCB;PLCB1	Vip	WTvsHET_in_PCBs
Fc gamma R-mediated phagocytosis	3/87	0.0154948624929666	0.0375093534491248	0	0	6.04273504273504	25.1815680408603	PAK1;PRKCB;WASF1	Vip	WTvsHET_in_PCBs
Hippo signaling pathway	4/159	0.0155066600851131	0.0375093534491248	0	0	4.38820912124583	18.2834103962079	PAK1;DLG2;ACTB;ACTG1	Vip	WTvsHET_in_PCBs
Protein processing in endoplasmic reticulum	4/163	0.0168354538264976	0.0399307101897443	0	0	4.27694643244415	17.4681966040045	HSPA8;MAPK8;HSP90AB1;TUSC3	Vip	WTvsHET_in_PCBs
GABAergic synapse	3/90	0.0169538210861484	0.0399307101897443	0	0	5.83348069554966	23.7846293879163	GNAO1;PRKCB;GABRG3	Vip	WTvsHET_in_PCBs
Ribosome	29/170	6.02308486865906E-26	1.21064005860047E-23	0	0	20.497425927926	1190.31858297204	RPL3;RPL32;RPLP1;RPL11;RPL8;RPL6;RPS4X;RPS14;RPS16;RPS19;RPS3;RPL13;RPL38;RPL37;RPS2;RPS27A;RPL19;RPL41;RPS7;RPS8;RPL23;RPSA;RPS3A1;RPL24;FAU;RPL29;RPL28;UBA52;RPS24	L2_3_IT	WTvsHET_in_Vehicle
Alzheimer disease	25/175	1.59571636863949E-20	1.60369495048268E-18	0	0	16.2719734660033	741.747807025362	APP;RTN3;NDUFA13;COX4I1;ATP5J;ATP5H;ATP5G3;COX6A1;COX5B;COX7C;COX5A;RTN4;PPP3CA;PPP3R1;MAPK1;COX8A;NDUFA4;ATP5F1;COX6C;NDUFS5;CYCS;CALM1;PLCB1;CALM2;GAPDH	L2_3_IT	WTvsHET_in_Vehicle
Oxidative phosphorylation	18/134	1.31629943764861E-14	8.81920623224566E-13	0	0	14.6652851458886	468.722560101553	COX8A;NDUFA13;ATP6V0B;ATP6V1G2;NDUFA4;COX4I1;ATP5J;ATP5H;ATP5G3;COX6A1;ATP5F1;COX5B;COX6C;COX7C;COX5A;NDUFS5;ATP6V1D;ATP6V0C	L2_3_IT	WTvsHET_in_Vehicle
Parkinson disease	18/144	4.74798100522847E-14	2.38586045512731E-12	0	0	13.4945054945055	413.990806615763	COX8A;NDUFA13;NDUFA4;COX4I1;ATP5J;ATP5H;ATP5G3;COX6A1;ATP5F1;COX5B;COX6C;COX7C;COX5A;UBB;NDUFS5;CYCS;VDAC1;SLC25A4	L2_3_IT	WTvsHET_in_Vehicle
Huntington disease	20/192	6.10328038626696E-14	2.45351871527932E-12	0	0	11.0645743960262	336.665842689007	COX8A;NDUFA13;NDUFA4;COX4I1;CLTC;ATP5J;ATP5H;ATP5G3;COX6A1;ATP5F1;COX5B;COX6C;COX7C;COX5A;GRM5;NDUFS5;CYCS;VDAC1;PLCB1;SLC25A4	L2_3_IT	WTvsHET_in_Vehicle
Thermogenesis	17/231	1.20670286928906E-09	4.04245461211836E-08	0	0	7.43460179761213	152.672329184027	COX8A;NDUFA13;NDUFA4;COX4I1;ATP5J;ATP5H;ATP5G3;COX5B;COX6C;COX6A1;ATP5F1;COX7C;COX5A;ACTB;ACTG1;NDUFS5;GNAS	L2_3_IT	WTvsHET_in_Vehicle
Cardiac muscle contraction	10/78	1.78908888328196E-08	5.13724093628106E-07	0	0	13.416394335512	239.334713178851	COX8A;COX4I1;TPM1;ATP1A1;COX6A1;ATP1B1;COX5B;COX6C;COX7C;COX5A	L2_3_IT	WTvsHET_in_Vehicle
Non-alcoholic fatty liver disease (NAFLD)	12/151	1.52398082813021E-07	3.82900183067716E-06	0	0	7.92106501714516	124.335133936954	COX8A;CDC42;NDUFA13;NDUFA4;COX4I1;NDUFS5;CYCS;COX6A1;COX5B;COX6C;COX7C;COX5A	L2_3_IT	WTvsHET_in_Vehicle
Synaptic vesicle cycle	9/77	2.12180800660883E-07	4.73870454809305E-06	0	0	12.0191108701545	184.683579435469	SNAP25;ATP6V0B;RAB3A;ATP6V1G2;SYT1;CLTC;CACNA1A;ATP6V0C;ATP6V1D	L2_3_IT	WTvsHET_in_Vehicle
Oocyte meiosis	10/116	7.98185281557628E-07	1.57765047576125E-05	0	0	8.59014675052411	120.613606985051	YWHAE;PPP3CA;PPP3R1;YWHAB;MAPK1;CALM1;SKP1A;CALM2;YWHAZ;YWHAH	L2_3_IT	WTvsHET_in_Vehicle
Long-term potentiation	8/67	8.63390807630535E-07	1.57765047576125E-05	0	0	12.2624786191883	171.213611859846	PPP3CA;GRM5;PPP3R1;PPP1R1A;MAPK1;PLCB1;CALM1;CALM2	L2_3_IT	WTvsHET_in_Vehicle
Retrograde endocannabinoid signaling	11/150	1.13094574781061E-06	1.89433412758278E-05	0	0	7.22720428308516	98.9581790364309	GABRB3;GABRA1;NDUFA13;GRM5;GNG3;NDUFA4;NDUFS5;CACNA1A;MAPK1;PLCB1;GABRG2	L2_3_IT	WTvsHET_in_Vehicle
Glutamatergic synapse	9/114	5.94033766695879E-06	9.18467593122091E-05	0	0	7.76919025674786	93.4924511424761	PPP3CA;PPP3R1;GRM5;GNG3;GNAS;CACNA1A;MAPK1;DLGAP1;PLCB1	L2_3_IT	WTvsHET_in_Vehicle
Gastric acid secretion	7/74	2.02881344156032E-05	0.000291279644109732	0	0	9.4015538744633	101.588249281616	GNAS;ATP1A1;ATP1B1;PLCB1;CALM1;CALM2;ACTB	L2_3_IT	WTvsHET_in_Vehicle
Estrogen signaling pathway	9/134	2.20007880909931E-05	0.000294810560419307	0	0	6.51948387096774	69.9177632938459	HSPA8;HSP90AA1;HSP90AB1;GNAS;MAPK1;CALM1;PLCB1;CALM2;HSP90B1	L2_3_IT	WTvsHET_in_Vehicle
cGMP-PKG signaling pathway	10/172	2.70231142828663E-05	0.000339477873178508	0	0	5.60470964791952	58.9549205815734	PPP3CA;PPP3R1;MAPK1;VDAC1;ATP1A1;ATP1B1;CALM1;PLCB1;CALM2;SLC25A4	L2_3_IT	WTvsHET_in_Vehicle
Endocrine and other factor-regulated calcium reabsorption	6/55	3.55697621662086E-05	0.000420560129141642	0	0	10.9786641929499	112.465596922069	CALB1;CLTC;GNAS;ATP1A1;ATP1B1;PLCB1	L2_3_IT	WTvsHET_in_Vehicle
Adrenergic signaling in cardiomyocytes	9/148	4.82154650167871E-05	0.00053840602602079	0	0	5.85866790438617	58.2341673162288	PPP1R1A;TPM1;GNAS;MAPK1;ATP1A1;ATP1B1;CALM1;PLCB1;CALM2	L2_3_IT	WTvsHET_in_Vehicle
Calcium signaling pathway	10/189	6.01722046592831E-05	0.000636558586132416	0	0	5.06802193254707	49.252557693521	PPP3CA;PPP3R1;GRM5;GNAS;CACNA1A;VDAC1;CALM1;PLCB1;CALM2;SLC25A4	L2_3_IT	WTvsHET_in_Vehicle
Oxytocin signaling pathway	9/154	6.56837116354858E-05	0.000660121301936632	0	0	5.61452407436835	54.0715700837376	PPP3CA;PPP3R1;GNAS;MAPK1;CALM1;PLCB1;CALM2;ACTB;ACTG1	L2_3_IT	WTvsHET_in_Vehicle
GABAergic synapse	7/90	7.23032754101984E-05	0.000692045636069042	0	0	7.5830445067943	72.3016080206848	GABRB3;GABARAPL2;GABRA1;GABARAPL1;GNG3;CACNA1A;GABRG2	L2_3_IT	WTvsHET_in_Vehicle
Human immunodeficiency virus 1 infection	11/238	8.78465768508989E-05	0.000802598270319576	0	0	4.40563466857904	41.1482696701821	PPP3CA;PPP3R1;PAK1;GNG3;CFL1;CYCS;MAPK1;ELOB;CALM1;SKP1A;CALM2	L2_3_IT	WTvsHET_in_Vehicle
Dopaminergic synapse	8/135	0.000152021616523795	0.00132853673570795	0	0	5.67709311565412	49.9100950545409	PPP3CA;GNG3;CALY;GNAS;CACNA1A;CALM1;PLCB1;CALM2	L2_3_IT	WTvsHET_in_Vehicle
Kaposi sarcoma-associated herpesvirus infection	10/216	0.00018115459159874	0.00151716970463945	0	0	4.39769866954333	37.8912744626524	GABARAPL2;PPP3CA;GABARAPL1;PPP3R1;GNG3;UBB;CYCS;MAPK1;CALM1;CALM2	L2_3_IT	WTvsHET_in_Vehicle
Renin secretion	6/76	0.000220273064536259	0.00177099543887153	0	0	7.67688311688312	64.6442888467219	PPP3CA;PPP3R1;GNAS;PLCB1;CALM1;CALM2	L2_3_IT	WTvsHET_in_Vehicle
Salivary secretion	6/78	0.00025399427790855	0.00196357114844687	0	0	7.46287878787879	61.7791943690434	GNAS;ATP1A1;ATP1B1;PLCB1;CALM1;CALM2	L2_3_IT	WTvsHET_in_Vehicle
Insulin secretion	6/86	0.000431405278127611	0.0032115726260611	0	0	6.71386363636364	52.0221212153753	SNAP25;RAB3A;GNAS;ATP1A1;ATP1B1;PLCB1	L2_3_IT	WTvsHET_in_Vehicle
GnRH signaling pathway	6/90	0.00055034301661555	0.0039506766549902	0	0	6.39285714285714	47.9781934483505	CDC42;GNAS;MAPK1;PLCB1;CALM1;CALM2	L2_3_IT	WTvsHET_in_Vehicle
Morphine addiction	6/92	0.00061863557026598	0.00428778446977455	0	0	6.24355179704017	46.1273244522456	GABRB3;GABRA1;GNG3;GNAS;CACNA1A;GABRG2	L2_3_IT	WTvsHET_in_Vehicle
Human cytomegalovirus infection	10/255	0.000672936434052225	0.00450867410814991	0	0	3.69028722600151	26.9533400938914	PPP3CA;PPP3R1;GNG3;GNAS;CYCS;MAPK1;CALM1;PLCB1;CALM2;CX3CL1	L2_3_IT	WTvsHET_in_Vehicle
Serotonergic synapse	7/132	0.000765094064699105	0.0049607711936942	0	0	5.02440182648402	36.0526544497062	GABRB3;APP;GNG3;GNAS;CACNA1A;MAPK1;PLCB1	L2_3_IT	WTvsHET_in_Vehicle
Regulation of actin cytoskeleton	9/217	0.000837731114594482	0.00526199856354659	0	0	3.90140907479617	27.6407551929393	CDC42;PAK1;TMSB4X;CFL1;MAPK1;WASF1;ACTB;MYL12B;ACTG1	L2_3_IT	WTvsHET_in_Vehicle
Circadian entrainment	6/99	0.000910678949236119	0.00534757860976286	0	0	5.77155425219941	40.4084990168568	GNG3;GNAS;MAPK1;CALM1;PLCB1;CALM2	L2_3_IT	WTvsHET_in_Vehicle
Tuberculosis	8/178	0.000967777363711533	0.00534757860976286	0	0	4.2318402590394	29.3711232601799	PPP3CA;PPP3R1;ATP6V0B;CYCS;MAPK1;CALM1;CALM2;ATP6V0C	L2_3_IT	WTvsHET_in_Vehicle
Apelin signaling pathway	7/138	0.000993744277754496	0.00534757860976286	0	0	4.79281257624874	33.137653053072	GABARAPL2;GABARAPL1;GNG3;MAPK1;CALM1;PLCB1;CALM2	L2_3_IT	WTvsHET_in_Vehicle
Amphetamine addiction	5/68	0.00103030056900854	0.00534757860976286	0	0	7.07857501975149	48.6857644311952	PPP3CA;PPP3R1;GNAS;CALM1;CALM2	L2_3_IT	WTvsHET_in_Vehicle
Axon guidance	8/180	0.00104006002155168	0.00534757860976286	0	0	4.18220610198421	28.7253858120755	EPHA5;CDC42;PPP3CA;PPP3R1;PAK1;CFL1;MAPK1;MYL12B	L2_3_IT	WTvsHET_in_Vehicle
Nicotine addiction	4/40	0.00105461633198313	0.00534757860976286	0	0	9.87887887887888	67.7155482438406	GABRB3;GABRA1;CACNA1A;GABRG2	L2_3_IT	WTvsHET_in_Vehicle
Aldosterone synthesis and secretion	6/102	0.00106419474821151	0.00534757860976286	0	0	5.59034090909091	38.2688848134004	GNAS;ATP1A1;ATP1B1;CALM1;PLCB1;CALM2	L2_3_IT	WTvsHET_in_Vehicle
Glucagon signaling pathway	6/102	0.00106419474821151	0.00534757860976286	0	0	5.59034090909091	38.2688848134004	PPP3CA;PPP3R1;GNAS;CALM1;PLCB1;CALM2	L2_3_IT	WTvsHET_in_Vehicle
Fluid shear stress and atherosclerosis	7/143	0.00122266760049855	0.00599405335854166	0	0	4.61543110394843	30.9544052449759	HSP90AA1;HSP90AB1;CALM1;CALM2;ACTB;ACTG1;HSP90B1	L2_3_IT	WTvsHET_in_Vehicle
Adherens junction	5/72	0.0013334194908839	0.00638136470637294	0	0	6.65462281353414	44.0536601918345	CDC42;MAPK1;WASF1;ACTB;ACTG1	L2_3_IT	WTvsHET_in_Vehicle
Thyroid hormone synthesis	5/73	0.00141849432430773	0.00663063626013611	0	0	6.55642800106468	42.9980993021966	GNAS;ATP1A1;ATP1B1;PLCB1;HSP90B1	L2_3_IT	WTvsHET_in_Vehicle
Bacterial invasion of epithelial cells	5/74	0.00150750284304056	0.00688654707843527	0	0	6.46107941504361	41.9795760867489	CDC42;CLTC;WASF1;ACTB;ACTG1	L2_3_IT	WTvsHET_in_Vehicle
C-type lectin receptor signaling pathway	6/112	0.00172270173999599	0.00769473443864875	0	0	5.06037735849057	32.2035403509981	PPP3CA;PPP3R1;PAK1;MAPK1;CALM1;CALM2	L2_3_IT	WTvsHET_in_Vehicle
Proximal tubule bicarbonate reclamation	3/22	0.00187090951604994	0.00814717392669534	0	0	13.9874911493982	87.8600560919359	MDH1;ATP1A1;ATP1B1	L2_3_IT	WTvsHET_in_Vehicle
Salmonella infection	5/78	0.00190506056992379	0.00814717392669534	0	0	6.10580797123908	38.2421497279615	CDC42;MAPK1;WASF1;ACTB;ACTG1	L2_3_IT	WTvsHET_in_Vehicle
Thyroid hormone signaling pathway	6/115	0.00197036158752062	0.0082508891477426	0	0	4.92035029190992	30.6515101308981	MAPK1;ATP1A1;ATP1B1;PLCB1;ACTB;ACTG1	L2_3_IT	WTvsHET_in_Vehicle
Hippo signaling pathway	7/159	0.00224230810555425	0.00919803937176336	0	0	4.12623167507811	25.1710428751548	YWHAE;PAK1;YWHAB;YWHAZ;ACTB;ACTG1;YWHAH	L2_3_IT	WTvsHET_in_Vehicle
Protein processing in endoplasmic reticulum	7/163	0.00257803877481526	0.0103637158747573	0	0	4.01961128673457	23.9598028489635	HSPA8;HSP90AA1;HSP90AB1;TUSC3;SEC62;SKP1A;HSP90B1	L2_3_IT	WTvsHET_in_Vehicle
Rap1 signaling pathway	8/209	0.00266254335142435	0.0104935532085548	0	0	3.57350860377014	21.1854509374524	CDC42;GNAS;MAPK1;CALM1;PLCB1;CALM2;ACTB;ACTG1	L2_3_IT	WTvsHET_in_Vehicle
Platelet activation	6/125	0.00299348987053178	0.011437490528647	0	0	4.50458365164248	26.1775563067541	GNAS;MAPK1;PLCB1;ACTB;ACTG1;MYL12B	L2_3_IT	WTvsHET_in_Vehicle
Influenza A	7/168	0.0030505926561543	0.011437490528647	0	0	3.89378598372047	22.5544414471989	HSPA8;CYCS;MAPK1;VDAC1;ACTB;ACTG1;KPNA1	L2_3_IT	WTvsHET_in_Vehicle
Fc gamma R-mediated phagocytosis	5/87	0.00307275864948726	0.011437490528647	0	0	5.4331751462311	31.4318936821946	CDC42;PAK1;CFL1;MAPK1;WASF1	L2_3_IT	WTvsHET_in_Vehicle
Collecting duct acid secretion	3/27	0.00340899776641949	0.012458337291824	0	0	11.0706278026906	62.895966695794	ATP6V1G2;ATP6V1D;ATP6V0C	L2_3_IT	WTvsHET_in_Vehicle
Necroptosis	7/176	0.00394119312947067	0.0141460681968501	0	0	3.7079516900381	20.5282282912057	HSP90AA1;HSP90AB1;FTH1;VDAC1;HMGB1;PPIA;SLC25A4	L2_3_IT	WTvsHET_in_Vehicle
Legionellosis	4/58	0.00418012852425546	0.0144863074719887	0	0	6.57991324657991	36.0409042341794	EEF1A1;CLK1;HSPA8;CYCS	L2_3_IT	WTvsHET_in_Vehicle
VEGF signaling pathway	4/58	0.00418012852425546	0.0144863074719887	0	0	6.57991324657991	36.0409042341794	CDC42;PPP3CA;PPP3R1;MAPK1	L2_3_IT	WTvsHET_in_Vehicle
Long-term depression	4/61	0.00500842345223963	0.0170625951508503	0	0	6.23265370633792	33.0120861145872	GNAS;CACNA1A;MAPK1;PLCB1	L2_3_IT	WTvsHET_in_Vehicle
Cellular senescence	7/185	0.00516507775766115	0.0173030104881648	0	0	3.51885485608743	18.5297094896932	PPP3CA;PPP3R1;MAPK1;VDAC1;CALM1;CALM2;SLC25A4	L2_3_IT	WTvsHET_in_Vehicle
Melanogenesis	5/100	0.00556599062315624	0.0183403953320394	0	0	4.68659204572517	24.3284756452528	GNAS;MAPK1;CALM1;PLCB1;CALM2	L2_3_IT	WTvsHET_in_Vehicle
T cell receptor signaling pathway	5/101	0.00580323182406569	0.0188137031715678	0	0	4.63753770739065	23.8802598352599	CDC42;PPP3CA;PPP3R1;PAK1;MAPK1	L2_3_IT	WTvsHET_in_Vehicle
Th17 cell differentiation	5/102	0.006047512734715	0.0192944453917098	0	0	4.58949479871251	23.4436360596815	PPP3CA;PPP3R1;HSP90AA1;HSP90AB1;MAPK1	L2_3_IT	WTvsHET_in_Vehicle
Renal cell carcinoma	4/68	0.00735260923209478	0.0230917883695477	0	0	5.54898648648649	27.2605060852362	CDC42;PAK1;MAPK1;ELOB	L2_3_IT	WTvsHET_in_Vehicle
Pathways in cancer	13/535	0.00806373947798544	0.0249355636165396	0	0	2.25096684834422	10.8505107930549	HSP90AA1;HSP90AB1;HSP90B1;CDC42;GNG3;GNAS;CYCS;MAPK1;ELOB;CALM1;PLCB1;SKP1A;CALM2	L2_3_IT	WTvsHET_in_Vehicle
NOD-like receptor signaling pathway	7/205	0.00888420232724173	0.0269318753497484	0	0	3.16018633826853	14.9270788576213	GABARAPL2;GABARAPL1;HSP90AA1;HSP90AB1;MAPK1;VDAC1;PLCB1	L2_3_IT	WTvsHET_in_Vehicle
Aldosterone-regulated sodium reabsorption	3/38	0.00897729178324948	0.0269318753497484	0	0	7.58705957719411	35.7582444417436	MAPK1;ATP1A1;ATP1B1	L2_3_IT	WTvsHET_in_Vehicle
Hepatitis C	6/160	0.0097885932197827	0.028872629009948	0	0	3.47461629279811	16.0754426754028	YWHAE;YWHAB;CYCS;MAPK1;YWHAZ;YWHAH	L2_3_IT	WTvsHET_in_Vehicle
Leukocyte transendothelial migration	5/115	0.00991149951087768	0.028872629009948	0	0	4.04442616207322	18.6612234776335	CDC42;THY1;ACTB;ACTG1;MYL12B	L2_3_IT	WTvsHET_in_Vehicle
cAMP signaling pathway	7/211	0.0103093753238294	0.0292785479013182	0	0	3.06629957919241	14.027405505572	PAK1;GNAS;MAPK1;ATP1A1;CALM1;ATP1B1;CALM2	L2_3_IT	WTvsHET_in_Vehicle
Ferroptosis	3/40	0.010342173636784	0.0292785479013182	0	0	7.17622106411344	32.8062755478225	MAP1LC3A;GPX4;FTH1	L2_3_IT	WTvsHET_in_Vehicle
Pertussis	4/76	0.0108040991681869	0.0301614435111884	0	0	4.93043043043043	22.3241491604432	CFL1;MAPK1;CALM1;CALM2	L2_3_IT	WTvsHET_in_Vehicle
Neurotrophin signaling pathway	5/121	0.0121641844305326	0.0334931653498226	0	0	3.83406147604931	16.9053714013352	YWHAE;CDC42;MAPK1;CALM1;CALM2	L2_3_IT	WTvsHET_in_Vehicle
Cell cycle	5/123	0.0129862643923875	0.0352735019306741	0	0	3.76869391824526	16.3706903158909	YWHAE;YWHAB;SKP1A;YWHAZ;YWHAH	L2_3_IT	WTvsHET_in_Vehicle
Mineral absorption	3/44	0.0134150113891463	0.035952230522912	0	0	6.47478945641474	27.9152838925186	FTH1;ATP1A1;ATP1B1	L2_3_IT	WTvsHET_in_Vehicle
Rheumatoid arthritis	4/84	0.0151590204848814	0.0400916199665942	0	0	4.43558558558559	18.5813755501203	ATP6V0B;ATP6V1G2;ATP6V0C;ATP6V1D	L2_3_IT	WTvsHET_in_Vehicle
Gap junction	4/86	0.0163971724940269	0.042803008718174	0	0	4.32696110744891	17.7866069604526	GRM5;GNAS;MAPK1;PLCB1	L2_3_IT	WTvsHET_in_Vehicle
Phagosome	6/180	0.0166924225779299	0.0430150889508194	0	0	3.07210031347962	12.5734933930111	ATP6V0B;ATP6V1G2;ATP6V1D;ATP6V0C;ACTB;ACTG1	L2_3_IT	WTvsHET_in_Vehicle
Antigen processing and presentation	4/90	0.0190592556728864	0.0478863798781272	0	0	4.12486905510161	16.335316469092	HSPA8;HSP90AA1;HSP90AB1;HSPA4	L2_3_IT	WTvsHET_in_Vehicle
Dilated cardiomyopathy (DCM)	4/90	0.0190592556728864	0.0478863798781272	0	0	4.12486905510161	16.335316469092	TPM1;GNAS;ACTB;ACTG1	L2_3_IT	WTvsHET_in_Vehicle
IL-17 signaling pathway	4/91	0.0197640662677833	0.049044164442277	0	0	4.07724966345656	15.9986784686267	HSP90AA1;HSP90AB1;MAPK1;HSP90B1	L2_3_IT	WTvsHET_in_Vehicle
Ribosome	22/170	4.87227049387989E-17	8.59622976909008E-15	0	0	13.9551920341394	524.162406929755	RPS7;RPS8;RPL23;RPLP1;RPL11;RPL8;RPL6;RPS14;RPS16;RPS27;RPS3A1;RPL14;RPS3;RPL13;RPL38;RPS20;RPL37;RPS2;FAU;RPL28;UBA52;RPL19	L4	WTvsHET_in_Vehicle
Alzheimer disease	22/175	9.14492528626604E-17	8.59622976909008E-15	0	0	13.4957000343997	498.406289887645	COX8A;APP;RTN3;NDUFA13;NDUFA4;COX4I1;ATP2A2;ATP5G3;ATP5F1;COX5B;GRIN2B;COX5A;RTN4;PPP3CA;PPP3R1;GRIN2A;CYCS;CALM1;PLCB1;CALM2;GAPDH;SNCA	L4	WTvsHET_in_Vehicle
Synaptic vesicle cycle	12/77	8.02693751910771E-11	5.03021417864083E-09	0	0	16.6103266596417	386.117556670704	NSF;SNAP25;ATP6V0B;RAB3A;SYT1;STXBP1;CLTC;SLC1A2;ATP6V0C;AP2M1;VAMP2;ATP6V0A1	L4	WTvsHET_in_Vehicle
Long-term potentiation	10/67	4.84852357835678E-09	2.11593943496434E-07	0	0	15.6481701992538	299.5778276765	PPP3CA;GRIA2;PPP3R1;GRIN2A;CAMK4;CAMK2A;PLCB1;CALM1;GRIN2B;CALM2	L4	WTvsHET_in_Vehicle
Amphetamine addiction	10/68	5.62749849724558E-09	2.11593943496434E-07	0	0	15.3775940084257	292.106637205152	PPP3CA;GRIA2;PPP3R1;GRIN2A;CAMK4;CAMK2A;GNAS;CALM1;GRIN2B;CALM2	L4	WTvsHET_in_Vehicle
Huntington disease	15/192	7.00531925242286E-09	2.19500003242583E-07	0	0	7.68675455116133	144.331085398321	COX8A;NDUFA13;NDUFA4;COX4I1;CLTC;ATP5G3;ATP5F1;COX5B;GRIN2B;COX5A;CYCS;VDAC1;PLCB1;SLC25A4;AP2M1	L4	WTvsHET_in_Vehicle
Parkinson disease	13/144	1.28555982111586E-08	3.45264637671116E-07	0	0	8.93949156103369	162.425970895551	COX8A;NDUFA13;NDUFA4;COX4I1;ATP5G3;ATP5F1;COX5B;COX5A;UBB;CYCS;VDAC1;SLC25A4;SNCA	L4	WTvsHET_in_Vehicle
Oocyte meiosis	11/116	1.0430223217457E-07	2.23387803637314E-06	0	0	9.36380952380952	150.532349771893	YWHAE;PPP3CA;PPP3R1;YWHAB;CAMK2A;CALM1;SKP1A;CALM2;YWHAZ;YWHAG;YWHAH	L4	WTvsHET_in_Vehicle
cGMP-PKG signaling pathway	13/172	1.06940969826374E-07	2.23387803637314E-06	0	0	7.35474006116208	118.050850632397	MEF2C;ATP2A2;ATP2B2;ATP1A1;ATP1B1;PPP3CA;PPP3R1;KCNMA1;VDAC1;CALM1;PLCB1;CALM2;SLC25A4	L4	WTvsHET_in_Vehicle
cAMP signaling pathway	14/211	1.73979501549523E-07	3.27081462913103E-06	0	0	6.40969379400688	99.7625788447917	GRIA2;GABBR1;CAMK2A;ATP2A2;ATP2B2;ATP1A1;ATP1B1;GRIN2B;GRIN2A;PAK1;CAMK4;GNAS;CALM1;CALM2	L4	WTvsHET_in_Vehicle
Oxytocin signaling pathway	12/154	2.39378821468735E-07	4.09120167601111E-06	0	0	7.57360601967972	115.461278699713	PPP3CA;MEF2C;PPP3R1;CACNA2D1;CAMK4;CAMK2A;GNAS;CALM1;PLCB1;CALM2;ACTB;ACTG1	L4	WTvsHET_in_Vehicle
Salivary secretion	9/78	2.85759853654025E-07	4.47690437391305E-06	0	0	11.5746180963572	174.407665577163	KCNMA1;GNAS;ATP2B2;ATP1A1;ATP1B1;PLCB1;CALM1;CALM2;VAMP2	L4	WTvsHET_in_Vehicle
Calcium signaling pathway	13/189	3.19789355494137E-07	4.62464606406906E-06	0	0	6.63857902418682	99.2839545073843	CAMK2A;ATP2A2;ATP2B2;PPP3CA;PPP3R1;GRIN2A;CAMK4;GNAS;VDAC1;CALM1;PLCB1;CALM2;SLC25A4	L4	WTvsHET_in_Vehicle
Oxidative phosphorylation	11/134	4.54735701222984E-07	6.10645084499435E-06	0	0	7.98617886178862	116.626558030113	COX8A;NDUFA13;ATP6V0B;NDUFA4;COX4I1;ATP5G3;ATP5F1;COX5B;ATP6V0C;COX5A;ATP6V0A1	L4	WTvsHET_in_Vehicle
Insulin secretion	9/86	6.65195302294729E-07	8.33711445542727E-06	0	0	10.3678483678484	147.463826961146	SNAP25;RAB3A;KCNMA1;CAMK2A;GNAS;ATP1A1;ATP1B1;PLCB1;VAMP2	L4	WTvsHET_in_Vehicle
Amyotrophic lateral sclerosis (ALS)	7/52	2.15280516286199E-06	2.42687308134963E-05	0	0	13.6972222222222	178.731475602027	PPP3CA;GRIA2;PPP3R1;GRIN2A;SLC1A2;CYCS;GRIN2B	L4	WTvsHET_in_Vehicle
Gastric acid secretion	8/74	2.19451289270978E-06	2.42687308134963E-05	0	0	10.7096072835983	139.541368431589	CAMK2A;GNAS;ATP1A1;ATP1B1;PLCB1;CALM1;CALM2;ACTB	L4	WTvsHET_in_Vehicle
Aldosterone synthesis and secretion	9/102	2.82378483550934E-06	2.94928638375419E-05	0	0	8.57715780296425	109.594054291363	CAMK4;CAMK2A;GNAS;ATP2B2;ATP1A1;ATP1B1;CALM1;PLCB1;CALM2	L4	WTvsHET_in_Vehicle
Cardiac muscle contraction	8/78	3.28142729328051E-06	3.24688595335124E-05	0	0	10.0955797565663	127.479228566579	COX8A;COX4I1;CACNA2D1;ATP2A2;ATP1A1;ATP1B1;COX5B;COX5A	L4	WTvsHET_in_Vehicle
Dopaminergic synapse	10/135	3.885300134422E-06	3.65218212635668E-05	0	0	7.11095022624434	88.5904246060564	GRIA2;PPP3CA;GRIN2A;CAMK2A;GNAS;CALM1;PLCB1;GRIN2B;CALM2;SCN1A	L4	WTvsHET_in_Vehicle
Nicotine addiction	6/40	6.14857983851304E-06	5.50444290304977E-05	0	0	15.478431372549	185.730177859127	GABRB3;GRIA2;GABRA1;GRIN2A;GRIN2B;GABRG2	L4	WTvsHET_in_Vehicle
Adrenergic signaling in cardiomyocytes	10/148	8.81775274303437E-06	7.53517052586573E-05	0	0	6.43681552888714	74.9164449712327	CACNA2D1;CAMK2A;GNAS;ATP2A2;ATP2B2;ATP1A1;ATP1B1;CALM1;PLCB1;CALM2	L4	WTvsHET_in_Vehicle
Thermogenesis	12/231	1.65366885953711E-05	0.000135169454605642	0	0	4.89147432288735	53.8547854613573	COX8A;NDUFA13;NDUFA4;COX4I1;GNAS;ACSL3;ATP5G3;COX5B;ATP5F1;COX5A;ACTB;ACTG1	L4	WTvsHET_in_Vehicle
Circadian entrainment	8/99	1.94656463635729E-05	0.000152480896514654	0	0	7.75755186517518	84.1450741448092	GRIA2;GRIN2A;CAMK2A;GNAS;CALM1;PLCB1;GRIN2B;CALM2	L4	WTvsHET_in_Vehicle
Estrogen signaling pathway	9/134	2.613979075508E-05	0.000196571226478201	0	0	6.37102702702703	67.2274075561142	HSPA8;HSP90AA1;GABBR1;HSP90AB1;GNAS;CALM1;PLCB1;CALM2;HSP90B1	L4	WTvsHET_in_Vehicle
Renin secretion	7/76	2.78177101282517E-05	0.00020114344246582	0	0	8.92210144927536	93.5913960131437	PPP3CA;PPP3R1;KCNMA1;GNAS;PLCB1;CALM1;CALM2	L4	WTvsHET_in_Vehicle
Endocrine and other factor-regulated calcium reabsorption	6/55	4.01951294954651E-05	0.000279877197968424	0	0	10.7319727891156	108.626503622721	CLTC;GNAS;ATP1A1;ATP1B1;PLCB1;AP2M1	L4	WTvsHET_in_Vehicle
Glutamatergic synapse	8/114	5.39600207288803E-05	0.000362302996322482	0	0	6.65470852017937	65.3975983830878	GRIA2;PPP3CA;PPP3R1;GRIN2A;SLC1A2;GNAS;PLCB1;GRIN2B	L4	WTvsHET_in_Vehicle
GnRH signaling pathway	7/90	8.29286121982905E-05	0.000537606175630297	0	0	7.41189759036145	69.6535330327817	CDC42;EGR1;CAMK2A;GNAS;PLCB1;CALM1;CALM2	L4	WTvsHET_in_Vehicle
Protein processing in endoplasmic reticulum	9/163	0.000120052466674331	0.000752328791159141	0	0	5.16365391365391	46.615307516395	DNAJA1;HSPA8;HSP90AA1;HSP90AB1;SELENOS;TUSC3;SEC62;SKP1A;HSP90B1	L4	WTvsHET_in_Vehicle
Rap1 signaling pathway	10/209	0.000165560049733309	0.00100404159193104	0	0	4.44985106528116	38.7411891766047	CDC42;GRIN2A;GNAS;CALM1;PLCB1;GRIN2B;CALM2;ACTB;PFN2;ACTG1	L4	WTvsHET_in_Vehicle
Glucagon signaling pathway	7/102	0.000182363310302335	0.00107138444802622	0	0	6.47171052631579	55.7182542297177	PPP3CA;PPP3R1;CAMK2A;GNAS;CALM1;PLCB1;CALM2	L4	WTvsHET_in_Vehicle
Pancreatic secretion	7/105	0.000218298918853814	0.00124364232559142	0	0	6.27264030612245	52.8761325425915	KCNMA1;GNAS;ATP2A2;ATP2B2;ATP1A1;ATP1B1;PLCB1	L4	WTvsHET_in_Vehicle
Tuberculosis	9/178	0.000232891856156713	0.00128775496933712	0	0	4.70174316328163	39.3297822893025	PPP3CA;PPP3R1;ATP6V0B;CAMK2A;CYCS;CALM1;CALM2;ATP6V0C;ATP6V0A1	L4	WTvsHET_in_Vehicle
Fluid shear stress and atherosclerosis	8/143	0.000261811283903123	0.00140630061067963	0	0	5.21747218070088	43.0331189069006	MEF2C;HSP90AA1;HSP90AB1;CALM1;CALM2;ACTB;ACTG1;HSP90B1	L4	WTvsHET_in_Vehicle
Non-alcoholic fatty liver disease (NAFLD)	8/151	0.000378120087604161	0.00197462712415506	0	0	4.92357866348898	38.7992706432743	COX8A;CDC42;NDUFA13;NDUFA4;COX4I1;CYCS;COX5B;COX5A	L4	WTvsHET_in_Vehicle
Hippo signaling pathway	8/159	0.000533409402031394	0.00271029642113249	0	0	4.66082618121344	35.125017634585	YWHAE;PAK1;YWHAB;YWHAZ;ACTB;YWHAG;ACTG1;YWHAH	L4	WTvsHET_in_Vehicle
GABAergic synapse	6/90	0.00061733876745019	0.00305420232317463	0	0	6.24920634920635	46.1822137777443	GABRB3;NSF;GABRA1;GABARAPL1;GABBR1;GABRG2	L4	WTvsHET_in_Vehicle
Necroptosis	8/176	0.00103564526924799	0.00499234129791338	0	0	4.18556480888319	28.766259331837	HSP90AA1;HSP90AB1;FTH1;CAMK2A;VDAC1;HMGB1;PPIA;SLC25A4	L4	WTvsHET_in_Vehicle
Apelin signaling pathway	7/138	0.00112816168649045	0.00530235992650512	0	0	4.68463740458015	31.7954107641398	EGR1;GABARAPL1;MEF2C;CAMK4;CALM1;PLCB1;CALM2	L4	WTvsHET_in_Vehicle
Vasopressin-regulated water reabsorption	4/43	0.00150303545896052	0.00689196747035555	0	0	8.91449226250988	57.9465939282582	NSF;GNAS;DYNLL1;VAMP2	L4	WTvsHET_in_Vehicle
Thyroid hormone synthesis	5/73	0.00156194891176574	0.0069915808431419	0	0	6.40974752732952	41.418640760391	GNAS;ATP1A1;ATP1B1;PLCB1;HSP90B1	L4	WTvsHET_in_Vehicle
Bacterial invasion of epithelial cells	5/74	0.00165962308771594	0.00725602652303713	0	0	6.31653199948698	40.4331620278165	CDC42;CLTC;WASF1;ACTB;ACTG1	L4	WTvsHET_in_Vehicle
Retrograde endocannabinoid signaling	7/150	0.00182355021617253	0.00779153274182807	0	0	4.2888986013986	27.0499548538775	GABRB3;GRIA2;GABRA1;NDUFA13;NDUFA4;PLCB1;GABRG2	L4	WTvsHET_in_Vehicle
Proximal tubule bicarbonate reclamation	3/22	0.00199133569965957	0.00831935803413331	0	0	13.6772853185596	85.0583488753498	MDH1;ATP1A1;ATP1B1	L4	WTvsHET_in_Vehicle
Salmonella infection	5/78	0.00209560345861689	0.00856464022217339	0	0	5.96920838889562	36.8175623194868	CDC42;WASF1;ACTB;ACTG1;PFN2	L4	WTvsHET_in_Vehicle
Thyroid hormone signaling pathway	6/115	0.00219877789680451	0.00879511158721804	0	0	4.80978593272171	29.4351856325546	ATP2A2;ATP1A1;ATP1B1;PLCB1;ACTB;ACTG1	L4	WTvsHET_in_Vehicle
Cocaine addiction	4/48	0.00226567958715857	0.00887391171637105	0	0	7.8994793752503	48.1068856173709	GRIA2;GRIN2A;GNAS;GRIN2B	L4	WTvsHET_in_Vehicle
Neurotrophin signaling pathway	6/121	0.00283706411980789	0.0108850623372221	0	0	4.55744927536232	26.7293740178833	YWHAE;CDC42;CAMK4;CAMK2A;CALM1;CALM2	L4	WTvsHET_in_Vehicle
Cell cycle	6/123	0.00307788040403558	0.0115728303191738	0	0	4.47908831908832	25.9048704459476	YWHAE;YWHAB;SKP1A;YWHAZ;YWHAG;YWHAH	L4	WTvsHET_in_Vehicle
Regulation of actin cytoskeleton	8/217	0.003821703617427	0.0140878486289466	0	0	3.3574355783466	18.6910418950417	CYFIP2;CDC42;PAK1;CFL1;WASF1;ACTB;PFN2;ACTG1	L4	WTvsHET_in_Vehicle
Dilated cardiomyopathy (DCM)	5/90	0.00390312262242293	0.0141112894810675	0	0	5.12337324310255	28.4141172071398	CACNA2D1;GNAS;ATP2A2;ACTB;ACTG1	L4	WTvsHET_in_Vehicle
Morphine addiction	5/92	0.00428729582185219	0.0152077663114757	0	0	5.00508595259892	27.2882245642804	GABRB3;GABRA1;GABBR1;GNAS;GABRG2	L4	WTvsHET_in_Vehicle
Axon guidance	7/180	0.00501260244761108	0.0174512825953867	0	0	3.53973988439306	18.7457546501441	EPHA5;CDC42;PPP3CA;PPP3R1;PAK1;CFL1;CAMK2A	L4	WTvsHET_in_Vehicle
Melanogenesis	5/100	0.00609577499183241	0.020836467244809	0	0	4.5817419655333	23.3676142259104	CAMK2A;GNAS;CALM1;PLCB1;CALM2	L4	WTvsHET_in_Vehicle
Human immunodeficiency virus 1 infection	8/238	0.0066000698810525	0.0221573774578191	0	0	3.04761162019887	15.3010675991428	PPP3CA;PPP3R1;PAK1;CFL1;CYCS;CALM1;SKP1A;CALM2	L4	WTvsHET_in_Vehicle
Adherens junction	4/72	0.00966641824105906	0.0306997093911227	0	0	5.10520860326509	23.6835601477519	CDC42;WASF1;ACTB;ACTG1	L4	WTvsHET_in_Vehicle
Arrhythmogenic right ventricular cardiomyopathy (ARVC)	4/72	0.00966641824105906	0.0306997093911227	0	0	5.10520860326509	23.6835601477519	CACNA2D1;ATP2A2;ACTB;ACTG1	L4	WTvsHET_in_Vehicle
C-type lectin receptor signaling pathway	5/112	0.00972477652814309	0.0306997093911227	0	0	4.06542056074766	18.8354120602898	PPP3CA;PPP3R1;PAK1;CALM1;CALM2	L4	WTvsHET_in_Vehicle
Human cytomegalovirus infection	8/255	0.00979777959291149	0.0306997093911227	0	0	2.83538788329914	13.1153687501414	PPP3CA;PPP3R1;GNAS;CYCS;CALM1;PLCB1;CALM2;CX3CL1	L4	WTvsHET_in_Vehicle
Hepatitis C	6/160	0.0108236479661818	0.0331826511913482	0	0	3.3965367965368	15.3727999663527	YWHAE;YWHAB;CYCS;YWHAZ;YWHAG;YWHAH	L4	WTvsHET_in_Vehicle
Ferroptosis	3/40	0.0109716499587048	0.0331826511913482	0	0	7.01706970128023	31.6641102801673	MAP1LC3A;FTH1;ACSL3	L4	WTvsHET_in_Vehicle
Glioma	4/75	0.0111197182183773	0.0331826511913482	0	0	4.88875100825216	21.9946635084116	CAMK4;CAMK2A;CALM1;CALM2	L4	WTvsHET_in_Vehicle
Kaposi sarcoma-associated herpesvirus infection	7/216	0.0129783405007205	0.0381238752208664	0	0	2.92464114832536	12.7060257505489	PPP3CA;GABARAPL1;PPP3R1;UBB;CYCS;CALM1;CALM2	L4	WTvsHET_in_Vehicle
Influenza A	6/168	0.0135161968266557	0.039093000052481	0	0	3.22748971193416	13.8906850043784	HSPA8;CYCS;VDAC1;ACTB;ACTG1;KPNA1	L4	WTvsHET_in_Vehicle
Mineral absorption	3/44	0.0142212389218582	0.040508983595596	0	0	6.33119383825417	26.9266859969554	FTH1;ATP1A1;ATP1B1	L4	WTvsHET_in_Vehicle
Inflammatory mediator regulation of TRP channels	5/127	0.0160589698359531	0.0450609899874504	0	0	3.5628536196141	14.7198859677282	CAMK2A;GNAS;CALM1;PLCB1;CALM2	L4	WTvsHET_in_Vehicle
Hypertrophic cardiomyopathy (HCM)	4/86	0.0176228292540812	0.0487219397024597	0	0	4.23057913398517	17.0854480936118	CACNA2D1;ATP2A2;ACTB;ACTG1	L4	WTvsHET_in_Vehicle
Viral myocarditis	4/87	0.0183095221567553	0.049174145221	0	0	4.17939599808927	16.718979985967	CYCS;ACTB;EIF4G2;ACTG1	L4	WTvsHET_in_Vehicle
Fc gamma R-mediated phagocytosis	4/87	0.0183095221567553	0.049174145221	0	0	4.17939599808927	16.718979985967	CDC42;PAK1;CFL1;WASF1	L4	WTvsHET_in_Vehicle
Ribosome	48/170	2.2408414376486E-51	3.8318388583791E-49	0	0	37.1160151324086	4328.65483076605	RPL30;RPL3;RPL32;RPL34;RPLP1;RPL11;RPL8;RPL10A;RPL6;RPS14;RPS16;RPS19;RPL18A;RPL14;RPS3;RPL35;RPL13;RPL38;RPL37;RPL15;RPS2;RPS27A;RPS10;RPS13;RPS12;RPL19;RPL41;RPL21;RPS7;RPS8;RPL23;RPS5;RPSA;RPS26;RPS27;RPS29;RPS3A1;RPL27A;RPL37A;RPL24;RPL22L1;FAU;RPL29;RPL28;UBA52;RPS21;RPS24;RPS23	L5	WTvsHET_in_Vehicle
Alzheimer disease	18/175	1.16952700039712E-11	9.99945585339539E-10	0	0	9.43547610126853	237.50826293825	NDUFA13;NDUFA6;NDUFA4;COX4I1;ATP5G3;ATP5F1;COX5B;GRIN2B;COX7C;RTN4;RYR3;PPP3CA;PPP3R1;GRIN2A;CALM1;CALM2;GAPDH;SNCA	L5	WTvsHET_in_Vehicle
Long-term potentiation	11/67	8.3215547796865E-10	4.19642300976844E-08	0	0	15.7848396501458	330.013671294122	PRKCG;GRIA1;CAMK2B;PPP3CA;GRIA2;GRM5;PPP3R1;GRIN2A;CALM1;GRIN2B;CALM2	L5	WTvsHET_in_Vehicle
Amphetamine addiction	11/68	9.81619417489693E-10	4.19642300976844E-08	0	0	15.5071249552453	321.645954860485	PRKCG;GRIA1;CAMK2B;PPP3CA;GRIA2;PPP3R1;GRIN2A;GNAS;CALM1;GRIN2B;CALM2	L5	WTvsHET_in_Vehicle
Glutamatergic synapse	12/114	2.60034255912762E-08	8.89317155221647E-07	0	0	9.47058823529412	165.404179188763	PRKCG;GRIA1;GRIA2;PPP3CA;PPP3R1;GRIN2A;GRM5;HOMER1;GNAS;DLGAP1;GRIN2B;GNG13	L5	WTvsHET_in_Vehicle
Circadian entrainment	11/99	5.69198963740377E-08	1.62221704666007E-06	0	0	10.0285714285714	167.29282658236	PRKCG;GRIA1;CAMK2B;GRIA2;GRIN2A;GNAS;CALM1;GRIN2B;CALM2;RYR3;GNG13	L5	WTvsHET_in_Vehicle
Oxytocin signaling pathway	13/154	9.63160593284362E-08	2.35286373502323E-06	0	0	7.437731663894	120.161246517132	PRKCG;CAMK2B;MEF2C;ACTB;RYR3;ACTG1;CACNB2;PPP3CA;MYL6;PPP3R1;GNAS;CALM1;CALM2	L5	WTvsHET_in_Vehicle
Calcium signaling pathway	14/189	1.57885247828244E-07	3.26314980981615E-06	0	0	6.46909090909091	101.315003203443	PRKCG;CAMK2B;ATP2B1;RYR3;PPP3CA;PPP3R1;GRIN2A;GRM5;GNAS;PTK2B;VDAC1;CALM1;CALM2;SLC25A4	L5	WTvsHET_in_Vehicle
Dopaminergic synapse	12/135	1.71744726832429E-07	3.26314980981615E-06	0	0	7.8452618952419	122.207657706146	PRKCG;GRIA1;CAMK2B;GRIA2;PPP3CA;GRIN2A;CALY;GNAS;CALM1;GRIN2B;CALM2;GNG13	L5	WTvsHET_in_Vehicle
Parkinson disease	12/144	3.47656354301977E-07	5.94492365856381E-06	0	0	7.3070044709389	108.67014558005	NDUFA13;NDUFA6;UBB;NDUFA4;COX4I1;VDAC1;ATP5G3;ATP5F1;COX5B;COX7C;SLC25A4;SNCA	L5	WTvsHET_in_Vehicle
Oocyte meiosis	10/116	2.45955558435627E-06	3.82349095386293E-05	0	0	7.53106304647952	97.2676698133005	YWHAE;CAMK2B;PPP3CA;PPP3R1;YWHAB;CALM1;SKP1A;CALM2;YWHAZ;YWHAH	L5	WTvsHET_in_Vehicle
Huntington disease	12/192	7.20352040157135E-06	0.000102650165722392	0	0	5.34535519125683	63.2940338763191	NDUFA13;GRM5;NDUFA6;NDUFA4;COX4I1;VDAC1;ATP5G3;ATP5F1;COX5B;GRIN2B;COX7C;SLC25A4	L5	WTvsHET_in_Vehicle
Nicotine addiction	6/40	1.10524864538391E-05	0.000145382706431268	0	0	13.9129411764706	158.786382174802	GABRB3;GRIA1;GABRA2;GRIA2;GRIN2A;GRIN2B	L5	WTvsHET_in_Vehicle
Retrograde endocannabinoid signaling	10/150	2.4123506026877E-05	0.00029465139504257	0	0	5.69221835075494	60.5215088675466	PRKCG;GRIA1;GABRB3;GABRA2;GRIA2;NDUFA13;GRM5;NDUFA6;NDUFA4;GNG13	L5	WTvsHET_in_Vehicle
Gastric acid secretion	7/74	4.49548187906812E-05	0.000484929173432502	0	0	8.25624887610142	82.64383427407	PRKCG;CAMK2B;GNAS;ATP1B1;CALM1;CALM2;ACTB	L5	WTvsHET_in_Vehicle
Thermogenesis	12/231	4.5373489911813E-05	0.000484929173432502	0	0	4.38468448237144	43.8493991046184	COA3;NDUFA13;NDUFA6;NDUFA4;COX4I1;GNAS;ATP5G3;COX5B;ATP5F1;COX7C;ACTB;ACTG1	L5	WTvsHET_in_Vehicle
Amyotrophic lateral sclerosis (ALS)	6/52	5.15628573022703E-05	0.000518661682275777	0	0	10.2772173913043	101.463976268165	GRIA1;PPP3CA;GRIA2;PPP3R1;GRIN2A;GRIN2B	L5	WTvsHET_in_Vehicle
Oxidative phosphorylation	9/134	5.81739280697353E-05	0.000540309723398308	0	0	5.7188987854251	55.7711200072388	NDUFA13;NDUFA6;NDUFA4;COX4I1;ATP5G3;ATP5F1;COX5B;COX7C;ATP6V0C	L5	WTvsHET_in_Vehicle
Salivary secretion	7/78	6.31941196957085E-05	0.000540309723398308	0	0	7.78952429436054	75.3192418374034	PRKCG;GNAS;ATP2B1;ATP1B1;CALM1;CALM2;RYR3	L5	WTvsHET_in_Vehicle
Salmonella infection	7/78	6.31941196957085E-05	0.000540309723398308	0	0	7.78952429436054	75.3192418374034	CDC42;ARPC2;ARPC5;WASF1;ACTB;ACTG1;PFN2	L5	WTvsHET_in_Vehicle
Rap1 signaling pathway	11/209	8.3678834393137E-05	0.000681384794344115	0	0	4.43219954648526	41.6118139738061	PRKCG;CDC42;GRIN2A;DOCK4;GNAS;CALM1;GRIN2B;CALM2;ACTB;PFN2;ACTG1	L5	WTvsHET_in_Vehicle
cAMP signaling pathway	11/211	9.10993836330936E-05	0.000708090663693591	0	0	4.38742857142857	40.8187028520555	GRIA1;CAMK2B;GRIA2;GRIN2A;GNAS;PDE4A;ATP2B1;CALM1;ATP1B1;GRIN2B;CALM2	L5	WTvsHET_in_Vehicle
Regulation of actin cytoskeleton	11/217	0.000116829666585307	0.000868603173308152	0	0	4.25833168218744	38.5583141435314	CDC42;NCKAP1;ARPC2;TMSB4X;CFL1;ARPC5;WASF1;ACTB;PFN2;MYL12B;ACTG1	L5	WTvsHET_in_Vehicle
Aldosterone synthesis and secretion	7/102	0.000340674702960406	0.00242730725859289	0	0	5.8145423800465	46.4266932532406	PRKCG;CAMK2B;GNAS;ATP2B1;ATP1B1;CALM1;CALM2	L5	WTvsHET_in_Vehicle
Bacterial invasion of epithelial cells	6/74	0.000371154920563797	0.00252979170870735	0	0	6.94447058823529	54.8536162769102	CDC42;ARPC2;ARPC5;WASF1;ACTB;ACTG1	L5	WTvsHET_in_Vehicle
cGMP-PKG signaling pathway	9/172	0.000384646692551995	0.00252979170870735	0	0	4.37716400486824	34.4184517755835	PPP3CA;MEF2C;PPP3R1;VDAC1;ATP2B1;ATP1B1;CALM1;CALM2;SLC25A4	L5	WTvsHET_in_Vehicle
Axon guidance	9/180	0.00053537277907494	0.00339069426747462	0	0	4.17067973577669	31.4158422594015	EPHA5;CAMK2B;CDC42;PPP3CA;EPHA7;PPP3R1;EPHA6;CFL1;MYL12B	L5	WTvsHET_in_Vehicle
Leukocyte transendothelial migration	7/115	0.000702487251392011	0.00429018999957264	0	0	5.11125985423174	37.1122613400705	PRKCG;CDC42;PTK2B;THY1;ACTB;ACTG1;MYL12B	L5	WTvsHET_in_Vehicle
Fc gamma R-mediated phagocytosis	6/87	0.000881350191167237	0.00519692698929647	0	0	5.82607407407407	40.980928490157	PRKCG;CDC42;ARPC2;CFL1;ARPC5;WASF1	L5	WTvsHET_in_Vehicle
Human immunodeficiency virus 1 infection	10/238	0.00102920795361867	0.00580662608114808	0	0	3.47953216374269	23.9355825791023	PRKCG;PPP3CA;PPP3R1;CFL1;PTK2B;ELOB;CALM1;SKP1A;CALM2;GNG13	L5	WTvsHET_in_Vehicle
GnRH signaling pathway	6/90	0.00105266320769351	0.00580662608114808	0	0	5.61714285714286	38.5135576845465	CAMK2B;CDC42;GNAS;PTK2B;CALM1;CALM2	L5	WTvsHET_in_Vehicle
Morphine addiction	6/92	0.0011803331381982	0.00630740520724663	0	0	5.48595348837209	36.9860710798283	GABRB3;PRKCG;GABRA2;GNAS;PDE4A;GNG13	L5	WTvsHET_in_Vehicle
Glucagon signaling pathway	6/102	0.00200528831270004	0.0103910394385366	0	0	4.912	30.5131840245276	CAMK2B;PPP3CA;PPP3R1;GNAS;CALM1;CALM2	L5	WTvsHET_in_Vehicle
Fluid shear stress and atherosclerosis	7/143	0.0024800591820768	0.0124732388275039	0	0	4.05315379163714	24.3167861514832	MEF2C;HSP90AA1;HSP90AB1;CALM1;CALM2;ACTB;ACTG1	L5	WTvsHET_in_Vehicle
Renin secretion	5/76	0.00291515032952929	0.0142425916099859	0	0	5.5196116940688	32.2225762044456	PPP3CA;PPP3R1;GNAS;CALM1;CALM2	L5	WTvsHET_in_Vehicle
Adrenergic signaling in cardiomyocytes	7/148	0.00300533143828448	0.0142753243318513	0	0	3.90842803839471	22.6976776593526	CAMK2B;CACNB2;GNAS;ATP2B1;ATP1B1;CALM1;CALM2	L5	WTvsHET_in_Vehicle
Cardiac muscle contraction	5/78	0.0032632041057159	0.0147278750761732	0	0	5.36784369371828	30.7311505201986	CACNB2;COX4I1;ATP1B1;COX5B;COX7C	L5	WTvsHET_in_Vehicle
Cocaine addiction	4/48	0.00327991204468172	0.0147278750761732	0	0	7.10678210678211	40.6503578102639	GRIA2;GRIN2A;GNAS;GRIN2B	L5	WTvsHET_in_Vehicle
Non-alcoholic fatty liver disease (NAFLD)	7/151	0.00335898905246056	0.0147278750761732	0	0	3.82641677822401	21.7957108772933	CDC42;NDUFA13;NDUFA6;NDUFA4;COX4I1;COX5B;COX7C	L5	WTvsHET_in_Vehicle
Hippo signaling pathway	7/159	0.00445772550714977	0.0190567765430653	0	0	3.62354681885436	19.6146815048924	YWHAE;DLG1;YWHAB;YWHAZ;ACTB;ACTG1;YWHAH	L5	WTvsHET_in_Vehicle
Endocrine and other factor-regulated calcium reabsorption	4/55	0.00536260280707617	0.0223659775612201	0	0	6.1291627762216	32.0451374356639	PRKCG;GNAS;ATP2B1;ATP1B1	L5	WTvsHET_in_Vehicle
GABAergic synapse	5/90	0.00600518894161637	0.0244496978337238	0	0	4.60721818607921	23.5665262254961	GABRB3;PRKCG;GABRA2;GABARAPL2;GNG13	L5	WTvsHET_in_Vehicle
VEGF signaling pathway	4/58	0.00647550868685751	0.0257514415221543	0	0	5.78777189888301	29.1687967493064	PRKCG;CDC42;PPP3CA;PPP3R1	L5	WTvsHET_in_Vehicle
Estrogen signaling pathway	6/134	0.00763433906624073	0.0287420314695518	0	0	3.678	17.9306137923273	HSPA8;HSP90AA1;HSP90AB1;GNAS;CALM1;CALM2	L5	WTvsHET_in_Vehicle
Necroptosis	7/176	0.00767077364211589	0.0287420314695518	0	0	3.25622014685963	15.8588920751741	CAMK2B;HSP90AA1;HSP90AB1;FTH1;VDAC1;PPIA;SLC25A4	L5	WTvsHET_in_Vehicle
Long-term depression	4/61	0.0077317745473648	0.0287420314695518	0	0	5.48231690336953	26.6573102329718	PRKCG;GRIA1;GRIA2;GNAS	L5	WTvsHET_in_Vehicle
Apelin signaling pathway	6/138	0.0087634753415317	0.0318841336894026	0	0	3.56581818181818	16.8918609722708	GABARAPL2;MEF2C;CALM1;CALM2;RYR3;GNG13	L5	WTvsHET_in_Vehicle
Melanogenesis	5/100	0.00928599474521782	0.0330813562798385	0	0	4.12015097504718	19.2792080253799	PRKCG;CAMK2B;GNAS;CALM1;CALM2	L5	WTvsHET_in_Vehicle
T cell receptor signaling pathway	5/101	0.00967029900634652	0.0337473700017399	0	0	4.07702523240372	18.9120808370874	CDC42;PPP3CA;PPP3R1;DLG1;RASGRP1	L5	WTvsHET_in_Vehicle
Th17 cell differentiation	5/102	0.0100654035263294	0.0344236800600465	0	0	4.03478868033023	18.5545855187025	PPP3CA;PPP3R1;HSP90AA1;HSP90AB1;RORA	L5	WTvsHET_in_Vehicle
Ras signaling pathway	8/233	0.0105141791344995	0.0352534241568514	0	0	2.7984229390681	12.7469019485449	PRKCG;CDC42;GRIN2A;CALM1;GRIN2B;CALM2;RASGRP1;GNG13	L5	WTvsHET_in_Vehicle
HIF-1 signaling pathway	5/104	0.0108885679753749	0.0358066369959445	0	0	3.952875367218	17.8671620865974	PRKCG;CAMK2B;ELOB;ALDOA;GAPDH	L5	WTvsHET_in_Vehicle
Adherens junction	4/72	0.013674107690757	0.044118347455084	0	0	4.59290382819795	19.7138968942867	CDC42;WASF1;ACTB;ACTG1	L5	WTvsHET_in_Vehicle
Glioma	4/75	0.0156852029260562	0.0496698092658447	0	0	4.39816677844847	18.2745478949859	PRKCG;CAMK2B;CALM1;CALM2	L5	WTvsHET_in_Vehicle
Ribosome	25/170	6.17328331693783E-25	1.05563144719637E-22	0	0	25.9265596209529	1445.26041903718	RPL32;RPLP1;RPL6;RPS14;RPL36;RPS3;RPL13;RPL38;RPL37;RPS2;RPS27A;RPL19;RPS9;RPL41;RPS7;RPS8;RPL23;RPS5;RPS26;RPS29;RPS3A1;RPL24;FAU;UBA52;RPS24	L6	WTvsHET_in_Vehicle
Alzheimer disease	14/175	9.87775101119305E-11	8.44547711457006E-09	0	0	12.053276178812	277.68519867149	COX8A;RTN3;NDUFA13;NDUFA4;COX4I1;ATP5J;NDUFC2;ATP5G3;COX5B;COX7C;RTN4;CALM1;CALM2;GAPDH	L6	WTvsHET_in_Vehicle
Oxidative phosphorylation	12/134	6.15217700123944E-10	3.50674089070648E-08	0	0	13.4713114754098	285.713650305129	COX8A;NDUFA13;ATP6V0B;NDUFA4;COX4I1;ATP5J;NDUFC2;ATP5G3;COX5B;COX7C;ATP6V0C;ATP6V0A1	L6	WTvsHET_in_Vehicle
Parkinson disease	12/144	1.41535478701449E-09	6.05064171448696E-08	0	0	12.4444444444444	253.566576410398	COX8A;NDUFA13;UBB;NDUFA4;COX4I1;ATP5J;NDUFC2;VDAC1;ATP5G3;COX5B;COX7C;SLC25A4	L6	WTvsHET_in_Vehicle
Thermogenesis	13/231	3.36670902891529E-08	1.15141448788903E-06	0	0	8.18432026688907	140.825512043536	COX8A;NDUFA13;NDUFA4;COX4I1;ATP5J;NDUFC2;ACSL3;ATP5G3;COX5B;COX7C;ACTB;ACTG1;GNAS	L6	WTvsHET_in_Vehicle
Huntington disease	11/192	3.32403624767184E-07	9.47350330586474E-06	0	0	8.2413031053534	122.934825075047	COX8A;NDUFA13;NDUFA4;COX4I1;ATP5J;NDUFC2;VDAC1;ATP5G3;COX5B;COX7C;SLC25A4	L6	WTvsHET_in_Vehicle
Necroptosis	9/176	1.01518603143487E-05	0.000247995444821947	0	0	7.21385799828914	82.9438830622334	FTL1;HSP90AA1;HSP90AB1;H2AFJ;FTH1;VDAC1;HMGB1;PPIA;SLC25A4	L6	WTvsHET_in_Vehicle
Mineral absorption	5/44	2.30010368634688E-05	0.000423384243584368	0	0	16.8152487688912	179.586373615657	FTL1;FTH1;ATP1A1;MT1;ATP1B1	L6	WTvsHET_in_Vehicle
Gastric acid secretion	6/74	2.44603036949413E-05	0.000423384243584368	0	0	11.6329411764706	123.523909069027	GNAS;ATP1A1;ATP1B1;CALM1;CALM2;ACTB	L6	WTvsHET_in_Vehicle
Non-alcoholic fatty liver disease (NAFLD)	8/151	2.47593124903139E-05	0.000423384243584368	0	0	7.44698544698545	78.9850278568526	COX8A;CDC42;NDUFA13;NDUFA4;COX4I1;NDUFC2;COX5B;COX7C	L6	WTvsHET_in_Vehicle
Cardiac muscle contraction	6/78	3.30563394464303E-05	0.000471052837111632	0	0	10.9844444444444	113.329777869033	COX8A;COX4I1;ATP1A1;ATP1B1;COX5B;COX7C	L6	WTvsHET_in_Vehicle
Salivary secretion	6/78	3.30563394464303E-05	0.000471052837111632	0	0	10.9844444444444	113.329777869033	GNAS;ATP1A1;ATP1B1;CALM1;CALM2;VAMP2	L6	WTvsHET_in_Vehicle
Protein processing in endoplasmic reticulum	8/163	4.27936612384656E-05	0.000562901236290585	0	0	6.86625980819529	69.0685352635635	PDIA3;HSPA8;HSP90AA1;HSP90AB1;TUSC3;SEC62;SKP1A;HSP90B1	L6	WTvsHET_in_Vehicle
Estrogen signaling pathway	7/134	8.80183318711382E-05	0.0010750810535689	0	0	7.29371664112456	68.1084739857044	HSPA8;HSP90AA1;HSP90AB1;GNAS;CALM1;CALM2;HSP90B1	L6	WTvsHET_in_Vehicle
Fluid shear stress and atherosclerosis	7/143	0.000132213868371077	0.00150723809943028	0	0	6.80793525463877	60.8022806459501	HSP90AA1;HSP90AB1;CALM1;CALM2;ACTB;ACTG1;HSP90B1	L6	WTvsHET_in_Vehicle
Oocyte meiosis	6/116	0.000299522355917313	0.00320114517886629	0	0	7.176	58.2211950772778	YWHAQ;CALM1;SKP1A;CALM2;YWHAZ;YWHAH	L6	WTvsHET_in_Vehicle
Synaptic vesicle cycle	5/77	0.000340339937618161	0.00342341937251209	0	0	9.09308314937454	72.6134122075784	ATP6V0B;SYT1;ATP6V0C;VAMP2;ATP6V0A1	L6	WTvsHET_in_Vehicle
Phagosome	7/180	0.000537454791958911	0.00510582052360966	0	0	5.34185514218101	40.2170427023355	ATP6V0B;LAMP1;ATP6V0C;TUBB4A;ACTB;ACTG1;ATP6V0A1	L6	WTvsHET_in_Vehicle
Proximal tubule bicarbonate reclamation	3/22	0.000642870202832239	0.00578583182549015	0	0	20.4592363261094	150.36654279538	MDH1;ATP1A1;ATP1B1	L6	WTvsHET_in_Vehicle
Aldosterone synthesis and secretion	5/102	0.00122772132101584	0.0104970172946854	0	0	6.74097084727248	45.182000275342	GNAS;ATP1A1;ATP1B1;CALM1;CALM2	L6	WTvsHET_in_Vehicle
cGMP-PKG signaling pathway	6/172	0.00232818183907708	0.0189580521181991	0	0	4.74168674698795	28.7472708122814	VDAC1;ATP1A1;ATP1B1;CALM1;CALM2;SLC25A4	L6	WTvsHET_in_Vehicle
Thyroid hormone synthesis	4/73	0.00255309522509492	0.0198445128859651	0	0	7.5419527078566	45.0288428119872	GNAS;ATP1A1;ATP1B1;HSP90B1	L6	WTvsHET_in_Vehicle
Tuberculosis	6/178	0.00276164405795752	0.0205322232135102	0	0	4.57488372093023	26.9548905401245	ATP6V0B;LAMP1;CALM1;CALM2;ATP6V0C;ATP6V0A1	L6	WTvsHET_in_Vehicle
Ferroptosis	3/40	0.00372232141260183	0.026521540064788	0	0	10.4965553789083	58.7115144112696	FTL1;FTH1;ACSL3	L6	WTvsHET_in_Vehicle
Vasopressin-regulated water reabsorption	3/43	0.00457100095940819	0.0303044444650309	0	0	9.7078431372549	52.3060827809692	GNAS;DYNLL1;VAMP2	L6	WTvsHET_in_Vehicle
Insulin secretion	4/86	0.00460769331047254	0.0303044444650309	0	0	6.34210526315789	34.1207033473531	GNAS;ATP1A1;ATP1B1;VAMP2	L6	WTvsHET_in_Vehicle
Antigen processing and presentation	4/90	0.00541316130203058	0.0330589493802582	0	0	6.04589963280294	31.553078679625	PDIA3;HSPA8;HSP90AA1;HSP90AB1	L6	WTvsHET_in_Vehicle
GnRH signaling pathway	4/90	0.00541316130203058	0.0330589493802582	0	0	6.04589963280294	31.553078679625	CDC42;GNAS;CALM1;CALM2	L6	WTvsHET_in_Vehicle
Rap1 signaling pathway	6/209	0.00602565556540937	0.0349204007016698	0	0	3.87014778325123	19.7831466501431	CDC42;GNAS;CALM1;CALM2;ACTB;ACTG1	L6	WTvsHET_in_Vehicle
Adrenergic signaling in cardiomyocytes	5/148	0.00612638608801225	0.0349204007016698	0	0	4.5618950585838	23.2435407394113	GNAS;ATP1A1;ATP1B1;CALM1;CALM2	L6	WTvsHET_in_Vehicle
Oxytocin signaling pathway	5/154	0.00722098297382483	0.0398318738233563	0	0	4.37686119383084	21.5812704364513	GNAS;CALM1;CALM2;ACTB;ACTG1	L6	WTvsHET_in_Vehicle
Circadian entrainment	4/99	0.00755747281319786	0.0403852453455261	0	0	5.47063711911357	26.7252572707207	GNG3;GNAS;CALM1;CALM2	L6	WTvsHET_in_Vehicle
Hippo signaling pathway	5/159	0.00823199097958425	0.0426566805305729	0	0	4.23368022705771	20.3205108879935	YWHAQ;YWHAZ;ACTB;ACTG1;YWHAH	L6	WTvsHET_in_Vehicle
Endocrine and other factor-regulated calcium reabsorption	3/55	0.00907906084848867	0.0456623354438695	0	0	7.4630467571644	35.0896377335403	GNAS;ATP1A1;ATP1B1	L6	WTvsHET_in_Vehicle
Pathways in cancer	10/535	0.00935880593011919	0.0457244518300109	0	0	2.52041748206132	11.7739729132469	CDC42;HSP90AA1;GNG3;HSP90AB1;GNAS;ELOB;CALM1;SKP1A;CALM2;HSP90B1	L6	WTvsHET_in_Vehicle
Influenza A	5/168	0.0102922016114239	0.0488879576542635	0	0	3.99809044001138	18.2967363317147	HSPA8;VDAC1;ACTB;ACTG1;KPNA1	L6	WTvsHET_in_Vehicle
Ribosome	27/170	5.52771336076875E-27	8.89961851083768E-25	0	0	26.5549450549451	1605.51259616711	RPL3;RPLP1;RPL11;RPL6;RPS16;RPS15A;RPS19;RPL35;RPL13;RPL38;RPL37;RPL15;RPS10;RPL19;RPL41;RPS7;RPS8;RPL23;RPS5;RPS3A1;RPL37A;RPL24;RPL26;FAU;RPL29;UBA52;RPS24	Lamp5	WTvsHET_in_Vehicle
Alzheimer disease	17/175	1.11763641744453E-13	8.99697316042844E-12	0	0	14.1128691983122	420.879490593069	COX8A;RTN3;GSK3B;NDUFA13;NDUFB8;COX4I1;ATP2A2;ATP5G3;ATP5F1;COX5B;COX6C;COX7C;COX6B1;UQCRQ;CALM1;CALM2;GAPDH	Lamp5	WTvsHET_in_Vehicle
Oxidative phosphorylation	14/134	6.6349495184426E-12	3.5607562415642E-10	0	0	15.0316993464052	386.895949866333	COX8A;NDUFA13;ATP6V0B;NDUFB8;COX4I1;ATP5G3;ATP5F1;COX5B;COX6C;COX7C;COX6B1;UQCRQ;ATP6V0C;ATP6V0A1	Lamp5	WTvsHET_in_Vehicle
Parkinson disease	14/144	1.77900848276589E-11	7.1605091431327E-10	0	0	13.8683760683761	343.275312291406	COX8A;NDUFA13;NDUFB8;COX4I1;ATP5G3;ATP5F1;COX5B;COX6C;COX7C;COX6B1;UBB;UQCRQ;VDAC1;SLC25A4	Lamp5	WTvsHET_in_Vehicle
Cardiac muscle contraction	10/78	9.69906013388731E-10	3.12309736311171E-08	0	0	18.5134881978269	384.225637593002	COX8A;UQCRQ;COX4I1;CACNA2D1;ATP2A2;ATP1B1;COX5B;COX6C;COX7C;COX6B1	Lamp5	WTvsHET_in_Vehicle
Huntington disease	13/192	8.41630863695018E-09	2.25837615091497E-07	0	0	9.26873684974244	172.334500226146	COX8A;NDUFA13;NDUFB8;COX4I1;ATP5G3;ATP5F1;COX5B;COX6C;COX7C;COX6B1;UQCRQ;VDAC1;SLC25A4	Lamp5	WTvsHET_in_Vehicle
Non-alcoholic fatty liver disease (NAFLD)	11/151	5.79220346581506E-08	1.33220679713746E-06	0	0	9.91863553113553	165.285808432003	COX8A;CDC42;GSK3B;NDUFA13;NDUFB8;UQCRQ;COX4I1;COX5B;COX6C;COX7C;COX6B1	Lamp5	WTvsHET_in_Vehicle
Thermogenesis	12/231	5.74716259226294E-07	1.15661647169292E-05	0	0	6.93380468404772	99.6345393910365	COX8A;NDUFA13;NDUFB8;UQCRQ;COX4I1;ATP5G3;ATP5F1;COX5B;COX6C;COX7C;ACTG1;COX6B1	Lamp5	WTvsHET_in_Vehicle
Synaptic vesicle cycle	6/77	4.49917143463842E-05	0.000804851778863095	0	0	10.3728457702738	103.822147432156	SNAP25;ATP6V0B;SYT1;SLC6A1;ATP6V0C;ATP6V0A1	Lamp5	WTvsHET_in_Vehicle
Protein processing in endoplasmic reticulum	6/163	0.00250201824564547	0.040282493754892	0	0	4.67049096016141	27.9793120473104	HSPA8;HSP90AB1;CANX;SEC62;SKP1A;HSP90B1	Lamp5	WTvsHET_in_Vehicle
cGMP-PKG signaling pathway	6/172	0.00326532777849368	0.0477925247579529	0	0	4.41525106637731	25.2746417008491	ATP2A2;VDAC1;ATP1B1;CALM1;CALM2;SLC25A4	Lamp5	WTvsHET_in_Vehicle
Taurine and hypotaurine metabolism	2/11	0.00362776993978776	0.0486725800254857	0	0	26.6989898989899	150.025286306497	GAD1;GAD2	Lamp5	WTvsHET_in_Vehicle
Ribosome	47/170	4.64762101607188E-49	8.17981298828651E-47	0	0	34.3762213768927	3825.74047383111	RPL30;RPL34;RPLP1;RPL11;RPL8;RPL6;RPS4X;RPS14;RPS16;RPS19;RPL18A;RPL36;RPL14;RPS3;RPL35;RPLP2;RPL13;RPL38;RPL37;RPL15;RPS11;RPS27A;RPL39;RPS10;RPS13;RPS12;RPL19;RPL21;RPS7;RPS8;RPL23;RPS5;RPSA;RPS26;RPS28;RPS29;RPS3A1;RPL37A;RPL24;RPL22L1;RPL26;FAU;RPL28;UBA52;RPS21;RPS24;RPS23	Non-neuronal	WTvsHET_in_Vehicle
Oxidative phosphorylation	33/134	1.0677695497394E-32	9.39637203770672E-31	0	0	27.6511608057357	2035.59968135525	NDUFA13;COX7B;NDUFB8;NDUFA11;NDUFB10;UQCRB;COX4I1;NDUFB4;NDUFB2;ATP5J;UQCR11;ATP5H;ATP5G3;UQCR10;COX6A1;COX5B;COX7C;COX5A;ATP5E;ATP6V1E1;ATP6V1F;ATP6V0A1;ATP6V0B;NDUFA6;NDUFA5;NDUFA4;NDUFA2;NDUFC2;ATP5F1;COX6C;ATP5J2;NDUFS5;ATP6V0C	Non-neuronal	WTvsHET_in_Vehicle
Parkinson disease	31/144	8.39683040694814E-29	4.92614050540957E-27	0	0	23.0043869601392	1487.16721238749	NDUFA13;COX7B;NDUFB8;NDUFA11;NDUFB10;UQCRB;COX4I1;NDUFB4;NDUFB2;ATP5J;UQCR11;ATP5H;ATP5G3;UQCR10;COX6A1;COX5B;COX7C;COX5A;UCHL1;UBB;ATP5E;NDUFA6;NDUFA5;NDUFA4;NDUFA2;NDUFC2;ATP5F1;COX6C;NDUFS5;VDAC1;SLC25A4	Non-neuronal	WTvsHET_in_Vehicle
Alzheimer disease	32/175	2.57011027189586E-27	1.13084851963418E-25	0	0	18.8164110567544	1152.05073654134	APP;RTN3;NDUFA13;COX7B;NDUFB8;NDUFA11;NDUFB10;UQCRB;COX4I1;NDUFB4;NDUFB2;ATP5J;UQCR11;ATP5H;ATP5G3;UQCR10;COX6A1;COX5B;COX7C;COX5A;ATP5E;NDUFA6;NDUFA5;NDUFA4;NDUFA2;NDUFC2;ATP5F1;COX6C;NDUFS5;CALM1;CALM2;GAPDH	Non-neuronal	WTvsHET_in_Vehicle
Huntington disease	30/192	1.45552251554099E-23	5.1234392547043E-22	0	0	15.4239558707644	811.054717373303	NDUFA13;COX7B;NDUFB8;NDUFA11;NDUFB10;UQCRB;COX4I1;NDUFB4;CLTC;NDUFB2;ATP5J;UQCR11;ATP5H;ATP5G3;UQCR10;COX6A1;COX5B;COX7C;COX5A;ATP5E;NDUFA6;NDUFA5;NDUFA4;NDUFA2;NDUFC2;ATP5F1;COX6C;NDUFS5;VDAC1;SLC25A4	Non-neuronal	WTvsHET_in_Vehicle
Thermogenesis	32/231	2.10945893195976E-23	6.18774620041529E-22	0	0	13.4826924321177	703.972165851373	COX7B;NDUFA13;NDUFB8;NDUFA11;NDUFB10;UQCRB;COX4I1;NDUFB4;NDUFB2;ATP5J;UQCR11;ATP5H;UQCR10;ATP5G3;COX5B;COX6A1;COX7C;COX5A;ACTB;ACTG1;ATP5E;NDUFA6;NDUFA5;NDUFA4;NDUFA2;NDUFC2;ACSL3;COX6C;ATP5F1;ATP5J2;NDUFS5;GNAS	Non-neuronal	WTvsHET_in_Vehicle
Non-alcoholic fatty liver disease (NAFLD)	23/151	4.74480876854336E-18	1.19298049037662E-16	0	0	14.5584000516529	580.727015616834	NDUFA13;COX7B;NDUFB8;NDUFA6;NDUFA11;NDUFB10;UQCRB;NDUFA5;NDUFA4;COX4I1;NDUFB4;NDUFA2;NDUFB2;NDUFC2;UQCR11;UQCR10;COX6A1;COX5B;COX6C;COX7C;COX5A;CDC42;NDUFS5	Non-neuronal	WTvsHET_in_Vehicle
Cardiac muscle contraction	13/78	2.96220279809443E-11	6.51684615580774E-10	0	0	15.6111111111111	378.452405490754	COX7B;UQCRB;COX4I1;UQCR11;UQCR10;COX6A1;ATP1B1;COX5B;COX6C;COX7C;COX5A;MYL4;CACNB4	Non-neuronal	WTvsHET_in_Vehicle
Synaptic vesicle cycle	11/77	5.54148907724694E-09	1.08366897510607E-07	0	0	12.9061679790026	245.359192821552	SNAP25;ATP6V0B;RAB3A;SYT1;CLTC;SLC1A2;ATP6V1E1;ATP6V0C;VAMP2;ATP6V1F;ATP6V0A1	Non-neuronal	WTvsHET_in_Vehicle
Retrograde endocannabinoid signaling	13/150	1.0550701124116E-07	1.85692339784442E-06	0	0	7.37961997451049	118.549819690766	NDUFA13;NDUFB8;NDUFA6;NDUFA11;NDUFB10;NDUFA5;NDUFA4;NDUFB4;NDUFA2;NDUFB2;NDUFC2;GNG3;NDUFS5	Non-neuronal	WTvsHET_in_Vehicle
Antigen processing and presentation	7/90	0.000194006562069873	0.00310410499311797	0	0	6.42402166806762	54.9100869321337	PDIA3;HSPA8;HSP90AA1;HSP90AB1;CANX;CALR;CTSB	Non-neuronal	WTvsHET_in_Vehicle
Protein processing in endoplasmic reticulum	9/163	0.000333532200703037	0.00489180561031122	0	0	4.47009435876623	35.7865524258531	PDIA3;HSPA8;HSP90AA1;HSP90AB1;CANX;CALR;SEC62;SKP1A;HSP90B1	Non-neuronal	WTvsHET_in_Vehicle
Collecting duct acid secretion	4/27	0.000415909849638313	0.00531832023829286	0	0	13.1347659503582	102.254704961828	ATP6V1E1;ATP6V0C;ATP6V1F;ATP6V0A1	Non-neuronal	WTvsHET_in_Vehicle
Estrogen signaling pathway	8/134	0.000423048200773296	0.00531832023829286	0	0	4.84441973936137	37.6315709116191	HSPA8;HSP90AA1;GABBR1;HSP90AB1;GNAS;CALM1;CALM2;HSP90B1	Non-neuronal	WTvsHET_in_Vehicle
Salivary secretion	6/78	0.000591472354982904	0.00693994229846608	0	0	6.32657657657658	47.0247832799274	GNAS;ATP2B1;ATP1B1;CALM1;CALM2;VAMP2	Non-neuronal	WTvsHET_in_Vehicle
Fluid shear stress and atherosclerosis	8/143	0.00065156202285671	0.00709663948038108	0	0	4.519383196426	33.1548186494962	HSP90AA1;BMPR2;HSP90AB1;CALM1;CALM2;ACTB;ACTG1;HSP90B1	Non-neuronal	WTvsHET_in_Vehicle
Phagosome	9/180	0.000685470858900445	0.00709663948038108	0	0	4.02220394736842	29.3033830219908	ATP6V0B;CANX;CALR;ATP6V1E1;ATP6V0C;ACTB;ACTG1;ATP6V1F;ATP6V0A1	Non-neuronal	WTvsHET_in_Vehicle
Lysosome	7/124	0.00133673859554995	0.0130703329342662	0	0	4.54932750281588	30.1052771809383	LAPTM4A;ATP6V0B;PSAP;CLTC;ATP6V0C;ATP6V0A1;CTSB	Non-neuronal	WTvsHET_in_Vehicle
Ferroptosis	4/40	0.00189267309673357	0.0175321297381636	0	0	8.38612175393785	52.5790135998942	FTL1;GPX4;FTH1;ACSL3	Non-neuronal	WTvsHET_in_Vehicle
Mineral absorption	4/44	0.00269757278528676	0.0237386405105235	0	0	7.54597701149425	44.6374941363865	FTL1;FTH1;ATP2B1;ATP1B1	Non-neuronal	WTvsHET_in_Vehicle
Gastric acid secretion	5/74	0.00301015712087309	0.0252279834892221	0	0	5.48104793756968	31.8216653279007	GNAS;ATP1B1;CALM1;CALM2;ACTB	Non-neuronal	WTvsHET_in_Vehicle
Adrenergic signaling in cardiomyocytes	7/148	0.00363421253650927	0.0290737002920742	0	0	3.77035570949475	21.1794560001558	MYL4;CACNB4;GNAS;ATP2B1;ATP1B1;CALM1;CALM2	Non-neuronal	WTvsHET_in_Vehicle
Oocyte meiosis	6/116	0.00450781538344659	0.033776119025765	0	0	4.13302913302913	22.3263862925923	YWHAB;CALM1;SKP1A;CALM2;YWHAZ;YWHAH	Non-neuronal	WTvsHET_in_Vehicle
Human immunodeficiency virus 1 infection	9/238	0.00460583441260432	0.033776119025765	0	0	2.99457560043668	16.1121086759023	PDIA3;PAK1;GNG3;CFL1;ELOB;CALR;CALM1;SKP1A;CALM2	Non-neuronal	WTvsHET_in_Vehicle
Rheumatoid arthritis	5/84	0.00518585919067259	0.0363396916330344	0	0	4.78481012658228	25.1768083955912	ATP6V0B;ATP6V1E1;ATP6V0C;ATP6V1F;ATP6V0A1	Non-neuronal	WTvsHET_in_Vehicle
Hippo signaling pathway	7/159	0.00536836353669827	0.0363396916330344	0	0	3.49553753569971	18.2719862184615	PAK1;BMPR2;YWHAB;YWHAZ;ACTB;ACTG1;YWHAH	Non-neuronal	WTvsHET_in_Vehicle
Insulin secretion	5/86	0.00572700691752694	0.037331600647583	0	0	4.6661918328585	24.0895057501396	SNAP25;RAB3A;GNAS;ATP1B1;VAMP2	Non-neuronal	WTvsHET_in_Vehicle
Endocrine and other factor-regulated calcium reabsorption	4/55	0.00605157158174499	0.0380384499423971	0	0	5.91510780557434	30.2110420923954	CLTC;GNAS;ATP2B1;ATP1B1	Non-neuronal	WTvsHET_in_Vehicle
Ribosome	3/170	0.000942872966483704	0.0226289511956089	0	0	17.7934131736527	123.959218491823	RPSA;RPL37;RPS23	Oligo	WTvsHET_in_Vehicle
Oxidative phosphorylation	45/134	5.57901879539551E-50	5.95531561794741E-48	0	0	41.6986120290813	4729.04967010242	NDUFA13;COX7B;NDUFB8;NDUFA11;NDUFB10;UQCRB;NDUFA12;NDUFB5;COX4I1;NDUFB4;ATP5K;ATP5C1;ATP5J;COX7A2;UQCR11;ATP5H;ATP5G3;COX6A1;COX5B;COX6A2;COX7C;ATP5G1;COX5A;UQCRH;ATP5B;ATP5E;ATP5D;ATP6V1E1;NDUFV2;ATP6V0A1;COX8A;ATP6V0B;ATP6V1G2;NDUFA6;NDUFA4;NDUFA3;NDUFA1;NDUFC2;NDUFC1;ATP5F1;COX6C;ATP5J2;COX6B1;NDUFS5;ATP6V0C	Pvalb	WTvsHET_in_Vehicle
Alzheimer disease	49/175	5.61822228108247E-50	5.95531561794741E-48	0	0	32.5586419753086	3692.25546902991	NDUFA13;COX7B;NDUFA11;NDUFA12;COX4I1;ATP5C1;ATP2A2;ATP5G3;COX6A1;COX6A2;COX7C;ATP5G1;PPP3CA;COX8A;NDUFC2;NDUFC1;ATP5F1;COX6B1;NDUFS5;GAPDH;RTN3;NDUFB8;NDUFB10;UQCRB;NDUFB5;NDUFB4;ATP5J;COX7A2;UQCR11;ATP5H;COX5B;COX5A;UQCRH;RTN4;ATP5B;ATP5E;ATP5D;MAPK1;NDUFV2;NDUFA6;NDUFA4;NDUFA3;NDUFA1;COX6C;GRIN2B;GRIN1;CYCS;CALM1;CALM2	Pvalb	WTvsHET_in_Vehicle
Parkinson disease	42/144	1.10755195311958E-43	7.82670046871169E-42	0	0	33.5135464974371	3314.79160064051	NDUFA13;COX7B;NDUFB8;NDUFA11;NDUFB10;UQCRB;NDUFA12;NDUFB5;COX4I1;NDUFB4;ATP5C1;ATP5J;COX7A2;UQCR11;ATP5H;ATP5G3;COX6A1;COX5B;COX6A2;COX7C;ATP5G1;COX5A;UQCRH;ATP5B;UBB;ATP5E;ATP5D;NDUFV2;COX8A;NDUFA6;NDUFA4;NDUFA3;NDUFA1;NDUFC2;NDUFC1;ATP5F1;COX6C;COX6B1;NDUFS5;CYCS;VDAC1;SLC25A4	Pvalb	WTvsHET_in_Vehicle
Huntington disease	45/192	4.80034052432062E-42	2.54418047788993E-40	0	0	25.1714971702967	2394.81339760568	NDUFA13;COX7B;NDUFB8;NDUFA11;NDUFB10;UQCRB;NDUFA12;NDUFB5;COX4I1;NDUFB4;CLTC;ATP5C1;ATP5J;COX7A2;UQCR11;ATP5H;ATP5G3;COX6A1;COX5B;COX6A2;COX7C;ATP5G1;COX5A;UQCRH;ATP5B;GRM5;ATP5E;ATP5D;NDUFV2;COX8A;NDUFA6;NDUFA4;NDUFA3;NDUFA1;NDUFC2;NDUFC1;ATP5F1;COX6C;GRIN2B;COX6B1;GRIN1;NDUFS5;CYCS;VDAC1;SLC25A4	Pvalb	WTvsHET_in_Vehicle
Ribosome	41/170	6.99595541845803E-39	2.9662850974262E-37	0	0	25.7257992183996	2260.15260444339	RPL30;RPL3;RPL34;RPLP1;RPL11;RPL8;RPL6;RPS4X;RPS16;RPL18A;RPL14;RPS3;RPL35;RPLP2;RPL13;RPL38;RPL37;RPL15;RPS2;RPS11;RPS27A;RPS10;RPL19;RPL21;RPS7;RPS8;RPL23;RPL35A;RPSA;RPS3A1;RPL24;RPL27;RPS20;RPL22L1;RPL26;FAU;RPL29;UBA52;RPS21;RPS24;RPS23	Pvalb	WTvsHET_in_Vehicle
Thermogenesis	44/231	6.7881610049292E-37	2.39848355507498E-35	0	0	19.2271720403643	1601.24789304125	COX7B;NDUFA13;NDUFB8;NDUFA11;NDUFB10;UQCRB;NDUFA12;NDUFB5;COX4I1;NDUFB4;ATP5K;ATP5C1;ATP5J;UQCR11;COX7A2;ATP5H;ATP5G3;COX5B;COX6A1;COX7C;COX5A;COX6A2;ATP5G1;ACTB;UQCRH;ACTG1;ATP5B;ATP5E;ATP5D;NDUFV2;COX8A;NDUFA6;NDUFA4;NDUFA3;NDUFA1;NDUFC2;NDUFC1;ACSL3;COX6C;ATP5F1;COX6B1;ATP5J2;NDUFS5;GNAS	Pvalb	WTvsHET_in_Vehicle
Non-alcoholic fatty liver disease (NAFLD)	30/151	6.22007933719855E-26	1.8837954564087E-24	0	0	19.2036063110443	1114.56635955171	NDUFA13;COX7B;NDUFB8;NDUFA11;NDUFB10;UQCRB;NDUFA12;NDUFB5;COX4I1;NDUFB4;COX7A2;UQCR11;COX6A1;COX5B;COX6A2;COX7C;COX5A;UQCRH;NDUFV2;COX8A;NDUFA6;NDUFA4;NDUFA3;NDUFA1;NDUFC2;NDUFC1;COX6C;COX6B1;NDUFS5;CYCS	Pvalb	WTvsHET_in_Vehicle
Retrograde endocannabinoid signaling	23/150	1.76072603646066E-17	4.66592399662076E-16	0	0	13.645366444579	526.413953267102	GRIA1;GABRB3;GABRA1;NDUFA13;NDUFB8;NDUFA6;NDUFA11;NDUFB10;NDUFA12;NDUFB5;NDUFA4;NDUFB4;GABRA4;NDUFA3;NDUFA1;CACNA1A;NDUFC2;NDUFC1;GRM5;GNG3;NDUFS5;MAPK1;NDUFV2	Pvalb	WTvsHET_in_Vehicle
Cardiac muscle contraction	16/78	1.3231937178967E-14	3.11685631326779E-13	0	0	18.9972212154162	607.077917844168	COX8A;COX7B;UQCRB;COX4I1;ATP2A2;UQCR11;COX7A2;COX6A1;ATP1B1;COX5B;COX6C;COX7C;COX6A2;COX5A;UQCRH;COX6B1	Pvalb	WTvsHET_in_Vehicle
Synaptic vesicle cycle	11/77	1.09551613655609E-08	2.32249420949892E-07	0	0	12.0410539215686	220.705957623303	SNAP25;ATP6V0B;RAB3A;ATP6V1G2;SYT1;CLTC;CACNA1A;ATP6V1E1;ATP6V0C;CPLX1;ATP6V0A1	Pvalb	WTvsHET_in_Vehicle
Nicotine addiction	7/40	1.31833875201258E-06	2.54079832206061E-05	0	0	15.1282389108476	204.823316355842	GABRB3;GRIA1;GABRA1;GABRA4;CACNA1A;GRIN2B;GRIN1	Pvalb	WTvsHET_in_Vehicle
Long-term potentiation	8/67	4.60805356747095E-06	8.14089463586534E-05	0	0	9.69269645608629	119.100994801467	GRIA1;PPP3CA;GRM5;MAPK1;CALM1;GRIN2B;CALM2;GRIN1	Pvalb	WTvsHET_in_Vehicle
Glutamatergic synapse	9/114	3.54906910173943E-05	0.000578771268899045	0	0	6.13514077163712	62.8621255206869	GRIA1;PPP3CA;GRM5;GNG3;GNAS;CACNA1A;MAPK1;GRIN2B;GRIN1	Pvalb	WTvsHET_in_Vehicle
Oocyte meiosis	9/116	4.07295301760307E-05	0.000584692102834663	0	0	6.01985128589945	60.8520108871681	YWHAE;PPP3CA;YWHAB;MAPK1;CALM1;SKP1A;CALM2;YWHAZ;YWHAH	Pvalb	WTvsHET_in_Vehicle
GABAergic synapse	8/90	4.13697242571695E-05	0.000584692102834663	0	0	6.96585365853659	70.3060909986119	GABRB3;GABARAPL2;GABRA1;GNG3;GABRA4;GAD1;CACNA1A;GAD2	Pvalb	WTvsHET_in_Vehicle
Amphetamine addiction	7/68	4.89066496346355E-05	0.000648013107658921	0	0	8.17248752672844	81.1168192010223	GRIA1;PPP3CA;GNAS;CALM1;GRIN2B;CALM2;GRIN1	Pvalb	WTvsHET_in_Vehicle
Circadian entrainment	8/99	8.18912314850682E-05	0.000978283780475196	0	0	6.27404595404595	59.0395167584965	GRIA1;GNG3;GNAS;MAPK1;CALM1;GRIN2B;CALM2;GRIN1	Pvalb	WTvsHET_in_Vehicle
Calcium signaling pathway	11/189	8.30618304177053E-05	0.000978283780475196	0	0	4.43921430931923	41.7105259642992	PPP3CA;GRM5;GNAS;CACNA1A;ATP2A2;VDAC1;ATP2B2;CALM1;CALM2;SLC25A4;GRIN1	Pvalb	WTvsHET_in_Vehicle
Dopaminergic synapse	9/135	0.000132255640187055	0.00147569451156083	0	0	5.10714285714286	45.6107378268277	GRIA1;PPP3CA;GNG3;CALY;GNAS;CACNA1A;CALM1;GRIN2B;CALM2	Pvalb	WTvsHET_in_Vehicle
cAMP signaling pathway	11/211	0.000219041556334435	0.00232184049714501	0	0	3.94645220588235	33.2537893132694	GRIA1;PDE10A;GNAS;ATP2A2;MAPK1;ATP2B2;CALM1;ATP1B1;GRIN2B;CALM2;GRIN1	Pvalb	WTvsHET_in_Vehicle
Morphine addiction	7/92	0.000331326497527799	0.00334481987980445	0	0	5.85780051150895	46.9350775549803	GABRB3;GABRA1;GNG3;PDE10A;GABRA4;GNAS;CACNA1A	Pvalb	WTvsHET_in_Vehicle
Collecting duct acid secretion	4/27	0.000532835655075785	0.00495001655267417	0	0	12.2761414991429	92.5289308863554	ATP6V1G2;ATP6V1E1;ATP6V0C;ATP6V0A1	Pvalb	WTvsHET_in_Vehicle
Protein processing in endoplasmic reticulum	9/163	0.000537030097695783	0.00495001655267417	0	0	4.17259929851171	31.4174045644806	PDIA3;DNAJA1;HSPA8;HSP90AA1;HSP90AB1;CANX;SEC62;SKP1A;HSP90B1	Pvalb	WTvsHET_in_Vehicle
Estrogen signaling pathway	8/134	0.000651929462713843	0.00575871025397228	0	0	4.5231746031746	33.1800828664661	HSPA8;HSP90AA1;HSP90AB1;GNAS;MAPK1;CALM1;CALM2;HSP90B1	Pvalb	WTvsHET_in_Vehicle
cGMP-PKG signaling pathway	9/172	0.000789858831208315	0.00654256912578789	0	0	3.94039675787023	28.1488402150558	PPP3CA;ATP2A2;MAPK1;VDAC1;ATP2B2;ATP1B1;CALM1;CALM2;SLC25A4	Pvalb	WTvsHET_in_Vehicle
Amyotrophic lateral sclerosis (ALS)	5/52	0.00082634621070908	0.00654256912578789	0	0	7.52716975355886	53.43158988905	GRIA1;PPP3CA;CYCS;GRIN2B;GRIN1	Pvalb	WTvsHET_in_Vehicle
Salivary secretion	6/78	0.000833251728284306	0.00654256912578789	0	0	5.91004813477738	41.9032741547672	CST3;GNAS;ATP2B2;ATP1B1;CALM1;CALM2	Pvalb	WTvsHET_in_Vehicle
Antigen processing and presentation	6/90	0.00175461430534692	0.013284936883341	0	0	5.06266116554925	32.1251478916984	PDIA3;HSPA8;HSP90AA1;HSP90AB1;HSPA4;CANX	Pvalb	WTvsHET_in_Vehicle
Human immunodeficiency virus 1 infection	10/238	0.00216390727124575	0.0158189083277275	0	0	3.13106484159116	19.2117121760492	PDIA3;PPP3CA;GNG3;CFL1;CYCS;MAPK1;ELOB;CALM1;SKP1A;CALM2	Pvalb	WTvsHET_in_Vehicle
Ferroptosis	4/40	0.00240253563676246	0.0169779184997881	0	0	7.8379131819992	47.272261698246	MAP1LC3A;GPX4;FTH1;ACSL3	Pvalb	WTvsHET_in_Vehicle
Tuberculosis	8/178	0.00392323988156974	0.0263823169978316	0	0	3.34494117647059	18.5337753926317	PPP3CA;ATP6V0B;CYCS;MAPK1;CALM1;CALM2;ATP6V0C;ATP6V0A1	Pvalb	WTvsHET_in_Vehicle
Gastric acid secretion	5/74	0.00398223652797458	0.0263823169978316	0	0	5.12146804295694	28.3007800558827	GNAS;ATP1B1;CALM1;CALM2;ACTB	Pvalb	WTvsHET_in_Vehicle
Phagosome	8/180	0.00419586653348128	0.0268437103177099	0	0	3.30570824524313	18.094307777449	ATP6V0B;ATP6V1G2;CANX;ATP6V1E1;ATP6V0C;ACTB;ACTG1;ATP6V0A1	Pvalb	WTvsHET_in_Vehicle
Fluid shear stress and atherosclerosis	7/143	0.00430512335284027	0.0268437103177099	0	0	3.65161445012788	19.8938110743996	HSP90AA1;HSP90AB1;CALM1;CALM2;ACTB;ACTG1;HSP90B1	Pvalb	WTvsHET_in_Vehicle
Adrenergic signaling in cardiomyocytes	7/148	0.00518765906353848	0.0314223920420045	0	0	3.52122520300134	18.5268303854586	GNAS;ATP2A2;MAPK1;ATP2B2;ATP1B1;CALM1;CALM2	Pvalb	WTvsHET_in_Vehicle
Oxytocin signaling pathway	7/154	0.00641856298041933	0.0377982042180249	0	0	3.37646652864044	17.0462973057478	PPP3CA;GNAS;MAPK1;CALM1;CALM2;ACTB;ACTG1	Pvalb	WTvsHET_in_Vehicle
Rheumatoid arthritis	5/84	0.00681136107335469	0.0390272580419241	0	0	4.47090428922685	22.3060716640703	ATP6V0B;ATP6V1G2;ATP6V1E1;ATP6V0C;ATP6V0A1	Pvalb	WTvsHET_in_Vehicle
Alcoholism	8/199	0.00757284755778753	0.0422485179539725	0	0	2.97397429795336	14.522470009292	GNG3;H2AFZ;GNAS;MAPK1;CALM1;GRIN2B;CALM2;GRIN1	Pvalb	WTvsHET_in_Vehicle
Legionellosis	4/58	0.00915081599555962	0.0497428972066318	0	0	5.22049648214523	24.5045522519947	EEF1A1;HSPA8;ARF1;CYCS	Pvalb	WTvsHET_in_Vehicle
RNA transport	7/167	0.00981573210470893	0.0499065144634673	0	0	3.10006793478261	14.3339975920236	EIF4A2;EEF1A1;TPR;EIF3C;EIF1B;EIF4G2;EIF1	Pvalb	WTvsHET_in_Vehicle
Rap1 signaling pathway	8/209	0.0100168708841757	0.0499065144634673	0	0	2.82456806874717	13.0028553776375	GNAS;MAPK1;CALM1;GRIN2B;CALM2;ACTB;GRIN1;ACTG1	Pvalb	WTvsHET_in_Vehicle
Taurine and hypotaurine metabolism	2/11	0.0100864407254377	0.0499065144634673	0	0	15.5856069592724	71.6402283264757	GAD1;GAD2	Pvalb	WTvsHET_in_Vehicle
Influenza A	7/168	0.0101225477449486	0.0499065144634673	0	0	3.08065532451166	14.1494187703892	HSPA8;CYCS;MAPK1;VDAC1;ACTB;ACTG1;KPNA1	Pvalb	WTvsHET_in_Vehicle
Ribosome	13/170	6.1083063931319E-13	5.8028910734753E-11	0	0	21.5221253771371	605.28732134262	RPS9;RPS7;RPLP1;RPL34;RPL23;RPL24;RPL13;RPL27;RPL37;RPL26;RPS10;RPS24;RPS23	Sncg	WTvsHET_in_Vehicle
Ferroptosis	3/40	0.000747077398951993	0.0354861764502197	0	0	18.7372721558768	134.896025996674	PRNP;FTL1;FTH1	Sncg	WTvsHET_in_Vehicle
Ribosome	43/170	6.13708052284591E-51	1.00648120574673E-48	0	0	49.0297591477536	5668.69771731185	RPL30;RPL3;RPL32;RPL34;RPLP1;RPL11;RPL8;RPL6;RPS4X;RPS16;RPS19;RPS18;RPL14;RPS3;RPL35;RPL13;RPL38;RPL37;RPS2;RPS11;RPS27A;RPS10;RPS13;RPS12;RPL19;RPL21;RPS7;RPS8;RPL23;RPS5;RPSA;RPS26;RPS3A1;RPL27A;RPL37A;RPL24;RPL26;FAU;RPL29;RPL28;UBA52;RPS24;RPS23	Sst	WTvsHET_in_Vehicle
cAMP signaling pathway	15/211	7.68695516890605E-10	6.30330323850296E-08	0	0	9.15800771528123	192.192936995442	CAMK2B;GRIA2;RYR2;CAMK2A;ADCY1;ATP1A1;ATP2B1;ATP1B1;GRIN2B;GRIN2A;GRIN3A;SST;NPY;CALM1;CALM2	Sst	WTvsHET_in_Vehicle
Long-term potentiation	9/67	8.24205985903542E-09	3.86498498977678E-07	0	0	18.0392494929006	335.782870415555	CAMK2B;PPP3CA;GRIA2;GRIN2A;CAMK2A;ADCY1;CALM1;GRIN2B;CALM2	Sst	WTvsHET_in_Vehicle
Amphetamine addiction	9/68	9.42679265799214E-09	3.86498498977678E-07	0	0	17.7326021934197	327.693344648013	CAMK2B;PPP3CA;GRIA2;GRIN2A;GRIN3A;CAMK2A;CALM1;GRIN2B;CALM2	Sst	WTvsHET_in_Vehicle
Gastric acid secretion	9/74	2.01920242354205E-08	6.62298394921793E-07	0	0	16.0908597285068	285.097501089864	CAMK2B;SST;CAMK2A;ADCY1;ATP1A1;ATP1B1;CALM1;CALM2;ACTB	Sst	WTvsHET_in_Vehicle
Nicotine addiction	7/40	5.94226731045405E-08	1.62421973152411E-06	0	0	24.4038054968288	406.044913645394	GABRA2;GRIA2;GABRB1;GRIN2A;GRIN3A;GABRA4;GRIN2B	Sst	WTvsHET_in_Vehicle
Circadian entrainment	9/99	2.61135008066794E-07	6.11802018899347E-06	0	0	11.6064705882353	175.933530830134	CAMK2B;GRIA2;RYR2;GRIN2A;CAMK2A;ADCY1;CALM1;GRIN2B;CALM2	Sst	WTvsHET_in_Vehicle
Alzheimer disease	11/175	5.2204416122988E-07	1.07019053052125E-05	0	0	7.84796022067364	113.524775717098	PPP3CA;GRIN2A;COX4I1;ATP5G3;CALM1;COX5B;GRIN2B;CALM2;COX7C;GAPDH;RTN4	Sst	WTvsHET_in_Vehicle
Insulin secretion	8/86	1.03044331565059E-06	1.87769670851885E-05	0	0	11.8416554206028	163.243394742362	RIMS2;CAMK2B;RYR2;PCLO;CAMK2A;ADCY1;ATP1A1;ATP1B1	Sst	WTvsHET_in_Vehicle
Aldosterone synthesis and secretion	8/102	3.77150932346754E-06	6.18527529048676E-05	0	0	9.8180913276098	122.60867093615	CAMK2B;CAMK2A;ADCY1;ATP1A1;ATP2B1;ATP1B1;CALM1;CALM2	Sst	WTvsHET_in_Vehicle
Adrenergic signaling in cardiomyocytes	9/148	7.59768420231457E-06	0.000110878380052592	0	0	7.49631823952603	88.3641036382663	CAMK2B;RYR2;CAMK2A;ADCY1;ATP1A1;ATP2B1;ATP1B1;CALM1;CALM2	Sst	WTvsHET_in_Vehicle
Calcium signaling pathway	10/189	8.11305219897016E-06	0.000110878380052592	0	0	6.49300849558692	76.111281999481	CAMK2B;RYR2;PPP3CA;GRIN2A;PDE1A;CAMK2A;ADCY1;ATP2B1;CALM1;CALM2	Sst	WTvsHET_in_Vehicle
Oocyte meiosis	8/116	9.82510034111846E-06	0.000123947419687956	0	0	8.53931124106563	98.4631276173712	CAMK2B;PPP3CA;CAMK2A;ADCY1;CALM1;SKP1A;CALM2;YWHAH	Sst	WTvsHET_in_Vehicle
Dopaminergic synapse	8/135	2.96607477680218E-05	0.00034745447385397	0	0	7.2547773633559	75.6360308645684	CAMK2B;GRIA2;PPP3CA;GRIN2A;CAMK2A;CALM1;GRIN2B;CALM2	Sst	WTvsHET_in_Vehicle
Cardiac muscle contraction	6/78	7.11801913090502E-05	0.000729596960917764	0	0	9.51300578034682	90.8520209588529	RYR2;COX4I1;ATP1A1;ATP1B1;COX5B;COX7C	Sst	WTvsHET_in_Vehicle
Salivary secretion	6/78	7.11801913090502E-05	0.000729596960917764	0	0	9.51300578034682	90.8520209588529	ADCY1;ATP1A1;ATP2B1;ATP1B1;CALM1;CALM2	Sst	WTvsHET_in_Vehicle
Oxytocin signaling pathway	8/154	7.56382497591903E-05	0.000729686644735718	0	0	6.30457422094048	59.8275625485052	CAMK2B;RYR2;PPP3CA;CAMK2A;ADCY1;CALM1;CALM2;ACTB	Sst	WTvsHET_in_Vehicle
Glutamatergic synapse	6/114	0.000567023290048882	0.00516621219822315	0	0	6.33044315992293	47.3207601033094	GRIA2;PPP3CA;GRIN2A;GRIN3A;ADCY1;GRIN2B	Sst	WTvsHET_in_Vehicle
Mineral absorption	4/44	0.000636888275522357	0.00549735143082455	0	0	11.3034285714286	83.1809848666461	FTH1;ATP1A1;ATP2B1;ATP1B1	Sst	WTvsHET_in_Vehicle
Cocaine addiction	4/48	0.00088786585065463	0.00723117831932412	0	0	10.2737662337662	72.1905693831933	GRIA2;GRIN2A;GRIN3A;GRIN2B	Sst	WTvsHET_in_Vehicle
cGMP-PKG signaling pathway	7/172	0.000925943565279308	0.00723117831932412	0	0	4.84820295983087	33.8632299769576	PPP3CA;ADCY1;ATP1A1;ATP2B1;ATP1B1;CALM1;CALM2	Sst	WTvsHET_in_Vehicle
Amyotrophic lateral sclerosis (ALS)	4/52	0.001201488905401	0.00864589834222958	0	0	9.41571428571429	63.3130870273769	PPP3CA;GRIA2;GRIN2A;GRIN2B	Sst	WTvsHET_in_Vehicle
GABAergic synapse	5/90	0.00129157646974208	0.00864589834222958	0	0	6.67207572684246	44.3819253970909	NSF;GABRA2;GABRB1;GABRA4;ADCY1	Sst	WTvsHET_in_Vehicle
GnRH signaling pathway	5/90	0.00129157646974208	0.00864589834222958	0	0	6.67207572684246	44.3819253970909	CAMK2B;CAMK2A;ADCY1;CALM1;CALM2	Sst	WTvsHET_in_Vehicle
Estrogen signaling pathway	6/134	0.0013179723082667	0.00864589834222958	0	0	5.33589234104046	35.3858283567944	HSPA8;HSP90AB1;ADCY1;CALM1;CALM2;HSP90B1	Sst	WTvsHET_in_Vehicle
Morphine addiction	5/92	0.001424650688468	0.00898625818879815	0	0	6.51803408640507	42.7180783820984	GABRA2;GABRB1;PDE1A;GABRA4;ADCY1	Sst	WTvsHET_in_Vehicle
Melanogenesis	5/100	0.00205968264197227	0.0125106649364241	0	0	5.96672716273442	36.9054209270327	CAMK2B;CAMK2A;ADCY1;CALM1;CALM2	Sst	WTvsHET_in_Vehicle
Glucagon signaling pathway	5/102	0.00224630245018069	0.0131569143510583	0	0	5.84310937314848	35.6340258751299	CAMK2B;PPP3CA;CAMK2A;CALM1;CALM2	Sst	WTvsHET_in_Vehicle
Pancreatic secretion	5/105	0.0025489165833343	0.0144145627471319	0	0	5.66695402298851	33.843541766711	RYR2;ADCY1;ATP1A1;ATP2B1;ATP1B1	Sst	WTvsHET_in_Vehicle
Protein processing in endoplasmic reticulum	6/163	0.00352588989908112	0.0192748647816434	0	0	4.34387540959464	24.532568156992	DNAJA1;HSPA8;HSP90AB1;TUSC3;SKP1A;HSP90B1	Sst	WTvsHET_in_Vehicle
Thyroid hormone synthesis	4/73	0.00417745658660043	0.0216248654385749	0	0	6.54310559006211	35.8434771769247	ADCY1;ATP1A1;ATP1B1;HSP90B1	Sst	WTvsHET_in_Vehicle
Neuroactive ligand-receptor interaction	9/348	0.00421948593923412	0.0216248654385749	0	0	3.04247787610619	16.6363967306074	GABRA2;GRIA2;GRIN2A;GABRB1;GRIN3A;SST;NPY;GABRA4;GRIN2B	Sst	WTvsHET_in_Vehicle
Glioma	4/75	0.00460109136992679	0.0225818330407615	0	0	6.35814889336016	34.2161350659434	CAMK2B;CAMK2A;CALM1;CALM2	Sst	WTvsHET_in_Vehicle
Neurotrophin signaling pathway	5/121	0.00468159953284079	0.0225818330407615	0	0	4.88134165675783	26.1840801827317	CAMK2B;NTRK3;CAMK2A;CALM1;CALM2	Sst	WTvsHET_in_Vehicle
Renin secretion	4/76	0.00482335729298798	0.022600874172858	0	0	6.26952380952381	33.4434271877724	PPP3CA;PDE1A;CALM1;CALM2	Sst	WTvsHET_in_Vehicle
Tuberculosis	6/178	0.00540357135026892	0.0246162694845584	0	0	3.96202446565399	20.6845220421891	CAMK2B;PPP3CA;CAMK2A;CALM1;CALM2;ATP6V0C	Sst	WTvsHET_in_Vehicle
Inflammatory mediator regulation of TRP channels	5/127	0.00573695946948546	0.0254286852160977	0	0	4.63986244582627	23.9455223670478	CAMK2B;CAMK2A;ADCY1;CALM1;CALM2	Sst	WTvsHET_in_Vehicle
Oxidative phosphorylation	5/134	0.00716826036891024	0.0309367026447705	0	0	4.38652766639936	21.6610784062492	COX4I1;ATP5G3;COX5B;COX7C;ATP6V0C	Sst	WTvsHET_in_Vehicle
Alcoholism	6/199	0.00914157534600367	0.0383454616019713	0	0	3.52714966006769	16.5596944799345	GRIN2A;GRIN3A;NPY;CALM1;GRIN2B;CALM2	Sst	WTvsHET_in_Vehicle
Fluid shear stress and atherosclerosis	5/143	0.00935255161023691	0.0383454616019713	0	0	4.09857571214393	19.1489804770845	HSP90AB1;CALM1;CALM2;ACTB;HSP90B1	Sst	WTvsHET_in_Vehicle
Parkinson disease	5/144	0.00962056750248803	0.0384822700099521	0	0	4.06888282477466	18.8952897416631	UBB;COX4I1;ATP5G3;COX5B;COX7C	Sst	WTvsHET_in_Vehicle
Retrograde endocannabinoid signaling	5/150	0.0113403904068153	0.0436828925620568	0	0	3.89932619896948	17.4665815461504	GABRA2;GRIA2;GABRB1;GABRA4;ADCY1	Sst	WTvsHET_in_Vehicle
Rap1 signaling pathway	6/209	0.0114534413424905	0.0436828925620568	0	0	3.35168996839318	14.9802611393554	GRIN2A;ADCY1;CALM1;GRIN2B;CALM2;ACTB	Sst	WTvsHET_in_Vehicle
Endocrine and other factor-regulated calcium reabsorption	3/55	0.0131559102888041	0.0490356656219064	0	0	6.4802229020979	28.0650947828971	ATP1A1;ATP2B1;ATP1B1	Sst	WTvsHET_in_Vehicle
Ribosome	30/170	1.31653482842035E-38	1.73782597351486E-36	0	0	59.6348088531187	5201.54067119461	RPL32;RPLP1;RPL11;RPS4X;RPS19;RPS3;RPL13;RPL38;RPL37;RPS2;RPL15;RPS27A;RPL19;RPS9;RPS8;RPL23;RPS28;RPS27;RPS29;RPS3A1;RPL27A;RPL37A;RPL27;RPS20;RPL26;FAU;UBA52;RPS21;RPS24;RPS23	Vip	WTvsHET_in_Vehicle
Alzheimer disease	13/175	4.70147018983723E-12	3.10297032529257E-10	0	0	17.9981060606061	469.447225398559	COX8A;NDUFB8;NDUFB11;COX4I1;COX7A2;ATP5G3;COX6C;GRIN2B;COX7C;COX5A;CALM1;CALM2;GAPDH	Vip	WTvsHET_in_Vehicle
Parkinson disease	11/144	1.6740549930263E-10	7.36584196931571E-09	0	0	18.1642439431913	408.888067982254	COX8A;NDUFB8;UBB;NDUFB11;COX4I1;VDAC1;COX7A2;ATP5G3;COX6C;COX7C;COX5A	Vip	WTvsHET_in_Vehicle
Huntington disease	11/192	3.58936502872405E-09	1.18449045947894E-07	0	0	13.3147943523634	258.910044426541	COX8A;NDUFB8;NDUFB11;COX4I1;VDAC1;COX7A2;ATP5G3;COX6C;GRIN2B;COX7C;COX5A	Vip	WTvsHET_in_Vehicle
Thermogenesis	11/231	2.45425458198729E-08	5.66292501595167E-07	0	0	10.9327777777778	191.573508843753	COX8A;NDUFB8;NDUFB11;COX4I1;COX7A2;ATP5G3;COX6C;COX7C;COX5A;ACTB;ACTG1	Vip	WTvsHET_in_Vehicle
Oxidative phosphorylation	9/134	2.57405682543258E-08	5.66292501595167E-07	0	0	15.4753043478261	270.434000753381	COX8A;NDUFB8;NDUFB11;COX4I1;COX7A2;ATP5G3;COX6C;COX7C;COX5A	Vip	WTvsHET_in_Vehicle
Cardiac muscle contraction	7/78	1.33673262114299E-07	2.52069579986964E-06	0	0	20.7965238237938	329.164620570204	COX8A;COX4I1;COX7A2;ATP1B1;COX6C;COX7C;COX5A	Vip	WTvsHET_in_Vehicle
Non-alcoholic fatty liver disease (NAFLD)	8/151	9.78662039968565E-07	1.61479236594813E-05	0	0	11.8842018196857	164.442644938595	COX8A;NDUFB8;NDUFB11;COX4I1;COX7A2;COX6C;COX7C;COX5A	Vip	WTvsHET_in_Vehicle
Estrogen signaling pathway	6/134	6.08333567410958E-05	0.000892222565536071	0	0	9.75542763157895	94.699567856425	HSPA8;HSP90AA1;GABBR1;CALM1;CALM2;HSP90B1	Vip	WTvsHET_in_Vehicle
Fluid shear stress and atherosclerosis	6/143	8.72613400550394E-05	0.00115184968872652	0	0	9.11041106415674	85.1513956873113	HSP90AA1;CALM1;CALM2;ACTB;ACTG1;HSP90B1	Vip	WTvsHET_in_Vehicle
cAMP signaling pathway	7/211	9.78939007312207E-05	0.00117472680877465	0	0	7.18945556946183	66.3703671995239	GABBR1;PDE10A;ATP2B1;ATP1B1;CALM1;GRIN2B;CALM2	Vip	WTvsHET_in_Vehicle
Oocyte meiosis	5/116	0.000306007670598575	0.00336608437658433	0	0	9.28490990990991	75.1325661119271	CALM1;SKP1A;CALM2;YWHAZ;YWHAH	Vip	WTvsHET_in_Vehicle
Gastric acid secretion	4/74	0.000537546135360714	0.00545816075904725	0	0	11.6812960235641	87.9425900192839	ATP1B1;CALM1;CALM2;ACTB	Vip	WTvsHET_in_Vehicle
Salivary secretion	4/78	0.000656202195893518	0.00618704927556746	0	0	11.0476455837281	80.9686539664825	ATP2B1;ATP1B1;CALM1;CALM2	Vip	WTvsHET_in_Vehicle
Mineral absorption	3/44	0.00142445413094289	0.0117740507498062	0	0	14.8267794922847	97.1742176470182	FTH1;ATP2B1;ATP1B1	Vip	WTvsHET_in_Vehicle
Protein processing in endoplasmic reticulum	5/163	0.00142715766664318	0.0117740507498062	0	0	6.50744989451477	42.6372702133917	HSPA8;HSP90AA1;SEC62;SKP1A;HSP90B1	Vip	WTvsHET_in_Vehicle
Aldosterone synthesis and secretion	4/102	0.00178259564755072	0.0132567023093049	0	0	8.33200084157374	52.7389386464029	ATP2B1;ATP1B1;CALM1;CALM2	Vip	WTvsHET_in_Vehicle
cGMP-PKG signaling pathway	5/172	0.00180773213308703	0.0132567023093049	0	0	6.15394211576846	38.8663425847989	VDAC1;ATP2B1;ATP1B1;CALM1;CALM2	Vip	WTvsHET_in_Vehicle
Rap1 signaling pathway	5/209	0.00418156757302413	0.0290508905073256	0	0	5.02833946078431	27.5405626109405	CALM1;GRIN2B;CALM2;ACTB;ACTG1	Vip	WTvsHET_in_Vehicle
Long-term potentiation	3/67	0.00473847011271437	0.0310463920914258	0	0	9.48740433673469	50.7769765801731	CALM1;GRIN2B;CALM2	Vip	WTvsHET_in_Vehicle
Amphetamine addiction	3/68	0.00493919874181774	0.0310463920914258	0	0	9.34097331240188	49.6057259908742	CALM1;GRIN2B;CALM2	Vip	WTvsHET_in_Vehicle
Adrenergic signaling in cardiomyocytes	4/148	0.00675070358080147	0.0405042214848088	0	0	5.65721649484536	28.2753821057074	ATP2B1;ATP1B1;CALM1;CALM2	Vip	WTvsHET_in_Vehicle
Oxytocin signaling pathway	4/154	0.00774726077884045	0.0444625401220408	0	0	5.42927835051546	26.3885510700412	CALM1;CALM2;ACTB;ACTG1	Vip	WTvsHET_in_Vehicle
Phototransduction	2/27	0.00816312383480921	0.0448971810914506	0	0	16.059797979798	77.2175701284927	CALM1;CALM2	Vip	WTvsHET_in_Vehicle
Hippo signaling pathway	4/159	0.00864814033740694	0.0456621809815086	0	0	5.25281010974393	24.9530067741549	YWHAZ;ACTB;ACTG1;YWHAH	Vip	WTvsHET_in_Vehicle
