# Supplementary material for: Female cortical cellular mosaicism underlies shared MeCP2 and PCB impacted gene pathways
Source: iScience. 2026 Apr 20;29(5):115573. doi: 10.1016/j.isci.2026.115573 (PMC13198081; doi:10.1016/j.isci.2026.115573)
Supplement: Table S3. Number of significant DEGs per DEG experiment for GABAergic, glutamatergic, and non-neuronal cells [file mmc4.csv]

Number of significant DEGs
DEG_Experiments	GABAergic	Glutamatergic	Non-neuronal
sig_DEGs_1_AllcellsVsAllcells_from_MUTPCB_WTPCB	16768	15942	11166
sig_DEGs_2_AllcellsVsAllcells_from_MUTPCB_MUTVEHICLE	14775	10975	649
sig_DEGs_3_WTcellsVsWTcells_from_WTPCB_WTVEHICLE	3186	5083	0
sig_DEGs_4_WTcellsVsWTcells_from_MUTPCB_WTPCB	5740	1599	242
sig_DEGs_5_WTcellsVsWTcells_from_MUTPCB_WTVEHICLE	0	104	0
sig_DEGs_6_AllcellsVsAllcells_from_MUTVEHICLE_WTVEHICLE	14566	17835	6041
sig_DEGs_7_WTcellsVsWTcells_from_MUTVEHICLE_WTVEHICLE	2062	4749	2658
sig_DEGs_8_WTcellsVsWTcells_from_MUTVEHICLE_WTPCB	33	517	2938
sig_DEGs_9_WTcellsVsWTcells_from_HETPCB_HETVEHICLE	6569	7124	336
sig_DEGs_10_MUTcellsVsMUTcells_from_HETPCB_HETVEHICLE	136	425	0
sig_DEGs_11_WTcellsVsMUTcells_from_MUTPCB_MUTVEHICLE	12719	10013	225
sig_DEGs_12_MUTcellsVsWTcells_from_MUTPCB_MUTVEHICLE	12798	7515	307
sig_DEGs_13_MUTcellsVsWTcells_within_MUTVEHICLE	3028	7603	0
sig_DEGs_14_MUTcellsVsWTcells_within_MUTPCB	3932	19	186
sig_DEGs_15_MUTcellsVsWTcells_from_MUTPCB_WTPCB	4454	437	1
