# Supplementary material for: Female cortical cellular mosaicism underlies shared MeCP2 and PCB impacted gene pathways
Source: iScience. 2026 Apr 20;29(5):115573. doi: 10.1016/j.isci.2026.115573 (PMC13198081; doi:10.1016/j.isci.2026.115573)
Supplement: Table S4. List of significant DEGs per cell type for 15 different DEG experiments [file mmc5.csv]

X	logFC	AveExpr	t	P.Value	adj.P.Val	B	Cell_type	SYMBOL	DEG_experiment
Lars2	-0.56579082173284	9.27391994693537	-27.3460453936336	5.723762583751798e-160	1.0592395037491097e-155	349.460332212626	Glutamatergic	Lars2	sig_DEGs_1_AllcellsVsAllcells_from_MUTPCB_WTPCB
Ckb	0.337355119536182	8.87134143222484	15.850864971993	4.858194452606759e-56	5.993716435996049e-53	115.773223053684	Glutamatergic	Ckb	sig_DEGs_1_AllcellsVsAllcells_from_MUTPCB_WTPCB
Rplp1	-0.335875056959903	8.87058077850948	-17.0450961106931	2.0219705448073195e-64	6.236431150367379e-61	134.878060413229	Glutamatergic	Rplp1	sig_DEGs_1_AllcellsVsAllcells_from_MUTPCB_WTPCB
Sgcz	0.33175945755503	8.5635382610303	15.7916829081942	1.2210389411942099e-55	1.4122841653587598e-52	115.21939601359	Glutamatergic	Sgcz	sig_DEGs_1_AllcellsVsAllcells_from_MUTPCB_WTPCB
Osbpl1a	0.320584861413968	8.82412980020954	14.8216307830875	2.77631619831432e-49	1.83494669878589e-46	100.571551960662	Glutamatergic	Osbpl1a	sig_DEGs_1_AllcellsVsAllcells_from_MUTPCB_WTPCB
Ly6h	-0.317696722433679	8.82744413334421	-16.1867592858998	2.4421921158161098e-58	3.22822909252093e-55	121.168770979906	Glutamatergic	Ly6h	sig_DEGs_1_AllcellsVsAllcells_from_MUTPCB_WTPCB
Pak7	0.314982865762865	8.46856422712061	14.7997518363521	3.8229648403111194e-49	2.43957887361371e-46	100.573846143461	Glutamatergic	Pak7	sig_DEGs_1_AllcellsVsAllcells_from_MUTPCB_WTPCB
A830036E02Rik	0.305521415917116	8.68818034173748	13.6288920271693	5.3734509754523e-42	2.20980186114934e-39	84.2316140133341	Glutamatergic	A830036E02Rik	sig_DEGs_1_AllcellsVsAllcells_from_MUTPCB_WTPCB
Scn1a	0.302595198798237	8.84375895373969	13.901814480841	1.3019590353320496e-43	6.02351347696372e-41	87.7680503799606	Glutamatergic	Scn1a	sig_DEGs_1_AllcellsVsAllcells_from_MUTPCB_WTPCB
Dynll1	-0.293396149489228	8.92986267032285	-14.9927863827236	2.23798644361381e-50	1.6566470850206902e-47	103.048691865932	Glutamatergic	Dynll1	sig_DEGs_1_AllcellsVsAllcells_from_MUTPCB_WTPCB
Slc1a2	0.290360718296098	9.11532042162687	12.755413436831	4.94337198080765e-37	1.49970560453814e-34	72.7228133697796	Glutamatergic	Slc1a2	sig_DEGs_1_AllcellsVsAllcells_from_MUTPCB_WTPCB
Mef2c	0.275054455642179	10.1355569694506	14.7633014832912	6.50764850023919e-49	4.01435143818088e-46	97.5795207469108	Glutamatergic	Mef2c	sig_DEGs_1_AllcellsVsAllcells_from_MUTPCB_WTPCB
Tmsb4x	-0.269056306068579	9.01759235504221	-13.1469878707755	3.22015996586066e-39	1.08349600596759e-36	77.7982458893597	Glutamatergic	Tmsb4x	sig_DEGs_1_AllcellsVsAllcells_from_MUTPCB_WTPCB
Atp2b2	0.266242521941509	8.9005087570632	12.3625476380944	6.659080423986039e-35	1.76047060466122e-32	68.0932677582059	Glutamatergic	Atp2b2	sig_DEGs_1_AllcellsVsAllcells_from_MUTPCB_WTPCB
Fau	-0.264638246394547	8.96254295637218	-13.1800410002357	2.09138549890621e-39	7.30248680052044e-37	78.2619935718584	Glutamatergic	Fau	sig_DEGs_1_AllcellsVsAllcells_from_MUTPCB_WTPCB
Uba52	-0.254972618378963	8.82098386829882	-12.952213923892	4.01089332376324e-38	1.25806087880614e-35	75.4572966525842	Glutamatergic	Uba52	sig_DEGs_1_AllcellsVsAllcells_from_MUTPCB_WTPCB
Car10	0.254584910486555	8.44964227900867	12.7274697109061	7.04045091616098e-37	2.1014610428141098e-34	72.778174679213	Glutamatergic	Car10	sig_DEGs_1_AllcellsVsAllcells_from_MUTPCB_WTPCB
Lsamp	-0.25370740578794	8.76533464463533	-12.2639147826563	2.22813749909598e-34	5.72693229975975e-32	67.0311022381736	Glutamatergic	Lsamp	sig_DEGs_1_AllcellsVsAllcells_from_MUTPCB_WTPCB
Scg5	0.249970043656688	8.64632698152344	12.049713217185	2.9724651319881198e-33	7.052364068278489e-31	64.4980789358157	Glutamatergic	Scg5	sig_DEGs_1_AllcellsVsAllcells_from_MUTPCB_WTPCB
Zcchc7	0.248895856767966	9.45609971428753	12.4139256352944	3.5365842593964397e-35	9.6247100447633e-33	68.2713787620156	Glutamatergic	Zcchc7	sig_DEGs_1_AllcellsVsAllcells_from_MUTPCB_WTPCB
Ptprd	0.244111638163204	10.1084779795281	14.7441361967681	8.6035122880354e-49	5.1360193033026805e-46	97.3989392957796	Glutamatergic	Ptprd	sig_DEGs_1_AllcellsVsAllcells_from_MUTPCB_WTPCB
Gabra2	-0.243145007892965	8.50883196006111	-12.5360817647651	7.775739505717209e-36	2.18027023170913e-33	70.4367074620759	Glutamatergic	Gabra2	sig_DEGs_1_AllcellsVsAllcells_from_MUTPCB_WTPCB
C1ql3	-0.241485660031287	8.37201717002158	-13.5575159672158	1.40512017674161e-41	5.5325859554851504e-39	83.5236359082462	Glutamatergic	C1ql3	sig_DEGs_1_AllcellsVsAllcells_from_MUTPCB_WTPCB
mt-Co1	0.241152965692939	7.72325799769974	21.6141600360877	9.462328496371988e-102	8.755492557693008e-98	221.17293673793	Glutamatergic	mt-Co1	sig_DEGs_1_AllcellsVsAllcells_from_MUTPCB_WTPCB
Gm42418	-0.239371628012265	10.7339820849551	-20.9488793295567	8.378194123685669e-96	5.1682286817642286e-92	197.960100732553	Glutamatergic	Gm42418	sig_DEGs_1_AllcellsVsAllcells_from_MUTPCB_WTPCB
Rbms1	0.238830642195964	7.91402754422864	16.6389409178334	1.6630278418417597e-61	3.0775993241123595e-58	128.999210105488	Glutamatergic	Rbms1	sig_DEGs_1_AllcellsVsAllcells_from_MUTPCB_WTPCB
Gria4	0.238675303844849	8.59640341571092	11.4277885633262	4.28189385637763e-30	7.405675486553679e-28	57.3840288498219	Glutamatergic	Gria4	sig_DEGs_1_AllcellsVsAllcells_from_MUTPCB_WTPCB
Gm10076	-0.238633103443032	8.8077603046042	-11.9522398020348	9.5237133616458e-33	2.09816475560258e-30	63.3292328873381	Glutamatergic	Gm10076	sig_DEGs_1_AllcellsVsAllcells_from_MUTPCB_WTPCB
Pcdh7	0.236940161558755	8.4543033544354	11.6241753659545	4.48431082528823e-31	8.38249051846302e-29	59.6324903186152	Glutamatergic	Pcdh7	sig_DEGs_1_AllcellsVsAllcells_from_MUTPCB_WTPCB
Sec62	-0.232623965458682	8.90207201712008	-11.2422153409595	3.48990696833698e-29	5.56760503069347e-27	55.2556409729846	Glutamatergic	Sec62	sig_DEGs_1_AllcellsVsAllcells_from_MUTPCB_WTPCB
Epha5	-0.23194395917678	9.4710876956758	-11.6281823416964	4.28088829136479e-31	8.083889665305799e-29	59.2111599322831	Glutamatergic	Epha5	sig_DEGs_1_AllcellsVsAllcells_from_MUTPCB_WTPCB
Pamr1	0.229926692374129	7.84653701929956	16.6890172939378	7.3297503986274885e-62	1.5071595652999996e-58	129.788942239528	Glutamatergic	Pamr1	sig_DEGs_1_AllcellsVsAllcells_from_MUTPCB_WTPCB
Ano3	0.228270403840719	9.02646307088721	10.2695506413201	1.21045779455375e-24	1.2655780760458598e-22	44.9806813785446	Glutamatergic	Ano3	sig_DEGs_1_AllcellsVsAllcells_from_MUTPCB_WTPCB
Rpl22l1	-0.227630054521153	8.68023464210901	-11.5551234544749	9.95611309992434e-31	1.8242359309623698e-28	58.8151151027741	Glutamatergic	Rpl22l1	sig_DEGs_1_AllcellsVsAllcells_from_MUTPCB_WTPCB
Enpp2	0.226906232135434	8.4267404549723	9.9555719572689	2.90964549099244e-23	2.51616352599562e-21	41.971767532374	Glutamatergic	Enpp2	sig_DEGs_1_AllcellsVsAllcells_from_MUTPCB_WTPCB
Rpl6	-0.22632515687059	8.76424457704447	-11.4246731979009	4.43661067321948e-30	7.6022145480185e-28	57.3237962565082	Glutamatergic	Rpl6	sig_DEGs_1_AllcellsVsAllcells_from_MUTPCB_WTPCB
AC124561.1	0.226224837517309	8.29802347680375	11.271429019451	2.51377886497392e-29	4.11681342258472e-27	55.6900338517583	Glutamatergic	AC124561.1	sig_DEGs_1_AllcellsVsAllcells_from_MUTPCB_WTPCB
Pcdh9	0.225902676239947	8.8772393448527	10.2183552570074	2.0461247180946997e-24	2.00347005465929e-22	44.5132678297063	Glutamatergic	Pcdh9	sig_DEGs_1_AllcellsVsAllcells_from_MUTPCB_WTPCB
Peg3	0.224969980877542	9.14776240237063	10.3067581937248	8.2521590986381795e-25	8.878747458104539e-23	45.3103748830941	Glutamatergic	Peg3	sig_DEGs_1_AllcellsVsAllcells_from_MUTPCB_WTPCB
Zranb2	0.222654580707653	9.54896888680785	11.5069285914538	1.7325128758978e-30	3.0828733924389097e-28	57.7347192541441	Glutamatergic	Zranb2	sig_DEGs_1_AllcellsVsAllcells_from_MUTPCB_WTPCB
Arpp19	0.220147907846785	8.80045080654236	10.3735795990505	4.1333528438898694e-25	4.6079414294594e-23	46.0950511670503	Glutamatergic	Arpp19	sig_DEGs_1_AllcellsVsAllcells_from_MUTPCB_WTPCB
Epha6	-0.219789865832206	8.09931705948228	-15.4850684067919	1.3725671615694398e-53	1.3368804153686298e-50	110.934427513229	Glutamatergic	Epha6	sig_DEGs_1_AllcellsVsAllcells_from_MUTPCB_WTPCB
Gria1	-0.217565454959265	8.43651801833159	-11.8663039823171	2.63848641395948e-32	5.4862729861499e-30	62.4445613529807	Glutamatergic	Gria1	sig_DEGs_1_AllcellsVsAllcells_from_MUTPCB_WTPCB
Plcb4	0.217030587179165	7.9380004573494	14.9485671794304	4.300803852952519e-50	3.0611798501053603e-47	102.909284025268	Glutamatergic	Plcb4	sig_DEGs_1_AllcellsVsAllcells_from_MUTPCB_WTPCB
Cadps2	0.216061078893826	7.9793118413662	14.2240696130635	1.47010312770461e-45	8.001684847441599e-43	92.5667019201118	Glutamatergic	Cadps2	sig_DEGs_1_AllcellsVsAllcells_from_MUTPCB_WTPCB
Vwa5b2	0.21597959972395	8.02772795816861	13.3725829200529	1.65783691345905e-40	6.15700249198456e-38	81.0558947608471	Glutamatergic	Vwa5b2	sig_DEGs_1_AllcellsVsAllcells_from_MUTPCB_WTPCB
2010111I01Rik	0.214832496715223	8.74361547666901	10.0295667770957	1.38718738514224e-23	1.24015892509383e-21	42.6735679407972	Glutamatergic	2010111I01Rik	sig_DEGs_1_AllcellsVsAllcells_from_MUTPCB_WTPCB
Grin2b	-0.214819377157003	9.83397237155033	-12.3250868499783	1.0546460433103899e-34	2.74891263063409e-32	66.8717540828137	Glutamatergic	Grin2b	sig_DEGs_1_AllcellsVsAllcells_from_MUTPCB_WTPCB
Fgf12	0.214045328463722	8.41091152214404	11.1056454040255	1.60024627964648e-28	2.3346889111242098e-26	53.8638201960893	Glutamatergic	Fgf12	sig_DEGs_1_AllcellsVsAllcells_from_MUTPCB_WTPCB
Atp1a1	0.213730891827323	8.84766017341583	9.93969776974515	3.4084447188681495e-23	2.9067593533352e-21	41.7767102226446	Glutamatergic	Atp1a1	sig_DEGs_1_AllcellsVsAllcells_from_MUTPCB_WTPCB
Cpne9	0.210529883593132	7.91361979148429	14.0680538405386	1.30445155760203e-44	6.5243731148603e-42	90.3666343630792	Glutamatergic	Cpne9	sig_DEGs_1_AllcellsVsAllcells_from_MUTPCB_WTPCB
Zbtb20	-0.21034969081119	8.02428107498735	-12.2046660505239	4.58225704950672e-34	1.14593579673205e-31	66.3646729404633	Glutamatergic	Zbtb20	sig_DEGs_1_AllcellsVsAllcells_from_MUTPCB_WTPCB
Kcnh7	0.210264351800092	8.94364944469005	9.58224918442405	1.12680758204416e-21	7.98954065644034e-20	38.3483189155548	Glutamatergic	Kcnh7	sig_DEGs_1_AllcellsVsAllcells_from_MUTPCB_WTPCB
Rpl37	-0.208881997667126	8.67656319202803	-10.5222815186473	8.737426645101109e-26	1.01694853769963e-23	47.6551925049045	Glutamatergic	Rpl37	sig_DEGs_1_AllcellsVsAllcells_from_MUTPCB_WTPCB
Rps15a	-0.207076621471318	8.52452254284109	-10.8764544816003	1.97954563734047e-27	2.6166765403302e-25	51.3900620193576	Glutamatergic	Rps15a	sig_DEGs_1_AllcellsVsAllcells_from_MUTPCB_WTPCB
Lamp5	0.20702153026523	8.19179464700917	11.6366070707004	3.8825898441777195e-31	7.4073409955003e-29	59.792906706834	Glutamatergic	Lamp5	sig_DEGs_1_AllcellsVsAllcells_from_MUTPCB_WTPCB
Grm5	-0.206607938796315	8.9994689018353	-10.1437887074022	4.37545416820356e-24	4.11026166684137e-22	43.7622923640767	Glutamatergic	Grm5	sig_DEGs_1_AllcellsVsAllcells_from_MUTPCB_WTPCB
Myo1b	0.205996200809013	7.84755148370745	16.2771940908413	5.768349460367839e-59	8.895756259463938e-56	123.159186095026	Glutamatergic	Myo1b	sig_DEGs_1_AllcellsVsAllcells_from_MUTPCB_WTPCB
Tecr	0.205468521446969	8.76904852821676	9.92254864150872	4.04270895691652e-23	3.40065327075896e-21	41.6251452454318	Glutamatergic	Tecr	sig_DEGs_1_AllcellsVsAllcells_from_MUTPCB_WTPCB
Plcb1	0.20449945677427	8.81732203199963	9.87066922839992	6.762951455084879e-23	5.48926226437722e-21	41.1150690448057	Glutamatergic	Plcb1	sig_DEGs_1_AllcellsVsAllcells_from_MUTPCB_WTPCB
Cdh18	0.203567609118378	7.99606069547176	13.3723249992804	1.6635152091172e-40	6.15700249198456e-38	81.0399731144548	Glutamatergic	Cdh18	sig_DEGs_1_AllcellsVsAllcells_from_MUTPCB_WTPCB
Rps24	-0.202847202535285	8.71420347289953	-10.2467491593703	1.5297647832131401e-24	1.5640788440962598e-22	44.8463092996693	Glutamatergic	Rps24	sig_DEGs_1_AllcellsVsAllcells_from_MUTPCB_WTPCB
Adgrl2	0.202515006123074	8.39351478432785	9.97827878979322	2.3193313870271797e-23	2.02460125699646e-21	42.1918797298664	Glutamatergic	Adgrl2	sig_DEGs_1_AllcellsVsAllcells_from_MUTPCB_WTPCB
Rpl9-ps6	-0.202459564712244	8.65904933022086	-10.4461536820979	1.94118111082521e-25	2.24521860230821e-23	46.8746538594601	Glutamatergic	Rpl9-ps6	sig_DEGs_1_AllcellsVsAllcells_from_MUTPCB_WTPCB
Rsrp1	0.202188931038801	9.54878984825653	10.4215062342756	2.5106643290141796e-25	2.85045117010653e-23	46.2516831611734	Glutamatergic	Rsrp1	sig_DEGs_1_AllcellsVsAllcells_from_MUTPCB_WTPCB
Trhde	0.201876920706516	7.9050410005552	14.267878173381	7.93101256399605e-46	4.447615712403359e-43	93.136426902744	Glutamatergic	Trhde	sig_DEGs_1_AllcellsVsAllcells_from_MUTPCB_WTPCB
Adam33	0.201090332769844	7.77995752174903	15.5308071259221	6.824051728014069e-54	7.015883404368238e-51	111.515077091144	Glutamatergic	Adam33	sig_DEGs_1_AllcellsVsAllcells_from_MUTPCB_WTPCB
Ntrk3	-0.200878104655532	8.6609821893925	-9.88570169721419	5.827767263963369e-23	4.77206464543833e-21	41.2887720948484	Glutamatergic	Ntrk3	sig_DEGs_1_AllcellsVsAllcells_from_MUTPCB_WTPCB
Chd9	0.200214437749747	8.93374143950372	9.42978202143172	4.82564671872408e-21	3.09008367393453e-19	36.9358809245177	Glutamatergic	Chd9	sig_DEGs_1_AllcellsVsAllcells_from_MUTPCB_WTPCB
Anks1b	-0.197893959218634	9.09242827229136	-9.74602287025852	2.30362956288495e-22	1.7689198626866798e-20	39.8760269100195	Glutamatergic	Anks1b	sig_DEGs_1_AllcellsVsAllcells_from_MUTPCB_WTPCB
Kalrn	0.197717590286555	9.57338177398623	9.95030816723071	3.06646277976649e-23	2.62722037973882e-21	41.6021227965089	Glutamatergic	Kalrn	sig_DEGs_1_AllcellsVsAllcells_from_MUTPCB_WTPCB
Slc24a2	0.196444425022291	9.03790156769348	8.90185191772198	6.242226403041e-19	3.14764691593125e-17	32.1901302224001	Glutamatergic	Slc24a2	sig_DEGs_1_AllcellsVsAllcells_from_MUTPCB_WTPCB
Ly6e	0.191893135819308	8.34637709684313	10.4271994989739	2.36594528827482e-25	2.7027273768403597e-23	46.691268843096	Glutamatergic	Ly6e	sig_DEGs_1_AllcellsVsAllcells_from_MUTPCB_WTPCB
mt-Nd4l	-0.19083647010947	7.78894102263585	-16.8289308737116	7.337952118385649e-63	1.6974517737855597e-59	132.056624577209	Glutamatergic	mt-Nd4l	sig_DEGs_1_AllcellsVsAllcells_from_MUTPCB_WTPCB
Ccl27a	0.190568788553946	8.43128810904749	9.65228893673256	5.73301993073843e-22	4.1443463608689595e-20	39.0484204239518	Glutamatergic	Ccl27a	sig_DEGs_1_AllcellsVsAllcells_from_MUTPCB_WTPCB
Rpl23	-0.190133891163867	8.54184312769219	-10.0773588204132	8.57292996285438e-24	7.85399217290015e-22	43.1703527264342	Glutamatergic	Rpl23	sig_DEGs_1_AllcellsVsAllcells_from_MUTPCB_WTPCB
Cacnb2	-0.189402903529372	8.39545209168633	-10.577887473769	4.85983319914792e-26	5.76513289637381e-24	48.2408440496175	Glutamatergic	Cacnb2	sig_DEGs_1_AllcellsVsAllcells_from_MUTPCB_WTPCB
Gm28928	0.189171425628658	8.41047593911589	9.75212418392512	2.17025213220276e-22	1.68044711123616e-20	39.9999441121763	Glutamatergic	Gm28928	sig_DEGs_1_AllcellsVsAllcells_from_MUTPCB_WTPCB
Camk4	0.186901804579701	8.46134035479387	9.26872732480665	2.18889075107485e-20	1.31946619672284e-18	35.4825918822554	Glutamatergic	Camk4	sig_DEGs_1_AllcellsVsAllcells_from_MUTPCB_WTPCB
Pnisr	0.186006519045293	9.42544703507935	9.27414814246266	2.0811300283244498e-20	1.2627341739072899e-18	35.3832482867369	Glutamatergic	Pnisr	sig_DEGs_1_AllcellsVsAllcells_from_MUTPCB_WTPCB
Gpr22	-0.185818865908647	8.73159294533204	-9.3533483674318	9.92107683441313e-21	6.20268405059626e-19	36.2615759223957	Glutamatergic	Gpr22	sig_DEGs_1_AllcellsVsAllcells_from_MUTPCB_WTPCB
Cpne7	-0.185745046312464	7.81316140516321	-19.4397286728055	5.9161919337535184e-83	2.73712619815107e-79	178.099560595559	Glutamatergic	Cpne7	sig_DEGs_1_AllcellsVsAllcells_from_MUTPCB_WTPCB
Ptn	0.185737492657182	8.5731990075225	8.8317593920974	1.1665335475445698e-18	5.60723891710644e-17	31.6046367131569	Glutamatergic	Ptn	sig_DEGs_1_AllcellsVsAllcells_from_MUTPCB_WTPCB
Pde4d	0.185103938848357	8.33290307751226	9.86201474914835	7.36723094213605e-23	5.95362339804234e-21	41.0485968804098	Glutamatergic	Pde4d	sig_DEGs_1_AllcellsVsAllcells_from_MUTPCB_WTPCB
Numb	0.184895284552059	8.58429618464982	8.83735244562788	1.10995187335213e-18	5.3771647560875905e-17	31.6532228714886	Glutamatergic	Numb	sig_DEGs_1_AllcellsVsAllcells_from_MUTPCB_WTPCB
Kcnh1	0.184200709532053	7.91776437128787	13.7111064944816	1.76519918588678e-42	7.42426730318654e-40	85.496623368608	Glutamatergic	Kcnh1	sig_DEGs_1_AllcellsVsAllcells_from_MUTPCB_WTPCB
Cacna1e	-0.183798201393552	8.68272931451183	-8.88052158896399	7.554366108312469e-19	3.73799730482435e-17	32.0302336510597	Glutamatergic	Cacna1e	sig_DEGs_1_AllcellsVsAllcells_from_MUTPCB_WTPCB
Sept4	0.183756601050694	7.8932350346932	12.8774944373999	1.04537471712691e-37	3.22428408585844e-35	74.5773893799554	Glutamatergic	Sept4	sig_DEGs_1_AllcellsVsAllcells_from_MUTPCB_WTPCB
Rbfox1	0.182874628920077	8.63174068427558	8.88974608426885	6.956465178058339e-19	3.47936066446345e-17	32.1116930739957	Glutamatergic	Rbfox1	sig_DEGs_1_AllcellsVsAllcells_from_MUTPCB_WTPCB
Gm40841	0.181773081271901	8.22497390770738	9.91252670692232	4.46610311500145e-23	3.70626476440434e-21	41.5188315793041	Glutamatergic	Gm40841	sig_DEGs_1_AllcellsVsAllcells_from_MUTPCB_WTPCB
Hspa8	-0.181758098619579	9.16805811768806	-9.17463021095185	5.2340333077097295e-20	3.00810622336883e-18	34.5826442473913	Glutamatergic	Hspa8	sig_DEGs_1_AllcellsVsAllcells_from_MUTPCB_WTPCB
Rorb	0.181602475599275	8.19057971829293	7.53395058934437	5.2606530269485604e-14	1.15211414102615e-12	21.0263168573952	Glutamatergic	Rorb	sig_DEGs_1_AllcellsVsAllcells_from_MUTPCB_WTPCB
Tshz2	-0.18048022327141	7.72500817463872	-19.2363610025189	2.7219504941479096e-81	1.0074483168940197e-77	174.257287792053	Glutamatergic	Tshz2	sig_DEGs_1_AllcellsVsAllcells_from_MUTPCB_WTPCB
Dock4	-0.179528672857623	8.48978666699945	-9.22728732018658	3.2167888837822295e-20	1.91414453643968e-18	35.0999801641826	Glutamatergic	Dock4	sig_DEGs_1_AllcellsVsAllcells_from_MUTPCB_WTPCB
Calm2	-0.178765163631992	9.61191724231971	-9.71163599961038	3.22185342373914e-22	2.43361712080475e-20	39.3420158429	Glutamatergic	Calm2	sig_DEGs_1_AllcellsVsAllcells_from_MUTPCB_WTPCB
Plppr4	-0.178694154751874	8.59822253431814	-9.1179296034705	8.81414468952063e-20	4.9130892055502694e-18	34.125153625682	Glutamatergic	Plppr4	sig_DEGs_1_AllcellsVsAllcells_from_MUTPCB_WTPCB
Rps28	-0.178644901631648	8.39029030561817	-9.99053677917068	2.05168714155009e-23	1.80802486864409e-21	42.2949789434373	Glutamatergic	Rps28	sig_DEGs_1_AllcellsVsAllcells_from_MUTPCB_WTPCB
Phactr1	0.178379683216818	9.03733364587951	8.44911196350243	3.25762929382734e-17	1.25334070086422e-15	28.3542971118052	Glutamatergic	Phactr1	sig_DEGs_1_AllcellsVsAllcells_from_MUTPCB_WTPCB
Klc2	0.177747286585497	7.9664746288137	12.2577812068758	2.40119012158269e-34	6.08718142328894e-32	66.954422438336	Glutamatergic	Klc2	sig_DEGs_1_AllcellsVsAllcells_from_MUTPCB_WTPCB
Gm29674	0.177492016430834	7.75462899543454	15.6323807621477	1.4355379648020596e-54	1.5627097398015796e-51	113.050872099579	Glutamatergic	Gm29674	sig_DEGs_1_AllcellsVsAllcells_from_MUTPCB_WTPCB
Tmem59l	0.177128151688603	8.48718969349698	9.1239559535663	8.34041737187115e-20	4.6772049661771895e-18	34.1766013100353	Glutamatergic	Tmem59l	sig_DEGs_1_AllcellsVsAllcells_from_MUTPCB_WTPCB
Cacnb4	0.176303740382117	8.56262154524463	8.55461868682877	1.31933513178318e-17	5.4136620729001e-16	29.2346023067174	Glutamatergic	Cacnb4	sig_DEGs_1_AllcellsVsAllcells_from_MUTPCB_WTPCB
Gls	-0.175957239810392	9.21749350684208	-8.45014809971032	3.22901030135961e-17	1.24491801327002e-15	28.3496564444004	Glutamatergic	Gls	sig_DEGs_1_AllcellsVsAllcells_from_MUTPCB_WTPCB
Tia1	-0.175357007543921	9.348259169457	-8.65315800173538	5.6169007183089e-18	2.45156520502416e-16	30.0171367075147	Glutamatergic	Tia1	sig_DEGs_1_AllcellsVsAllcells_from_MUTPCB_WTPCB
Camk2g	0.175260670160061	8.11494677535456	10.9273590251271	1.13721177056443e-27	1.5589067426715099e-25	51.8621281346063	Glutamatergic	Camk2g	sig_DEGs_1_AllcellsVsAllcells_from_MUTPCB_WTPCB
Rplp2	-0.174620500858556	8.43332268642673	-9.55665482436032	1.44070671972486e-21	1.0061025869897399e-19	38.1338746110845	Glutamatergic	Rplp2	sig_DEGs_1_AllcellsVsAllcells_from_MUTPCB_WTPCB
Rpl13	-0.174609649706674	8.9093361274866	-8.6596327945973	5.3086647728537095e-18	2.33513524865765e-16	30.1298066063343	Glutamatergic	Rpl13	sig_DEGs_1_AllcellsVsAllcells_from_MUTPCB_WTPCB
Chl1	-0.174258856562105	8.29394194292755	-10.2203447745796	2.00490109195292e-24	1.99476879611187e-22	44.5501080488636	Glutamatergic	Chl1	sig_DEGs_1_AllcellsVsAllcells_from_MUTPCB_WTPCB
Tspan7	0.171197129557823	8.72404645293545	8.45871998793795	3.00156865025206e-17	1.1596457085921602e-15	28.4445179282574	Glutamatergic	Tspan7	sig_DEGs_1_AllcellsVsAllcells_from_MUTPCB_WTPCB
Camk2n1	0.171101248732972	9.17032844251032	7.77733317402629	7.98552946258754e-15	2.02994791531106e-13	23.0209707482198	Glutamatergic	Camk2n1	sig_DEGs_1_AllcellsVsAllcells_from_MUTPCB_WTPCB
Garnl3	0.170540234597855	8.26137829537311	8.84244430560484	1.0608025789855599e-18	5.16610855965967e-17	31.6285076385106	Glutamatergic	Garnl3	sig_DEGs_1_AllcellsVsAllcells_from_MUTPCB_WTPCB
Ngef	0.170506994937117	8.05239043716352	10.9469843496258	9.17793144506316e-28	1.2675134277786498e-25	52.0260609491158	Glutamatergic	Ngef	sig_DEGs_1_AllcellsVsAllcells_from_MUTPCB_WTPCB
Fam19a1	-0.169761494467553	8.64282498198762	-8.28225675699633	1.33084555358876e-16	4.700119811968241e-15	26.982212113388	Glutamatergic	Fam19a1	sig_DEGs_1_AllcellsVsAllcells_from_MUTPCB_WTPCB
Cit	0.168533173357625	8.62847205455233	8.05253817434146	8.83980452669579e-16	2.7264903761838702e-14	25.1431107820419	Glutamatergic	Cit	sig_DEGs_1_AllcellsVsAllcells_from_MUTPCB_WTPCB
Etnk1	-0.167501786170236	9.11807399258189	-7.96435728906818	1.8038227293391603e-15	5.24043067961545e-14	24.4653120666849	Glutamatergic	Etnk1	sig_DEGs_1_AllcellsVsAllcells_from_MUTPCB_WTPCB
Chd6	0.166628364121827	8.71209665909044	8.07864671521737	7.14665747454714e-16	2.2607870636576e-14	25.3580648550061	Glutamatergic	Chd6	sig_DEGs_1_AllcellsVsAllcells_from_MUTPCB_WTPCB
Gtdc1	0.166455378997917	8.0739339615711	10.1332128607919	4.87137231751574e-24	4.5530109145427395e-22	43.5844867858748	Glutamatergic	Gtdc1	sig_DEGs_1_AllcellsVsAllcells_from_MUTPCB_WTPCB
Rps27a	-0.166277362396213	8.46942334132287	-8.88403729745321	7.320728531495019e-19	3.64186565064104e-17	32.0361948274047	Glutamatergic	Rps27a	sig_DEGs_1_AllcellsVsAllcells_from_MUTPCB_WTPCB
Sox5	0.166095298254572	8.14684832561986	10.3580424837862	4.85608565873068e-25	5.31755746748343e-23	45.9176123553776	Glutamatergic	Sox5	sig_DEGs_1_AllcellsVsAllcells_from_MUTPCB_WTPCB
Apbb2	0.16475594575282	8.06434042171572	10.6903789970327	1.46984704953062e-26	1.83790469585227e-24	49.2930965522023	Glutamatergic	Apbb2	sig_DEGs_1_AllcellsVsAllcells_from_MUTPCB_WTPCB
Brinp3	0.16465154893427	8.4011511332368	7.63807104778992	2.36502300864417e-14	5.56833534325305e-13	21.8929027106137	Glutamatergic	Brinp3	sig_DEGs_1_AllcellsVsAllcells_from_MUTPCB_WTPCB
Rps7	-0.164070864573064	8.53719077897916	-8.73165511673931	2.82580302127975e-18	1.29441363148027e-16	30.7292076765033	Glutamatergic	Rps7	sig_DEGs_1_AllcellsVsAllcells_from_MUTPCB_WTPCB
Tmem145	0.163848639783343	7.8983015978293	12.0022037059724	5.2491550761058096e-33	1.21426079798018e-30	63.853311418373	Glutamatergic	Tmem145	sig_DEGs_1_AllcellsVsAllcells_from_MUTPCB_WTPCB
Rps27	-0.163837337439661	8.54163078004351	-8.32453048173084	9.34070145338703e-17	3.3960514950173003e-15	27.3102308662096	Glutamatergic	Rps27	sig_DEGs_1_AllcellsVsAllcells_from_MUTPCB_WTPCB
AY036118	0.163543061969573	8.22418689770221	9.25374335702345	2.5163060646502097e-20	1.5021535494328001e-18	35.2807966829217	Glutamatergic	AY036118	sig_DEGs_1_AllcellsVsAllcells_from_MUTPCB_WTPCB
Tcf4	-0.162950755103232	9.46485169123036	-8.07583504691482	7.31241736487885e-16	2.30101881524969e-14	25.2945946167885	Glutamatergic	Tcf4	sig_DEGs_1_AllcellsVsAllcells_from_MUTPCB_WTPCB
Nnat	-0.162944393922527	7.76350553111885	-16.6232000470711	2.1504741035125198e-61	3.6178794326911495e-58	128.684187466653	Glutamatergic	Nnat	sig_DEGs_1_AllcellsVsAllcells_from_MUTPCB_WTPCB
Scn1b	0.162853459062513	8.28607205248216	8.87712963780766	7.78675562992667e-19	3.84271199166461e-17	31.9449597527134	Glutamatergic	Scn1b	sig_DEGs_1_AllcellsVsAllcells_from_MUTPCB_WTPCB
Abcd2	0.161799637871532	7.7647185319081	15.0602224338778	8.235183756673868e-51	6.62610046091333e-48	104.45217447256	Glutamatergic	Abcd2	sig_DEGs_1_AllcellsVsAllcells_from_MUTPCB_WTPCB
Gm44257	-0.160777228083065	7.75647129116456	-16.2278243343046	1.2694158819347099e-58	1.80706233162183e-55	122.332009183474	Glutamatergic	Gm44257	sig_DEGs_1_AllcellsVsAllcells_from_MUTPCB_WTPCB
Rpl11	-0.160279509335714	8.47493107825634	-8.6534511384964	5.6025715211735396e-18	2.45109192838859e-16	30.0479687079247	Glutamatergic	Rpl11	sig_DEGs_1_AllcellsVsAllcells_from_MUTPCB_WTPCB
Cux1	0.160090561121185	8.04686142680499	9.51673588663428	2.11097783843866e-21	1.45767745813977e-19	37.5633711942678	Glutamatergic	Cux1	sig_DEGs_1_AllcellsVsAllcells_from_MUTPCB_WTPCB
Rcan2	0.15959434274725	7.87588267854587	11.9988262335072	5.46526211821381e-33	1.2486437130822799e-30	63.7931311681564	Glutamatergic	Rcan2	sig_DEGs_1_AllcellsVsAllcells_from_MUTPCB_WTPCB
Gm13629	0.15869902755996	7.7514722028606	15.2364052667818	5.9230009426031496e-52	5.219574068753039e-49	107.06194462868	Glutamatergic	Gm13629	sig_DEGs_1_AllcellsVsAllcells_from_MUTPCB_WTPCB
Mrps5	0.158602112488817	8.0158459364805	10.9099490239672	1.37497285780349e-27	1.84385852945735e-25	51.5934313761461	Glutamatergic	Mrps5	sig_DEGs_1_AllcellsVsAllcells_from_MUTPCB_WTPCB
Dlg1	0.158103963023876	8.64686221520149	7.50352884637759	6.63166711269811e-14	1.4220814784193599e-12	20.9456800017671	Glutamatergic	Dlg1	sig_DEGs_1_AllcellsVsAllcells_from_MUTPCB_WTPCB
Mtcl1	0.15739468848555	7.84454050918338	11.8770289101202	2.32430020414336e-32	4.8878976793042e-30	62.3324541251657	Glutamatergic	Mtcl1	sig_DEGs_1_AllcellsVsAllcells_from_MUTPCB_WTPCB
Gm10600	0.157308112828707	7.81318011662196	13.0304045492345	1.46353887453358e-38	4.83647328787828e-36	76.4678239426497	Glutamatergic	Gm10600	sig_DEGs_1_AllcellsVsAllcells_from_MUTPCB_WTPCB
Sorcs1	0.156784152996179	7.95346287388417	10.9766300271581	6.634514040441989e-28	9.231452393415e-26	52.2720903200864	Glutamatergic	Sorcs1	sig_DEGs_1_AllcellsVsAllcells_from_MUTPCB_WTPCB
Htr1f	0.156339373012598	7.9777956181512	11.2759599937461	2.38888774808067e-29	3.98277087080909e-27	55.574689322919	Glutamatergic	Htr1f	sig_DEGs_1_AllcellsVsAllcells_from_MUTPCB_WTPCB
2900055J20Rik	0.156217327861331	8.98653677337942	7.06058504394725	1.74559185670583e-12	2.7968764415756e-11	17.819247101326	Glutamatergic	2900055J20Rik	sig_DEGs_1_AllcellsVsAllcells_from_MUTPCB_WTPCB
Rpl24	-0.156016481813577	8.48274946372401	-8.28038364652994	1.35183186430587e-16	4.76514294873228e-15	26.9374469904271	Glutamatergic	Rpl24	sig_DEGs_1_AllcellsVsAllcells_from_MUTPCB_WTPCB
Negr1	0.155938390767806	8.75200085087608	7.43707241625672	1.09645338406624e-13	2.25187876265601e-12	20.4725715887878	Glutamatergic	Negr1	sig_DEGs_1_AllcellsVsAllcells_from_MUTPCB_WTPCB
D1Ertd622e	0.1552327903094	7.88849032789316	11.2503990940121	3.18371650505585e-29	5.12329196891857e-27	55.215266222089	Glutamatergic	D1Ertd622e	sig_DEGs_1_AllcellsVsAllcells_from_MUTPCB_WTPCB
Gabrb1	-0.15503782781299	8.7416786300303	-7.56101153090336	4.2779980696201504e-14	9.58458017873976e-13	21.3779424622086	Glutamatergic	Gabrb1	sig_DEGs_1_AllcellsVsAllcells_from_MUTPCB_WTPCB
Dock3	0.154988997202249	8.69959383794065	7.51613434428396	6.025493611238811e-14	1.29811158055396e-12	21.0465043279908	Glutamatergic	Dock3	sig_DEGs_1_AllcellsVsAllcells_from_MUTPCB_WTPCB
Arhgap42	0.154950357024147	7.77457638514282	14.1120185093104	7.06768259573895e-45	3.7369866890498596e-42	90.883796489324	Glutamatergic	Arhgap42	sig_DEGs_1_AllcellsVsAllcells_from_MUTPCB_WTPCB
Foxp2	0.154282705376273	7.7956441561192404	11.8042044732627	5.48574903994429e-32	1.11559639267263e-29	61.4452762867229	Glutamatergic	Foxp2	sig_DEGs_1_AllcellsVsAllcells_from_MUTPCB_WTPCB
Rims1	0.153838952065662	8.31231040173788	8.30235111455446	1.12496503099529e-16	4.05031184116708e-15	27.0803576181474	Glutamatergic	Rims1	sig_DEGs_1_AllcellsVsAllcells_from_MUTPCB_WTPCB
Gda	-0.153114802403357	8.64991896827551	-7.7961481829861	6.88605787800708e-15	1.7773136274811599e-13	23.1397020161964	Glutamatergic	Gda	sig_DEGs_1_AllcellsVsAllcells_from_MUTPCB_WTPCB
Mgll	0.153086986097858	7.97499398605646	10.6234674269403	2.99797132964024e-26	3.60262710560534e-24	48.5184216585874	Glutamatergic	Mgll	sig_DEGs_1_AllcellsVsAllcells_from_MUTPCB_WTPCB
Ivns1abp	0.153050530515195	8.11183672223871	9.14852392078072	6.656079128006209e-20	3.7668929768465695e-18	34.2084038898679	Glutamatergic	Ivns1abp	sig_DEGs_1_AllcellsVsAllcells_from_MUTPCB_WTPCB
Pde1a	-0.153049247527173	9.00433100556759	-7.22088764359331	5.4635006089779995e-13	9.75000407615689e-12	18.9385307396058	Glutamatergic	Pde1a	sig_DEGs_1_AllcellsVsAllcells_from_MUTPCB_WTPCB
Dnajc21	0.153001603924794	8.08452926525446	8.96656065697423	3.48982723333563e-19	1.81412198820532e-17	32.5781338001226	Glutamatergic	Dnajc21	sig_DEGs_1_AllcellsVsAllcells_from_MUTPCB_WTPCB
Srpk1	0.15289745646167	8.03660894332138	9.93487588170733	3.57608873732651e-23	3.0357384483011202e-21	41.5676445122379	Glutamatergic	Srpk1	sig_DEGs_1_AllcellsVsAllcells_from_MUTPCB_WTPCB
Hsp90aa1	-0.152830857830036	9.02800621562193	-7.58621329922433	3.52641516319664e-14	7.98774039291518e-13	21.5892027053121	Glutamatergic	Hsp90aa1	sig_DEGs_1_AllcellsVsAllcells_from_MUTPCB_WTPCB
Stx1a	0.15280999423743	8.20811581738852	8.60135204811412	8.810109441650889e-18	3.74804334085498e-16	29.5237075206575	Glutamatergic	Stx1a	sig_DEGs_1_AllcellsVsAllcells_from_MUTPCB_WTPCB
Hecw2	0.152631413105176	8.12783314269856	8.81863823014098	1.3106971868835499e-18	6.235414431996671e-17	31.312344424238	Glutamatergic	Hecw2	sig_DEGs_1_AllcellsVsAllcells_from_MUTPCB_WTPCB
Dst	0.1521631908989	8.79661689777626	7.1831238802503	7.19926756926149e-13	1.2498090585061299e-11	18.6551948889182	Glutamatergic	Dst	sig_DEGs_1_AllcellsVsAllcells_from_MUTPCB_WTPCB
Selenow	-0.151323068980719	9.28570283243821	-7.68724172776168	1.61540142482823e-14	3.89760348994409e-13	22.3367515100269	Glutamatergic	Selenow	sig_DEGs_1_AllcellsVsAllcells_from_MUTPCB_WTPCB
Prkcb	0.151267351167578	8.72240597640487	7.2856544642643	3.39296175685037e-13	6.3681693988106496e-12	19.3732452157759	Glutamatergic	Prkcb	sig_DEGs_1_AllcellsVsAllcells_from_MUTPCB_WTPCB
C230004F18Rik	-0.15104322880082	9.70389192594064	-8.28763678171043	1.2723380012427299e-16	4.50208165411051e-15	26.9141884843341	Glutamatergic	C230004F18Rik	sig_DEGs_1_AllcellsVsAllcells_from_MUTPCB_WTPCB
Ank3	0.150979916384278	9.39343674890755	7.36272916768463	1.91455136391286e-13	3.80157591637032e-12	19.945262120272	Glutamatergic	Ank3	sig_DEGs_1_AllcellsVsAllcells_from_MUTPCB_WTPCB
Rpl41	-0.150623073260212	8.8259313350725	-7.52501061189503	5.631683926319e-14	1.2246761779137399e-12	21.1216419942422	Glutamatergic	Rpl41	sig_DEGs_1_AllcellsVsAllcells_from_MUTPCB_WTPCB
Lrp1b	0.150423822807758	8.92541891048952	7.00070943124195	2.67666420859881e-12	4.1107342609402095e-11	17.4010286906151	Glutamatergic	Lrp1b	sig_DEGs_1_AllcellsVsAllcells_from_MUTPCB_WTPCB
Prkcg	-0.149374862453925	8.16617635857991	-10.1578408095848	3.79311278953869e-24	3.61831676717541e-22	43.8668318461344	Glutamatergic	Prkcg	sig_DEGs_1_AllcellsVsAllcells_from_MUTPCB_WTPCB
Dock7	0.14932877997915	8.16386320861179	8.69276901280182	3.9743492961086895e-18	1.77655333511564e-16	30.2420444855027	Glutamatergic	Dock7	sig_DEGs_1_AllcellsVsAllcells_from_MUTPCB_WTPCB
Cep290	0.149252755401845	8.04013767535036	9.74755984251367	2.26928515228481e-22	1.74980795950761e-20	39.7500650092355	Glutamatergic	Cep290	sig_DEGs_1_AllcellsVsAllcells_from_MUTPCB_WTPCB
Rps19	-0.148973596458916	8.45040305557577	-8.00797720985515	1.2687633661804001e-15	3.7870540087958904e-14	24.7377129247591	Glutamatergic	Rps19	sig_DEGs_1_AllcellsVsAllcells_from_MUTPCB_WTPCB
Igsf9b	0.148405614264757	8.61888431144966	6.82483547345346	9.20827910443928e-12	1.25669921170172e-10	16.1546775415377	Glutamatergic	Igsf9b	sig_DEGs_1_AllcellsVsAllcells_from_MUTPCB_WTPCB
Kpna1	-0.148274391949029	8.81175835017961	-7.44758709488552	1.01289449721809e-13	2.0967142690735998e-12	20.5514787024876	Glutamatergic	Kpna1	sig_DEGs_1_AllcellsVsAllcells_from_MUTPCB_WTPCB
Robo3	0.147898596541731	7.784325613465	12.5903382260868	3.9497313202674295e-36	1.16021790179157e-33	70.8948155212575	Glutamatergic	Robo3	sig_DEGs_1_AllcellsVsAllcells_from_MUTPCB_WTPCB
Tcf25	0.147738445798657	8.78383066699885	7.10946007540347	1.22823211981212e-12	2.0440344972341e-11	18.136540340211	Glutamatergic	Tcf25	sig_DEGs_1_AllcellsVsAllcells_from_MUTPCB_WTPCB
Nav3	0.147511870443822	8.54248332500279	7.25868242132009	4.13955458499593e-13	7.607407859973659e-12	19.14479446407	Glutamatergic	Nav3	sig_DEGs_1_AllcellsVsAllcells_from_MUTPCB_WTPCB
Mapt	0.147501722637333	8.84922537714114	6.92076269361793	4.711111751294e-12	6.81123703667552e-11	16.8456435728081	Glutamatergic	Mapt	sig_DEGs_1_AllcellsVsAllcells_from_MUTPCB_WTPCB
Csmd1	0.147138189324387	9.17598495726959	7.1335787562991	1.03174967734798e-12	1.74689474190318e-11	18.3343570416264	Glutamatergic	Csmd1	sig_DEGs_1_AllcellsVsAllcells_from_MUTPCB_WTPCB
Grin1	0.147055979509352	8.77676051132475	6.93421944418243	4.28532702576964e-12	6.25921562264349e-11	16.9254478785723	Glutamatergic	Grin1	sig_DEGs_1_AllcellsVsAllcells_from_MUTPCB_WTPCB
Pcp4	0.146545445426042	8.4384987883378	6.88915698279256	5.8809456332749e-12	8.333290956308219e-11	16.5352232553511	Glutamatergic	Pcp4	sig_DEGs_1_AllcellsVsAllcells_from_MUTPCB_WTPCB
Sorbs2	0.14640249579433	9.55840622106212	7.17136198602595	7.843029866449839e-13	1.3526850951399899e-11	18.5774893686191	Glutamatergic	Sorbs2	sig_DEGs_1_AllcellsVsAllcells_from_MUTPCB_WTPCB
Cacna2d3	0.146284381982866	8.42860591380451	7.2405289490786	4.73058965613398e-13	8.507705750866409e-12	18.9843181580087	Glutamatergic	Cacna2d3	sig_DEGs_1_AllcellsVsAllcells_from_MUTPCB_WTPCB
Arhgap32	0.145592185366146	8.8481794858041	6.92255622890786	4.6520533631535095e-12	6.74693570051089e-11	16.8586971956648	Glutamatergic	Arhgap32	sig_DEGs_1_AllcellsVsAllcells_from_MUTPCB_WTPCB
Ppip5k2	0.145378252126921	8.19320082396085	8.30801919214921	1.07280337133782e-16	3.87759749804253e-15	27.0406290053571	Glutamatergic	Ppip5k2	sig_DEGs_1_AllcellsVsAllcells_from_MUTPCB_WTPCB
Sytl2	0.145199350648403	8.0174080090999	8.71545014851724	3.2579687117968898e-18	1.48137515922637e-16	30.3083568435382	Glutamatergic	Sytl2	sig_DEGs_1_AllcellsVsAllcells_from_MUTPCB_WTPCB
Rpl30	-0.145146692218397	8.46824553868939	-7.6914899842935	1.5628921079233e-14	3.77583307431183e-13	22.2937203148619	Glutamatergic	Rpl30	sig_DEGs_1_AllcellsVsAllcells_from_MUTPCB_WTPCB
Arntl	0.144872031097041	7.98114873926622	9.89987489190445	5.0637908284965294e-23	4.18350504786415e-21	41.1777193587317	Glutamatergic	Arntl	sig_DEGs_1_AllcellsVsAllcells_from_MUTPCB_WTPCB
AI593442	0.144732361064872	8.2915526487883	7.60423235391864	3.07026890452435e-14	7.040693475480499e-13	21.5910625856082	Glutamatergic	AI593442	sig_DEGs_1_AllcellsVsAllcells_from_MUTPCB_WTPCB
Ppp1r9a	0.144701523551786	8.39706466581415	7.83962795911321	4.88350978296172e-15	1.29848034545244e-13	23.4293170263235	Glutamatergic	Ppp1r9a	sig_DEGs_1_AllcellsVsAllcells_from_MUTPCB_WTPCB
Kcnab3	0.144618444761196	7.70793776863263	14.996360195781	2.1227280079185998e-50	1.6368001881059001e-47	103.480429459789	Glutamatergic	Kcnab3	sig_DEGs_1_AllcellsVsAllcells_from_MUTPCB_WTPCB
Cox7c	-0.143686500907384	8.92033172226292	-7.18110478412027	7.3059652835187e-13	1.2659568683220699e-11	18.6495884628826	Glutamatergic	Cox7c	sig_DEGs_1_AllcellsVsAllcells_from_MUTPCB_WTPCB
Rnf112	0.143645611998458	8.59006919601993	7.00785932575754	2.5439245895632297e-12	3.9198891302628794e-11	17.3922812792365	Glutamatergic	Rnf112	sig_DEGs_1_AllcellsVsAllcells_from_MUTPCB_WTPCB
Kcnj6	0.143637576777467	8.39601533706345	7.71275815506646	1.32423933877026e-14	3.2355623918641597e-13	22.4562932340995	Glutamatergic	Kcnj6	sig_DEGs_1_AllcellsVsAllcells_from_MUTPCB_WTPCB
Cdh12	0.143094497872186	8.04057105056898	8.55879582596586	1.27267418554336e-17	5.24545845827739e-16	29.0002919661259	Glutamatergic	Cdh12	sig_DEGs_1_AllcellsVsAllcells_from_MUTPCB_WTPCB
Cntn6	0.143022663306536	7.85722229394154	11.9947988102598	5.73453461656762e-33	1.2887230192859e-30	63.7277136420856	Glutamatergic	Cntn6	sig_DEGs_1_AllcellsVsAllcells_from_MUTPCB_WTPCB
Rps8	-0.14298702184368	9.06590257978172	-6.96808181685957	3.37383479934548e-12	5.06376210840937e-11	17.1860009644831	Glutamatergic	Rps8	sig_DEGs_1_AllcellsVsAllcells_from_MUTPCB_WTPCB
Rps2	-0.142631011351087	8.82939975850008	-7.10703820779948	1.2498816957215398e-12	2.07819502794455e-11	18.1189457360166	Glutamatergic	Rps2	sig_DEGs_1_AllcellsVsAllcells_from_MUTPCB_WTPCB
Cdh10	0.142266001449476	8.4207470200821	7.19703606312483	6.50455342547249e-13	1.1442325636102099e-11	18.6722074657791	Glutamatergic	Cdh10	sig_DEGs_1_AllcellsVsAllcells_from_MUTPCB_WTPCB
Lrrc57	0.142253950295149	7.97717540778027	9.66336637335642	5.149679354717949e-22	3.75196717080356e-20	38.8954538363427	Glutamatergic	Lrrc57	sig_DEGs_1_AllcellsVsAllcells_from_MUTPCB_WTPCB
Dkkl1	0.142011255233434	7.75829953823578	14.100755090661	8.270633650436909e-45	4.2515651759718197e-42	90.7187148083851	Glutamatergic	Dkkl1	sig_DEGs_1_AllcellsVsAllcells_from_MUTPCB_WTPCB
Magi1	0.141967693291724	8.15875667618425	8.60015442081616	8.90198916650251e-18	3.77844521824072e-16	29.4494738663086	Glutamatergic	Magi1	sig_DEGs_1_AllcellsVsAllcells_from_MUTPCB_WTPCB
Apba2	0.141765258411212	8.54029159520016	7.19574620939526	6.56609099280932e-13	1.1528660333295e-11	18.6979672173031	Glutamatergic	Apba2	sig_DEGs_1_AllcellsVsAllcells_from_MUTPCB_WTPCB
Abi3bp	0.141563184538136	7.75106485857596	12.1728821407788	6.73689046576243e-34	1.66230526612533e-31	65.7735846293853	Glutamatergic	Abi3bp	sig_DEGs_1_AllcellsVsAllcells_from_MUTPCB_WTPCB
Ppia	-0.141350625623407	9.47194088314287	-7.33780297037964	2.30520970945351e-13	4.50477411648856e-12	19.7635042479246	Glutamatergic	Ppia	sig_DEGs_1_AllcellsVsAllcells_from_MUTPCB_WTPCB
Spire1	0.141197763477349	8.05733115360088	8.83831252789528	1.1005156868151399e-18	5.34544443574828e-17	31.4029052059478	Glutamatergic	Spire1	sig_DEGs_1_AllcellsVsAllcells_from_MUTPCB_WTPCB
St6gal2	0.140946016576189	7.92524002279548	10.248368469633	1.50456558137217e-24	1.5468605916040798e-22	44.6022555385414	Glutamatergic	St6gal2	sig_DEGs_1_AllcellsVsAllcells_from_MUTPCB_WTPCB
3110035E14Rik	0.140808929083846	8.19683325947468	7.9545356320939	1.95205190869201e-15	5.61814504234126e-14	24.1992606580961	Glutamatergic	3110035E14Rik	sig_DEGs_1_AllcellsVsAllcells_from_MUTPCB_WTPCB
Frmd5	0.139965219861506	7.8253907718166	11.9300369259813	1.2400541059333998e-32	2.6998166216945396e-30	62.9406767957587	Glutamatergic	Frmd5	sig_DEGs_1_AllcellsVsAllcells_from_MUTPCB_WTPCB
Evi5	0.139552295430841	8.17476255896188	8.00679926074186	1.28090777675217e-15	3.81714642778995e-14	24.5944300621772	Glutamatergic	Evi5	sig_DEGs_1_AllcellsVsAllcells_from_MUTPCB_WTPCB
Gabra1	0.139543682884423	9.0585551898154	6.53191228575737	6.74469219976222e-11	7.55552505138012e-10	14.30698842683	Glutamatergic	Gabra1	sig_DEGs_1_AllcellsVsAllcells_from_MUTPCB_WTPCB
Tango2	0.139359394917649	8.16977094371978	8.33699640094023	8.4119675986756e-17	3.06440693663564e-15	27.2539335296349	Glutamatergic	Tango2	sig_DEGs_1_AllcellsVsAllcells_from_MUTPCB_WTPCB
Kcnq1ot1	-0.138985257149827	9.60583039279034	-7.27356743306592	3.70957454145986e-13	6.90637690787285e-12	19.2931827308667	Glutamatergic	Kcnq1ot1	sig_DEGs_1_AllcellsVsAllcells_from_MUTPCB_WTPCB
Jph4	-0.138933161009794	8.62342454660828	-6.76735048249304	1.3700550158724698e-11	1.79817291657701e-10	15.7558473741342	Glutamatergic	Jph4	sig_DEGs_1_AllcellsVsAllcells_from_MUTPCB_WTPCB
Inf2	0.138790126166406	7.8344635649215	10.2778277058678	1.11169869938552e-24	1.18236184659934e-22	44.8172366618855	Glutamatergic	Inf2	sig_DEGs_1_AllcellsVsAllcells_from_MUTPCB_WTPCB
Scn3b	-0.138198672718731	7.9550270970446	-10.7927149648044	4.9000878585081196e-27	6.341330483185409e-25	50.2937181227988	Glutamatergic	Scn3b	sig_DEGs_1_AllcellsVsAllcells_from_MUTPCB_WTPCB
Fgfr1op2	0.138178546544271	8.35102710634425	7.30031562243789	3.04438659934465e-13	5.7902793841183995e-12	19.3813769273099	Glutamatergic	Fgfr1op2	sig_DEGs_1_AllcellsVsAllcells_from_MUTPCB_WTPCB
Cacna2d1	0.138026538026089	9.14862686256155	6.58025549524019	4.8834812110308897e-11	5.637785607694181e-10	14.6247025998773	Glutamatergic	Cacna2d1	sig_DEGs_1_AllcellsVsAllcells_from_MUTPCB_WTPCB
Skp1a	-0.13795476405657	8.70242250081141	-7.09806068820867	1.33344984213243e-12	2.19846804269795e-11	18.0360050703719	Glutamatergic	Skp1a	sig_DEGs_1_AllcellsVsAllcells_from_MUTPCB_WTPCB
Rpl35	-0.137704645680728	8.55670037027392	-7.13532628427983	1.0187778756801499e-12	1.72651129737516e-11	18.2600819622574	Glutamatergic	Rpl35	sig_DEGs_1_AllcellsVsAllcells_from_MUTPCB_WTPCB
Nap1l5	0.137641955223566	8.53437200387679	6.99064240259925	2.8751436826906398e-12	4.3900502468542096e-11	17.2650606864184	Glutamatergic	Nap1l5	sig_DEGs_1_AllcellsVsAllcells_from_MUTPCB_WTPCB
Cox6c	-0.137522699553031	8.62372020267223	-6.91958679272565	4.75023066852074e-12	6.85173567822641e-11	16.7840858250323	Glutamatergic	Cox6c	sig_DEGs_1_AllcellsVsAllcells_from_MUTPCB_WTPCB
Cacna1a	0.136684692178909	8.25325447172468	7.32463851981321	2.54211718742732e-13	4.92096450528556e-12	19.4728678412229	Glutamatergic	Cacna1a	sig_DEGs_1_AllcellsVsAllcells_from_MUTPCB_WTPCB
Rps21	-0.13666575780063	8.53680875244511	-6.93857609749085	4.15574259646476e-12	6.08916646794749e-11	16.8868314722826	Glutamatergic	Rps21	sig_DEGs_1_AllcellsVsAllcells_from_MUTPCB_WTPCB
Lynx1	0.136483756566166	8.0191329791533	9.00495092106433	2.4668746403565197e-19	1.31183856593212e-17	32.8435749751168	Glutamatergic	Lynx1	sig_DEGs_1_AllcellsVsAllcells_from_MUTPCB_WTPCB
B230307C23Rik	0.136046037197717	8.27122465104002	7.48234001776895	7.78840732608848e-14	1.64534550201591e-12	20.6566561196264	Glutamatergic	B230307C23Rik	sig_DEGs_1_AllcellsVsAllcells_from_MUTPCB_WTPCB
Kcnt1	0.135883276826034	7.97682627874139	9.31199427775195	1.4617849615644998e-20	9.04742224037212e-19	35.579926346737	Glutamatergic	Kcnt1	sig_DEGs_1_AllcellsVsAllcells_from_MUTPCB_WTPCB
Atp6v1e1	-0.135871930317865	8.34733005730188	-8.08644138784735	6.70624450084282e-16	2.13975449538961e-14	25.3151769776345	Glutamatergic	Atp6v1e1	sig_DEGs_1_AllcellsVsAllcells_from_MUTPCB_WTPCB
Ints7	0.135867989224003	7.90734637607799	10.1526557098892	3.99846181270676e-24	3.7946427849205797e-22	43.6149768884847	Glutamatergic	Ints7	sig_DEGs_1_AllcellsVsAllcells_from_MUTPCB_WTPCB
Cntn2	0.135673160457658	7.80605864613114	11.2035676909125	5.37979432883811e-29	8.29653948745651e-27	54.6274841446989	Glutamatergic	Cntn2	sig_DEGs_1_AllcellsVsAllcells_from_MUTPCB_WTPCB
Mdh1	0.135500732567122	8.71117583294834	6.96479202124432	3.4533071974731498e-12	5.1621084811339293e-11	17.1241090112699	Glutamatergic	Mdh1	sig_DEGs_1_AllcellsVsAllcells_from_MUTPCB_WTPCB
Ppm1a	0.135477934864312	8.11777255976676	8.22087898091822	2.21827986801599e-16	7.53238297935853e-15	26.2383445858208	Glutamatergic	Ppm1a	sig_DEGs_1_AllcellsVsAllcells_from_MUTPCB_WTPCB
Uqcc2	0.135412211883436	8.19144395755652	7.62847110557053	2.5470586223344e-14	5.95149834153035e-13	21.6815453343892	Glutamatergic	Uqcc2	sig_DEGs_1_AllcellsVsAllcells_from_MUTPCB_WTPCB
Actl6b	0.135321266252056	8.01865510066184	9.46700094361982	3.39039998311907e-21	2.2328377967118e-19	37.0615067626751	Glutamatergic	Actl6b	sig_DEGs_1_AllcellsVsAllcells_from_MUTPCB_WTPCB
Etl4	0.135287885855192	8.24576377903355	7.52080451157122	5.81503377866797e-14	1.25716139144894e-12	20.9395881915463	Glutamatergic	Etl4	sig_DEGs_1_AllcellsVsAllcells_from_MUTPCB_WTPCB
Lpcat4	0.135186846771218	7.90776495435108	10.2026322497355	2.40286185786681e-24	2.32813411213001e-22	44.1235194502968	Glutamatergic	Lpcat4	sig_DEGs_1_AllcellsVsAllcells_from_MUTPCB_WTPCB
Camk2a	0.135038660036868	9.46320140474268	6.74887704098162	1.5555947938987e-11	2.01313547243982e-10	15.727715508768	Glutamatergic	Camk2a	sig_DEGs_1_AllcellsVsAllcells_from_MUTPCB_WTPCB
Csnk1a1	-0.134864111616823	9.10886598873353	-6.49014548314665	8.898690315937329e-11	9.62473191038786e-10	14.0403909710083	Glutamatergic	Csnk1a1	sig_DEGs_1_AllcellsVsAllcells_from_MUTPCB_WTPCB
Usp7	0.134826074711611	8.16459233622578	7.54158137516188	4.96305273547769e-14	1.0966295511044e-12	20.9719812280268	Glutamatergic	Usp7	sig_DEGs_1_AllcellsVsAllcells_from_MUTPCB_WTPCB
Ddo	0.134703680893047	7.6964508459503	13.5703390011046	1.18268743938326e-41	4.75800298983186e-39	83.465024103174	Glutamatergic	Ddo	sig_DEGs_1_AllcellsVsAllcells_from_MUTPCB_WTPCB
Kcnt2	0.134688812926139	8.31651581414609	7.05667885918021	1.79514829946101e-12	2.8737901755904397e-11	17.6336742330038	Glutamatergic	Kcnt2	sig_DEGs_1_AllcellsVsAllcells_from_MUTPCB_WTPCB
Gm13306	0.134678702582841	7.80217055811628	12.5104965704746	1.06914870309614e-35	2.9530844626115097e-33	69.921536460435	Glutamatergic	Gm13306	sig_DEGs_1_AllcellsVsAllcells_from_MUTPCB_WTPCB
B230334C09Rik	-0.134560199607341	8.73636648638193	-6.4031363539476	1.57656653404936e-10	1.6066046409205701e-9	13.4229644026468	Glutamatergic	B230334C09Rik	sig_DEGs_1_AllcellsVsAllcells_from_MUTPCB_WTPCB
Epb41	0.13447106803909	7.98551223211885	7.97796131479131	1.6166687913336302e-15	4.7338722551297804e-14	24.1636694986535	Glutamatergic	Epb41	sig_DEGs_1_AllcellsVsAllcells_from_MUTPCB_WTPCB
Tspoap1	0.134403903438074	8.19704112644967	7.46256582473532	9.04569830440942e-14	1.88513167591668e-12	20.423943518829	Glutamatergic	Tspoap1	sig_DEGs_1_AllcellsVsAllcells_from_MUTPCB_WTPCB
Luc7l2	-0.134327947572013	9.84597176697462	-7.9585608883636	1.88990497679716e-15	5.4733304382798404e-14	24.286137837366	Glutamatergic	Luc7l2	sig_DEGs_1_AllcellsVsAllcells_from_MUTPCB_WTPCB
Nr4a2	-0.134148339487382	7.79495425094583	-11.6815991112037	2.30206637518321e-31	4.43771253532713e-29	60.0335039685167	Glutamatergic	Nr4a2	sig_DEGs_1_AllcellsVsAllcells_from_MUTPCB_WTPCB
Tra2a	-0.134139921620712	9.02028917008272	-6.4274502232862	1.34469519160614e-10	1.3917745646455901e-9	13.6317985452734	Glutamatergic	Tra2a	sig_DEGs_1_AllcellsVsAllcells_from_MUTPCB_WTPCB
Hace1	0.133391320413269	8.13665261028435	7.85686473314748	4.25940134310689e-15	1.14904491626146e-13	23.357834851264	Glutamatergic	Hace1	sig_DEGs_1_AllcellsVsAllcells_from_MUTPCB_WTPCB
Tjp1	0.133307127070642	8.27239884464329	7.43493927711856	1.11421388923931e-13	2.28093387547154e-12	20.3189203089437	Glutamatergic	Tjp1	sig_DEGs_1_AllcellsVsAllcells_from_MUTPCB_WTPCB
Gabrb2	0.132969113814488	8.49076631424255	6.73346557635145	1.7290297990369398e-11	2.22204343479011e-10	15.5083353159495	Glutamatergic	Gabrb2	sig_DEGs_1_AllcellsVsAllcells_from_MUTPCB_WTPCB
Chsy3	0.13275087030004	7.77258748568269	14.535913850972	1.74704360678192e-47	1.0103371558470699e-44	96.8465662476144	Glutamatergic	Chsy3	sig_DEGs_1_AllcellsVsAllcells_from_MUTPCB_WTPCB
Kmt2a	-0.132698682386506	8.78337663517501	-6.42333782021276	1.38142344412351e-10	1.42580157595927e-9	13.5629615866255	Glutamatergic	Kmt2a	sig_DEGs_1_AllcellsVsAllcells_from_MUTPCB_WTPCB
Rgs6	0.132610640722733	8.09866466609231	8.39056856752014	5.35419629880446e-17	2.0098327932185703e-15	27.6499389404552	Glutamatergic	Rgs6	sig_DEGs_1_AllcellsVsAllcells_from_MUTPCB_WTPCB
Rgs7	0.132524492026011	8.46113312754741	6.90517935512163	5.25616334940243e-12	7.522858387010149e-11	16.6537086215817	Glutamatergic	Rgs7	sig_DEGs_1_AllcellsVsAllcells_from_MUTPCB_WTPCB
Rpl34	-0.132487182340025	8.4787236679468	-6.95412542613484	3.72381701398795e-12	5.5262997322262196e-11	16.9711315050671	Glutamatergic	Rpl34	sig_DEGs_1_AllcellsVsAllcells_from_MUTPCB_WTPCB
Ndufa13	-0.132382410641739	8.7091285313146	-6.6394523674916	3.2784841947014396e-11	3.95770570822863e-10	14.9360309004229	Glutamatergic	Ndufa13	sig_DEGs_1_AllcellsVsAllcells_from_MUTPCB_WTPCB
Mpped2	0.132370096866554	8.06711133723878	8.11310598680519	5.3924850978419e-16	1.7325230767476102e-14	25.3228129100023	Glutamatergic	Mpped2	sig_DEGs_1_AllcellsVsAllcells_from_MUTPCB_WTPCB
Sncb	0.132342210231496	8.47076863027785	7.21870547278534	5.55150802506222e-13	9.88798917341689e-12	18.8421956274513	Glutamatergic	Sncb	sig_DEGs_1_AllcellsVsAllcells_from_MUTPCB_WTPCB
Cox6b1	-0.132224854670399	8.46742253929888	-7.19062575218698	6.81607115024678e-13	1.1922326342766199e-11	18.6225103435113	Glutamatergic	Cox6b1	sig_DEGs_1_AllcellsVsAllcells_from_MUTPCB_WTPCB
Eef1a1	-0.132146615098474	8.6116643886562	-6.99480608102779	2.7913616687180997e-12	4.2762366756040694e-11	17.2980124382936	Glutamatergic	Eef1a1	sig_DEGs_1_AllcellsVsAllcells_from_MUTPCB_WTPCB
Gabrd	0.132128415422432	7.90549817643663	10.2186644509697	2.03966341051118e-24	2.00347005465929e-22	44.282343368433	Glutamatergic	Gabrd	sig_DEGs_1_AllcellsVsAllcells_from_MUTPCB_WTPCB
Reep2	0.132105888962144	8.14371934468086	8.30508814281615	1.09947197455785e-16	3.9662433452568205e-15	26.9686647806671	Glutamatergic	Reep2	sig_DEGs_1_AllcellsVsAllcells_from_MUTPCB_WTPCB
Atg4c	0.132046182335772	7.92392416621218	10.0961055193224	7.09387809624553e-24	6.5969501532221e-22	43.0676876220731	Glutamatergic	Atg4c	sig_DEGs_1_AllcellsVsAllcells_from_MUTPCB_WTPCB
Rps23	-0.131897093795867	8.3871794523561	-7.26653076103688	3.9070763176016996e-13	7.21689366261289e-12	19.1097746692589	Glutamatergic	Rps23	sig_DEGs_1_AllcellsVsAllcells_from_MUTPCB_WTPCB
Kcna2	0.131824162439431	8.12240722734134	7.87890406716936	3.57467901950614e-15	9.771493343424031e-14	23.5340122297362	Glutamatergic	Kcna2	sig_DEGs_1_AllcellsVsAllcells_from_MUTPCB_WTPCB
Gpm6b	0.131756901081262	9.30437503975298	6.34697210061033	2.27171371115547e-10	2.23025644236833e-9	13.1623345445825	Glutamatergic	Gpm6b	sig_DEGs_1_AllcellsVsAllcells_from_MUTPCB_WTPCB
Arc	0.131647925268297	8.01138870482665	8.22610077889278	2.1242255853403002e-16	7.279799755982891e-15	26.1937383321247	Glutamatergic	Arc	sig_DEGs_1_AllcellsVsAllcells_from_MUTPCB_WTPCB
Arhgef4	0.131448625560028	7.9088343179785	9.79874538742807	1.3742591787105699e-22	1.08221448345608e-20	40.1230043632343	Glutamatergic	Arhgef4	sig_DEGs_1_AllcellsVsAllcells_from_MUTPCB_WTPCB
Ndst4	-0.131205272621771	7.6968707929364	-16.8654640394201	4.0113050237784097e-63	1.06047443957205e-59	132.605540327358	Glutamatergic	Ndst4	sig_DEGs_1_AllcellsVsAllcells_from_MUTPCB_WTPCB
Pcdh17	-0.131068048795871	8.03025425324311	-8.94945457485487	4.0713119696129597e-19	2.08708308337001e-17	32.3529331844095	Glutamatergic	Pcdh17	sig_DEGs_1_AllcellsVsAllcells_from_MUTPCB_WTPCB
Ddx46	0.131060312669844	8.05441383409942	8.7063549155016	3.5284768182054596e-18	1.58875892938468e-16	30.2565488266205	Glutamatergic	Ddx46	sig_DEGs_1_AllcellsVsAllcells_from_MUTPCB_WTPCB
Kctd17	0.130945755620932	8.01679908019653	8.74228181551499	2.57366546169824e-18	1.18478241378576e-16	30.525607012154	Glutamatergic	Kctd17	sig_DEGs_1_AllcellsVsAllcells_from_MUTPCB_WTPCB
Spock1	0.130808669434998	8.23883298915284	7.12601158600396	1.08981633229126e-12	1.8351356729192e-11	18.0786575882869	Glutamatergic	Spock1	sig_DEGs_1_AllcellsVsAllcells_from_MUTPCB_WTPCB
Emc4	0.130754108456111	8.14438919636772	8.57669001796597	1.09054563088055e-17	4.54711344354401e-16	29.2466323539942	Glutamatergic	Emc4	sig_DEGs_1_AllcellsVsAllcells_from_MUTPCB_WTPCB
Lrrc49	0.13069587764091	8.13713726070672	7.9277001753896	2.42099702026419e-15	6.84014822244413e-14	23.9290208272527	Glutamatergic	Lrrc49	sig_DEGs_1_AllcellsVsAllcells_from_MUTPCB_WTPCB
Pcsk1	-0.130641542568986	7.97940432169287	-9.47038146725353	3.28320286093548e-21	2.16996257658829e-19	37.0539820883773	Glutamatergic	Pcsk1	sig_DEGs_1_AllcellsVsAllcells_from_MUTPCB_WTPCB
Nup93	0.130603739758225	8.10893272115787	8.41936805899234	4.19487460477752e-17	1.5973322929220702e-15	27.8678512783364	Glutamatergic	Nup93	sig_DEGs_1_AllcellsVsAllcells_from_MUTPCB_WTPCB
Ahi1	-0.130540301423656	9.7883408389087	-7.33698446795557	2.31928484873012e-13	4.5274984610337094e-12	19.7102237722663	Glutamatergic	Ahi1	sig_DEGs_1_AllcellsVsAllcells_from_MUTPCB_WTPCB
Tmem215	0.130179863353136	7.69944648393919	14.8427073054872	2.03914116272494e-49	1.3976424576810301e-46	101.228205064868	Glutamatergic	Tmem215	sig_DEGs_1_AllcellsVsAllcells_from_MUTPCB_WTPCB
2600014E21Rik	0.13004034147824	7.69981577345663	15.0664566902359	7.506547750814349e-51	6.314371485298649e-48	104.50857020466	Glutamatergic	2600014E21Rik	sig_DEGs_1_AllcellsVsAllcells_from_MUTPCB_WTPCB
Phf24	0.12994643373901	8.42849764761555	6.57251744707612	5.1433011885451496e-11	5.91192122951656e-10	14.4281136469596	Glutamatergic	Phf24	sig_DEGs_1_AllcellsVsAllcells_from_MUTPCB_WTPCB
Dnaja1	-0.129779363028277	8.51596556234376	-6.95707118897264	3.64710097809777e-12	5.4255024679001e-11	17.0105628035042	Glutamatergic	Dnaja1	sig_DEGs_1_AllcellsVsAllcells_from_MUTPCB_WTPCB
Hbb-bs	-0.129753735517482	7.9282314356848	-10.0284840469782	1.40235851560599e-23	1.24769455239444e-21	42.3960204206186	Glutamatergic	Hbb-bs	sig_DEGs_1_AllcellsVsAllcells_from_MUTPCB_WTPCB
Myo5a	0.129743124487423	8.4980352424182	6.64112551580228	3.2416070479545096e-11	3.91830045914083e-10	14.9011706737345	Glutamatergic	Myo5a	sig_DEGs_1_AllcellsVsAllcells_from_MUTPCB_WTPCB
Nell1	0.128874214605241	7.84241683690703	11.0628697179473	2.56882323871673e-28	3.65681868120707e-26	53.1114739382346	Glutamatergic	Nell1	sig_DEGs_1_AllcellsVsAllcells_from_MUTPCB_WTPCB
Atp1b3	0.12881241388002	7.89440002367455	9.37732891303581	7.918093850076799e-21	5.001100504761819e-19	36.1078669963191	Glutamatergic	Atp1b3	sig_DEGs_1_AllcellsVsAllcells_from_MUTPCB_WTPCB
Jakmip1	0.128743849579232	7.95788333138011	9.689781114539	3.9851447332685098e-22	2.95937664628834e-20	39.1151331622004	Glutamatergic	Jakmip1	sig_DEGs_1_AllcellsVsAllcells_from_MUTPCB_WTPCB
Dcx	0.128587249295482	8.10283506209016	7.5027031523412004	6.67340164086232e-14	1.42772220538495e-12	20.6277864065905	Glutamatergic	Dcx	sig_DEGs_1_AllcellsVsAllcells_from_MUTPCB_WTPCB
Dab2ip	0.128495350089699	7.87322054202058	10.2395579545006	1.6468195124575501e-24	1.6745077965681e-22	44.462886209353	Glutamatergic	Dab2ip	sig_DEGs_1_AllcellsVsAllcells_from_MUTPCB_WTPCB
Trim9	-0.128409052840002	8.75651604478218	-6.08380721328768	1.2078615099327402e-9	9.816726000358062e-9	11.4660249077364	Glutamatergic	Trim9	sig_DEGs_1_AllcellsVsAllcells_from_MUTPCB_WTPCB
Dgkg	-0.128295650745259	7.90297286755268	-10.6135937431261	3.32925919743064e-26	3.97492069081622e-24	48.3573841963941	Glutamatergic	Dgkg	sig_DEGs_1_AllcellsVsAllcells_from_MUTPCB_WTPCB
Fhod3	0.128212357745557	7.85154081413625	11.4868840975878	2.17997810166333e-30	3.8421594999411e-28	57.8428433615995	Glutamatergic	Fhod3	sig_DEGs_1_AllcellsVsAllcells_from_MUTPCB_WTPCB
Spink8	-0.128134907080717	7.66553283467182	-15.4724835224107	1.6629859107871397e-53	1.5387608632513397e-50	110.55976325334	Glutamatergic	Spink8	sig_DEGs_1_AllcellsVsAllcells_from_MUTPCB_WTPCB
Vwa8	0.127996923257589	7.87185596191975	10.33384616758	6.2383859147375395e-25	6.79103351400781e-23	45.422372010285	Glutamatergic	Vwa8	sig_DEGs_1_AllcellsVsAllcells_from_MUTPCB_WTPCB
Lhfp	0.127898450275109	7.79770016110574	11.9288753398748	1.25728082914607e-32	2.7054929097880297e-30	62.908891393195	Glutamatergic	Lhfp	sig_DEGs_1_AllcellsVsAllcells_from_MUTPCB_WTPCB
Aifm3	0.127562853061361	8.24549185136118	6.65132468668354	3.0254355218393594e-11	3.67621206612996e-10	14.8286970435616	Glutamatergic	Aifm3	sig_DEGs_1_AllcellsVsAllcells_from_MUTPCB_WTPCB
Tle4	0.126971559551235	8.17683648231346	6.82559810005698	9.159670558664639e-12	1.25098792146604e-10	15.9005383090587	Glutamatergic	Tle4	sig_DEGs_1_AllcellsVsAllcells_from_MUTPCB_WTPCB
Gprasp1	-0.126840493834377	8.80184617999204	-6.21648961495595	5.24556146763213e-10	4.696388994678291e-9	12.2815978691492	Glutamatergic	Gprasp1	sig_DEGs_1_AllcellsVsAllcells_from_MUTPCB_WTPCB
Sntb2	0.126837541956739	7.99326747366588	8.6154917128341	7.79361340236453e-18	3.36197225231138e-16	29.4160485296872	Glutamatergic	Sntb2	sig_DEGs_1_AllcellsVsAllcells_from_MUTPCB_WTPCB
Ttll7	0.1266513467696	8.65721369980721	6.1423661335663	8.37650059736408e-10	7.09778022229028e-9	11.8049311920955	Glutamatergic	Ttll7	sig_DEGs_1_AllcellsVsAllcells_from_MUTPCB_WTPCB
Rabl2	0.126526297879138	7.94081704839893	9.36311109108693	9.05141298380861e-21	5.678150802656339e-19	36.022693879622	Glutamatergic	Rabl2	sig_DEGs_1_AllcellsVsAllcells_from_MUTPCB_WTPCB
Ide	0.126515849437125	7.7789953722314	10.9136575565262	1.32050898216759e-27	1.7968631782348e-25	51.4373837372668	Glutamatergic	Ide	sig_DEGs_1_AllcellsVsAllcells_from_MUTPCB_WTPCB
Cdh6	0.126449722218412	7.90020889876225	9.43977633461841	4.3898148076053504e-21	2.84048646257149e-19	36.6988012641687	Glutamatergic	Cdh6	sig_DEGs_1_AllcellsVsAllcells_from_MUTPCB_WTPCB
Akap8l	0.126419600011193	8.529678869903	6.33676488647791	2.42684676594742e-10	2.3625053261769e-9	12.9620035313667	Glutamatergic	Akap8l	sig_DEGs_1_AllcellsVsAllcells_from_MUTPCB_WTPCB
Tspan5	0.126080388391914	8.26299352390931	7.24298380388674	4.64606591397002e-13	8.38830202965163e-12	18.921922981111	Glutamatergic	Tspan5	sig_DEGs_1_AllcellsVsAllcells_from_MUTPCB_WTPCB
Bdnf	-0.125912642624279	7.90349961850261	-9.40771681699242	5.94520673061699e-21	3.78082459645354e-19	36.403462966632	Glutamatergic	Bdnf	sig_DEGs_1_AllcellsVsAllcells_from_MUTPCB_WTPCB
Pkn1	0.125799850957232	7.9305376574859	9.26306666005699	2.30730942578105e-20	1.38184686839819e-18	35.0872105624816	Glutamatergic	Pkn1	sig_DEGs_1_AllcellsVsAllcells_from_MUTPCB_WTPCB
Dlc1	0.125718841080808	7.8889861323677	9.84642393402998	8.59373750970907e-23	6.88466261275654e-21	40.5691408547688	Glutamatergic	Dlc1	sig_DEGs_1_AllcellsVsAllcells_from_MUTPCB_WTPCB
Sntg1	0.125664977423748	8.24751150926322	7.1108619577122	1.21586901773986e-12	2.02710558939584e-11	17.9752073774589	Glutamatergic	Sntg1	sig_DEGs_1_AllcellsVsAllcells_from_MUTPCB_WTPCB
2010107E04Rik	-0.12553503543368	8.50202818351857	-6.49953768613951	8.3622575324112e-11	9.09351324222422e-10	13.9648972351008	Glutamatergic	2010107E04Rik	sig_DEGs_1_AllcellsVsAllcells_from_MUTPCB_WTPCB
Ap3m2	0.125473653725139	7.9170933106973	9.42046757317483	5.27024207721029e-21	3.36314137520185e-19	36.5318178241759	Glutamatergic	Ap3m2	sig_DEGs_1_AllcellsVsAllcells_from_MUTPCB_WTPCB
Ica1	0.125384476371664	8.14431432761325	7.79669379131399	6.856506252023071e-15	1.77215788687066e-13	22.9119989307493	Glutamatergic	Ica1	sig_DEGs_1_AllcellsVsAllcells_from_MUTPCB_WTPCB
Zfand1	0.125195751275827	7.84239988614067	11.0388301846762	3.34899083697789e-28	4.73102476558113e-26	52.8455612875157	Glutamatergic	Zfand1	sig_DEGs_1_AllcellsVsAllcells_from_MUTPCB_WTPCB
Sesn1	0.125063806633195	8.05563645631118	7.79236014393719	7.0947138212105305e-15	1.82607474235497e-13	22.7874265604022	Glutamatergic	Sesn1	sig_DEGs_1_AllcellsVsAllcells_from_MUTPCB_WTPCB
Agbl4	0.124762622721244	8.21527308926822	7.52413219585209	5.6694995900034996e-14	1.2300089028441399e-12	20.9317142942033	Glutamatergic	Agbl4	sig_DEGs_1_AllcellsVsAllcells_from_MUTPCB_WTPCB
Rps14	-0.124340360339833	8.45926479803505	-6.69156842690795	2.3019487994570496e-11	2.89597991045222e-10	15.1992346437029	Glutamatergic	Rps14	sig_DEGs_1_AllcellsVsAllcells_from_MUTPCB_WTPCB
Arhgap15	0.124125361236	7.771596272993	11.7227470889366	1.4248514110191598e-31	2.80513832045963e-29	60.4828208130696	Glutamatergic	Arhgap15	sig_DEGs_1_AllcellsVsAllcells_from_MUTPCB_WTPCB
Snrnp70	0.124115168026629	9.08078301834515	5.91996949406828	3.3043725392223902e-9	2.4189366380874e-8	10.5767739808199	Glutamatergic	Snrnp70	sig_DEGs_1_AllcellsVsAllcells_from_MUTPCB_WTPCB
Col19a1	0.124065022287914	7.73439879306753	12.404272938278	3.9838391088241896e-35	1.06847719634638e-32	68.5695746931639	Glutamatergic	Col19a1	sig_DEGs_1_AllcellsVsAllcells_from_MUTPCB_WTPCB
Slit2	0.123978805493416	7.84652321721936	9.89145300150153	5.50488953732025e-23	4.5277104790066e-21	40.9696953447317	Glutamatergic	Slit2	sig_DEGs_1_AllcellsVsAllcells_from_MUTPCB_WTPCB
Zfp950	-0.123922606214594	8.93528323088467	-5.90798960524852	3.5530843513604603e-9	2.57755307747066e-8	10.4715829353367	Glutamatergic	Zfp950	sig_DEGs_1_AllcellsVsAllcells_from_MUTPCB_WTPCB
Cntrob	0.123897846027024	7.85693229582447	9.52101652333238	2.02639862590703e-21	1.40979447259532e-19	37.4187900487553	Glutamatergic	Cntrob	sig_DEGs_1_AllcellsVsAllcells_from_MUTPCB_WTPCB
Rpl27a	-0.123869371703044	8.46747785220064	-6.51785463745913	7.405520047313459e-11	8.231024263998981e-10	14.0660716850164	Glutamatergic	Rpl27a	sig_DEGs_1_AllcellsVsAllcells_from_MUTPCB_WTPCB
Prrt2	0.123703849074817	7.90325274424977	10.8589886951682	2.39282039396808e-27	3.1405343411896e-25	50.9534367481745	Glutamatergic	Prrt2	sig_DEGs_1_AllcellsVsAllcells_from_MUTPCB_WTPCB
Ctsb	0.123659600685784	8.3196233180595	6.74506496705581	1.5968377182792198e-11	2.06074468720191e-10	15.5120951710414	Glutamatergic	Ctsb	sig_DEGs_1_AllcellsVsAllcells_from_MUTPCB_WTPCB
Rora	0.123341893794233	8.02249278273491	8.05426965759435	8.71621052461649e-16	2.69285796274713e-14	24.8140776122179	Glutamatergic	Rora	sig_DEGs_1_AllcellsVsAllcells_from_MUTPCB_WTPCB
Ndufa4	-0.12328358525348	8.86967780050532	-6.13373765599099	8.84249100344395e-10	7.438142659533351e-9	11.7951504422721	Glutamatergic	Ndufa4	sig_DEGs_1_AllcellsVsAllcells_from_MUTPCB_WTPCB
Porcn	0.123272019368372	7.92882214478144	9.15358108478841	6.35361036734789e-20	3.6178434910196896e-18	34.0859883750806	Glutamatergic	Porcn	sig_DEGs_1_AllcellsVsAllcells_from_MUTPCB_WTPCB
Rpl38	-0.123059890152263	8.58377380677327	-6.23270486934659	4.73169287740456e-10	4.29660001909955e-9	12.3195364393691	Glutamatergic	Rpl38	sig_DEGs_1_AllcellsVsAllcells_from_MUTPCB_WTPCB
Kcna1	0.123012042189103	8.10925735041379	7.24385741134813	4.61634575656508e-13	8.36567858758219e-12	18.7509944294185	Glutamatergic	Kcna1	sig_DEGs_1_AllcellsVsAllcells_from_MUTPCB_WTPCB
Zfp157	0.122820429780516	8.11311001192667	7.43594228766333	1.1058278853914799e-13	2.2662736264734e-12	20.1413746404364	Glutamatergic	Zfp157	sig_DEGs_1_AllcellsVsAllcells_from_MUTPCB_WTPCB
Ier5	0.122609024537699	7.93698967031792	9.11851006138299	8.767381283830529e-20	4.9017872519204796e-18	33.7871223723443	Glutamatergic	Ier5	sig_DEGs_1_AllcellsVsAllcells_from_MUTPCB_WTPCB
Myo5c	0.122600846119925	7.67484504881975	13.9277480832969	9.10909980803203e-44	4.32238464224207e-41	88.2859742576695	Glutamatergic	Myo5c	sig_DEGs_1_AllcellsVsAllcells_from_MUTPCB_WTPCB
Hnrnpm	0.12248565111995	8.030518835286	7.88183847830217	3.4921090442963803e-15	9.574069625740561e-14	23.4496497592296	Glutamatergic	Hnrnpm	sig_DEGs_1_AllcellsVsAllcells_from_MUTPCB_WTPCB
Ptprn	-0.122458523602006	8.66874076403736	-6.02224692470144	1.7683363706156501e-9	1.37904900440848e-8	11.0770122046795	Glutamatergic	Ptprn	sig_DEGs_1_AllcellsVsAllcells_from_MUTPCB_WTPCB
Lpgat1	0.122346511712992	8.30545401137848	6.53880374821574	6.44216274959278e-11	7.26057636077734e-10	14.1430870390188	Glutamatergic	Lpgat1	sig_DEGs_1_AllcellsVsAllcells_from_MUTPCB_WTPCB
Egfem1	-0.12232095363833	7.76770032567075	-13.1747615851827	2.24080400362563e-39	7.679318313165899e-37	78.3055943918223	Glutamatergic	Egfem1	sig_DEGs_1_AllcellsVsAllcells_from_MUTPCB_WTPCB
Zmynd8	0.122208500043847	8.64668644450492	5.87792460044598	4.26024595068098e-9	3.02649180665267e-8	10.2369166610791	Glutamatergic	Zmynd8	sig_DEGs_1_AllcellsVsAllcells_from_MUTPCB_WTPCB
Ptprk	0.122171942086188	8.3004516115435	6.33805216662376	2.40672625285609e-10	2.3453857838522803e-9	12.8677534314947	Glutamatergic	Ptprk	sig_DEGs_1_AllcellsVsAllcells_from_MUTPCB_WTPCB
Nrxn1	0.122066654401591	9.89882808821674	7.23221807204743	5.02810666632225e-13	9.00775817685959e-12	18.9400937739406	Glutamatergic	Nrxn1	sig_DEGs_1_AllcellsVsAllcells_from_MUTPCB_WTPCB
St6galnac5	-0.121780156513837	7.84418289791687	-11.525763130927	1.3956313641398199e-30	2.5075295169681e-28	58.2842648166618	Glutamatergic	St6galnac5	sig_DEGs_1_AllcellsVsAllcells_from_MUTPCB_WTPCB
Ypel3	0.121649659893208	8.72481550289042	5.94357357729889	2.86296051974365e-9	2.13121268617763e-8	10.6421313450104	Glutamatergic	Ypel3	sig_DEGs_1_AllcellsVsAllcells_from_MUTPCB_WTPCB
Per3	0.121608117775201	8.41071965384796	6.07956058433523	1.2401902203237601e-9	1.00310140809928e-8	11.341321255417	Glutamatergic	Per3	sig_DEGs_1_AllcellsVsAllcells_from_MUTPCB_WTPCB
Mapk8ip1	0.121511008744271	7.99172181350586	8.06781518687448	7.80632039199137e-16	2.43615118337592e-14	24.8801914530268	Glutamatergic	Mapk8ip1	sig_DEGs_1_AllcellsVsAllcells_from_MUTPCB_WTPCB
Exph5	0.121309133205265	7.85257758045464	9.73216511186799	2.63746139622428e-22	2.0085950863591198e-20	39.4336460359835	Glutamatergic	Exph5	sig_DEGs_1_AllcellsVsAllcells_from_MUTPCB_WTPCB
Rab3c	-0.121202152458908	8.27652692464662	-7.47712857237531	8.10202406403822e-14	1.6999552985157699e-12	20.5711090406591	Glutamatergic	Rab3c	sig_DEGs_1_AllcellsVsAllcells_from_MUTPCB_WTPCB
Atad2	0.121081069640023	7.77198704613473	11.0080228711778	4.70074231370179e-28	6.59029827707313e-26	52.4557900923472	Glutamatergic	Atad2	sig_DEGs_1_AllcellsVsAllcells_from_MUTPCB_WTPCB
Cox8a	-0.121052425582729	9.2824864330371	-6.18226523890511	6.51528425689373e-10	5.6766407936947e-9	12.150617587375	Glutamatergic	Cox8a	sig_DEGs_1_AllcellsVsAllcells_from_MUTPCB_WTPCB
Arf5	0.120975759651623	8.18594398126597	7.27995710557633	3.5387476438493e-13	6.62834654828696e-12	19.1279816832565	Glutamatergic	Arf5	sig_DEGs_1_AllcellsVsAllcells_from_MUTPCB_WTPCB
Chn2	0.120912673069313	7.73277944211917	11.376935986309	7.63408666738614e-30	1.29611383363897e-27	56.5109082573472	Glutamatergic	Chn2	sig_DEGs_1_AllcellsVsAllcells_from_MUTPCB_WTPCB
Chrm3	0.12078572494759	8.23166734716948	6.94378965465351	4.0057135970962996e-12	5.89266580507664e-11	16.7963445525332	Glutamatergic	Chrm3	sig_DEGs_1_AllcellsVsAllcells_from_MUTPCB_WTPCB
Igfbp6	0.120780690377067	7.89672299614187	9.84338741744927	8.855142137800159e-23	7.06350260354008e-21	40.5577064938814	Glutamatergic	Igfbp6	sig_DEGs_1_AllcellsVsAllcells_from_MUTPCB_WTPCB
A230050P20Rik	0.120723430146967	8.19862463813518	7.10051244982482	1.3100981032197599e-12	2.16663766739811e-11	17.8309952298538	Glutamatergic	A230050P20Rik	sig_DEGs_1_AllcellsVsAllcells_from_MUTPCB_WTPCB
Ndfip1	0.120642727775873	8.9335048794348	5.85809537943538	4.79974679698716e-9	3.36200280942636e-8	10.194799574924	Glutamatergic	Ndfip1	sig_DEGs_1_AllcellsVsAllcells_from_MUTPCB_WTPCB
Akap7	0.120581115407283	7.84982434169942	9.68432365184261	4.2021438518657497e-22	3.08255287899537e-20	38.9657330365026	Glutamatergic	Akap7	sig_DEGs_1_AllcellsVsAllcells_from_MUTPCB_WTPCB
Rpl19	-0.120580044203075	8.65683203662062	-6.27118073677714	3.70109397507881e-10	3.44183141220143e-9	12.5820787456415	Glutamatergic	Rpl19	sig_DEGs_1_AllcellsVsAllcells_from_MUTPCB_WTPCB
Rbm39	-0.12043838068082	9.84530203870781	-7.18535247361162	7.08327481688388e-13	1.2331428387700199e-11	18.635586396768	Glutamatergic	Rbm39	sig_DEGs_1_AllcellsVsAllcells_from_MUTPCB_WTPCB
Camkk2	0.120396370595039	8.31139201121485	6.49951851210773	8.363319754817689e-11	9.09351324222422e-10	13.8930136238075	Glutamatergic	Camkk2	sig_DEGs_1_AllcellsVsAllcells_from_MUTPCB_WTPCB
Lrrc45	0.120277342452068	7.88006778433906	9.45018688160514	3.97722468420553e-21	2.58254456161079e-19	36.7733578167426	Glutamatergic	Lrrc45	sig_DEGs_1_AllcellsVsAllcells_from_MUTPCB_WTPCB
Slf2	0.120002575266531	8.21002376179557	6.92540986946445	4.55958030836462e-12	6.628404806488269e-11	16.6173271396773	Glutamatergic	Slf2	sig_DEGs_1_AllcellsVsAllcells_from_MUTPCB_WTPCB
Syt13	0.11978685937652	8.07010267936558	7.53932476265217	5.04929276652731e-14	1.1110845652479699e-12	20.8822350206692	Glutamatergic	Syt13	sig_DEGs_1_AllcellsVsAllcells_from_MUTPCB_WTPCB
Cabp1	0.119635818810016	7.99542444814979	7.63292692870164	2.46091407570902e-14	5.77207552409012e-13	21.4975975806371	Glutamatergic	Cabp1	sig_DEGs_1_AllcellsVsAllcells_from_MUTPCB_WTPCB
Ubp1	0.119586057978765	8.04454274931167	7.26900099979901	3.83659398482515e-13	7.100000828317429e-12	18.8522758049148	Glutamatergic	Ubp1	sig_DEGs_1_AllcellsVsAllcells_from_MUTPCB_WTPCB
Auts2	-0.1194987881297	8.70715653156442	-5.72237450794566	1.07453365626086e-8	6.81470865070718e-8	9.35114911684517	Glutamatergic	Auts2	sig_DEGs_1_AllcellsVsAllcells_from_MUTPCB_WTPCB
Adam23	0.119484448123089	8.30389659877248	6.33686412645966	2.42528979236177e-10	2.3622322577603603e-9	12.849645254781	Glutamatergic	Adam23	sig_DEGs_1_AllcellsVsAllcells_from_MUTPCB_WTPCB
Slc48a1	0.118892045117001	7.97549274308182	8.35382501465643	7.301205088046451e-17	2.6862047983973704e-15	27.2026442218561	Glutamatergic	Slc48a1	sig_DEGs_1_AllcellsVsAllcells_from_MUTPCB_WTPCB
Btf3l4	0.118863384882724	8.12184158529464	7.82384276440258	5.53356210344457e-15	1.4504830068887399e-13	23.0973133270699	Glutamatergic	Btf3l4	sig_DEGs_1_AllcellsVsAllcells_from_MUTPCB_WTPCB
Slc39a10	0.118756106715013	8.98113627807246	5.5568791186025	2.80251792066284e-8	1.59628798521965e-7	8.51792122265176	Glutamatergic	Slc39a10	sig_DEGs_1_AllcellsVsAllcells_from_MUTPCB_WTPCB
Arl6ip1	-0.118731548173827	8.80748277571341	-5.88379882260545	4.1120894042171606e-9	2.9304841058504e-8	10.3041090710784	Glutamatergic	Arl6ip1	sig_DEGs_1_AllcellsVsAllcells_from_MUTPCB_WTPCB
Astn2	0.118685619092633	7.75134005511994	11.4851088668786	2.2247469761839397e-30	3.88407240955284e-28	57.744513798528	Glutamatergic	Astn2	sig_DEGs_1_AllcellsVsAllcells_from_MUTPCB_WTPCB
Ppp1r1b	0.118621730594631	7.72252252585966	11.8990809966483	1.7902940571777998e-32	3.8081818186359095e-30	62.5040805792157	Glutamatergic	Ppp1r1b	sig_DEGs_1_AllcellsVsAllcells_from_MUTPCB_WTPCB
Pla2g4e	0.118551062798117	7.7066917274823	13.0137654223682	1.81463444399245e-38	5.89151316149549e-36	76.1867177142662	Glutamatergic	Pla2g4e	sig_DEGs_1_AllcellsVsAllcells_from_MUTPCB_WTPCB
Epb41l2	0.118443939579888	7.76760279170659	10.7620657448277	6.81622739501545e-27	8.639801655627118e-25	49.8049005710667	Glutamatergic	Epb41l2	sig_DEGs_1_AllcellsVsAllcells_from_MUTPCB_WTPCB
Map7	0.118229075926967	8.18326160747227	6.29747165532148	3.12659935871255e-10	2.9596341551066203e-9	12.4721622202911	Glutamatergic	Map7	sig_DEGs_1_AllcellsVsAllcells_from_MUTPCB_WTPCB
Ube2d3	-0.118209033913654	8.63726867398897	-5.76616762534927	8.300984515737941e-9	5.43780599816801e-8	9.57686222013336	Glutamatergic	Ube2d3	sig_DEGs_1_AllcellsVsAllcells_from_MUTPCB_WTPCB
Dlgap2	0.118009356821551	8.66809230401751	5.90940033443201	3.5228757272664203e-9	2.55965206944611e-8	10.4275732820249	Glutamatergic	Dlgap2	sig_DEGs_1_AllcellsVsAllcells_from_MUTPCB_WTPCB
Crym	-0.11758532563851	7.813741865899	-11.5504105262937	1.05113702585587e-30	1.90709233338124e-28	58.5401844316439	Glutamatergic	Crym	sig_DEGs_1_AllcellsVsAllcells_from_MUTPCB_WTPCB
Zfp955a	0.11752719045019	7.90887042480393	9.80032200072748	1.35313735274558e-22	1.0701350363209299e-20	40.1432266853242	Glutamatergic	Zfp955a	sig_DEGs_1_AllcellsVsAllcells_from_MUTPCB_WTPCB
Cadm2	0.117283922408664	9.4988059831005	5.92336791035198	3.2369614499219104e-9	2.3771114520736e-8	10.6408644748838	Glutamatergic	Cadm2	sig_DEGs_1_AllcellsVsAllcells_from_MUTPCB_WTPCB
Atp5l	-0.117008594476262	8.50632951995366	-6.11673998300942	9.83559325737865e-10	8.19898598293015e-9	11.5845651711713	Glutamatergic	Atp5l	sig_DEGs_1_AllcellsVsAllcells_from_MUTPCB_WTPCB
Slc23a2	0.116895875377121	8.24268178146393	6.59108553553271	4.5412893825655696e-11	5.288930227423441e-10	14.434434322523	Glutamatergic	Slc23a2	sig_DEGs_1_AllcellsVsAllcells_from_MUTPCB_WTPCB
Msi2	0.116824271973789	7.98939651536148	7.43986236534085	1.07364370182128e-13	2.2101057114465598e-12	20.0436576870732	Glutamatergic	Msi2	sig_DEGs_1_AllcellsVsAllcells_from_MUTPCB_WTPCB
Zcchc18	-0.116821206061415	8.58184898707063	-6.02417302183076	1.7474685036973202e-9	1.36450008984906e-8	11.0600298002722	Glutamatergic	Zcchc18	sig_DEGs_1_AllcellsVsAllcells_from_MUTPCB_WTPCB
Rps16	-0.116821075410364	8.621637599046	-5.91228836026629	3.4618109742369205e-9	2.51924002710297e-8	10.4144425076533	Glutamatergic	Rps16	sig_DEGs_1_AllcellsVsAllcells_from_MUTPCB_WTPCB
Gm30382	0.116763354720616	8.07506876990697	7.3378183335183	2.30494632569039e-13	4.50477411648856e-12	19.4064329539383	Glutamatergic	Gm30382	sig_DEGs_1_AllcellsVsAllcells_from_MUTPCB_WTPCB
Hjurp	0.116760938498476	8.06263511170115	7.06587109446933	1.68066109678072e-12	2.7163593237575496e-11	17.4328972388849	Glutamatergic	Hjurp	sig_DEGs_1_AllcellsVsAllcells_from_MUTPCB_WTPCB
Rpl28	-0.116674882676788	8.50314018144547	-6.20845736795456	5.519892277700681e-10	4.91583861843738e-9	12.1423241102269	Glutamatergic	Rpl28	sig_DEGs_1_AllcellsVsAllcells_from_MUTPCB_WTPCB
Timm9	0.11652513280473	8.63100294332366	5.75167042416925	9.04325833889947e-9	5.87208908139206e-8	9.50643236329041	Glutamatergic	Timm9	sig_DEGs_1_AllcellsVsAllcells_from_MUTPCB_WTPCB
Nemf	0.11651504587967	8.07490738148264	7.11241111274122	1.20234915124252e-12	2.0099975964674e-11	17.7688859034488	Glutamatergic	Nemf	sig_DEGs_1_AllcellsVsAllcells_from_MUTPCB_WTPCB
Ptgds	0.116261527589808	7.76566206931175	8.74097990178063	2.6033193513206003e-18	1.19545974976524e-16	30.2819968727976	Glutamatergic	Ptgds	sig_DEGs_1_AllcellsVsAllcells_from_MUTPCB_WTPCB
Pip5k1c	0.116243809486528	8.02290814301428	7.82560449160681	5.45698570787232e-15	1.43243939730334e-13	23.0042620501122	Glutamatergic	Pip5k1c	sig_DEGs_1_AllcellsVsAllcells_from_MUTPCB_WTPCB
Ctxn1	-0.116133024537424	8.77724420443277	-5.91145410903543	3.4793438254823403e-9	2.5300093058694e-8	10.4571219440708	Glutamatergic	Ctxn1	sig_DEGs_1_AllcellsVsAllcells_from_MUTPCB_WTPCB
Kcnk2	0.115989920030158	7.90485727959501	8.34481500932874	7.87658549893009e-17	2.88071326567589e-15	27.0482992478692	Glutamatergic	Kcnk2	sig_DEGs_1_AllcellsVsAllcells_from_MUTPCB_WTPCB
Dixdc1	0.115944458630171	7.97064697453838	7.63508465668581	2.4202351095231102e-14	5.68386687015668e-13	21.4882997738572	Glutamatergic	Dixdc1	sig_DEGs_1_AllcellsVsAllcells_from_MUTPCB_WTPCB
Ddb2	0.115727415244324	7.8842923010127	9.08065779619518	1.23944966805105e-19	6.7462516343978895e-18	33.3852310119798	Glutamatergic	Ddb2	sig_DEGs_1_AllcellsVsAllcells_from_MUTPCB_WTPCB
Edil3	0.115687383955287	8.41496241808984	5.76773814838129	8.224222146304291e-9	5.39324787524831e-8	9.52068645111399	Glutamatergic	Edil3	sig_DEGs_1_AllcellsVsAllcells_from_MUTPCB_WTPCB
Ephb6	0.115650551676167	7.86804616887793	8.83388138428807	1.14473883091065e-18	5.5168064595917904e-17	31.1803460895286	Glutamatergic	Ephb6	sig_DEGs_1_AllcellsVsAllcells_from_MUTPCB_WTPCB
Cipc	0.115577953139917	7.96661975023994	7.79735366634851	6.820932390669921e-15	1.7654290184858399e-13	22.7237649909841	Glutamatergic	Cipc	sig_DEGs_1_AllcellsVsAllcells_from_MUTPCB_WTPCB
Atad2b	0.115451806787833	7.87905986470745	8.59493439002332	9.31363042503059e-18	3.91722828740037e-16	29.1232365488716	Glutamatergic	Atad2b	sig_DEGs_1_AllcellsVsAllcells_from_MUTPCB_WTPCB
Ptprz1	-0.11540022457522	7.72564834075478	-13.8486073026762	2.7038811844981295e-43	1.22043963903225e-40	87.2325486556436	Glutamatergic	Ptprz1	sig_DEGs_1_AllcellsVsAllcells_from_MUTPCB_WTPCB
March2	0.115343299434192	7.94945593146134	8.13804911510939	4.3948142360339004e-16	1.43187380725428e-14	25.4008630722284	Glutamatergic	March2	sig_DEGs_1_AllcellsVsAllcells_from_MUTPCB_WTPCB
Zdbf2	-0.115154732244187	7.82809044109713	-9.98876788643229	2.0883319345536797e-23	1.83159577160428e-21	41.920832124615	Glutamatergic	Zdbf2	sig_DEGs_1_AllcellsVsAllcells_from_MUTPCB_WTPCB
Zfr2	0.115089157492395	7.86492099968301	8.80773691733681	1.44374652028633e-18	6.85076233446637e-17	30.9462996882615	Glutamatergic	Zfr2	sig_DEGs_1_AllcellsVsAllcells_from_MUTPCB_WTPCB
Nyap2	0.115050450376861	8.14412830189614	7.08421320159685	1.4732121453857298e-12	2.4062898466468096e-11	17.6733575942509	Glutamatergic	Nyap2	sig_DEGs_1_AllcellsVsAllcells_from_MUTPCB_WTPCB
Kcnh5	0.115033779082903	7.86080376541595	9.0052170486653509	2.4609372347259296e-19	1.31183856593212e-17	32.6917750581218	Glutamatergic	Kcnh5	sig_DEGs_1_AllcellsVsAllcells_from_MUTPCB_WTPCB
Fubp3	0.115021291617931	7.84422326023477	9.37379204470463	8.186168128843799e-21	5.152830863686509e-19	36.0289244898272	Glutamatergic	Fubp3	sig_DEGs_1_AllcellsVsAllcells_from_MUTPCB_WTPCB
Usp48	0.114805904252634	8.10402184405824	7.09575229049383	1.35580919215395e-12	2.2302759920000898e-11	17.682657131557	Glutamatergic	Usp48	sig_DEGs_1_AllcellsVsAllcells_from_MUTPCB_WTPCB
Slc2a13	0.114695083608398	8.06954464761761	7.12923244709246	1.06471916687003e-12	1.79450755028204e-11	17.8989015433685	Glutamatergic	Slc2a13	sig_DEGs_1_AllcellsVsAllcells_from_MUTPCB_WTPCB
Appl2	0.114669969910519	7.72488826863274	10.7848554557374	5.33333308711994e-27	6.854073757655669e-25	50.0159569425434	Glutamatergic	Appl2	sig_DEGs_1_AllcellsVsAllcells_from_MUTPCB_WTPCB
Fgf14	0.114576152601255	7.85329316580745	9.28016676355859	1.96762352295525e-20	1.19779081959901e-18	35.17208395533	Glutamatergic	Fgf14	sig_DEGs_1_AllcellsVsAllcells_from_MUTPCB_WTPCB
Stag1	0.114543289118197	8.1714038400616	6.53208997162966	6.73672020007164e-11	7.55116559797249e-10	13.9514258551754	Glutamatergic	Stag1	sig_DEGs_1_AllcellsVsAllcells_from_MUTPCB_WTPCB
Fap	0.114522709383371	7.71859687385964	11.105534614758	1.60221275106871e-28	2.3346889111242098e-26	53.4850155109897	Glutamatergic	Fap	sig_DEGs_1_AllcellsVsAllcells_from_MUTPCB_WTPCB
Tsen15	0.114328964542514	7.88339548254212	9.19499225755154	4.33733430427076e-20	2.53207282759731e-18	34.4201887062318	Glutamatergic	Tsen15	sig_DEGs_1_AllcellsVsAllcells_from_MUTPCB_WTPCB
Rpl32	-0.114116390404611	8.44605094578262	-6.24602909705584	4.3465171908209303e-10	3.98595872811359e-9	12.3466951904151	Glutamatergic	Rpl32	sig_DEGs_1_AllcellsVsAllcells_from_MUTPCB_WTPCB
Fhl2	0.114105710917374	7.88758401651583	9.51538584999758	2.13837014741957e-21	1.47110326944783e-19	37.3952476983089	Glutamatergic	Fhl2	sig_DEGs_1_AllcellsVsAllcells_from_MUTPCB_WTPCB
Vps37b	0.113983910140955	7.81805280913039	10.4051167781621	2.9780925817192002e-25	3.3605232510546e-23	46.106878564133	Glutamatergic	Vps37b	sig_DEGs_1_AllcellsVsAllcells_from_MUTPCB_WTPCB
Gm5141	0.113981703147897	7.84930500624526	9.5040699859532	2.3822356941065102e-21	1.6267768913334e-19	37.2522129061999	Glutamatergic	Gm5141	sig_DEGs_1_AllcellsVsAllcells_from_MUTPCB_WTPCB
Itpr1	0.113746089571837	8.65122639569599	5.43751477123072	5.50427753773267e-8	2.87097407309134e-7	7.78234015107472	Glutamatergic	Itpr1	sig_DEGs_1_AllcellsVsAllcells_from_MUTPCB_WTPCB
Rapgef4	0.113686933852797	8.38994457451587	5.86753327278265	4.53515387260407e-9	3.20089845791041e-8	10.0767435085186	Glutamatergic	Rapgef4	sig_DEGs_1_AllcellsVsAllcells_from_MUTPCB_WTPCB
Sfswap	0.11364027401066	8.14749409890902	6.68552624023037	2.3986097236130398e-11	3.00329306800967e-10	14.9226856316075	Glutamatergic	Sfswap	sig_DEGs_1_AllcellsVsAllcells_from_MUTPCB_WTPCB
Galnt11	-0.113450612350778	8.46489151627743	-5.90918692034507	3.52742955962984e-9	2.56195492270447e-8	10.3323463085918	Glutamatergic	Galnt11	sig_DEGs_1_AllcellsVsAllcells_from_MUTPCB_WTPCB
Sept7	0.113310039400181	8.95518912593937	5.30196927392396	1.16508163286839e-7	5.41597606075419e-7	7.15085508703292	Glutamatergic	Sept7	sig_DEGs_1_AllcellsVsAllcells_from_MUTPCB_WTPCB
Lrrfip2	0.113062154189761	7.97329049959187	7.89439763157783	3.1594276756431305e-15	8.76587234864344e-14	23.4897452538777	Glutamatergic	Lrrfip2	sig_DEGs_1_AllcellsVsAllcells_from_MUTPCB_WTPCB
Lmtk2	0.112788548265609	8.15944587298857	6.88007229711582	6.26695294391414e-12	8.83808616383588e-11	16.2726534521307	Glutamatergic	Lmtk2	sig_DEGs_1_AllcellsVsAllcells_from_MUTPCB_WTPCB
Hspa5	-0.112663695683061	8.48280188549631	-6.18523599925084	6.39412587411504e-10	5.585157113533971e-9	11.995002305071	Glutamatergic	Hspa5	sig_DEGs_1_AllcellsVsAllcells_from_MUTPCB_WTPCB
Pde8b	0.112638534443329	7.90339745279221	8.34502035298412	7.86298723728236e-17	2.88071326567589e-15	27.0512733054685	Glutamatergic	Pde8b	sig_DEGs_1_AllcellsVsAllcells_from_MUTPCB_WTPCB
Bdp1	0.112613142033309	8.13337132519818	6.98749193800077	2.94017204350542e-12	4.47089760370677e-11	16.9613903458668	Glutamatergic	Bdp1	sig_DEGs_1_AllcellsVsAllcells_from_MUTPCB_WTPCB
Srebf2	0.112605137452809	8.00251108080971	7.39346962892332	1.52143084560946e-13	3.0570683201790002e-12	19.7227449154459	Glutamatergic	Srebf2	sig_DEGs_1_AllcellsVsAllcells_from_MUTPCB_WTPCB
Rgs4	0.112389602900716	8.20419802974524	6.14538512107878	8.21918397735336e-10	6.9997339477635206e-9	11.6021777655978	Glutamatergic	Rgs4	sig_DEGs_1_AllcellsVsAllcells_from_MUTPCB_WTPCB
Spag9	0.112378134819231	8.75004426188985	5.33068620586995	9.95415437701335e-8	4.76121945983482e-7	7.24526714962597	Glutamatergic	Spag9	sig_DEGs_1_AllcellsVsAllcells_from_MUTPCB_WTPCB
Fth1	-0.112358346438734	9.43517245122518	-5.78457282844336	7.443556318438261e-9	4.95505227442512e-8	9.84258547866206	Glutamatergic	Fth1	sig_DEGs_1_AllcellsVsAllcells_from_MUTPCB_WTPCB
Elavl2	0.112282370842124	8.15054548886899	6.68087454257929	2.47572282208214e-11	3.08523411080486e-10	14.9061406723914	Glutamatergic	Elavl2	sig_DEGs_1_AllcellsVsAllcells_from_MUTPCB_WTPCB
Clasp2	0.112087163057122	8.54873452811206	5.45588188677188	4.96569866450485e-8	2.62541906794575e-7	7.84311978203923	Glutamatergic	Clasp2	sig_DEGs_1_AllcellsVsAllcells_from_MUTPCB_WTPCB
Rps11	-0.112063306516577	8.3845977086023	-6.22050378175157	5.113495717097881e-10	4.593706395175411e-9	12.1452055423358	Glutamatergic	Rps11	sig_DEGs_1_AllcellsVsAllcells_from_MUTPCB_WTPCB
Tecpr1	0.11197713694621	8.00964155848977	7.52751971963971	5.5250279621354103e-14	1.20289608785033e-12	20.7165616930193	Glutamatergic	Tecpr1	sig_DEGs_1_AllcellsVsAllcells_from_MUTPCB_WTPCB
Itm2b	0.111881233781595	9.0135110453043	5.392406019657	7.07832945138177e-8	3.57103619632906e-7	7.64022560366993	Glutamatergic	Itm2b	sig_DEGs_1_AllcellsVsAllcells_from_MUTPCB_WTPCB
Fam49b	0.111874060708653	8.31507303847627	6.06767763682162	1.33520119139085e-9	1.0729150346452e-8	11.2111017127568	Glutamatergic	Fam49b	sig_DEGs_1_AllcellsVsAllcells_from_MUTPCB_WTPCB
Rasgrf1	-0.111792685085756	8.41588235128656	-6.162024574533	7.40249052183164e-10	6.362772391872561e-9	11.8143830536219	Glutamatergic	Rasgrf1	sig_DEGs_1_AllcellsVsAllcells_from_MUTPCB_WTPCB
Camk1	0.111736333924622	7.95932685174955	8.06366484314058	8.074681628746319e-16	2.50301605061272e-14	24.8130436628712	Glutamatergic	Camk1	sig_DEGs_1_AllcellsVsAllcells_from_MUTPCB_WTPCB
Rasgrf2	0.11167394350255	7.9486424433626	7.90272636005745	2.9562283135344603e-15	8.2890850257983e-14	23.5270503151903	Glutamatergic	Rasgrf2	sig_DEGs_1_AllcellsVsAllcells_from_MUTPCB_WTPCB
Plxnd1	0.111610650468778	7.77845483932908	10.3034898554832	8.53504822364329e-25	9.130034822355069e-23	45.0338430474361	Glutamatergic	Plxnd1	sig_DEGs_1_AllcellsVsAllcells_from_MUTPCB_WTPCB
Prpf38b	0.111545043924618	8.10876697514292	6.83069248433479	8.84135176551061e-12	1.21019272021109e-10	15.857571935143	Glutamatergic	Prpf38b	sig_DEGs_1_AllcellsVsAllcells_from_MUTPCB_WTPCB
Gm32856	0.111442097260558	7.72468383948064	11.1958054919909	5.86731771766222e-29	8.93085399364583e-27	54.4831025929818	Glutamatergic	Gm32856	sig_DEGs_1_AllcellsVsAllcells_from_MUTPCB_WTPCB
Ablim2	0.111279900775019	8.09798336493009	6.83713467101444	8.45430252412564e-12	1.16150944700423e-10	15.8887863118618	Glutamatergic	Ablim2	sig_DEGs_1_AllcellsVsAllcells_from_MUTPCB_WTPCB
Papd4	0.111099507218976	8.05191627484284	7.12240767211587	1.1185868756641499e-12	1.87845451189117e-11	17.816374407682	Glutamatergic	Papd4	sig_DEGs_1_AllcellsVsAllcells_from_MUTPCB_WTPCB
Matk	0.111054308836019	8.57443144366392	5.60838687546586	2.08547016108813e-8	1.22558624328666e-7	8.68549500465524	Glutamatergic	Matk	sig_DEGs_1_AllcellsVsAllcells_from_MUTPCB_WTPCB
Mdm4	0.110969237075855	8.4234637729147	5.57210175150719	2.56881715989546e-8	1.4736060248303e-7	8.4210454398286	Glutamatergic	Mdm4	sig_DEGs_1_AllcellsVsAllcells_from_MUTPCB_WTPCB
C1qtnf4	0.110959841621897	7.97845835389546	7.59796197651158	3.2220014884718e-14	7.37037818858581e-13	21.2142154975839	Glutamatergic	C1qtnf4	sig_DEGs_1_AllcellsVsAllcells_from_MUTPCB_WTPCB
Ubn2	-0.110942394844168	8.56802567489667	-5.373091235026	7.8784506669976e-8	3.90462260427042e-7	7.38865202191773	Glutamatergic	Ubn2	sig_DEGs_1_AllcellsVsAllcells_from_MUTPCB_WTPCB
Celf4	-0.110841629078207	8.95481738385208	-5.3214763446093	1.04703996818468e-7	4.96904981691252e-7	7.24165915888852	Glutamatergic	Celf4	sig_DEGs_1_AllcellsVsAllcells_from_MUTPCB_WTPCB
Zc3h7a	0.110817668273695	8.15819137170665	6.42899566512383	1.33114091986701e-10	1.37928857016008e-9	13.2728054647429	Glutamatergic	Zc3h7a	sig_DEGs_1_AllcellsVsAllcells_from_MUTPCB_WTPCB
Ralbp1	0.110793178731255	7.9863063677726	7.70247010754793	1.43483083361492e-14	3.48464296678184e-13	22.0175163938311	Glutamatergic	Ralbp1	sig_DEGs_1_AllcellsVsAllcells_from_MUTPCB_WTPCB
Cdc42	-0.110689851673115	8.90171449377248	-5.45995266843436	4.85344101489212e-8	2.57874761474572e-7	7.96346883594544	Glutamatergic	Cdc42	sig_DEGs_1_AllcellsVsAllcells_from_MUTPCB_WTPCB
Nrp2	-0.110673314217859	7.75894917326468	-12.0435982095696	3.19858316296593e-33	7.492782280233849e-31	64.2387609374553	Glutamatergic	Nrp2	sig_DEGs_1_AllcellsVsAllcells_from_MUTPCB_WTPCB
Cacna1d	0.110671080903147	8.01047119022427	7.39214186691713	1.53663850643237e-13	3.0842768112838995e-12	19.7154812017752	Glutamatergic	Cacna1d	sig_DEGs_1_AllcellsVsAllcells_from_MUTPCB_WTPCB
Usp3	0.110669797223161	7.76912565334269	10.0434310335035	1.2067080601836899e-23	1.10006597841179e-21	42.4076250357539	Glutamatergic	Usp3	sig_DEGs_1_AllcellsVsAllcells_from_MUTPCB_WTPCB
Lin7a	0.110648455027317	7.95553242043104	8.17678485878734	3.19479147564313e-16	1.06527587474327e-14	25.7263891277051	Glutamatergic	Lin7a	sig_DEGs_1_AllcellsVsAllcells_from_MUTPCB_WTPCB
Atp2c1	-0.110554145883466	8.99083686082542	-5.28113342993079	1.30537038680445e-7	5.97488244288854e-7	7.04130408881583	Glutamatergic	Atp2c1	sig_DEGs_1_AllcellsVsAllcells_from_MUTPCB_WTPCB
Sigmar1	0.11051261511137	7.94933445220447	8.76336518755624	2.1373772231103797e-18	9.98846032597998e-17	30.644954318252	Glutamatergic	Sigmar1	sig_DEGs_1_AllcellsVsAllcells_from_MUTPCB_WTPCB
Tmx4	0.110479080854642	8.74638029663289	5.48727435096615	4.16120675508853e-8	2.25960364464989e-7	8.07899018789227	Glutamatergic	Tmx4	sig_DEGs_1_AllcellsVsAllcells_from_MUTPCB_WTPCB
Neurod6	-0.110379948881794	8.31053134828381	-5.83903450723896	5.38071317194414e-9	3.72725198028271e-8	9.80790515949909	Glutamatergic	Neurod6	sig_DEGs_1_AllcellsVsAllcells_from_MUTPCB_WTPCB
Nkain3	-0.110377808065842	7.73405235898962	-13.4235543645684	8.42432755335633e-41	3.24792928546692e-38	81.5359203796825	Glutamatergic	Nkain3	sig_DEGs_1_AllcellsVsAllcells_from_MUTPCB_WTPCB
Diras2	0.110375195018262	7.93990506728214	8.24436473545913	1.82515501831962e-16	6.3489320994403805e-15	26.2579497251177	Glutamatergic	Diras2	sig_DEGs_1_AllcellsVsAllcells_from_MUTPCB_WTPCB
Ryr3	-0.11031899408963	7.90112346015893	-8.57640331742045	1.0932501723099e-17	4.54711344354401e-16	29.0063079202181	Glutamatergic	Ryr3	sig_DEGs_1_AllcellsVsAllcells_from_MUTPCB_WTPCB
Krt12	0.110181751895352	7.78207500783291	10.2197911267177	2.01628955110702e-24	1.9953718948014198e-22	44.1888190906191	Glutamatergic	Krt12	sig_DEGs_1_AllcellsVsAllcells_from_MUTPCB_WTPCB
Zmat4	0.110151963847002	7.99284567278463	7.03646895926812	2.07443121170442e-12	3.2630958643884696e-11	17.1601490929473	Glutamatergic	Zmat4	sig_DEGs_1_AllcellsVsAllcells_from_MUTPCB_WTPCB
Slc38a1	0.109904516862372	8.07122067815815	6.76737848789122	1.3697909062392398e-11	1.79817291657701e-10	15.3912503043913	Glutamatergic	Slc38a1	sig_DEGs_1_AllcellsVsAllcells_from_MUTPCB_WTPCB
Cntln	0.109892685709645	7.77677060052002	10.3727818839082	4.167715795466339e-25	4.61842805454492e-23	45.7421679650221	Glutamatergic	Cntln	sig_DEGs_1_AllcellsVsAllcells_from_MUTPCB_WTPCB
Ptcd3	0.109793034207842	8.13244307299244	6.32627824780752	2.5969933108602503e-10	2.50573296198017e-9	12.5878080167361	Glutamatergic	Ptcd3	sig_DEGs_1_AllcellsVsAllcells_from_MUTPCB_WTPCB
Ptpn4	0.109760608070117	8.05507420890157	6.97498313225593	3.2129011137967898e-12	4.8406099847459496e-11	16.7905841570031	Glutamatergic	Ptpn4	sig_DEGs_1_AllcellsVsAllcells_from_MUTPCB_WTPCB
Homer1	0.109742063712604	8.75412269664085	5.02643437690324	5.06587196188367e-7	1.78263978943942e-6	5.69497198057321	Glutamatergic	Homer1	sig_DEGs_1_AllcellsVsAllcells_from_MUTPCB_WTPCB
Rps10	-0.109664454695146	8.43203473027509	-5.95134455760465	2.73062657316019e-9	2.04008782248294e-8	10.55835115217	Glutamatergic	Rps10	sig_DEGs_1_AllcellsVsAllcells_from_MUTPCB_WTPCB
Psmd4	0.109561904105309	8.00997359526253	8.07150655672542	7.57503330333717e-16	2.3759926493484402e-14	24.9329194935377	Glutamatergic	Psmd4	sig_DEGs_1_AllcellsVsAllcells_from_MUTPCB_WTPCB
Srcin1	0.109521461788807	8.37918572922121	5.55561100594204	2.8228915207054e-8	1.60640930141987e-7	8.30553526400668	Glutamatergic	Srcin1	sig_DEGs_1_AllcellsVsAllcells_from_MUTPCB_WTPCB
Nrg1	0.109519783646923	7.84654939321521	9.01229624417647	2.30807945754569e-19	1.23448897229308e-17	32.737607182272	Glutamatergic	Nrg1	sig_DEGs_1_AllcellsVsAllcells_from_MUTPCB_WTPCB
Satb2	0.109434710591215	7.99112027092171	7.55309938603034	4.54494033373343e-14	1.012137976126e-12	20.9073346698769	Glutamatergic	Satb2	sig_DEGs_1_AllcellsVsAllcells_from_MUTPCB_WTPCB
Ndufv1	0.109388837169679	7.96543622444947	8.1467823381301	4.09044409603067e-16	1.34215883760893e-14	25.4890627286361	Glutamatergic	Ndufv1	sig_DEGs_1_AllcellsVsAllcells_from_MUTPCB_WTPCB
Cadm1	-0.109380844770881	8.30099042832402	-6.09207835198404	1.1472367822663802e-9	9.361007007328761e-9	11.2789763262764	Glutamatergic	Cadm1	sig_DEGs_1_AllcellsVsAllcells_from_MUTPCB_WTPCB
Cux2	0.10937582200211	7.82603334854563	8.52276167972822	1.73530551425258e-17	7.01169516304764e-16	28.4623689554095	Glutamatergic	Cux2	sig_DEGs_1_AllcellsVsAllcells_from_MUTPCB_WTPCB
Cyfip2	0.109280877659323	8.73616956505977	5.38904540549582	7.21164540020298e-8	3.62955425009944e-7	7.54935980807326	Glutamatergic	Cyfip2	sig_DEGs_1_AllcellsVsAllcells_from_MUTPCB_WTPCB
Sel1l3	0.109195333312028	7.99234965848934	6.9581827100259	3.61855835540252e-12	5.3960548690635796e-11	16.608906166529	Glutamatergic	Sel1l3	sig_DEGs_1_AllcellsVsAllcells_from_MUTPCB_WTPCB
Rab10os	0.109138280658927	7.87816388461441	8.88254896327042	7.4187519404392395e-19	3.68073521205814e-17	31.6158641726148	Glutamatergic	Rab10os	sig_DEGs_1_AllcellsVsAllcells_from_MUTPCB_WTPCB
Akt3	0.109126550120449	7.9968446231073	7.49829353183504	6.90069513162174e-14	1.47294422267349e-12	20.4866941225331	Glutamatergic	Akt3	sig_DEGs_1_AllcellsVsAllcells_from_MUTPCB_WTPCB
Ncam2	0.109119649940888	8.21594039930853	6.0674750527577	1.3368809602498e-9	1.07379856989508e-8	11.1079813572993	Glutamatergic	Ncam2	sig_DEGs_1_AllcellsVsAllcells_from_MUTPCB_WTPCB
Klf9	0.1089728451347	8.11438596619555	6.63683834233778	3.3369221925457004e-11	4.02300209089582e-10	14.5789646522591	Glutamatergic	Klf9	sig_DEGs_1_AllcellsVsAllcells_from_MUTPCB_WTPCB
Erc2	0.108968610282492	8.59937265147513	5.42303434643211	5.96839307993266e-8	3.08954076467787e-7	7.68401343148236	Glutamatergic	Erc2	sig_DEGs_1_AllcellsVsAllcells_from_MUTPCB_WTPCB
Rrbp1	0.108942408539408	7.81405173501603	9.15198498814197	6.44757525153594e-20	3.66008673634736e-18	33.9664609526949	Glutamatergic	Rrbp1	sig_DEGs_1_AllcellsVsAllcells_from_MUTPCB_WTPCB
Pde7a	0.108942075580849	7.93521105691836	7.32801892536604	2.47909450384953e-13	4.80902755641923e-12	19.1678864499392	Glutamatergic	Pde7a	sig_DEGs_1_AllcellsVsAllcells_from_MUTPCB_WTPCB
AW549877	0.108816979289202	7.85690719592314	8.66972948164141	4.86101898022905e-18	2.1624523376951598e-16	29.742855908966	Glutamatergic	AW549877	sig_DEGs_1_AllcellsVsAllcells_from_MUTPCB_WTPCB
Satb1	0.108608441062584	8.10656789136419	6.09988705219866	1.09273026413322e-9	8.98758500802195e-9	11.1869988769646	Glutamatergic	Satb1	sig_DEGs_1_AllcellsVsAllcells_from_MUTPCB_WTPCB
Foxp1	0.108512047592418	8.24085886491262	5.80244405619941	6.693742641622641e-9	4.52261414114161e-8	9.58806752434745	Glutamatergic	Foxp1	sig_DEGs_1_AllcellsVsAllcells_from_MUTPCB_WTPCB
Osbpl9	0.108470809685622	8.38821838185037	5.45625276472413	4.9553678431115e-8	2.62086416989487e-7	7.77090999456556	Glutamatergic	Osbpl9	sig_DEGs_1_AllcellsVsAllcells_from_MUTPCB_WTPCB
Sema7a	0.108316917878224	7.83841273946914	8.52706421764853	1.6723463393194702e-17	6.772087823948801e-16	28.5103533946318	Glutamatergic	Sema7a	sig_DEGs_1_AllcellsVsAllcells_from_MUTPCB_WTPCB
Slc4a4	0.108108401971402	7.79823397638105	8.48128569998329	2.4756745528625e-17	9.64522805795231e-16	28.0871638292878	Glutamatergic	Slc4a4	sig_DEGs_1_AllcellsVsAllcells_from_MUTPCB_WTPCB
Nrxn3	0.108029707357302	9.10796003680565	4.9916449709578	6.06723835512876e-7	2.05078197260297e-6	5.61877988624375	Glutamatergic	Nrxn3	sig_DEGs_1_AllcellsVsAllcells_from_MUTPCB_WTPCB
Serpinb8	0.1079958762107	7.76139892711629	9.83310292784104	9.800370649921609e-23	7.78393387328109e-21	40.3338810324762	Glutamatergic	Serpinb8	sig_DEGs_1_AllcellsVsAllcells_from_MUTPCB_WTPCB
Scn4b	0.107966383364332	7.67326680987335	14.0028066352361	3.2281204249220397e-44	1.57209464693703e-41	89.3172122329217	Glutamatergic	Scn4b	sig_DEGs_1_AllcellsVsAllcells_from_MUTPCB_WTPCB
Trappc12	0.107922813540599	7.81739066173838	9.21677313945998	3.5459233057585897e-20	2.0965129934942e-18	34.5589493926443	Glutamatergic	Trappc12	sig_DEGs_1_AllcellsVsAllcells_from_MUTPCB_WTPCB
Sept8	0.107799629785916	8.12293056087205	6.41281297436782	1.47994558444376e-10	1.5156542880861302e-9	13.1244064319821	Glutamatergic	Sept8	sig_DEGs_1_AllcellsVsAllcells_from_MUTPCB_WTPCB
Arap2	0.107686320228771	8.43094619182367	5.34904551069085	8.99755934323869e-8	4.36001134344004e-7	7.22345526371767	Glutamatergic	Arap2	sig_DEGs_1_AllcellsVsAllcells_from_MUTPCB_WTPCB
Chga	0.107551912042835	7.96106697020872	8.76199843705198	2.16329837020921e-18	1.00841308914589e-16	30.6449758253474	Glutamatergic	Chga	sig_DEGs_1_AllcellsVsAllcells_from_MUTPCB_WTPCB
Nt5c	0.107328875341027	8.0142514540221	7.66265117194725	1.95525251089487e-14	4.66287409363666e-13	21.7436692672769	Glutamatergic	Nt5c	sig_DEGs_1_AllcellsVsAllcells_from_MUTPCB_WTPCB
Gps2	0.107297135026585	7.86765356860053	8.82518197341569	1.23672688019625e-18	5.89867722807006e-17	31.1019669624036	Glutamatergic	Gps2	sig_DEGs_1_AllcellsVsAllcells_from_MUTPCB_WTPCB
2610044O15Rik8	0.107295562439568	7.99625026109514	7.43239120787204	1.13579999102816e-13	2.32255410320078e-12	20.0012908575285	Glutamatergic	2610044O15Rik8	sig_DEGs_1_AllcellsVsAllcells_from_MUTPCB_WTPCB
Enpp5	0.107217234241391	8.180481343962	6.4857429799722	9.161582516408009e-11	9.8975041476151e-10	13.6709475471607	Glutamatergic	Enpp5	sig_DEGs_1_AllcellsVsAllcells_from_MUTPCB_WTPCB
Adcy9	0.107158058678913	7.82567690800976	9.91941575362623	4.17060493784154e-23	3.47663130539169e-21	41.2272359130166	Glutamatergic	Adcy9	sig_DEGs_1_AllcellsVsAllcells_from_MUTPCB_WTPCB
Ogt	-0.107087535937879	9.40643860567568	-5.37512003529955	7.79045468691123e-8	3.87033971640213e-7	7.61052318554151	Glutamatergic	Ogt	sig_DEGs_1_AllcellsVsAllcells_from_MUTPCB_WTPCB
Nsmce2	0.106967572291815	7.98689546310786	7.63704258531496	2.38389578493948e-14	5.60563855096443e-13	21.5201783576764	Glutamatergic	Nsmce2	sig_DEGs_1_AllcellsVsAllcells_from_MUTPCB_WTPCB
Eif1	-0.10659513808336	9.18280912592153	-5.32080703195859	1.05089107861383e-7	4.98277998996349e-7	7.29082736332516	Glutamatergic	Eif1	sig_DEGs_1_AllcellsVsAllcells_from_MUTPCB_WTPCB
Serinc1	-0.10653951928678	9.03705034501215	-5.23459781532004	1.68019383246368e-7	7.36467718227685e-7	6.81364780214618	Glutamatergic	Serinc1	sig_DEGs_1_AllcellsVsAllcells_from_MUTPCB_WTPCB
Uvrag	0.106535198761666	8.09003302486924	6.66485848476882	2.7602492599560096e-11	3.39184414374143e-10	14.7395418675452	Glutamatergic	Uvrag	sig_DEGs_1_AllcellsVsAllcells_from_MUTPCB_WTPCB
Sfxn5	0.106444795802796	7.74094640615015	10.5603773331641	5.84769844402206e-26	6.89283486656512e-24	47.6585596713775	Glutamatergic	Sfxn5	sig_DEGs_1_AllcellsVsAllcells_from_MUTPCB_WTPCB
Me3	0.10643558370209	8.25618390613276	6.03153262963652	1.66992041063317e-9	1.31113903772497e-8	10.9222466874324	Glutamatergic	Me3	sig_DEGs_1_AllcellsVsAllcells_from_MUTPCB_WTPCB
Mfsd11	0.106394209997973	7.89352078139213	8.48962116662831	2.30535802796633e-17	9.11601616785149e-16	28.244979781658	Glutamatergic	Mfsd11	sig_DEGs_1_AllcellsVsAllcells_from_MUTPCB_WTPCB
Gcnt2	0.106389374673395	7.8002320458954	10.1498373067453	4.11466209971474e-24	3.88499677639393e-22	43.4982348835789	Glutamatergic	Gcnt2	sig_DEGs_1_AllcellsVsAllcells_from_MUTPCB_WTPCB
Tmem178	0.106318111344184	7.96160971774021	7.71163358810325	1.3359072870547e-14	3.25722005984642e-13	22.0621701839576	Glutamatergic	Tmem178	sig_DEGs_1_AllcellsVsAllcells_from_MUTPCB_WTPCB
Sh3gl2	0.106229757231288	8.60163342441556	5.35418408771922	8.74617158225813e-8	4.25714495795026e-7	7.32154976476902	Glutamatergic	Sh3gl2	sig_DEGs_1_AllcellsVsAllcells_from_MUTPCB_WTPCB
Atrnl1	0.106165726273098	7.963276788702	7.87410924349061	3.7137538066750406e-15	1.0106871756812999e-13	23.3205741201439	Glutamatergic	Atrnl1	sig_DEGs_1_AllcellsVsAllcells_from_MUTPCB_WTPCB
Cdk8	0.106165159664389	7.98473317896342	7.30942304744308	2.8458296035833097e-13	5.457504937193039e-12	19.0839775530752	Glutamatergic	Cdk8	sig_DEGs_1_AllcellsVsAllcells_from_MUTPCB_WTPCB
Akap9	0.106153948640198	8.16372384570321	6.19323274163658	6.078809759085301e-10	5.35178179836502e-9	11.8100567136353	Glutamatergic	Akap9	sig_DEGs_1_AllcellsVsAllcells_from_MUTPCB_WTPCB
Samd5	-0.106146047838592	7.82840711351792	-8.7796782904245	1.8506922552615798e-18	8.71473559182463e-17	30.6824516845179	Glutamatergic	Samd5	sig_DEGs_1_AllcellsVsAllcells_from_MUTPCB_WTPCB
Ppil2	0.106055541170756	8.02431215410752	7.17300929990127	7.7495761502109e-13	1.3380099528525599e-11	18.1450959526956	Glutamatergic	Ppil2	sig_DEGs_1_AllcellsVsAllcells_from_MUTPCB_WTPCB
Akap6	0.106019209671791	8.81461751838117	5.1783189269044	2.27367053058907e-7	9.44634092929015e-7	6.47689865517986	Glutamatergic	Akap6	sig_DEGs_1_AllcellsVsAllcells_from_MUTPCB_WTPCB
D430041D05Rik	0.105908715781554	8.20878759954467	6.27189420735816	3.6842230213750503e-10	3.4278648181783102e-9	12.3686449345622	Glutamatergic	D430041D05Rik	sig_DEGs_1_AllcellsVsAllcells_from_MUTPCB_WTPCB
Galt	0.105876242073759	7.85757449664321	9.32012234023097	1.3547414364752799e-20	8.413035242755559e-19	35.5460542976877	Glutamatergic	Galt	sig_DEGs_1_AllcellsVsAllcells_from_MUTPCB_WTPCB
Actr1b	0.105814449518279	8.08750698744167	6.65545153653704	2.9420348803182895e-11	3.58290899164142e-10	14.6685647881028	Glutamatergic	Actr1b	sig_DEGs_1_AllcellsVsAllcells_from_MUTPCB_WTPCB
Unc80	-0.10575066412401	9.1040038403161	-5.06778111593143	4.0822036933222e-7	1.50904211918521e-6	5.98393524051246	Glutamatergic	Unc80	sig_DEGs_1_AllcellsVsAllcells_from_MUTPCB_WTPCB
Cntfr	0.105659415966638	7.9665027493908	8.06812864418464	7.78641296838714e-16	2.43404321609751e-14	24.8643917998998	Glutamatergic	Cntfr	sig_DEGs_1_AllcellsVsAllcells_from_MUTPCB_WTPCB
Map1a	0.105552407695791	8.11686545026891	7.21015663941515	5.909892356952769e-13	1.0496014199401899e-11	18.5229804328114	Glutamatergic	Map1a	sig_DEGs_1_AllcellsVsAllcells_from_MUTPCB_WTPCB
Golga1	0.105438882641549	7.90736309434104	8.04918175152445	9.08432559384215e-16	2.7972467460839102e-14	24.6451415490795	Glutamatergic	Golga1	sig_DEGs_1_AllcellsVsAllcells_from_MUTPCB_WTPCB
Rab3a	0.105235856079847	8.44206030032857	5.79046423325753	7.18777122156496e-9	4.81073758503729e-8	9.66201830836903	Glutamatergic	Rab3a	sig_DEGs_1_AllcellsVsAllcells_from_MUTPCB_WTPCB
Atf7ip	0.105154753321139	8.14238321745437	6.22317623697887	5.02737756757751e-10	4.53174131834337e-9	11.9734930803704	Glutamatergic	Atf7ip	sig_DEGs_1_AllcellsVsAllcells_from_MUTPCB_WTPCB
D130043K22Rik	0.105129429986178	7.98509320460337	7.53810922490607	5.0963553867673205e-14	1.12010870293962e-12	20.7754418822516	Glutamatergic	D130043K22Rik	sig_DEGs_1_AllcellsVsAllcells_from_MUTPCB_WTPCB
Mkl2	0.10495692973895	9.11377204258909	4.97786001541699	6.51465598471027e-7	2.16172816394888e-6	5.55343404820249	Glutamatergic	Mkl2	sig_DEGs_1_AllcellsVsAllcells_from_MUTPCB_WTPCB
Rad51ap2	0.104885639541116	8.00355778909718	7.18200095784095	7.25841736384213e-13	1.2588966423173599e-11	18.1963613913006	Glutamatergic	Rad51ap2	sig_DEGs_1_AllcellsVsAllcells_from_MUTPCB_WTPCB
Atl1	0.104883562638435	8.50432296263114	5.36578023644073	8.20360933658434e-8	4.04025607973636e-7	7.34580877757792	Glutamatergic	Atl1	sig_DEGs_1_AllcellsVsAllcells_from_MUTPCB_WTPCB
Them6	0.104881043587911	7.82331741125991	9.68402788408185	4.2142325644970698e-22	3.08255287899537e-20	38.9432391674366	Glutamatergic	Them6	sig_DEGs_1_AllcellsVsAllcells_from_MUTPCB_WTPCB
Clstn1	0.104859157285972	8.63245015285793	5.04928804345878	4.49695523920915e-7	1.62572091535074e-6	5.76827314776338	Glutamatergic	Clstn1	sig_DEGs_1_AllcellsVsAllcells_from_MUTPCB_WTPCB
Gm49359	0.104757106825438	7.86293937371505	8.71300443086921	3.3286272353964096e-18	1.50979352005505e-16	30.1220428093163	Glutamatergic	Gm49359	sig_DEGs_1_AllcellsVsAllcells_from_MUTPCB_WTPCB
Kcnc1	0.104750767752764	7.87693990332358	8.20714025280393	2.48580014024353e-16	8.37927457110141e-15	25.8886809341868	Glutamatergic	Kcnc1	sig_DEGs_1_AllcellsVsAllcells_from_MUTPCB_WTPCB
Rsbn1l	0.104738856872313	8.04774466519186	6.68616956047781	2.3881319718461597e-11	2.99422562811551e-10	14.8323188478215	Glutamatergic	Rsbn1l	sig_DEGs_1_AllcellsVsAllcells_from_MUTPCB_WTPCB
Zfp385b	0.1044510730383	7.97836574738396	7.24985182352658	4.41739162808047e-13	8.02279915318469e-12	18.650473630896	Glutamatergic	Zfp385b	sig_DEGs_1_AllcellsVsAllcells_from_MUTPCB_WTPCB
Hpca	0.10431687099744	8.37993300564753	5.66521528422927	1.50075951690816e-8	9.16905104651777e-8	8.92143727076201	Glutamatergic	Hpca	sig_DEGs_1_AllcellsVsAllcells_from_MUTPCB_WTPCB
Cdh7	0.10418876178392	7.88459235617099	8.29895882186062	1.1573714555509002e-16	4.15083646442345e-15	26.6493711373123	Glutamatergic	Cdh7	sig_DEGs_1_AllcellsVsAllcells_from_MUTPCB_WTPCB
Atp8b2	0.10408888320354	7.81078967172669	8.62615929568095	7.10419207945064e-18	3.07892689981999e-16	29.3276580605716	Glutamatergic	Atp8b2	sig_DEGs_1_AllcellsVsAllcells_from_MUTPCB_WTPCB
Gabrg3	0.104001107668557	8.0640118691334	7.14805413571673	9.29008938897863e-13	1.5830791365786197e-11	18.0219705648497	Glutamatergic	Gabrg3	sig_DEGs_1_AllcellsVsAllcells_from_MUTPCB_WTPCB
Zfp955b	0.10394740440171	7.89638278305206	8.71051099228747	3.4022219358555003e-18	1.5394014460866002e-16	30.1348345623229	Glutamatergic	Zfp955b	sig_DEGs_1_AllcellsVsAllcells_from_MUTPCB_WTPCB
Elmod1	0.10394631531007	8.9302244509802	4.93200281865623	8.24355427815609e-7	2.58436753297572e-6	5.28487755488812	Glutamatergic	Elmod1	sig_DEGs_1_AllcellsVsAllcells_from_MUTPCB_WTPCB
Pbx1	-0.10389019031734	8.5028712431421	-5.28492842492336	1.27865621717748e-7	5.87166549754007e-7	6.89721134716159	Glutamatergic	Pbx1	sig_DEGs_1_AllcellsVsAllcells_from_MUTPCB_WTPCB
Rpl21	-0.103874658655648	8.34958853919409	-5.81655454089185	6.154125258499421e-9	4.20562193625518e-8	9.70230669313699	Glutamatergic	Rpl21	sig_DEGs_1_AllcellsVsAllcells_from_MUTPCB_WTPCB
Rab15	0.103746160309958	8.02637218376268	7.06711016852988	1.6657872972647599e-12	2.6970305969537698e-11	17.4037394050438	Glutamatergic	Rab15	sig_DEGs_1_AllcellsVsAllcells_from_MUTPCB_WTPCB
Ablim1	0.103733212837787	8.12994573063622	6.30348639288905	3.00795760987197e-10	2.8634394819079603e-9	12.4647409098637	Glutamatergic	Ablim1	sig_DEGs_1_AllcellsVsAllcells_from_MUTPCB_WTPCB
Slc12a6	0.103424977852979	8.07899137213903	6.35415891986145	2.1683419873645e-10	2.1363329446217803e-9	12.7024141742105	Glutamatergic	Slc12a6	sig_DEGs_1_AllcellsVsAllcells_from_MUTPCB_WTPCB
Otud3	0.103347634820271	7.76945648470676	10.2759818314754	1.13300710853545e-24	1.19813883146041e-22	44.7478078418719	Glutamatergic	Otud3	sig_DEGs_1_AllcellsVsAllcells_from_MUTPCB_WTPCB
Ddx55	0.103323875194574	8.18205224321248	6.05739002642525	1.4231583205198802e-9	1.13619360998882e-8	10.9975372281337	Glutamatergic	Ddx55	sig_DEGs_1_AllcellsVsAllcells_from_MUTPCB_WTPCB
Trmt1	0.103293408270035	8.09969825491559	6.52686694380142	6.97494575562615e-11	7.78518372458489e-10	13.8438210860445	Glutamatergic	Trmt1	sig_DEGs_1_AllcellsVsAllcells_from_MUTPCB_WTPCB
Klhl29	0.103217698248356	7.9605233541697	7.31906255179579	2.64952887589783e-13	5.11818177216756e-12	19.1349786436637	Glutamatergic	Klhl29	sig_DEGs_1_AllcellsVsAllcells_from_MUTPCB_WTPCB
Nptn	0.1031599186732	9.34605642996659	5.09220264016767	3.59070723286508e-7	1.3659191434164e-6	6.16354002307733	Glutamatergic	Nptn	sig_DEGs_1_AllcellsVsAllcells_from_MUTPCB_WTPCB
4930447C04Rik	0.103103039329659	8.13264100498418	6.09646834755724	1.11627553852083e-9	9.152766998611681e-9	11.1917518305266	Glutamatergic	4930447C04Rik	sig_DEGs_1_AllcellsVsAllcells_from_MUTPCB_WTPCB
Ap1s1	0.103049531773923	8.04423998602875	7.31878779655877	2.65493529102388e-13	5.1232776325013595e-12	19.2217882547087	Glutamatergic	Ap1s1	sig_DEGs_1_AllcellsVsAllcells_from_MUTPCB_WTPCB
Wdr17	0.102937089836901	8.0661282682897	6.89484258313657	5.65132613110475e-12	8.026357742304249e-11	16.2473798620386	Glutamatergic	Wdr17	sig_DEGs_1_AllcellsVsAllcells_from_MUTPCB_WTPCB
Srrm2	0.102851893281628	9.04004780558945	4.95257872903856	7.41918238443794e-7	2.38366995150015e-6	5.41244788687804	Glutamatergic	Srrm2	sig_DEGs_1_AllcellsVsAllcells_from_MUTPCB_WTPCB
Osbp2	0.102791804866909	7.89074987653667	7.8386607697654	4.92108058542846e-15	1.30016922995022e-13	22.9695079592223	Glutamatergic	Osbp2	sig_DEGs_1_AllcellsVsAllcells_from_MUTPCB_WTPCB
Herc4	0.102764374204188	8.10239264062083	6.28331109266168	3.4242527367494503e-10	3.21344934818891e-9	12.3002625163092	Glutamatergic	Herc4	sig_DEGs_1_AllcellsVsAllcells_from_MUTPCB_WTPCB
Prpf4b	0.102712966267582	8.88060732785887	4.90365219885916	9.52519037899955e-7	2.88357881815419e-6	5.13238385887669	Glutamatergic	Prpf4b	sig_DEGs_1_AllcellsVsAllcells_from_MUTPCB_WTPCB
Vps50	0.102672962902675	8.22360499393116	5.86763095300855	4.53249103913798e-9	3.20023957154855e-8	9.92439667811587	Glutamatergic	Vps50	sig_DEGs_1_AllcellsVsAllcells_from_MUTPCB_WTPCB
Ldhb	0.102668661005865	8.11842020085812	7.32722841028807	2.49369355726989e-13	4.83228198647503e-12	19.3820112602734	Glutamatergic	Ldhb	sig_DEGs_1_AllcellsVsAllcells_from_MUTPCB_WTPCB
Mir124-2hg	0.102630530725019	8.37291754242217	5.47502665142194	4.45878540425587e-8	2.39797392302119e-7	7.86389456242339	Glutamatergic	Mir124-2hg	sig_DEGs_1_AllcellsVsAllcells_from_MUTPCB_WTPCB
Tmtc1	0.102563594020904	7.78093630302269	9.28591986354515	1.86485516838786e-20	1.1389772193460699e-18	35.1643987533981	Glutamatergic	Tmtc1	sig_DEGs_1_AllcellsVsAllcells_from_MUTPCB_WTPCB
Dync1h1	0.102529968002147	8.41013606254859	5.6102425568044	2.06328551415642e-8	1.21409099284511e-7	8.62834817135366	Glutamatergic	Dync1h1	sig_DEGs_1_AllcellsVsAllcells_from_MUTPCB_WTPCB
Rasl11b	0.102385828592281	7.8860701766597	8.22772442455938	2.09579023262161e-16	7.195676075119771e-15	26.0670914761907	Glutamatergic	Rasl11b	sig_DEGs_1_AllcellsVsAllcells_from_MUTPCB_WTPCB
Nptx1	0.102291089021918	8.15438242298754	5.87556727194009	4.32115097333906e-9	3.06622775738545e-8	9.89101082373904	Glutamatergic	Nptx1	sig_DEGs_1_AllcellsVsAllcells_from_MUTPCB_WTPCB
BC005561	0.102272029813662	8.48146166545865	5.26115987203334	1.45511447644434e-7	6.53600691773761e-7	6.78699113547933	Glutamatergic	BC005561	sig_DEGs_1_AllcellsVsAllcells_from_MUTPCB_WTPCB
Ywhaz	-0.102242224514992	9.03280727731971	-5.10141078320328	3.42064555953655e-7	1.31528281464576e-6	6.13638645980264	Glutamatergic	Ywhaz	sig_DEGs_1_AllcellsVsAllcells_from_MUTPCB_WTPCB
Ppig	0.102223190195062	8.19138726737365	5.8906303132389	3.94609145443153e-9	2.82828692702207e-8	10.011645698316	Glutamatergic	Ppig	sig_DEGs_1_AllcellsVsAllcells_from_MUTPCB_WTPCB
Col6a1	0.102201727141622	7.80444612381183	7.89506340569321	3.1426909468311702e-15	8.73252832763628e-14	23.3272377327704	Glutamatergic	Col6a1	sig_DEGs_1_AllcellsVsAllcells_from_MUTPCB_WTPCB
Zfp941	0.102168284203671	7.8878833686057	8.67130239259713	4.79472205743915e-18	2.13809943120407e-16	29.7855485824111	Glutamatergic	Zfp941	sig_DEGs_1_AllcellsVsAllcells_from_MUTPCB_WTPCB
Cdc25b	0.10203251888221	7.8309204240398	8.3010432574302	1.13735154523427e-16	4.086956834195211e-15	26.6162328999115	Glutamatergic	Cdc25b	sig_DEGs_1_AllcellsVsAllcells_from_MUTPCB_WTPCB
Unc5d	0.101967226633262	8.05527776853084	6.06192365669142	1.38372173494529e-9	1.10757588351633e-8	10.894028884895	Glutamatergic	Unc5d	sig_DEGs_1_AllcellsVsAllcells_from_MUTPCB_WTPCB
Anxa5	0.101924345030231	7.72264636843485	10.6988420959933	1.34271977944608e-26	1.69036545839654e-24	49.102140945433	Glutamatergic	Anxa5	sig_DEGs_1_AllcellsVsAllcells_from_MUTPCB_WTPCB
Mical3	0.101903932992226	8.20237247593252	5.78244538249542	7.538081024483951e-9	5.01320323949269e-8	9.42068351676937	Glutamatergic	Mical3	sig_DEGs_1_AllcellsVsAllcells_from_MUTPCB_WTPCB
Ehbp1	0.101853542786847	7.88899491569256	8.12314246225047	4.96672535744573e-16	1.60699677692017e-14	25.2199976144733	Glutamatergic	Ehbp1	sig_DEGs_1_AllcellsVsAllcells_from_MUTPCB_WTPCB
Dopey2	0.101709070943738	7.93308420213854	7.52104886380638	5.80422337157287e-14	1.25629190309155e-12	20.5900409518682	Glutamatergic	Dopey2	sig_DEGs_1_AllcellsVsAllcells_from_MUTPCB_WTPCB
BC030499	0.101671777294595	8.20864118298414	5.24329499824005	1.60302372515278e-7	7.08177537781747e-7	6.5077760236921	Glutamatergic	BC030499	sig_DEGs_1_AllcellsVsAllcells_from_MUTPCB_WTPCB
Pja2	-0.101662848562235	8.55275469441056	-5.36856447024035	8.07827599186855e-8	3.99296408935682e-7	7.3645497771604	Glutamatergic	Pja2	sig_DEGs_1_AllcellsVsAllcells_from_MUTPCB_WTPCB
Prkar1b	0.101621600997449	8.21716059611815	6.40560339208037	1.55136322638198e-10	1.5844110302110902e-9	13.2117779106818	Glutamatergic	Prkar1b	sig_DEGs_1_AllcellsVsAllcells_from_MUTPCB_WTPCB
Prrc2c	-0.101607149456768	8.8261182096355	-5.00291055986945	5.72373015157876e-7	1.96118034040208e-6	5.58948424170672	Glutamatergic	Prrc2c	sig_DEGs_1_AllcellsVsAllcells_from_MUTPCB_WTPCB
Csrnp3	0.101505648648811	8.54738877988356	5.09195472219343	3.59539692319566e-7	1.36709298254898e-6	5.94915888811585	Glutamatergic	Csrnp3	sig_DEGs_1_AllcellsVsAllcells_from_MUTPCB_WTPCB
Abcc8	0.101466228566028	7.820615834295	8.1558862762319	3.79527327966472e-16	1.2497389201686e-14	25.4206326272026	Glutamatergic	Abcc8	sig_DEGs_1_AllcellsVsAllcells_from_MUTPCB_WTPCB
Tmem151a	0.101462440016094	8.09890996702523	6.50341297392367	8.1502565463496e-11	8.91422267415755e-10	13.6886575365319	Glutamatergic	Tmem151a	sig_DEGs_1_AllcellsVsAllcells_from_MUTPCB_WTPCB
Plp1	0.101360598360688	7.71582739124917	7.43693524195411	1.09758707657825e-13	2.25187876265601e-12	19.7643733888476	Glutamatergic	Plp1	sig_DEGs_1_AllcellsVsAllcells_from_MUTPCB_WTPCB
Cstf3	-0.101356626806593	8.52091076742038	-5.16553440106832	2.43436125264992e-7	9.97349775106031e-7	6.29361463153337	Glutamatergic	Cstf3	sig_DEGs_1_AllcellsVsAllcells_from_MUTPCB_WTPCB
Olfm2	0.101349110292471	7.97642933992057	7.14900392495852	9.22630466254429e-13	1.5736589316594e-11	17.9391180428338	Glutamatergic	Olfm2	sig_DEGs_1_AllcellsVsAllcells_from_MUTPCB_WTPCB
Tbl1x	0.101228662335346	7.91339015214946	7.4551678109472	9.56566992201879e-14	1.98678212768664e-12	20.0804507937392	Glutamatergic	Tbl1x	sig_DEGs_1_AllcellsVsAllcells_from_MUTPCB_WTPCB
Slc25a23	0.101168300572203	8.16812266041746	5.90526749399155	3.6120886832379704e-9	2.61830447207215e-8	10.0769024506964	Glutamatergic	Slc25a23	sig_DEGs_1_AllcellsVsAllcells_from_MUTPCB_WTPCB
Tarbp2	0.101120122434758	7.79083546210176	9.78899356770834	1.51235052908286e-22	1.1809096578568599e-20	39.9268636243867	Glutamatergic	Tarbp2	sig_DEGs_1_AllcellsVsAllcells_from_MUTPCB_WTPCB
Tmem57	0.101075651212481	8.2388124061314	5.64201550962643	1.71715559108452e-8	1.03140802884162e-7	8.66547681194059	Glutamatergic	Tmem57	sig_DEGs_1_AllcellsVsAllcells_from_MUTPCB_WTPCB
Magi2	0.101040611999018	8.800108793794	4.85555561562776	1.2150028122326e-6	3.45177188258773e-6	4.87857863253369	Glutamatergic	Magi2	sig_DEGs_1_AllcellsVsAllcells_from_MUTPCB_WTPCB
Cep70	0.100981983248692	8.10630738594175	6.45496867649352	1.12235288816012e-10	1.18619432029076e-9	13.3867426531179	Glutamatergic	Cep70	sig_DEGs_1_AllcellsVsAllcells_from_MUTPCB_WTPCB
Pvalb	0.10090992579707	7.66211040217551	12.9902290284246	2.45860088380814e-38	7.84463240616439e-36	75.8598765433292	Glutamatergic	Pvalb	sig_DEGs_1_AllcellsVsAllcells_from_MUTPCB_WTPCB
Ociad2	0.100907681454704	8.39701923310098	5.2259537857468	1.76044588349776e-7	7.64760833803041e-7	6.56059843567656	Glutamatergic	Ociad2	sig_DEGs_1_AllcellsVsAllcells_from_MUTPCB_WTPCB
Slc4a3	0.100885001130488	8.01104183533336	7.55956398455801	4.3256555875916804e-14	9.66794472270189e-13	20.9620392919695	Glutamatergic	Slc4a3	sig_DEGs_1_AllcellsVsAllcells_from_MUTPCB_WTPCB
Tro	-0.100783539661947	8.49601738803846	-5.31001541921417	1.11490981804019e-7	5.22871796569989e-7	7.02861889346501	Glutamatergic	Tro	sig_DEGs_1_AllcellsVsAllcells_from_MUTPCB_WTPCB
Kmt5a	0.100741922828405	7.79440478564742	8.91793897712882	5.40408269841759e-19	2.7474712751900003e-17	31.8533929634923	Glutamatergic	Kmt5a	sig_DEGs_1_AllcellsVsAllcells_from_MUTPCB_WTPCB
Focad	0.100740142028851	7.91884931437366	7.64846141471454	2.18241080523427e-14	5.16466679816693e-13	21.5338325158752	Glutamatergic	Focad	sig_DEGs_1_AllcellsVsAllcells_from_MUTPCB_WTPCB
Tenm2	-0.100737106176814	8.26540170165753	-5.76061905051754	8.577800640599641e-9	5.6032749260479e-8	9.31095704452916	Glutamatergic	Tenm2	sig_DEGs_1_AllcellsVsAllcells_from_MUTPCB_WTPCB
Gmcl1	0.100710690557852	8.11990413401435	6.38998566595542	1.7178160694909702e-10	1.7305337061513302e-9	12.9838573280142	Glutamatergic	Gmcl1	sig_DEGs_1_AllcellsVsAllcells_from_MUTPCB_WTPCB
Rab6b	0.100658513079376	8.42901356840362	5.39587029586647	6.94340129205426e-8	3.5079056595893e-7	7.47204686759325	Glutamatergic	Rab6b	sig_DEGs_1_AllcellsVsAllcells_from_MUTPCB_WTPCB
Epb41l3	0.100601688204193	8.12340316657973	6.0154630041984	1.8437870905552501e-9	1.43366066797544e-8	10.6890331580243	Glutamatergic	Epb41l3	sig_DEGs_1_AllcellsVsAllcells_from_MUTPCB_WTPCB
Ptbp3	0.100448506882515	7.90207921691754	7.15245206408263	8.998331638133569e-13	1.5376096518494897e-11	17.8718909130839	Glutamatergic	Ptbp3	sig_DEGs_1_AllcellsVsAllcells_from_MUTPCB_WTPCB
Afdn	0.100391803964053	8.20965042990069	5.71681906141572	1.11015065134122e-8	7.01654643228165e-8	9.02659959107272	Glutamatergic	Afdn	sig_DEGs_1_AllcellsVsAllcells_from_MUTPCB_WTPCB
Sult4a1	0.10037905046145	8.02610274126836	7.4752348735281	8.2190321279383e-14	1.72255275831966e-12	20.3531427433474	Glutamatergic	Sult4a1	sig_DEGs_1_AllcellsVsAllcells_from_MUTPCB_WTPCB
Luzp1	0.100341971502168	7.89736342833391	8.4838542286287	2.4219100277090102e-17	9.51589532330846e-16	28.2026405839607	Glutamatergic	Luzp1	sig_DEGs_1_AllcellsVsAllcells_from_MUTPCB_WTPCB
Rundc3a	0.100283495520991	8.10542116577375	6.30427724300606	2.99268878711531e-10	2.8503704937908404e-9	12.4213166464657	Glutamatergic	Rundc3a	sig_DEGs_1_AllcellsVsAllcells_from_MUTPCB_WTPCB
Cep83	0.100200425963585	8.02427506394682	6.9020557180468	5.3726296029453996e-12	7.665835268473979e-11	16.2587385222789	Glutamatergic	Cep83	sig_DEGs_1_AllcellsVsAllcells_from_MUTPCB_WTPCB
Rad17	0.100191236478411	7.86772784798311	7.94562453611825	2.096881985301e-15	5.994196138752531e-14	23.7833424677247	Glutamatergic	Rad17	sig_DEGs_1_AllcellsVsAllcells_from_MUTPCB_WTPCB
Nr3c1	0.100156536856431	8.04993293225012	6.62203323283519	3.68764791990165e-11	4.3978359103471203e-10	14.4163071733347	Glutamatergic	Nr3c1	sig_DEGs_1_AllcellsVsAllcells_from_MUTPCB_WTPCB
Dennd5a	0.100136333584301	7.83495428966867	7.87320462971143	3.74058338066082e-15	1.01649392132906e-13	23.1837444523353	Glutamatergic	Dennd5a	sig_DEGs_1_AllcellsVsAllcells_from_MUTPCB_WTPCB
Washc4	0.100078768809958	8.02929490189258	6.51084084558955	7.75850006533111e-11	8.56164592778876e-10	13.651952701119	Glutamatergic	Washc4	sig_DEGs_1_AllcellsVsAllcells_from_MUTPCB_WTPCB
Ctps2	0.100036573138096	7.82298728630685	8.2776964571974	1.38251014085812e-16	4.86401761724722e-15	26.415999081203	Glutamatergic	Ctps2	sig_DEGs_1_AllcellsVsAllcells_from_MUTPCB_WTPCB
Coro2b	0.0999551682903537	7.81451883406455	8.90475380990897	6.08208097963507e-19	3.07527296746248e-17	31.7535724875204	Glutamatergic	Coro2b	sig_DEGs_1_AllcellsVsAllcells_from_MUTPCB_WTPCB
Wasf1	-0.0998692916789636	8.64893067650912	-5.18804453024588	2.15834244536685e-7	9.04080699274761e-7	6.46263047330076	Glutamatergic	Wasf1	sig_DEGs_1_AllcellsVsAllcells_from_MUTPCB_WTPCB
Gm47283	-0.0998524922294255	7.79898117986679	-8.38964317529455	5.3962705966191604e-17	2.02152598504118e-15	27.3335079768161	Glutamatergic	Gm47283	sig_DEGs_1_AllcellsVsAllcells_from_MUTPCB_WTPCB
Sptan1	0.0995597056665254	8.86344741702336	4.8231912439587	1.42942964871582e-6	3.90335326532906e-6	4.74118469682688	Glutamatergic	Sptan1	sig_DEGs_1_AllcellsVsAllcells_from_MUTPCB_WTPCB
Rims2	0.0995387238865213	9.24983182113171	4.65316191037886	3.30234589028124e-6	7.35771888340292e-6	4.05268138027572	Glutamatergic	Rims2	sig_DEGs_1_AllcellsVsAllcells_from_MUTPCB_WTPCB
Lypd1	-0.0995009985767235	7.74996827332228	-11.7168785600758	1.5259047252981799e-31	2.97246240488086e-29	60.4010187769008	Glutamatergic	Lypd1	sig_DEGs_1_AllcellsVsAllcells_from_MUTPCB_WTPCB
Sbf2	0.0994905098798355	8.28753090766269	5.36566800345221	8.20870083228372e-8	4.04124015967657e-7	7.19244155403667	Glutamatergic	Sbf2	sig_DEGs_1_AllcellsVsAllcells_from_MUTPCB_WTPCB
AI480526	0.0994793228774657	8.40034163438358	4.94841700119998	7.5792372607959e-7	2.42038593180826e-6	5.1651515752648	Glutamatergic	AI480526	sig_DEGs_1_AllcellsVsAllcells_from_MUTPCB_WTPCB
AC149090.1	0.0994552778160713	9.74567310389445	5.40457348109957	6.61532671571303e-8	3.36604993678816e-7	7.80038244369691	Glutamatergic	AC149090.1	sig_DEGs_1_AllcellsVsAllcells_from_MUTPCB_WTPCB
Ppm1l	0.0993700684840615	8.16535942433517	5.58324096381214	2.4099067720363e-8	1.39280870466283e-7	8.26966141274393	Glutamatergic	Ppm1l	sig_DEGs_1_AllcellsVsAllcells_from_MUTPCB_WTPCB
Nicn1	0.0992452780903026	7.93277303544697	7.64543788665581	2.2340687643576602e-14	5.28016303361467e-13	21.5263517399804	Glutamatergic	Nicn1	sig_DEGs_1_AllcellsVsAllcells_from_MUTPCB_WTPCB
Rasal2	0.0991823432754053	8.52354425244043	4.97590589326443	6.58059918072476e-7	2.17542994709704e-6	5.36174857938911	Glutamatergic	Rasal2	sig_DEGs_1_AllcellsVsAllcells_from_MUTPCB_WTPCB
Map6d1	0.099079803252752	7.7581456619715	9.76514245394669	1.91069019412432e-22	1.48568204758255e-20	39.669887030052	Glutamatergic	Map6d1	sig_DEGs_1_AllcellsVsAllcells_from_MUTPCB_WTPCB
Ighm	0.0989976749314367	7.66799619620167	11.2624544479457	2.78059414689828e-29	4.51383116513155e-27	55.1872400292613	Glutamatergic	Ighm	sig_DEGs_1_AllcellsVsAllcells_from_MUTPCB_WTPCB
Cep126	0.0989830367578284	7.82260468574692	8.24089417164389	1.87859528262925e-16	6.522567410945e-15	26.1138780640156	Glutamatergic	Cep126	sig_DEGs_1_AllcellsVsAllcells_from_MUTPCB_WTPCB
Rhobtb2	0.0989306961247092	8.22061295511733	5.54212274934156	3.0486854689237e-8	1.71956639097537e-7	8.09282009726649	Glutamatergic	Rhobtb2	sig_DEGs_1_AllcellsVsAllcells_from_MUTPCB_WTPCB
Btrc	0.098917332991288	8.10669129218179	6.27329009615904	3.65143227646944e-10	3.4007753250298704e-9	12.2363225303713	Glutamatergic	Btrc	sig_DEGs_1_AllcellsVsAllcells_from_MUTPCB_WTPCB
Thsd7a	0.0988533352918397	7.78541324153248	9.29131748591808	1.77327071040725e-20	1.08662740949658e-18	35.2159240307401	Glutamatergic	Thsd7a	sig_DEGs_1_AllcellsVsAllcells_from_MUTPCB_WTPCB
Tmem44	0.0988518725168683	7.75767194817637	9.657737687832	5.4383450754598295e-22	3.9467456457435096e-20	38.635972371032	Glutamatergic	Tmem44	sig_DEGs_1_AllcellsVsAllcells_from_MUTPCB_WTPCB
Ing4	0.0987806936399931	7.99527284600766	6.82765667030211	9.02971260247803e-12	1.234149641222e-10	15.7154996756904	Glutamatergic	Ing4	sig_DEGs_1_AllcellsVsAllcells_from_MUTPCB_WTPCB
March11	0.098596031951959	7.75423195323585	10.6394206168058	2.5304221818132698e-26	3.1011915825586996e-24	48.4977742942106	Glutamatergic	March11	sig_DEGs_1_AllcellsVsAllcells_from_MUTPCB_WTPCB
Smarcd1	0.0985659628257505	7.99594814682128	6.98922971791137	2.9041264033964997e-12	4.4269986178958494e-11	16.8268329400827	Glutamatergic	Smarcd1	sig_DEGs_1_AllcellsVsAllcells_from_MUTPCB_WTPCB
Jph1	0.0985572412652092	7.80513489200619	9.48216742513012	2.93503454375123e-21	1.9679619299514598e-19	37.0086938833677	Glutamatergic	Jph1	sig_DEGs_1_AllcellsVsAllcells_from_MUTPCB_WTPCB
Prpf39	0.0984306164043662	8.46102054036875	4.9387183691737	7.96524813755073e-7	2.51458345331822e-6	5.14954483285279	Glutamatergic	Prpf39	sig_DEGs_1_AllcellsVsAllcells_from_MUTPCB_WTPCB
Snap23	0.0983897026112697	7.83096237438167	8.28822714307628	1.26607437656875e-16	4.48850046221865e-15	26.5097040308315	Glutamatergic	Snap23	sig_DEGs_1_AllcellsVsAllcells_from_MUTPCB_WTPCB
Hdlbp	0.0983535902440931	8.09088986693863	6.43476363075547	1.28172237804496e-10	1.3355604914470702e-9	13.2350889058024	Glutamatergic	Hdlbp	sig_DEGs_1_AllcellsVsAllcells_from_MUTPCB_WTPCB
Rasgef1b	0.0983101920039999	7.9375074834769	7.57388409292948	3.8762870337367604e-14	8.73746258786022e-13	20.9917619495625	Glutamatergic	Rasgef1b	sig_DEGs_1_AllcellsVsAllcells_from_MUTPCB_WTPCB
Tulp4	-0.0981973151730404	8.3777826607904	-5.15027507982149	2.64054817846858e-7	1.06624448157843e-6	6.11819204579465	Glutamatergic	Tulp4	sig_DEGs_1_AllcellsVsAllcells_from_MUTPCB_WTPCB
Ankhd1	0.0980533367919492	8.1113862275833	5.92639975555583	3.1779532920599603e-9	2.33655954004218e-8	10.1341311484129	Glutamatergic	Ankhd1	sig_DEGs_1_AllcellsVsAllcells_from_MUTPCB_WTPCB
Msrb3	0.0979364719957667	7.6972837226526	11.0986305271089	1.72960707589988e-28	2.48124872454288e-26	53.3950784546352	Glutamatergic	Msrb3	sig_DEGs_1_AllcellsVsAllcells_from_MUTPCB_WTPCB
Csmd3	-0.0977934065793509	8.63264738139545	-4.84944872717716	1.25293806614415e-6	3.53081648424907e-6	4.77667455705537	Glutamatergic	Csmd3	sig_DEGs_1_AllcellsVsAllcells_from_MUTPCB_WTPCB
Fbxo32	0.0977650986217942	7.68534595175615	11.2947373836489	1.93369071195275e-29	3.25317093776342e-27	55.5582515441743	Glutamatergic	Fbxo32	sig_DEGs_1_AllcellsVsAllcells_from_MUTPCB_WTPCB
Inpp4b	-0.0977384219112771	7.7723913192465	-9.64453456528045	6.179818862062601e-22	4.44995050044087e-20	38.5277180209973	Glutamatergic	Inpp4b	sig_DEGs_1_AllcellsVsAllcells_from_MUTPCB_WTPCB
Pex13	0.0977244756031848	7.99148493001508	7.11756037748629	1.15846189451227e-12	1.94189273730472e-11	17.7228953950405	Glutamatergic	Pex13	sig_DEGs_1_AllcellsVsAllcells_from_MUTPCB_WTPCB
Tsnax	0.0976429438312607	8.1837482059884	5.8613974118129	4.705508754167021e-9	3.3009910919111e-8	9.84075642384423	Glutamatergic	Tsnax	sig_DEGs_1_AllcellsVsAllcells_from_MUTPCB_WTPCB
Ankrd17	-0.0976200618963254	8.60565537543264	-4.73519112299584	2.21248807184093e-6	5.38386643753955e-6	4.22391884117364	Glutamatergic	Ankrd17	sig_DEGs_1_AllcellsVsAllcells_from_MUTPCB_WTPCB
Gm20878	0.0975393663078439	7.77977472292275	9.21045772260848	3.7594026583938696e-20	2.2156530444661497e-18	34.4712070635676	Glutamatergic	Gm20878	sig_DEGs_1_AllcellsVsAllcells_from_MUTPCB_WTPCB
Tmem181a	0.0975356535128746	8.42922100079384	5.0961141595731	3.51749266869214e-7	1.34382358910829e-6	5.91530692988786	Glutamatergic	Tmem181a	sig_DEGs_1_AllcellsVsAllcells_from_MUTPCB_WTPCB
Fat3	0.0975241554076707	8.12668742986352	5.88460216093807	4.09222197934695e-9	2.9194548939782e-8	9.91189457611945	Glutamatergic	Fat3	sig_DEGs_1_AllcellsVsAllcells_from_MUTPCB_WTPCB
Hspb3	0.0975155812157542	7.69515471013995	11.7991144611218	5.82398012823698e-32	1.1715062636212299e-29	61.3201047543911	Glutamatergic	Hspb3	sig_DEGs_1_AllcellsVsAllcells_from_MUTPCB_WTPCB
Kcnk9	0.097458700492906	8.20317287302127	5.58799299646036	2.34505711418681e-8	1.35914898074353e-7	8.29973408100449	Glutamatergic	Kcnk9	sig_DEGs_1_AllcellsVsAllcells_from_MUTPCB_WTPCB
Nceh1	0.0974117078979031	7.97564924272507	7.19011469167894	6.84152799596106e-13	1.1955554022026e-11	18.2195447447292	Glutamatergic	Nceh1	sig_DEGs_1_AllcellsVsAllcells_from_MUTPCB_WTPCB
Npas2	0.0973730178274677	7.8098885446165	8.7425691134377	2.56716669387934e-18	1.18473782635739e-16	30.3304444865576	Glutamatergic	Npas2	sig_DEGs_1_AllcellsVsAllcells_from_MUTPCB_WTPCB
Srrm3	0.0972991461468666	8.02843938700883	6.20711832108565	5.56696728504587e-10	4.95537742073395e-9	11.7320891817229	Glutamatergic	Srrm3	sig_DEGs_1_AllcellsVsAllcells_from_MUTPCB_WTPCB
Mal2	0.0972458621203494	8.00993575675488	6.9559297045396	3.67664278321727e-12	5.465056333029619e-11	16.6090207420767	Glutamatergic	Mal2	sig_DEGs_1_AllcellsVsAllcells_from_MUTPCB_WTPCB
Tmem56	0.0972361385746527	7.92100109163041	7.30226895921723	3.00068569734913e-13	5.71303390073487e-12	18.9688333414448	Glutamatergic	Tmem56	sig_DEGs_1_AllcellsVsAllcells_from_MUTPCB_WTPCB
Nrp1	-0.0972156392405719	7.92838604955619	-7.35778392508026	1.98649339173211e-13	3.93597930486022e-12	19.3837724028918	Glutamatergic	Nrp1	sig_DEGs_1_AllcellsVsAllcells_from_MUTPCB_WTPCB
Pias1	0.0971949785191448	8.1303702320886	6.04024658011597	1.5824317786275801e-9	1.2488052236794e-8	10.8409518435284	Glutamatergic	Pias1	sig_DEGs_1_AllcellsVsAllcells_from_MUTPCB_WTPCB
Pld5	0.097174498084855	7.64604510366396	12.5445312322385	6.998577699020989e-36	1.99254890612435e-33	70.2412888085689	Glutamatergic	Pld5	sig_DEGs_1_AllcellsVsAllcells_from_MUTPCB_WTPCB
Mbtd1	0.0971352961408787	8.10418979531386	5.76155781392022	8.53034345360055e-9	5.57621108980331e-8	9.16425089974548	Glutamatergic	Mbtd1	sig_DEGs_1_AllcellsVsAllcells_from_MUTPCB_WTPCB
Arhgef25	0.0970367116949884	8.02692192288206	6.18554617852123	6.38160312551376e-10	5.57855207561444e-9	11.5959106002369	Glutamatergic	Arhgef25	sig_DEGs_1_AllcellsVsAllcells_from_MUTPCB_WTPCB
Map2	-0.0970174902395122	9.53883508222991	-5.08504181511299	3.72857039782943e-7	1.40531412998435e-6	6.15059683289088	Glutamatergic	Map2	sig_DEGs_1_AllcellsVsAllcells_from_MUTPCB_WTPCB
Dlg2	0.0969538295335983	9.3212129190721	4.74976293667779	2.05915308201538e-6	5.08224685726549e-6	4.51263752345031	Glutamatergic	Dlg2	sig_DEGs_1_AllcellsVsAllcells_from_MUTPCB_WTPCB
Mt3	-0.0968441737479537	9.2142082505669	-4.82606419076498	1.40901187395577e-6	3.86012934706522e-6	4.83949848322005	Glutamatergic	Mt3	sig_DEGs_1_AllcellsVsAllcells_from_MUTPCB_WTPCB
Ppp2r2c	0.0968068253525569	8.0602461837868	6.35659801960286	2.13431491030407e-10	2.11104391929915e-9	12.7017294903663	Glutamatergic	Ppp2r2c	sig_DEGs_1_AllcellsVsAllcells_from_MUTPCB_WTPCB
Frs2	0.0968001329914419	7.90943900996688	7.06634415609827	1.67496716783517e-12	2.7095229377585397e-11	17.2705516239809	Glutamatergic	Frs2	sig_DEGs_1_AllcellsVsAllcells_from_MUTPCB_WTPCB
Dpp6	-0.0966702222628371	8.20776498847801	-6.29998874042133	3.07640350647228e-10	2.91808935370457e-9	12.4836836544301	Glutamatergic	Dpp6	sig_DEGs_1_AllcellsVsAllcells_from_MUTPCB_WTPCB
Cr1l	0.0966135414290754	7.95554384310729	6.98791594159881	2.9313369520142597e-12	4.4611284238467e-11	16.7729130224209	Glutamatergic	Cr1l	sig_DEGs_1_AllcellsVsAllcells_from_MUTPCB_WTPCB
Hdac7	0.096566142543730707	7.83411943439602	7.60683689050985	3.0093298277521803e-14	6.92787052335346e-13	21.1353004531935	Glutamatergic	Hdac7	sig_DEGs_1_AllcellsVsAllcells_from_MUTPCB_WTPCB
Prkar2b	0.0965190559146905	7.87960526011434	7.79522666428896	6.936254792041471e-15	1.78777620029971e-13	22.6209725287371	Glutamatergic	Prkar2b	sig_DEGs_1_AllcellsVsAllcells_from_MUTPCB_WTPCB
Cdkl2	0.096513495064384	8.05325622684383	6.59760566702836	4.3467109188354193e-11	5.07829749141214e-10	14.2411657489632	Glutamatergic	Cdkl2	sig_DEGs_1_AllcellsVsAllcells_from_MUTPCB_WTPCB
Csmd2	0.0965021008519535	7.98818443642084	6.43326556032065	1.29438231518839e-10	1.3470884314495902e-9	13.1079237607633	Glutamatergic	Csmd2	sig_DEGs_1_AllcellsVsAllcells_from_MUTPCB_WTPCB
Dtx3	0.096439470479666	8.49501873949258	5.0268426187701	5.0551256274199e-7	1.77972903560631e-6	5.59987850115439	Glutamatergic	Dtx3	sig_DEGs_1_AllcellsVsAllcells_from_MUTPCB_WTPCB
Acvr1c	0.0963755991515045	7.83078069523802	7.92619734107521	2.4503132726960102e-15	6.91242338788299e-14	23.5957862747889	Glutamatergic	Acvr1c	sig_DEGs_1_AllcellsVsAllcells_from_MUTPCB_WTPCB
Gm1976	0.0963387934820066	7.86681290928983	8.1606976579625	3.64786189378151e-16	1.20548807511287e-14	25.5029998079706	Glutamatergic	Gm1976	sig_DEGs_1_AllcellsVsAllcells_from_MUTPCB_WTPCB
Ttc7b	0.0962475728419605	7.89885854643114	7.11173728022797	1.20821163032269e-12	2.0161554942066497e-11	17.5793142919899	Glutamatergic	Ttc7b	sig_DEGs_1_AllcellsVsAllcells_from_MUTPCB_WTPCB
Adgrl3	-0.0962277204414299	8.6088133886058	-4.85320142513854	1.22949399397439e-6	3.48165359861674e-6	4.78524420792781	Glutamatergic	Adgrl3	sig_DEGs_1_AllcellsVsAllcells_from_MUTPCB_WTPCB
Nav2	0.0962120708633876	8.4796349947563	4.76158757825916	1.94228031628193e-6	4.85334047165992e-6	4.30718985235404	Glutamatergic	Nav2	sig_DEGs_1_AllcellsVsAllcells_from_MUTPCB_WTPCB
Scube1	0.0962044002286886	7.82500178809451	8.3789176300085	5.90837025150176e-17	2.2088949469553903e-15	27.2545455124916	Glutamatergic	Scube1	sig_DEGs_1_AllcellsVsAllcells_from_MUTPCB_WTPCB
Sept5	0.0961862678962682	7.93596769970806	7.65510294834262	2.07302849871124e-14	4.92470672620669e-13	21.6051191708019	Glutamatergic	Sept5	sig_DEGs_1_AllcellsVsAllcells_from_MUTPCB_WTPCB
Mcf2l	0.0961697414263867	8.31097954950812	5.17436150185486	2.32228359550085e-7	9.59425507798011e-7	6.22666770121173	Glutamatergic	Mcf2l	sig_DEGs_1_AllcellsVsAllcells_from_MUTPCB_WTPCB
Taf1b	0.0961541092689089	7.88332205311497	7.74602681221817	1.02097955308858e-14	2.53954940987328e-13	22.2439512750664	Glutamatergic	Taf1b	sig_DEGs_1_AllcellsVsAllcells_from_MUTPCB_WTPCB
Ube2d1	0.096133983701483	7.97090046868306	6.37593684762614	1.88237271744722e-10	1.8880861522535703e-9	12.7245541555414	Glutamatergic	Ube2d1	sig_DEGs_1_AllcellsVsAllcells_from_MUTPCB_WTPCB
Ndfip2	0.0961217836601431	8.5060191140295	4.81155854027947	1.51504880100022e-6	4.06635143021177e-6	4.56022413656903	Glutamatergic	Ndfip2	sig_DEGs_1_AllcellsVsAllcells_from_MUTPCB_WTPCB
Kifap3	-0.096086006340375	8.70093204923266	-4.85046681243945	1.24653565601705e-6	3.51652269058712e-6	4.8102804542504	Glutamatergic	Kifap3	sig_DEGs_1_AllcellsVsAllcells_from_MUTPCB_WTPCB
A830082K12Rik	0.096082989960717	7.89380152355976	7.2519553313815	4.34959206483173e-13	7.93039908884493e-12	18.5755750626153	Glutamatergic	A830082K12Rik	sig_DEGs_1_AllcellsVsAllcells_from_MUTPCB_WTPCB
Tiam2	0.0960794439060582	7.92185525228904	7.76120500788988	9.0642325486439e-15	2.28221343598917e-13	22.3999660013395	Glutamatergic	Tiam2	sig_DEGs_1_AllcellsVsAllcells_from_MUTPCB_WTPCB
Tmod1	0.096071687436222	7.83380142263567	7.48098276740474	7.86891598873288e-14	1.6604579166190498e-12	20.1918138071545	Glutamatergic	Tmod1	sig_DEGs_1_AllcellsVsAllcells_from_MUTPCB_WTPCB
Uri1	0.0960247037033657	7.9304743004243	7.41214044262303	1.32261477859138e-13	2.6838058215583297e-12	19.7806237735675	Glutamatergic	Uri1	sig_DEGs_1_AllcellsVsAllcells_from_MUTPCB_WTPCB
Ppt1	0.0960018363968729	8.12831538782911	5.77952148840379	7.6698996727176e-9	5.0784127794792e-8	9.2997416610362	Glutamatergic	Ppt1	sig_DEGs_1_AllcellsVsAllcells_from_MUTPCB_WTPCB
Kcns1	0.0959985229004516	7.6811931340012	11.1954961947808	5.88762664662699e-29	8.93085399364583e-27	54.452431834018	Glutamatergic	Kcns1	sig_DEGs_1_AllcellsVsAllcells_from_MUTPCB_WTPCB
Plxdc1	0.095972498462273	7.7042503528124	10.237957485525	1.67405490616615e-24	1.6928994586617899e-22	44.3147923874919	Glutamatergic	Plxdc1	sig_DEGs_1_AllcellsVsAllcells_from_MUTPCB_WTPCB
Aldoc	0.0959545731697959	7.72381594874163	11.1000604601981	1.70242213850188e-28	2.46133000743093e-26	53.4281098938449	Glutamatergic	Aldoc	sig_DEGs_1_AllcellsVsAllcells_from_MUTPCB_WTPCB
Kcnma1	-0.0958008012843141	9.09979206781274	-4.57993529533409	4.69605741969065e-6	9.83535973390619e-6	3.67658611625156	Glutamatergic	Kcnma1	sig_DEGs_1_AllcellsVsAllcells_from_MUTPCB_WTPCB
Lingo2	0.0957031729147566	8.40485273205722	5.06606104861709	4.11916699895679e-7	1.5173005051119e-6	5.75230782626092	Glutamatergic	Lingo2	sig_DEGs_1_AllcellsVsAllcells_from_MUTPCB_WTPCB
Hlf	0.0956767466689019	8.16977060504007	5.51254871351462	3.60676803906664e-8	1.99601822161983e-7	7.87505708885842	Glutamatergic	Hlf	sig_DEGs_1_AllcellsVsAllcells_from_MUTPCB_WTPCB
Nin	0.0956750899006789	8.21701278768765	5.6399235254125	1.73809503685385e-8	1.04198168940584e-7	8.61561436733251	Glutamatergic	Nin	sig_DEGs_1_AllcellsVsAllcells_from_MUTPCB_WTPCB
Ppp2r2b	0.0956323868380231	8.2864822974024	5.51428339116033	3.57146302112784e-8	1.97825485390577e-7	8.02188724889198	Glutamatergic	Ppp2r2b	sig_DEGs_1_AllcellsVsAllcells_from_MUTPCB_WTPCB
Rap1gap2	0.0955909829282717	7.85261825710229	8.19575669092652	2.73135949262887e-16	9.17360050282936e-15	25.7743925085908	Glutamatergic	Rap1gap2	sig_DEGs_1_AllcellsVsAllcells_from_MUTPCB_WTPCB
Nuak1	0.0955100174835977	7.84293217149859	7.83207117423776	5.1847394498773905e-15	1.36290892413965e-13	22.872172510272	Glutamatergic	Nuak1	sig_DEGs_1_AllcellsVsAllcells_from_MUTPCB_WTPCB
Nktr	-0.0954348056416663	9.40347343254112	-4.7789862224577	1.78183296973826e-6	4.56080234273531e-6	4.6566679092763	Glutamatergic	Nktr	sig_DEGs_1_AllcellsVsAllcells_from_MUTPCB_WTPCB
Trim3	0.095423351689206	7.9825876736494	6.58699364067204	4.6677285337776893e-11	5.40895330282341e-10	14.0973397116404	Glutamatergic	Trim3	sig_DEGs_1_AllcellsVsAllcells_from_MUTPCB_WTPCB
Nckap1	-0.095402094494828	8.47352905618984	-5.10130815549977	3.42249737977286e-7	1.31567794993927e-6	5.94313025216587	Glutamatergic	Nckap1	sig_DEGs_1_AllcellsVsAllcells_from_MUTPCB_WTPCB
Tnrc6a	0.0953964566169958	8.24673547024971	5.30134598985865	1.16905802831005e-7	5.43173182824649e-7	6.81751756995485	Glutamatergic	Tnrc6a	sig_DEGs_1_AllcellsVsAllcells_from_MUTPCB_WTPCB
Parp6	0.0953871338679093	8.10889065113035	5.84806008603708	5.0975606490615604e-9	3.55312457143252e-8	9.66901332705751	Glutamatergic	Parp6	sig_DEGs_1_AllcellsVsAllcells_from_MUTPCB_WTPCB
Col26a1	0.095359100275509	7.68503663278155	11.2723875384123	2.4868291309948e-29	4.10904106233838e-27	55.3074144018135	Glutamatergic	Col26a1	sig_DEGs_1_AllcellsVsAllcells_from_MUTPCB_WTPCB
Gm4924	0.0953169520064296	7.78014836159916	8.21078395956254	2.4118991622211e-16	8.145001075924021e-15	25.8319578018224	Glutamatergic	Gm4924	sig_DEGs_1_AllcellsVsAllcells_from_MUTPCB_WTPCB
Ube2g1	0.0952408186536609	7.96940357138292	6.76359048752488	1.4059709389622399e-11	1.8349011422027701e-10	15.2564960227686	Glutamatergic	Ube2g1	sig_DEGs_1_AllcellsVsAllcells_from_MUTPCB_WTPCB
Strbp	0.0952142970760281	9.1012898989533	4.46216329329836	8.18443613779887e-6	1.58365929701073e-5	3.16208889145547	Glutamatergic	Strbp	sig_DEGs_1_AllcellsVsAllcells_from_MUTPCB_WTPCB
Abcb9	0.095204071839956	7.77442296286288	8.98277336154062	3.0147775262515097e-19	1.5760303079325e-17	32.4130358346342	Glutamatergic	Abcb9	sig_DEGs_1_AllcellsVsAllcells_from_MUTPCB_WTPCB
Atp8a2	0.0951280105031511	8.00838226416243	6.71845586142512	1.91608889698393e-11	2.44208960933779e-10	14.9951692163737	Glutamatergic	Atp8a2	sig_DEGs_1_AllcellsVsAllcells_from_MUTPCB_WTPCB
Gm13601	0.0950716943400032	7.77857925365435	8.51831277044853	1.80286611983751e-17	7.2399175147633695e-16	28.3871789775303	Glutamatergic	Gm13601	sig_DEGs_1_AllcellsVsAllcells_from_MUTPCB_WTPCB
Car11	0.0949520214719843	8.15829201467441	5.90197934303952	3.6846354228243404e-9	2.66254834575507e-8	10.0572682043938	Glutamatergic	Car11	sig_DEGs_1_AllcellsVsAllcells_from_MUTPCB_WTPCB
Tbc1d24	0.0949465745854461	8.13258851267967	5.8040336676082	6.630724627409571e-9	4.48494846326175e-8	9.4471987548957	Glutamatergic	Tbc1d24	sig_DEGs_1_AllcellsVsAllcells_from_MUTPCB_WTPCB
Cluap1	0.0949282158326543	7.84829829247633	8.0254826614182	1.1011043707860901e-15	3.3187357468676404e-14	24.3985043393932	Glutamatergic	Cluap1	sig_DEGs_1_AllcellsVsAllcells_from_MUTPCB_WTPCB
S100b	0.0948733034146985	7.72077827802257	11.9941379099774	5.7799638279871294e-33	1.2887230192859e-30	63.6251837872823	Glutamatergic	S100b	sig_DEGs_1_AllcellsVsAllcells_from_MUTPCB_WTPCB
Herc3	0.0948419804645546	8.3298570628562	5.18464067031594	2.19804777711518e-7	9.17674696065981e-7	6.30476061946512	Glutamatergic	Herc3	sig_DEGs_1_AllcellsVsAllcells_from_MUTPCB_WTPCB
Hdac4	0.0948335404376426	7.8432726420482	7.55207962379382	4.58051555605638e-14	1.0188343855814799e-12	20.7316108387337	Glutamatergic	Hdac4	sig_DEGs_1_AllcellsVsAllcells_from_MUTPCB_WTPCB
Slc50a1	0.094810659830733	8.25304406921906	5.46160165631848	4.80867140643689e-8	2.55926080451029e-7	7.69167542036489	Glutamatergic	Slc50a1	sig_DEGs_1_AllcellsVsAllcells_from_MUTPCB_WTPCB
Man1a	-0.0947424488064534	7.77801027046346	-9.39445879440006	6.73772001571901e-21	4.2701454318799998e-19	36.169119109787	Glutamatergic	Man1a	sig_DEGs_1_AllcellsVsAllcells_from_MUTPCB_WTPCB
Cacng2	0.0947224613343671	7.92438338641369	7.0627672452238	1.71849398644332e-12	2.76783722481463e-11	17.264891438844	Glutamatergic	Cacng2	sig_DEGs_1_AllcellsVsAllcells_from_MUTPCB_WTPCB
Tmem132d	0.0947151945204867	7.78475578259999	9.07897941889764	1.2585830653907298e-19	6.83030445985949e-18	33.2843441670865	Glutamatergic	Tmem132d	sig_DEGs_1_AllcellsVsAllcells_from_MUTPCB_WTPCB
Birc2	0.0946705486015258	8.00002421271596	6.47297030893773	9.9680143807897e-11	1.06628944584332e-9	13.3782247761332	Glutamatergic	Birc2	sig_DEGs_1_AllcellsVsAllcells_from_MUTPCB_WTPCB
Hgf	0.0946689542423504	7.73976598744574	9.21860695920262	3.4862120086673095e-20	2.06781536642299e-18	34.5146770212319	Glutamatergic	Hgf	sig_DEGs_1_AllcellsVsAllcells_from_MUTPCB_WTPCB
Vamp1	0.0946027816755555	7.79604838628347	8.7586537271452	2.22804927802812e-18	1.03598693314544e-16	30.4579201550648	Glutamatergic	Vamp1	sig_DEGs_1_AllcellsVsAllcells_from_MUTPCB_WTPCB
Cirbp	0.0945702099983521	7.83266978010938	8.55471659108168	1.31822240444231e-17	5.4136620729001e-16	28.7392737795743	Glutamatergic	Cirbp	sig_DEGs_1_AllcellsVsAllcells_from_MUTPCB_WTPCB
Ywhab	-0.0945683930892756	8.48192638886135	-5.19748174749088	2.05185051415442e-7	8.66139270413816e-7	6.43956282012428	Glutamatergic	Ywhab	sig_DEGs_1_AllcellsVsAllcells_from_MUTPCB_WTPCB
Arpp21	0.0945668004011093	9.84650730289761	5.3106646084977696	1.1109542322184e-7	5.21548016801282e-7	7.31837613129248	Glutamatergic	Arpp21	sig_DEGs_1_AllcellsVsAllcells_from_MUTPCB_WTPCB
Glmn	0.0945056184167079	8.07120389820881	5.80475647885605	6.6022609671678e-9	4.46896274536969e-8	9.39107558662716	Glutamatergic	Glmn	sig_DEGs_1_AllcellsVsAllcells_from_MUTPCB_WTPCB
Gabra5	-0.0944966657104009	7.8332847295025	-8.98546128374428	2.94244784942381e-19	1.54257620117385e-17	32.491812813316	Glutamatergic	Gabra5	sig_DEGs_1_AllcellsVsAllcells_from_MUTPCB_WTPCB
Ccdc191	0.0944127855772647	7.79899835439989	7.94746152450736	2.06618479983844e-15	5.92818851252872e-14	23.7349373029991	Glutamatergic	Ccdc191	sig_DEGs_1_AllcellsVsAllcells_from_MUTPCB_WTPCB
Efna5	0.0942341919656524	7.86353766824138	7.35301141446031	2.05843847108654e-13	4.06547090137967e-12	19.2809846605602	Glutamatergic	Efna5	sig_DEGs_1_AllcellsVsAllcells_from_MUTPCB_WTPCB
Celf5	-0.0942318789847221	8.40570639139209	-4.93054579770787	8.30516091414785e-7	2.59708191749274e-6	5.03940184052943	Glutamatergic	Celf5	sig_DEGs_1_AllcellsVsAllcells_from_MUTPCB_WTPCB
Prr16	0.0941443394392438	7.70354558265654	10.910423126627	1.36788781947846e-27	1.84385852945735e-25	51.3512415628433	Glutamatergic	Prr16	sig_DEGs_1_AllcellsVsAllcells_from_MUTPCB_WTPCB
Ccdc173	0.0941146382384792	7.71222779808368	10.2339058735402	1.74501287316765e-24	1.7550656647195899e-22	44.2787794840548	Glutamatergic	Ccdc173	sig_DEGs_1_AllcellsVsAllcells_from_MUTPCB_WTPCB
Rnf208	0.0940896757326337	7.86373748383652	8.36427588573022	6.68559394774871e-17	2.46461357763023e-15	27.1689812596679	Glutamatergic	Rnf208	sig_DEGs_1_AllcellsVsAllcells_from_MUTPCB_WTPCB
Gm11549	0.0940463477217417	7.76070446424273	9.7047433634937	3.4454764601688e-22	2.58145697861878e-20	39.0911632738442	Glutamatergic	Gm11549	sig_DEGs_1_AllcellsVsAllcells_from_MUTPCB_WTPCB
Svop	0.0940317875193042	7.9692437596579	7.27108723827263	3.77804204762755e-13	7.01268266132352e-12	18.7980783311066	Glutamatergic	Svop	sig_DEGs_1_AllcellsVsAllcells_from_MUTPCB_WTPCB
Kcnk1	0.093939634179228	7.86628712208603	8.07564811434314	7.32357117789944e-16	2.30101881524969e-14	24.8181864631459	Glutamatergic	Kcnk1	sig_DEGs_1_AllcellsVsAllcells_from_MUTPCB_WTPCB
Kcnq5	0.0939140527870315	8.18809807594446	5.48004971612292	4.33432623664517e-8	2.34146867973675e-7	7.75000911838352	Glutamatergic	Kcnq5	sig_DEGs_1_AllcellsVsAllcells_from_MUTPCB_WTPCB
Crim1	-0.0939040443768118	7.74510997928407	-10.0830393693923	8.09511716045605e-24	7.453146177681569e-22	42.7847249706764	Glutamatergic	Crim1	sig_DEGs_1_AllcellsVsAllcells_from_MUTPCB_WTPCB
Ice1	0.0938717115495429	8.01254057011368	6.41363347686061	1.47202431617041e-10	1.5092122988947201e-9	13.0086312899692	Glutamatergic	Ice1	sig_DEGs_1_AllcellsVsAllcells_from_MUTPCB_WTPCB
Lgmn	0.0937133227262921	7.78775425912229	8.65562009270983	5.49766354588561e-18	2.41089482417438e-16	29.5617160803751	Glutamatergic	Lgmn	sig_DEGs_1_AllcellsVsAllcells_from_MUTPCB_WTPCB
Medag	0.093627440219267	7.7250313761632	9.92062080574855	4.1209429318619095e-23	3.45077691841794e-21	41.1632414629363	Glutamatergic	Medag	sig_DEGs_1_AllcellsVsAllcells_from_MUTPCB_WTPCB
Gm26782	0.0935857459774674	7.9596571354238	6.47071556162024	1.01174071053462e-10	1.08102041507816e-9	13.3244019135812	Glutamatergic	Gm26782	sig_DEGs_1_AllcellsVsAllcells_from_MUTPCB_WTPCB
Trim2	-0.0935782442601116	8.7866599195877	-4.54282804978815	5.6023362145611e-6	1.14068471764405e-5	3.41335803209261	Glutamatergic	Trim2	sig_DEGs_1_AllcellsVsAllcells_from_MUTPCB_WTPCB
Ddit4l	0.0934875037759282	7.72428110361468	9.73288726729652	2.6189385118419497e-22	2.0027304173614498e-20	39.3342401668543	Glutamatergic	Ddit4l	sig_DEGs_1_AllcellsVsAllcells_from_MUTPCB_WTPCB
Nit1	0.0934318424540628	7.94266581369324	6.82029922866469	9.502678465334159e-12	1.29116422672154e-10	15.608131297679	Glutamatergic	Nit1	sig_DEGs_1_AllcellsVsAllcells_from_MUTPCB_WTPCB
Tusc2	0.0933813845123668	7.77613905611186	9.49810570623769	2.52164373968077e-21	1.70936040463488e-19	37.1353464325286	Glutamatergic	Tusc2	sig_DEGs_1_AllcellsVsAllcells_from_MUTPCB_WTPCB
Zfp148	0.0933005153894886	8.19507686531456	5.5093356241202	3.67305875627985e-8	2.02603950353845e-7	7.87161369604609	Glutamatergic	Zfp148	sig_DEGs_1_AllcellsVsAllcells_from_MUTPCB_WTPCB
Npepps	0.0932620281119636	8.22179089062373	5.40923740601052	6.44574882631621e-8	3.29516651325436e-7	7.34751419288684	Glutamatergic	Npepps	sig_DEGs_1_AllcellsVsAllcells_from_MUTPCB_WTPCB
Sgk1	0.0932518276387349	7.95777794879359	6.14380056088552	8.30139110035774e-10	7.0599974128318204e-9	11.2687552099762	Glutamatergic	Sgk1	sig_DEGs_1_AllcellsVsAllcells_from_MUTPCB_WTPCB
Fam184a	0.0932149865732868	7.8104352607472	8.23591784566199	1.95792340475184e-16	6.747361364681121e-15	26.0623418217005	Glutamatergic	Fam184a	sig_DEGs_1_AllcellsVsAllcells_from_MUTPCB_WTPCB
Dtna	0.0931895452150595	8.26841674108641	4.98205932978887	6.37509531676766e-7	2.12802153557183e-6	5.20744976417657	Glutamatergic	Dtna	sig_DEGs_1_AllcellsVsAllcells_from_MUTPCB_WTPCB
Rgs7bp	0.093125031825128	8.58088702303635	4.73620918922014	2.20142830888974e-6	5.3640068840439e-6	4.23560135314832	Glutamatergic	Rgs7bp	sig_DEGs_1_AllcellsVsAllcells_from_MUTPCB_WTPCB
Nprl2	0.0930951804068734	7.7779135498759	9.18263256759307	4.86164072677325e-20	2.8115476028020597e-18	34.2157392084776	Glutamatergic	Nprl2	sig_DEGs_1_AllcellsVsAllcells_from_MUTPCB_WTPCB
Tusc3	0.0930301394934894	8.75518122661677	4.60869339695384	4.09210736934698e-6	8.76995240036309e-6	3.71388651421045	Glutamatergic	Tusc3	sig_DEGs_1_AllcellsVsAllcells_from_MUTPCB_WTPCB
Nefm	0.092955694725994	7.90322989010034	7.9477543231153	2.0613330287271502e-15	5.92345171267463e-14	23.8374299478692	Glutamatergic	Nefm	sig_DEGs_1_AllcellsVsAllcells_from_MUTPCB_WTPCB
Pld3	0.0929543688127428	8.17140481007216	5.8712035585682	4.4361380020387605e-9	3.13819456673277e-8	9.90248688963668	Glutamatergic	Pld3	sig_DEGs_1_AllcellsVsAllcells_from_MUTPCB_WTPCB
Cthrc1	0.0929369896647536	7.70242590366495	11.2356720043771	3.75560071339918e-29	5.94026895745002e-27	54.9117895941087	Glutamatergic	Cthrc1	sig_DEGs_1_AllcellsVsAllcells_from_MUTPCB_WTPCB
Klhl24	0.0929276551691647	8.1673340682373	5.64112799255929	1.72600898257061e-8	1.03571732268002e-7	8.56645735514807	Glutamatergic	Klhl24	sig_DEGs_1_AllcellsVsAllcells_from_MUTPCB_WTPCB
Ube2e2	0.0929200165166879	8.16231546887297	5.57461754773754	2.5320614497449e-8	1.45522761456457e-7	8.20895076817567	Glutamatergic	Ube2e2	sig_DEGs_1_AllcellsVsAllcells_from_MUTPCB_WTPCB
Drp2	0.0928421472176275	7.87052122710022	7.2593391707094	4.11959095458413e-13	7.58578609010288e-12	18.6044370274884	Glutamatergic	Drp2	sig_DEGs_1_AllcellsVsAllcells_from_MUTPCB_WTPCB
Cuedc2	0.0926522606407989	7.86476933637963	8.56381111358727	1.2187983840699301e-17	5.03461671776744e-16	28.8464975200284	Glutamatergic	Cuedc2	sig_DEGs_1_AllcellsVsAllcells_from_MUTPCB_WTPCB
Srrt	0.0925678528845228	8.03679663760975	6.22055296038588	5.11189803984677e-10	4.593706395175411e-9	11.8273985176487	Glutamatergic	Srrt	sig_DEGs_1_AllcellsVsAllcells_from_MUTPCB_WTPCB
Jakmip2	0.0924653176764529	7.99774420598983	6.88439031931685	6.0804800317473696e-12	8.59628445129999e-11	16.1078326997996	Glutamatergic	Jakmip2	sig_DEGs_1_AllcellsVsAllcells_from_MUTPCB_WTPCB
Kcna6	0.0923704520207069	7.82960981979412	7.90238986728551	2.9641825548490104e-15	8.2950754124149e-14	23.4074930244031	Glutamatergic	Kcna6	sig_DEGs_1_AllcellsVsAllcells_from_MUTPCB_WTPCB
Myo19	0.0923625864009878	7.73915487990878	9.49634687955012	2.56427409888851e-21	1.7319144698551398e-19	37.0907080443571	Glutamatergic	Myo19	sig_DEGs_1_AllcellsVsAllcells_from_MUTPCB_WTPCB
Masp1	0.0922396866821797	7.64239955779624	13.7716967885915	7.739409900811909e-43	3.4101314196291696e-40	86.1432715004588	Glutamatergic	Masp1	sig_DEGs_1_AllcellsVsAllcells_from_MUTPCB_WTPCB
Tada2a	0.0922226764739733	7.91014057063882	6.95024671557184	3.82724722367427e-12	5.6706995293287395e-11	16.463487452177	Glutamatergic	Tada2a	sig_DEGs_1_AllcellsVsAllcells_from_MUTPCB_WTPCB
Uchl5	0.0922133954312088	7.83689027266689	8.60751932243233	8.3515865944765e-18	3.57764957216162e-16	29.1923950579579	Glutamatergic	Uchl5	sig_DEGs_1_AllcellsVsAllcells_from_MUTPCB_WTPCB
Apoe	0.0921658893673785	7.70542472088929	10.4453935754051	1.95665967536134e-25	2.2490648417538398e-23	46.4387310786668	Glutamatergic	Apoe	sig_DEGs_1_AllcellsVsAllcells_from_MUTPCB_WTPCB
Kifc2	0.0921433350690659	8.12770306266647	5.51846869255517	3.48765622032665e-8	1.93530932573808e-7	7.83867195400492	Glutamatergic	Kifc2	sig_DEGs_1_AllcellsVsAllcells_from_MUTPCB_WTPCB
Eef1a2	0.0920540612533767	8.06221092204999	6.60179954797964	4.22589077414734e-11	4.95556577801946e-10	14.2877759392304	Glutamatergic	Eef1a2	sig_DEGs_1_AllcellsVsAllcells_from_MUTPCB_WTPCB
Arhgap21	0.0919217596972413	8.21758742789474	5.18247551342869	2.22367021831264e-7	9.2620394013265e-7	6.16646758752202	Glutamatergic	Arhgap21	sig_DEGs_1_AllcellsVsAllcells_from_MUTPCB_WTPCB
Nr1d1	0.0919202788511173	7.82474195100036	7.95547039250262	1.93744285837472e-15	5.59349727567591e-14	23.821847979067	Glutamatergic	Nr1d1	sig_DEGs_1_AllcellsVsAllcells_from_MUTPCB_WTPCB
Cplx1	0.0918007942752972	7.92209853450159	8.05731880468004	8.50268704310996e-16	2.63128305049821e-14	24.7280108374065	Glutamatergic	Cplx1	sig_DEGs_1_AllcellsVsAllcells_from_MUTPCB_WTPCB
Gm45159	0.0917881899687067	8.45202441659526	4.56823673703012	4.96541584680537e-6	1.03079487077643e-5	3.40080037349895	Glutamatergic	Gm45159	sig_DEGs_1_AllcellsVsAllcells_from_MUTPCB_WTPCB
Atp5b	0.0915948008325245	8.47196790070019	4.9658957579325	6.92861354729166e-7	2.26658869199539e-6	5.2883476913594	Glutamatergic	Atp5b	sig_DEGs_1_AllcellsVsAllcells_from_MUTPCB_WTPCB
Micu1	0.0915659209018482	7.98741912730142	6.09217646983033	1.14653572719427e-9	9.359413395437671e-9	10.9868156875001	Glutamatergic	Micu1	sig_DEGs_1_AllcellsVsAllcells_from_MUTPCB_WTPCB
Fbxl2	0.0915514925988141	7.99418206627373	6.3310901430299404	2.51752060744232e-10	2.4375144962693104e-9	12.4684292106524	Glutamatergic	Fbxl2	sig_DEGs_1_AllcellsVsAllcells_from_MUTPCB_WTPCB
Tbc1d5	0.0915473081412266	7.85486224880233	7.33049144502103	2.4339724748985e-13	4.72645274086797e-12	19.1046457518019	Glutamatergic	Tbc1d5	sig_DEGs_1_AllcellsVsAllcells_from_MUTPCB_WTPCB
Cntnap1	0.0915423419525165	7.79990371414236	7.95743705487995	1.9070572982353303e-15	5.5143753689286e-14	23.8146125815923	Glutamatergic	Cntnap1	sig_DEGs_1_AllcellsVsAllcells_from_MUTPCB_WTPCB
Mtpn	0.0915247444403686	8.00865960402189	6.35561454332999	2.14797183110192e-10	2.1200195576731802e-9	12.6385285695139	Glutamatergic	Mtpn	sig_DEGs_1_AllcellsVsAllcells_from_MUTPCB_WTPCB
Pik3r1	0.0915132984068414	8.15831419166306	5.27660913519418	1.33792435534997e-7	6.09993301801095e-7	6.61279662733469	Glutamatergic	Pik3r1	sig_DEGs_1_AllcellsVsAllcells_from_MUTPCB_WTPCB
Pibf1	0.0914773999904401	7.95274818580499	6.39480000053835	1.66472689919365e-10	1.6834664478949501e-9	12.8238906522307	Glutamatergic	Pibf1	sig_DEGs_1_AllcellsVsAllcells_from_MUTPCB_WTPCB
Lims1	0.0913477868327286	7.80125215367281	7.99711694663364	1.38516735985237e-15	4.0883424499885e-14	24.1302651371139	Glutamatergic	Lims1	sig_DEGs_1_AllcellsVsAllcells_from_MUTPCB_WTPCB
Spaca6	0.091284115714851	7.99619353855363	6.15710204404712	7.63547266266246e-10	6.541462096926841e-9	11.3882046456757	Glutamatergic	Spaca6	sig_DEGs_1_AllcellsVsAllcells_from_MUTPCB_WTPCB
Nol4	0.0912669431921298	7.94967449328202	7.06132050710387	1.73641260463181e-12	2.7869949402702696e-11	17.2805961613277	Glutamatergic	Nol4	sig_DEGs_1_AllcellsVsAllcells_from_MUTPCB_WTPCB
Eml4	0.0912598694076987	8.10810342527104	5.8326594101924	5.58987645831743e-9	3.85705644062723e-8	9.59212187162871	Glutamatergic	Eml4	sig_DEGs_1_AllcellsVsAllcells_from_MUTPCB_WTPCB
Cox5b	-0.0912356802566983	8.78999909235338	-4.61288078807301	4.01063374234862e-6	8.62603633286089e-6	3.73278731246028	Glutamatergic	Cox5b	sig_DEGs_1_AllcellsVsAllcells_from_MUTPCB_WTPCB
Dus3l	0.0912071761201396	7.79892677187084	8.44862415494925	3.2711894985497e-17	1.2559467398373602e-15	27.8134153508647	Glutamatergic	Dus3l	sig_DEGs_1_AllcellsVsAllcells_from_MUTPCB_WTPCB
Cryab	0.0912042064992438	7.76029561601763	7.7991820550403	6.723310377065571e-15	1.74504322353402e-13	22.5436041264328	Glutamatergic	Cryab	sig_DEGs_1_AllcellsVsAllcells_from_MUTPCB_WTPCB
Gm2115	-0.0909406167057725	7.65829842057468	-11.7875642645368	6.67025261697399e-32	1.32730854763141e-29	61.1503773091462	Glutamatergic	Gm2115	sig_DEGs_1_AllcellsVsAllcells_from_MUTPCB_WTPCB
Rps20	-0.0909295492100011	8.34428443310156	-5.14784217763773	2.67494388512318e-7	1.07754705132977e-6	6.07176420325603	Glutamatergic	Rps20	sig_DEGs_1_AllcellsVsAllcells_from_MUTPCB_WTPCB
Dnajb4	0.0909245829265419	8.475058799732	4.70707207811695	2.53993388404445e-6	5.98319965098352e-6	4.05391290506119	Glutamatergic	Dnajb4	sig_DEGs_1_AllcellsVsAllcells_from_MUTPCB_WTPCB
Bend6	0.0909129206446124	7.94012357508224	6.86235374713007	7.09259020853463e-12	9.876258419799989e-11	15.8943543081977	Glutamatergic	Bend6	sig_DEGs_1_AllcellsVsAllcells_from_MUTPCB_WTPCB
Scg2	-0.0908579002190582	8.0540604916863	-5.88967510996492	3.96890335171929e-9	2.84133560645715e-8	9.84885054085158	Glutamatergic	Scg2	sig_DEGs_1_AllcellsVsAllcells_from_MUTPCB_WTPCB
Exoc1	0.0908171565865956	7.95841192837539	6.4005509955808	1.60340795005673e-10	1.6280328848286402e-9	12.8669177165543	Glutamatergic	Exoc1	sig_DEGs_1_AllcellsVsAllcells_from_MUTPCB_WTPCB
Clk3	0.0907217335529289	7.878935696978	6.95821796290466	3.6176566937389398e-12	5.3960548690635796e-11	16.485701166317	Glutamatergic	Clk3	sig_DEGs_1_AllcellsVsAllcells_from_MUTPCB_WTPCB
Gm27032	0.0907043376511663	8.52027276433021	4.67257381708566	3.00547327399442e-6	6.82696555892239e-6	3.91471556732206	Glutamatergic	Gm27032	sig_DEGs_1_AllcellsVsAllcells_from_MUTPCB_WTPCB
Zdhhc21	0.0907034673295612	8.18978228144233	5.30768439082294	1.12922570053148e-7	5.27580177077394e-7	6.76963131905263	Glutamatergic	Zdhhc21	sig_DEGs_1_AllcellsVsAllcells_from_MUTPCB_WTPCB
Foxo3	0.0906853005735773	7.68265670702133	11.1649149099718	8.28166805197699e-29	1.23597216911199e-26	54.1147660334333	Glutamatergic	Foxo3	sig_DEGs_1_AllcellsVsAllcells_from_MUTPCB_WTPCB
Gm14325	0.0906311836305527	7.91762706834902	7.33782893376438	2.30476461361041e-13	4.50477411648856e-12	19.222186036583	Glutamatergic	Gm14325	sig_DEGs_1_AllcellsVsAllcells_from_MUTPCB_WTPCB
Sgpp2	0.0904751979771783	7.69757160978715	11.1568636289504	9.058665011624529e-29	1.34111723764099e-26	54.0361965720832	Glutamatergic	Sgpp2	sig_DEGs_1_AllcellsVsAllcells_from_MUTPCB_WTPCB
Letm2	0.0904173610884271	8.22081267421795	5.07813988890002	3.86627592023754e-7	1.44573251525391e-6	5.64000694736821	Glutamatergic	Letm2	sig_DEGs_1_AllcellsVsAllcells_from_MUTPCB_WTPCB
Utrn	0.090384240356129	7.73912353132344	9.47372066292313	3.1806095804042997e-21	2.10969035465814e-19	36.8769398200343	Glutamatergic	Utrn	sig_DEGs_1_AllcellsVsAllcells_from_MUTPCB_WTPCB
Adcy2	0.0903706492563607	8.05683226436173	6.10619942525328	1.05052182122636e-9	8.67899858197097e-9	11.1593843609771	Glutamatergic	Adcy2	sig_DEGs_1_AllcellsVsAllcells_from_MUTPCB_WTPCB
Kcnj3	0.0903525429967758	8.06759407742498	5.88101910856576	4.18156187450257e-9	2.97516278544962e-8	9.81922805339929	Glutamatergic	Kcnj3	sig_DEGs_1_AllcellsVsAllcells_from_MUTPCB_WTPCB
Zfyve28	0.0902583492073408	7.87682462976814	7.02835362630297	2.19820193804188e-12	3.4416180258378195e-11	16.9708632487453	Glutamatergic	Zfyve28	sig_DEGs_1_AllcellsVsAllcells_from_MUTPCB_WTPCB
Golga7b	0.0902380722867342	7.81193873294107	7.88060295506718	3.52664338563078e-15	9.65444711456852e-14	23.2209751594148	Glutamatergic	Golga7b	sig_DEGs_1_AllcellsVsAllcells_from_MUTPCB_WTPCB
Ank	0.0902220055886875	7.9915592615338	6.35830656945655	2.1107907762707002e-10	2.09112923477867e-9	12.6425859627313	Glutamatergic	Ank	sig_DEGs_1_AllcellsVsAllcells_from_MUTPCB_WTPCB
Stoml1	0.0901784856778223	7.80066146900975	8.24467080575191	1.82051466616207e-16	6.3447164617693504e-15	26.1253321713475	Glutamatergic	Stoml1	sig_DEGs_1_AllcellsVsAllcells_from_MUTPCB_WTPCB
Tmem132a	0.0901439717419414	8.10736598306738	5.70680945790196	1.17724167606149e-8	7.37509629559713e-8	8.86666312652669	Glutamatergic	Tmem132a	sig_DEGs_1_AllcellsVsAllcells_from_MUTPCB_WTPCB
Nos1ap	0.0900943771121678	8.28663029492229	5.01484323632076	5.3803512221018e-7	1.86843272126507e-6	5.41095250193048	Glutamatergic	Nos1ap	sig_DEGs_1_AllcellsVsAllcells_from_MUTPCB_WTPCB
Ncapd3	0.0900826135275565	8.12896432159115	5.49502789481222	3.98287515782985e-8	2.17746196959525e-7	7.71611346849904	Glutamatergic	Ncapd3	sig_DEGs_1_AllcellsVsAllcells_from_MUTPCB_WTPCB
Ap1ar	0.0900355243421451	8.09113338047444	5.72640950677733	1.04936342162792e-8	6.67566843611079e-8	8.95544509457617	Glutamatergic	Ap1ar	sig_DEGs_1_AllcellsVsAllcells_from_MUTPCB_WTPCB
Rps3a1	-0.0900305843497105	8.44990256216204	-4.92353937421691	8.60765705767503e-7	2.66957099898331e-6	5.05200567985679	Glutamatergic	Rps3a1	sig_DEGs_1_AllcellsVsAllcells_from_MUTPCB_WTPCB
Ube4b	0.0900052433313476	7.95090619317234	6.4990189445001	8.3910418583317e-11	9.11829833413309e-10	13.4901287281347	Glutamatergic	Ube4b	sig_DEGs_1_AllcellsVsAllcells_from_MUTPCB_WTPCB
Nln	0.0899564864210536	7.90315851557092	7.24340195583774	4.63181699910463e-13	8.37892525761781e-12	18.523415497072	Glutamatergic	Nln	sig_DEGs_1_AllcellsVsAllcells_from_MUTPCB_WTPCB
Boc	0.089945488505573	7.72833455447498	9.92692221439298	3.8706349778367e-23	3.27077492693361e-21	41.226322561077	Glutamatergic	Boc	sig_DEGs_1_AllcellsVsAllcells_from_MUTPCB_WTPCB
Pcdh19	-0.089936320982476	7.73667144019752	-10.031114949243	1.36577650715981e-23	1.22694466220871e-21	42.2605838954057	Glutamatergic	Pcdh19	sig_DEGs_1_AllcellsVsAllcells_from_MUTPCB_WTPCB
Hdx	0.0899035842591047	7.90409956535581	6.68402340039222	2.42326215573552e-11	3.030766373877e-10	14.6527678494993	Glutamatergic	Hdx	sig_DEGs_1_AllcellsVsAllcells_from_MUTPCB_WTPCB
Tbc1d23	0.0899035811890698	8.06736942322786	5.80094155974473	6.75384242740349e-9	4.55656609411334e-8	9.35334435593428	Glutamatergic	Tbc1d23	sig_DEGs_1_AllcellsVsAllcells_from_MUTPCB_WTPCB
Elmo1	0.0898779403050618	7.9966618674795	6.19611103162313	5.96907314782393e-10	5.2651891169508906e-9	11.6326642744378	Glutamatergic	Elmo1	sig_DEGs_1_AllcellsVsAllcells_from_MUTPCB_WTPCB
Ppip5k1	0.089845455495805	8.02430180441803	5.85722666477171	4.82484299532061e-9	3.37621917569392e-8	9.63016516866919	Glutamatergic	Ppip5k1	sig_DEGs_1_AllcellsVsAllcells_from_MUTPCB_WTPCB
Ralgapb	0.0898053497784836	8.02340086686542	5.89889859448685	3.7538921621960606e-9	2.7073081977241e-8	9.87297333830833	Glutamatergic	Ralgapb	sig_DEGs_1_AllcellsVsAllcells_from_MUTPCB_WTPCB
Tbc1d30	0.0897961746379092	7.87871565791724	7.09013825393221	1.41173402536426e-12	2.31199556401691e-11	17.4096302451352	Glutamatergic	Tbc1d30	sig_DEGs_1_AllcellsVsAllcells_from_MUTPCB_WTPCB
Gm3294	0.0897712451607653	7.80512444260135	7.29668319333553	3.12732137651167e-13	5.93581634807435e-12	18.8138424029421	Glutamatergic	Gm3294	sig_DEGs_1_AllcellsVsAllcells_from_MUTPCB_WTPCB
Bhlhe40	0.0897332550173289	8.0858009218607	5.98248683084376	2.2575702882276803e-9	1.72140897214427e-8	10.4494296351998	Glutamatergic	Bhlhe40	sig_DEGs_1_AllcellsVsAllcells_from_MUTPCB_WTPCB
Cox17	0.0897041366832845	8.03189289312133	5.65976347716634	1.54909553159411e-8	9.42082218458122e-8	8.50539940851461	Glutamatergic	Cox17	sig_DEGs_1_AllcellsVsAllcells_from_MUTPCB_WTPCB
0610010F05Rik	0.0896839625645622	7.96232671685174	6.43755126790019	1.25848590753971e-10	1.3143081379757302e-9	13.1086776735585	Glutamatergic	0610010F05Rik	sig_DEGs_1_AllcellsVsAllcells_from_MUTPCB_WTPCB
Canx	-0.0896686355054364	8.51046411148643	-4.73319416298672	2.23433724435791e-6	5.42325493804425e-6	4.1769685490753	Glutamatergic	Canx	sig_DEGs_1_AllcellsVsAllcells_from_MUTPCB_WTPCB
Gapdh	0.0896386209560607	9.13318680573584	4.4263303794286	9.66606099831824e-6	1.83109965027001e-5	3.01772347203698	Glutamatergic	Gapdh	sig_DEGs_1_AllcellsVsAllcells_from_MUTPCB_WTPCB
Vps13a	0.0896084448718089	8.99498278186169	4.22460732520797	2.41051899843491e-5	4.15896555892564e-5	2.11948185659471	Glutamatergic	Vps13a	sig_DEGs_1_AllcellsVsAllcells_from_MUTPCB_WTPCB
Ppp2r3a	0.0895737684357378	7.92466506521507	6.4561354811881	1.11376652237256e-10	1.17779218645866e-9	13.1888778083345	Glutamatergic	Ppp2r3a	sig_DEGs_1_AllcellsVsAllcells_from_MUTPCB_WTPCB
Ttc39b	0.0895504568691337	8.06235860961752	5.78117994684006	7.59485830053849e-9	5.03765045554714e-8	9.23677660097141	Glutamatergic	Ttc39b	sig_DEGs_1_AllcellsVsAllcells_from_MUTPCB_WTPCB
Esrrg	0.0894880055486098	7.65568621415465	13.2455021105269	8.86891724420648e-40	3.1563112023323996e-37	79.1555045770176	Glutamatergic	Esrrg	sig_DEGs_1_AllcellsVsAllcells_from_MUTPCB_WTPCB
Gabbr1	0.0894114235673751	8.79711170879437	4.30830243758811	1.65767334008494e-5	2.96137685409903e-5	2.40742688317041	Glutamatergic	Gabbr1	sig_DEGs_1_AllcellsVsAllcells_from_MUTPCB_WTPCB
Riok1	0.0893961653580142	7.98954012978415	6.13873042993385	8.569855104257601e-10	7.25165699860042e-9	11.2682241080997	Glutamatergic	Riok1	sig_DEGs_1_AllcellsVsAllcells_from_MUTPCB_WTPCB
Tbc1d31	0.0892793154730187	7.69566115824701	10.1793806199116	3.04618313531451e-24	2.92086347679431e-22	43.715978959912	Glutamatergic	Tbc1d31	sig_DEGs_1_AllcellsVsAllcells_from_MUTPCB_WTPCB
Cpne6	-0.0892591018607831	7.98744849689317	-7.0620520302047	1.7273295116158398e-12	2.7795849386741896e-11	17.3316117520447	Glutamatergic	Cpne6	sig_DEGs_1_AllcellsVsAllcells_from_MUTPCB_WTPCB
Pdk1	0.0892545698421721	8.08306593781661	5.75833606094196	8.69428612534216e-9	5.66736382654392e-8	9.1272109567191	Glutamatergic	Pdk1	sig_DEGs_1_AllcellsVsAllcells_from_MUTPCB_WTPCB
Krba1	0.0892258866604525	7.87918365846341	6.66660846063236	2.7276663598278496e-11	3.3629709297118e-10	14.5114546149769	Glutamatergic	Krba1	sig_DEGs_1_AllcellsVsAllcells_from_MUTPCB_WTPCB
Acaca	0.0892107480970807	8.00302832888966	5.9345880653399	3.023771962374e-9	2.23742198863228e-8	10.0596313719913	Glutamatergic	Acaca	sig_DEGs_1_AllcellsVsAllcells_from_MUTPCB_WTPCB
Plbd2	0.089207382364278	7.7889396354029	8.00363355950429	1.31411582615328e-15	3.90353571088163e-14	24.1719431155979	Glutamatergic	Plbd2	sig_DEGs_1_AllcellsVsAllcells_from_MUTPCB_WTPCB
Uba6	0.0892056156654135	7.99413088837389	5.89619464149488	3.815721352545751e-9	2.74334651710224e-8	9.82276749776929	Glutamatergic	Uba6	sig_DEGs_1_AllcellsVsAllcells_from_MUTPCB_WTPCB
Adap1	0.0892011912918793	7.86198280424796	6.94618087246964	3.93869125657286e-12	5.812553460457519e-11	16.3852456120678	Glutamatergic	Adap1	sig_DEGs_1_AllcellsVsAllcells_from_MUTPCB_WTPCB
Atp6v0c	0.0891380021009951	8.97307712528641	4.2778798494482	1.90082728513361e-5	3.35431579466793e-5	2.34112223899663	Glutamatergic	Atp6v0c	sig_DEGs_1_AllcellsVsAllcells_from_MUTPCB_WTPCB
Snrpn	0.089118622486005	8.68514147611384	4.56348262545331	5.07905488164394e-6	1.05008367377615e-5	3.48432162455096	Glutamatergic	Snrpn	sig_DEGs_1_AllcellsVsAllcells_from_MUTPCB_WTPCB
Shd	0.0890943424126434	7.715965041691	10.2028160873338	2.39835419571243e-24	2.32813411213001e-22	43.9677284165888	Glutamatergic	Shd	sig_DEGs_1_AllcellsVsAllcells_from_MUTPCB_WTPCB
Ppfibp1	0.0890568958288496	7.78598783962904	8.08158132696478	6.97759865634541e-16	2.2186845486998e-14	24.7911337588481	Glutamatergic	Ppfibp1	sig_DEGs_1_AllcellsVsAllcells_from_MUTPCB_WTPCB
Glrb	0.08905585642011	8.60871086783346	4.40376100754988	1.07272778449829e-5	2.0078790715005e-5	2.74771448466287	Glutamatergic	Glrb	sig_DEGs_1_AllcellsVsAllcells_from_MUTPCB_WTPCB
Arhgap10	0.0890532390199894	7.77212613127547	8.43819244840553	3.57487488688106e-17	1.36970258088242e-15	27.7050278645291	Glutamatergic	Arhgap10	sig_DEGs_1_AllcellsVsAllcells_from_MUTPCB_WTPCB
Prpf40b	0.0890237786011037	7.81621000077245	7.52937848759714	5.44729946188196e-14	1.18877032832061e-12	20.5364705049221	Glutamatergic	Prpf40b	sig_DEGs_1_AllcellsVsAllcells_from_MUTPCB_WTPCB
Thrap3	0.0889524989080126	8.22191857688325	5.076906836215	3.89138884422612e-7	1.45248168518049e-6	5.62737138475407	Glutamatergic	Thrap3	sig_DEGs_1_AllcellsVsAllcells_from_MUTPCB_WTPCB
Antxr1	0.0888921149326825	7.69814823355556	9.46489255508992	3.45900305279396e-21	2.26994008847535e-19	36.7648125161776	Glutamatergic	Antxr1	sig_DEGs_1_AllcellsVsAllcells_from_MUTPCB_WTPCB
Chchd6	0.0888913237593361	7.94149737527427	7.50484556892155	6.565643972140921e-14	1.40955692979629e-12	20.482103237531	Glutamatergic	Chchd6	sig_DEGs_1_AllcellsVsAllcells_from_MUTPCB_WTPCB
Tpk1	0.088706916241514	7.68726469634462	10.4026419734349	3.0558003259977003e-25	3.42731156563112e-23	45.9848460741491	Glutamatergic	Tpk1	sig_DEGs_1_AllcellsVsAllcells_from_MUTPCB_WTPCB
Eif2b4	0.0886864333266066	7.81182506954921	8.21091604843533	2.40926124344976e-16	8.145001075924021e-15	25.8596868926772	Glutamatergic	Eif2b4	sig_DEGs_1_AllcellsVsAllcells_from_MUTPCB_WTPCB
Frmd4a	0.0886585841132561	8.03695954975098	6.1433387606431	8.32549989782701e-10	7.0704577841507e-9	11.350491045673	Glutamatergic	Frmd4a	sig_DEGs_1_AllcellsVsAllcells_from_MUTPCB_WTPCB
Gm20752	0.0886405444372516	7.62708340457562	13.7181479054148	1.6041949412237698e-42	6.904007344717939e-40	85.4108673598028	Glutamatergic	Gm20752	sig_DEGs_1_AllcellsVsAllcells_from_MUTPCB_WTPCB
Bmp1	0.0886228470258423	7.83383852448759	6.87686689714906	6.4089911062895e-12	9.012521991868809e-11	15.8817355845459	Glutamatergic	Bmp1	sig_DEGs_1_AllcellsVsAllcells_from_MUTPCB_WTPCB
Fgfr1op	0.0886146447075795	7.86696790397784	7.08034486355251	1.5147594120722698e-12	2.46544746524269e-11	17.3256066547146	Glutamatergic	Fgfr1op	sig_DEGs_1_AllcellsVsAllcells_from_MUTPCB_WTPCB
Kcnh3	0.0885844356822911	7.88961090479431	6.45039939086991	1.15660496116977e-10	1.2203039573208502e-9	13.1121742131603	Glutamatergic	Kcnh3	sig_DEGs_1_AllcellsVsAllcells_from_MUTPCB_WTPCB
Slc9a9	0.0885469082156156	7.8778629966723	7.01175229645434	2.47438806874984e-12	3.8318849874715094e-11	16.8561802807308	Glutamatergic	Slc9a9	sig_DEGs_1_AllcellsVsAllcells_from_MUTPCB_WTPCB
Mroh1	0.0885415481403031	7.74886075194002	8.59203855281351	9.550035014701319e-18	4.0075498408631003e-16	28.9850092238319	Glutamatergic	Mroh1	sig_DEGs_1_AllcellsVsAllcells_from_MUTPCB_WTPCB
Arnt2	0.0885380406952372	8.06652227855805	5.72910372179018	1.032877052395e-8	6.58890821496787e-8	8.94814479697507	Glutamatergic	Arnt2	sig_DEGs_1_AllcellsVsAllcells_from_MUTPCB_WTPCB
Ttc3	-0.0885301659757367	10.051439213531	-5.994849759488	2.09280725696554e-9	1.60703282561844e-8	11.0431878640549	Glutamatergic	Ttc3	sig_DEGs_1_AllcellsVsAllcells_from_MUTPCB_WTPCB
Fbxo18	0.0885143455263151	7.85292631116586	7.62683828526728	2.57936300919783e-14	6.01938106534869e-13	21.3047358811192	Glutamatergic	Fbxo18	sig_DEGs_1_AllcellsVsAllcells_from_MUTPCB_WTPCB
Asb13	0.0885115456192196	7.82454629669537	7.37467588176044	1.75114918465978e-13	3.4958755999259897e-12	19.3986842778291	Glutamatergic	Asb13	sig_DEGs_1_AllcellsVsAllcells_from_MUTPCB_WTPCB
Cyp46a1	0.088433591197937	8.0881089460422	6.09227489903304	1.14583286718789e-9	9.357803636442711e-9	11.0951659679625	Glutamatergic	Cyp46a1	sig_DEGs_1_AllcellsVsAllcells_from_MUTPCB_WTPCB
Tmem128	0.0884078256395373	7.90836659192814	6.94884750673858	3.86524583645976e-12	5.7178448800579e-11	16.453828765425	Glutamatergic	Tmem128	sig_DEGs_1_AllcellsVsAllcells_from_MUTPCB_WTPCB
Sipa1l1	0.0884005038712523	8.57803400968084	4.4399231785322	9.07613567318856e-6	1.73247000276459e-5	2.89289717083316	Glutamatergic	Sipa1l1	sig_DEGs_1_AllcellsVsAllcells_from_MUTPCB_WTPCB
Arhgef2	0.0883394393113122	8.09974491917074	5.29682445997617	1.19830005233152e-7	5.54670854638498e-7	6.60788391184347	Glutamatergic	Arhgef2	sig_DEGs_1_AllcellsVsAllcells_from_MUTPCB_WTPCB
Lrp1	0.0883091571707055	8.08935343379893	5.34736634183466	9.08121335023215e-8	4.39249697489274e-7	6.86700104878077	Glutamatergic	Lrp1	sig_DEGs_1_AllcellsVsAllcells_from_MUTPCB_WTPCB
Syt2	0.0883075457074369	7.64720066527842	13.3186680695328	3.38342296171565e-40	1.22771814371588e-37	80.1067257924539	Glutamatergic	Syt2	sig_DEGs_1_AllcellsVsAllcells_from_MUTPCB_WTPCB
Ptk2	0.0882451682204177	8.60490000607196	4.25683226047823	2.08854545140294e-5	3.6520905609819e-5	2.11638214097221	Glutamatergic	Ptk2	sig_DEGs_1_AllcellsVsAllcells_from_MUTPCB_WTPCB
Stat2	0.0882053717338369	7.76615596489617	7.88452618107416	3.4181305682728404e-15	9.41308397268707e-14	23.2120169652319	Glutamatergic	Stat2	sig_DEGs_1_AllcellsVsAllcells_from_MUTPCB_WTPCB
Ddrgk1	0.0881615142411132	7.89214951263981	6.97490446908869	3.2146923545081497e-12	4.8406099847459496e-11	16.6174655723312	Glutamatergic	Ddrgk1	sig_DEGs_1_AllcellsVsAllcells_from_MUTPCB_WTPCB
Dmd	0.0881067777862654	8.50845256035191	4.38314113683656	1.17933469744876e-5	2.18509890979043e-5	2.6105221102715	Glutamatergic	Dmd	sig_DEGs_1_AllcellsVsAllcells_from_MUTPCB_WTPCB
Hnrnph2	0.0879786458475849	8.05058714231912	5.81534715994107	6.198591232847671e-9	4.2313216287377e-8	9.41735795683697	Glutamatergic	Hnrnph2	sig_DEGs_1_AllcellsVsAllcells_from_MUTPCB_WTPCB
Zfyve16	0.0879759148251491	7.94054185187815	6.46580410156277	1.04504434264056e-10	1.1133903629767602e-9	13.2650758269522	Glutamatergic	Zfyve16	sig_DEGs_1_AllcellsVsAllcells_from_MUTPCB_WTPCB
Htr2a	0.087927290135287	7.73474010788605	9.48894716764758	2.75157611500157e-21	1.8516606394261399e-19	37.017125669719	Glutamatergic	Htr2a	sig_DEGs_1_AllcellsVsAllcells_from_MUTPCB_WTPCB
Gabra4	0.0879039537669701	8.48948573278887	4.45452613505168	8.48075597972349e-6	1.6339913603411e-5	2.91544357232557	Glutamatergic	Gabra4	sig_DEGs_1_AllcellsVsAllcells_from_MUTPCB_WTPCB
Trbc2	0.0878399443916607	7.69596849383202	9.85000195932434	8.29550717467108e-23	6.6746372075853506e-21	40.45145262465	Glutamatergic	Trbc2	sig_DEGs_1_AllcellsVsAllcells_from_MUTPCB_WTPCB
Rpgrip1l	0.0878086616110103	7.89905967047345	6.70826674772165	2.0542181759505897e-11	2.60022992914785e-10	14.8091232466995	Glutamatergic	Rpgrip1l	sig_DEGs_1_AllcellsVsAllcells_from_MUTPCB_WTPCB
Kmt2e	0.0877095701139403	8.78497569854151	4.16329184577614	3.15791870946074e-5	5.33118442230254e-5	1.79648957694528	Glutamatergic	Kmt2e	sig_DEGs_1_AllcellsVsAllcells_from_MUTPCB_WTPCB
Clk1	0.0876728787004168	8.90448277856519	4.10332188383072	4.09839720202018e-5	6.77267638567179e-5	1.59261849723269	Glutamatergic	Clk1	sig_DEGs_1_AllcellsVsAllcells_from_MUTPCB_WTPCB
Arhgap29	0.0876659171907894	7.7479664842371	8.06370447354234	8.07207663549441e-16	2.50301605061272e-14	24.6162973911803	Glutamatergic	Arhgap29	sig_DEGs_1_AllcellsVsAllcells_from_MUTPCB_WTPCB
Vdac1	-0.0876443291681728	8.46076840365925	-4.86320402400569	1.16904868238739e-6	3.35469296267034e-6	4.76716442519469	Glutamatergic	Vdac1	sig_DEGs_1_AllcellsVsAllcells_from_MUTPCB_WTPCB
Chst1	0.0875820384305239	8.18121173278207	5.41116034559344	6.37706482422682e-8	3.26908480989312e-7	7.30465882312485	Glutamatergic	Chst1	sig_DEGs_1_AllcellsVsAllcells_from_MUTPCB_WTPCB
Myo16	0.0875771301731927	7.74813617019333	8.66508923041721	5.06192041833916e-18	2.24105022157379e-16	29.6114313442738	Glutamatergic	Myo16	sig_DEGs_1_AllcellsVsAllcells_from_MUTPCB_WTPCB
Kif5a	0.0875519360429227	8.11793275101119	5.68366517294023	1.34780888296239e-8	8.30864463294537e-8	8.74647320235128	Glutamatergic	Kif5a	sig_DEGs_1_AllcellsVsAllcells_from_MUTPCB_WTPCB
Cspp1	0.0874853522062047	8.79974603070827	4.07831641462354	4.56437418655289e-5	7.48633419271008e-5	1.45495144035431	Glutamatergic	Cspp1	sig_DEGs_1_AllcellsVsAllcells_from_MUTPCB_WTPCB
Rpl10-ps3	-0.0874181303031953	7.97214803181241	-6.64794404926914	3.0954763260053096e-11	3.74655885474521e-10	14.4886906120759	Glutamatergic	Rpl10-ps3	sig_DEGs_1_AllcellsVsAllcells_from_MUTPCB_WTPCB
Tmod3	0.0874141766620529	7.85871599992796	7.01521985192344	2.4140225902624498e-12	3.75410941641991e-11	16.8609791871059	Glutamatergic	Tmod3	sig_DEGs_1_AllcellsVsAllcells_from_MUTPCB_WTPCB
C730002L08Rik	0.0873514676214597	7.78557160895638	9.43394263537077	4.63924055731768e-21	2.99142110640143e-19	36.5425141110071	Glutamatergic	C730002L08Rik	sig_DEGs_1_AllcellsVsAllcells_from_MUTPCB_WTPCB
Mmp17	0.087276408243893	7.94857170638885	6.3630152239141	2.04726308242621e-10	2.0347288186562502e-9	12.6192538505714	Glutamatergic	Mmp17	sig_DEGs_1_AllcellsVsAllcells_from_MUTPCB_WTPCB
Pls3	-0.0872529407353486	7.99022213123462	-6.76686021353633	1.37468666829012e-11	1.80171271078992e-10	15.3015192477498	Glutamatergic	Pls3	sig_DEGs_1_AllcellsVsAllcells_from_MUTPCB_WTPCB
Hip1r	0.0872035875912864	7.73906242051702	8.3941026373911	5.19647160414269e-17	1.9585723728363503e-15	27.3087544801438	Glutamatergic	Hip1r	sig_DEGs_1_AllcellsVsAllcells_from_MUTPCB_WTPCB
Sugp1	0.0871595106558516	7.94528740980544	6.28118991647548	3.47115873812733e-10	3.2525196763435102e-9	12.1002331232769	Glutamatergic	Sugp1	sig_DEGs_1_AllcellsVsAllcells_from_MUTPCB_WTPCB
Rpl37a	-0.0871520712310598	8.60255920741615	-4.42395327470259	9.77292041773334e-6	1.84888228634812e-5	2.81754422398845	Glutamatergic	Rpl37a	sig_DEGs_1_AllcellsVsAllcells_from_MUTPCB_WTPCB
Maf	0.0871511207944495	7.65692157380121	11.1690290449976	7.910539256432329e-29	1.1901824347929799e-26	54.1437589575906	Glutamatergic	Maf	sig_DEGs_1_AllcellsVsAllcells_from_MUTPCB_WTPCB
Brd7	0.0871322256590474	7.93744135596732	6.43308823505413	1.29588892709338e-10	1.3472876676848401e-9	13.0529013072084	Glutamatergic	Brd7	sig_DEGs_1_AllcellsVsAllcells_from_MUTPCB_WTPCB
Frmpd4	0.0871257275275408	8.07520972120675	5.74250131732344	9.54562787650773e-9	6.1358593081852e-8	9.02842146771019	Glutamatergic	Frmpd4	sig_DEGs_1_AllcellsVsAllcells_from_MUTPCB_WTPCB
Cnih3	0.0871226078977196	7.80674786465893	8.01689867733176	1.1803950266384701e-15	3.5346909972446e-14	24.2921434842041	Glutamatergic	Cnih3	sig_DEGs_1_AllcellsVsAllcells_from_MUTPCB_WTPCB
Plgrkt	0.0870781192686723	7.76751074397745	8.1920651587173	2.81601231552108e-16	9.42371137631701e-15	25.6687123328378	Glutamatergic	Plgrkt	sig_DEGs_1_AllcellsVsAllcells_from_MUTPCB_WTPCB
Orc3	0.0869212360357974	7.88629970021722	6.67994352246778	2.4914456789927197e-11	3.10273847479402e-10	14.6070871532013	Glutamatergic	Orc3	sig_DEGs_1_AllcellsVsAllcells_from_MUTPCB_WTPCB
Htr2c	-0.0868956861100738	7.70079936085126	-10.1838145016318	2.91156930545867e-24	2.80632820660511e-22	43.7598094120609	Glutamatergic	Htr2c	sig_DEGs_1_AllcellsVsAllcells_from_MUTPCB_WTPCB
Vgf	0.086894161569349	7.92768581812657	6.90715058046848	5.1839429077076494e-12	7.425235870745959e-11	16.185124524382	Glutamatergic	Vgf	sig_DEGs_1_AllcellsVsAllcells_from_MUTPCB_WTPCB
Cc2d2a	0.0868729993301915	7.85195630894529	7.0761727910307	1.5608577774790001e-12	2.5360170351208498e-11	17.2820183943683	Glutamatergic	Cc2d2a	sig_DEGs_1_AllcellsVsAllcells_from_MUTPCB_WTPCB
Pank2	0.0868588098073584	7.96697701900426	6.26889678934183	3.75560972550574e-10	3.4890217660747602e-9	12.0485353229067	Glutamatergic	Pank2	sig_DEGs_1_AllcellsVsAllcells_from_MUTPCB_WTPCB
Fnbp4	0.0867623733997167	8.06889973343143	5.3735889618267	7.85677386326724e-8	3.89583434064136e-7	6.97972429744673	Glutamatergic	Fnbp4	sig_DEGs_1_AllcellsVsAllcells_from_MUTPCB_WTPCB
Siae	0.0867535449368901	7.75564619330405	7.74858062722091	1.00075411302723e-14	2.49595089160133e-13	22.1482656594682	Glutamatergic	Siae	sig_DEGs_1_AllcellsVsAllcells_from_MUTPCB_WTPCB
Psd	0.0867519893778503	8.05735786729295	5.59765584945738	2.2183738288684e-8	1.29587203526006e-7	8.18864073528463	Glutamatergic	Psd	sig_DEGs_1_AllcellsVsAllcells_from_MUTPCB_WTPCB
Dis3l2	0.0867517036709629	7.83016549108316	7.19421056015063	6.64010085654825e-13	1.16475551138656e-11	18.0974899675123	Glutamatergic	Dis3l2	sig_DEGs_1_AllcellsVsAllcells_from_MUTPCB_WTPCB
Pfkm	0.0867332596721404	7.94683983355855	6.50986488385935	7.808902959476579e-11	8.60187846238533e-10	13.5560117801511	Glutamatergic	Pfkm	sig_DEGs_1_AllcellsVsAllcells_from_MUTPCB_WTPCB
Exosc8	0.0867189025447939	7.86222919205562	6.79606070824189	1.12390359059635e-11	1.5049898587247601e-10	15.3605836196049	Glutamatergic	Exosc8	sig_DEGs_1_AllcellsVsAllcells_from_MUTPCB_WTPCB
Idh3g	0.0866574776319915	8.04223944955687	5.70972346967681	1.15731373448325e-8	7.26994160568467e-8	8.80437776212815	Glutamatergic	Idh3g	sig_DEGs_1_AllcellsVsAllcells_from_MUTPCB_WTPCB
Ppm1b	0.086553183186016	7.88862728830105	6.67420688281329	2.59050410363644e-11	3.21463195463068e-10	14.5719070855909	Glutamatergic	Ppm1b	sig_DEGs_1_AllcellsVsAllcells_from_MUTPCB_WTPCB
Anxa6	0.0865214840142183	7.71917974676274	9.51926721909585	2.06054941911707e-21	1.42818455244122e-19	37.2901398679221	Glutamatergic	Anxa6	sig_DEGs_1_AllcellsVsAllcells_from_MUTPCB_WTPCB
Pkp2	-0.0865081546685529	7.70366874341096	-10.2527778728765	1.43801359427011e-24	1.48669718299233e-22	44.4597805271242	Glutamatergic	Pkp2	sig_DEGs_1_AllcellsVsAllcells_from_MUTPCB_WTPCB
Mkx	0.0864749559974483	7.7698919517054	7.47180088387929	8.43546429119695e-14	1.7659129205078099e-12	20.0680791611571	Glutamatergic	Mkx	sig_DEGs_1_AllcellsVsAllcells_from_MUTPCB_WTPCB
Sgcb	0.086394282625287	7.92310024142607	6.56878739230611	5.27332898801234e-11	6.04261462861649e-10	13.9142582773268	Glutamatergic	Sgcb	sig_DEGs_1_AllcellsVsAllcells_from_MUTPCB_WTPCB
Ehmt1	0.0863870255798336	7.96080841233614	5.89705416358804	3.79596062292904e-9	2.73232389295701e-8	9.79109752518817	Glutamatergic	Ehmt1	sig_DEGs_1_AllcellsVsAllcells_from_MUTPCB_WTPCB
Ctnna2	0.0862058042668838	8.10161400592098	5.85434017546672	4.9091509144658e-9	3.42825459709827e-8	9.71151121835425	Glutamatergic	Ctnna2	sig_DEGs_1_AllcellsVsAllcells_from_MUTPCB_WTPCB
Psma5	0.0861675141521498	7.9545600757208	6.52659206876354	6.9877086371356e-11	7.79472791071919e-10	13.6759682494824	Glutamatergic	Psma5	sig_DEGs_1_AllcellsVsAllcells_from_MUTPCB_WTPCB
Tmed4	0.0861360718207269	7.93782649948568	6.50722973552269	7.94659845546605e-11	8.72240516114204e-10	13.5301102039589	Glutamatergic	Tmed4	sig_DEGs_1_AllcellsVsAllcells_from_MUTPCB_WTPCB
Coro6	0.086125089313354	7.76346069062239	8.69990919585434	3.7334945703375005e-18	1.67293100529457e-16	29.9228338466547	Glutamatergic	Coro6	sig_DEGs_1_AllcellsVsAllcells_from_MUTPCB_WTPCB
Lgi3	0.0860326094068249	7.81899867746893	7.47841312870815	8.02358752434895e-14	1.6873239855181999e-12	20.1595211055239	Glutamatergic	Lgi3	sig_DEGs_1_AllcellsVsAllcells_from_MUTPCB_WTPCB
Ctcf	0.0860294750815456	7.89277235170787	6.22751197614691	4.89066367389924e-10	4.42575168455644e-9	11.7105397847352	Glutamatergic	Ctcf	sig_DEGs_1_AllcellsVsAllcells_from_MUTPCB_WTPCB
Uqcrc1	0.0860290933201497	8.02827669631696	6.22490842014033	4.97231693822674e-10	4.4886681589670305e-9	11.8474435451058	Glutamatergic	Uqcrc1	sig_DEGs_1_AllcellsVsAllcells_from_MUTPCB_WTPCB
Hbp1	0.0860281337230457	7.863901206376	6.62526092430149	3.6082353761334297e-11	4.31635448420978e-10	14.2222612953874	Glutamatergic	Hbp1	sig_DEGs_1_AllcellsVsAllcells_from_MUTPCB_WTPCB
Iqcj	0.0860254360450909	7.77274899213538	9.08543731330647	1.1865244100123e-19	6.47723325418514e-18	33.3320827508876	Glutamatergic	Iqcj	sig_DEGs_1_AllcellsVsAllcells_from_MUTPCB_WTPCB
Mbnl2	-0.0860153357973807	9.14694744014082	-4.08588590439404	4.41826169053276e-5	7.25826461118502e-5	1.59036423808695	Glutamatergic	Mbnl2	sig_DEGs_1_AllcellsVsAllcells_from_MUTPCB_WTPCB
Hecw1	0.0860035333564468	8.44037837350937	4.31197563215841	1.63040627311002e-5	2.91717088757363e-5	2.2728559221846	Glutamatergic	Hecw1	sig_DEGs_1_AllcellsVsAllcells_from_MUTPCB_WTPCB
Lrrc6	0.0859861936872708	7.70350488893048	10.0359535179056	1.3009479486977299e-23	1.17440696285855e-21	42.2868507429389	Glutamatergic	Lrrc6	sig_DEGs_1_AllcellsVsAllcells_from_MUTPCB_WTPCB
Pdp1	0.0859709875786123	8.10397556744307	5.36442397237664	8.26534217062997e-8	4.06696150517624e-7	6.98993045469986	Glutamatergic	Pdp1	sig_DEGs_1_AllcellsVsAllcells_from_MUTPCB_WTPCB
Cpne5	0.0859438086935516	7.81148492497701	7.193373739084	6.68077515521597e-13	1.1707805399851e-11	18.0745879300329	Glutamatergic	Cpne5	sig_DEGs_1_AllcellsVsAllcells_from_MUTPCB_WTPCB
Spopl	0.0859396423993708	7.95905243491581	6.07854863052581	1.2480176097769302e-9	1.00855082473938e-8	10.8702577577882	Glutamatergic	Spopl	sig_DEGs_1_AllcellsVsAllcells_from_MUTPCB_WTPCB
St3gal5	0.0859172370465799	8.23786897291745	5.08561789765356	3.71729306839437e-7	1.40260006201175e-6	5.72062757630836	Glutamatergic	St3gal5	sig_DEGs_1_AllcellsVsAllcells_from_MUTPCB_WTPCB
Fam241b	0.0858953533533873	7.79478131470142	8.48725548741511	2.35248416097211e-17	9.28253131832619e-16	28.1352667286865	Glutamatergic	Fam241b	sig_DEGs_1_AllcellsVsAllcells_from_MUTPCB_WTPCB
Tmem132b	0.0858724813105631	8.0314567312735	5.69826732444866	1.23759921986275e-8	7.69849114715293e-8	8.72466115083143	Glutamatergic	Tmem132b	sig_DEGs_1_AllcellsVsAllcells_from_MUTPCB_WTPCB
Rspo1	0.0858689115163358	7.65922697705407	10.3714993818175	4.223556197602809e-25	4.65244827338319e-23	45.6478692899207	Glutamatergic	Rspo1	sig_DEGs_1_AllcellsVsAllcells_from_MUTPCB_WTPCB
Gys1	0.0858162689947894	7.78657861229019	7.83856054985029	4.9249898962234306e-15	1.30016922995022e-13	22.8710913027135	Glutamatergic	Gys1	sig_DEGs_1_AllcellsVsAllcells_from_MUTPCB_WTPCB
Bms1	0.0858127552217454	7.91962092340674	6.50294347202098	8.17565850824066e-11	8.93672394291209e-10	13.4828830115111	Glutamatergic	Bms1	sig_DEGs_1_AllcellsVsAllcells_from_MUTPCB_WTPCB
Fam160b1	0.0857856038366078	7.81187809967312	7.49294492838957	7.18662112358563e-14	1.5234319646400399e-12	20.2608569167159	Glutamatergic	Fam160b1	sig_DEGs_1_AllcellsVsAllcells_from_MUTPCB_WTPCB
Higd1a	0.085774086772112	8.15358939013072	5.34779103255074	9.05998494210922e-8	4.38337467552087e-7	6.96447925702235	Glutamatergic	Higd1a	sig_DEGs_1_AllcellsVsAllcells_from_MUTPCB_WTPCB
Tm6sf1	0.0857672883771139	7.72897706217112	9.19362797689892	4.39234610812561e-20	2.5561244363827797e-18	34.2783417114311	Glutamatergic	Tm6sf1	sig_DEGs_1_AllcellsVsAllcells_from_MUTPCB_WTPCB
Map6	0.0857609295210473	7.84325703813842	6.85804835589079	7.30878376200547e-12	1.0146763113253801e-10	15.7622250990013	Glutamatergic	Map6	sig_DEGs_1_AllcellsVsAllcells_from_MUTPCB_WTPCB
Sort1	0.085739303882475	8.18354435366324	5.07801560404594	3.86880005790298e-7	1.44638411861722e-6	5.58897210179438	Glutamatergic	Sort1	sig_DEGs_1_AllcellsVsAllcells_from_MUTPCB_WTPCB
Wdr60	0.0857053141340458	7.87944834947794	7.02305331915017	2.2829203291382597e-12	3.5682198995804594e-11	16.9375177138607	Glutamatergic	Wdr60	sig_DEGs_1_AllcellsVsAllcells_from_MUTPCB_WTPCB
Rmdn1	0.0856921714813144	8.1850417433169	5.0534056659846	4.40122922869534e-7	1.59798210920612e-6	5.46346152565222	Glutamatergic	Rmdn1	sig_DEGs_1_AllcellsVsAllcells_from_MUTPCB_WTPCB
Pdhb	0.0855147383741208	8.12274931128689	5.50290154121453	3.80937435737286e-8	2.09436369154909e-7	7.75021046632201	Glutamatergic	Pdhb	sig_DEGs_1_AllcellsVsAllcells_from_MUTPCB_WTPCB
Glyr1	0.0854147187048273	8.08758421065433	5.42297046151919	5.97052237270202e-8	3.08977872005659e-7	7.26631839008862	Glutamatergic	Glyr1	sig_DEGs_1_AllcellsVsAllcells_from_MUTPCB_WTPCB
Ralyl	0.0853381207273269	8.51684563704554	4.4239843491996	9.77151625517718e-6	1.84880564173713e-5	2.79609104851928	Glutamatergic	Ralyl	sig_DEGs_1_AllcellsVsAllcells_from_MUTPCB_WTPCB
Gpr88	0.0852983643851672	7.71929900572186	7.92794525509836	2.41624904791485e-15	6.8371720001089e-14	23.5144744987017	Glutamatergic	Gpr88	sig_DEGs_1_AllcellsVsAllcells_from_MUTPCB_WTPCB
Tyro3	0.0852481630584183	8.0851657543213	5.21162012004975	1.90175565940631e-7	8.15428411329313e-7	6.14618771082941	Glutamatergic	Tyro3	sig_DEGs_1_AllcellsVsAllcells_from_MUTPCB_WTPCB
Usf2	0.0851143447755769	7.77844117793351	7.78582623881062	7.46934218714116e-15	1.91451033954618e-13	22.4543234127196	Glutamatergic	Usf2	sig_DEGs_1_AllcellsVsAllcells_from_MUTPCB_WTPCB
Cep19	0.0850794403113877	8.06313111988628	5.59107452981388	2.30391313913314e-8	1.33655851262689e-7	8.16058486900562	Glutamatergic	Cep19	sig_DEGs_1_AllcellsVsAllcells_from_MUTPCB_WTPCB
Mapk11	0.0850741510533961	7.97958590544015	5.99294641514286	2.1173878387417902e-9	1.62388642120827e-8	10.385227555699	Glutamatergic	Mapk11	sig_DEGs_1_AllcellsVsAllcells_from_MUTPCB_WTPCB
Taok3	0.0850694027890277	8.00915669654235	5.81702233429743	6.136980687195391e-9	4.19700534357863e-8	9.37908890798159	Glutamatergic	Taok3	sig_DEGs_1_AllcellsVsAllcells_from_MUTPCB_WTPCB
Gripap1	0.08505972739664	7.99353540256117	6.02315064838071	1.7585151136939102e-9	1.37196798878666e-8	10.5760107137055	Glutamatergic	Gripap1	sig_DEGs_1_AllcellsVsAllcells_from_MUTPCB_WTPCB
Tuba1b	0.0849756898772966	8.09724423958798	5.83900649663747	5.38161530925937e-9	3.72725198028271e-8	9.62161916729976	Glutamatergic	Tuba1b	sig_DEGs_1_AllcellsVsAllcells_from_MUTPCB_WTPCB
Ulk2	0.0849588103702299	8.03479063091989	5.9707204357442	2.42608285890025e-9	1.83628177451157e-8	10.3082157706106	Glutamatergic	Ulk2	sig_DEGs_1_AllcellsVsAllcells_from_MUTPCB_WTPCB
Usmg5	-0.0849351547503474	8.48701568338528	-4.14394841024638	3.4362158649483e-5	5.75376500151404e-5	1.5575976762065	Glutamatergic	Usmg5	sig_DEGs_1_AllcellsVsAllcells_from_MUTPCB_WTPCB
Rassf3	0.0848820172509877	7.68296570177467	9.95178008640964	3.02178768616025e-23	2.60098618232937e-21	41.4391628985328	Glutamatergic	Rassf3	sig_DEGs_1_AllcellsVsAllcells_from_MUTPCB_WTPCB
Lrrc58	0.0848410084391347	8.00909122391244	5.78763363401636	7.3095809421029706e-09	4.87639166959472e-8	9.21309346238776	Glutamatergic	Lrrc58	sig_DEGs_1_AllcellsVsAllcells_from_MUTPCB_WTPCB
Ddx41	0.0847598314610183	7.79630712449929	7.88871817363879	3.3058165510577903e-15	9.13096135729485e-14	23.2708446322544	Glutamatergic	Ddx41	sig_DEGs_1_AllcellsVsAllcells_from_MUTPCB_WTPCB
Emx1	0.0847537175487147	7.69667574153967	10.6338863123184	2.68379618125693e-26	3.26752185068031e-24	48.3998935391629	Glutamatergic	Emx1	sig_DEGs_1_AllcellsVsAllcells_from_MUTPCB_WTPCB
Scyl2	0.0847518366555278	7.92925584939499	6.26027997281617	3.96843351717205e-10	3.6756672006399403e-9	11.9546304026507	Glutamatergic	Scyl2	sig_DEGs_1_AllcellsVsAllcells_from_MUTPCB_WTPCB
Fuom	0.0846389382259289	7.89262474827165	6.93241473049144	4.34015956644969e-12	6.33430543664968e-11	16.322453948883	Glutamatergic	Fuom	sig_DEGs_1_AllcellsVsAllcells_from_MUTPCB_WTPCB
Calm3	0.084605805750785	8.18398875873893	5.4784270064067	4.37416000399968e-8	2.35794363629532e-7	7.69890476687447	Glutamatergic	Calm3	sig_DEGs_1_AllcellsVsAllcells_from_MUTPCB_WTPCB
Pparg	0.0845671562061652	7.7117772058874	9.20194560945901	4.06736408999255e-20	2.3895441222032397e-18	34.3421687513524	Glutamatergic	Pparg	sig_DEGs_1_AllcellsVsAllcells_from_MUTPCB_WTPCB
Kif13b	0.0844875421583389	7.90819731760122	5.94349866180649	2.8642661838326603e-9	2.13132730189012e-8	10.0083504768319	Glutamatergic	Kif13b	sig_DEGs_1_AllcellsVsAllcells_from_MUTPCB_WTPCB
Lrba	0.0844835555314791	7.85738112419131	6.82434599590411	9.23961066836434e-12	1.26004594715365e-10	15.546767710859701	Glutamatergic	Lrba	sig_DEGs_1_AllcellsVsAllcells_from_MUTPCB_WTPCB
Mtus2	0.08447339829425	7.86951067298785	6.53227626498279	6.728371916905939e-11	7.54637882995524e-10	13.6209077233903	Glutamatergic	Mtus2	sig_DEGs_1_AllcellsVsAllcells_from_MUTPCB_WTPCB
Casc3	0.0844188214576924	7.94916069878971	6.04678384664725	1.5197464210672301e-9	1.20498831483591e-8	10.6690853268186	Glutamatergic	Casc3	sig_DEGs_1_AllcellsVsAllcells_from_MUTPCB_WTPCB
Trpm4	0.084328132416366	7.72888842844392	8.37035588735369	6.35131245626739e-17	2.3601885203952703e-15	27.1035459018583	Glutamatergic	Trpm4	sig_DEGs_1_AllcellsVsAllcells_from_MUTPCB_WTPCB
Adam22	0.0843214447309126	8.61937116101257	4.17614172802386	2.98503331028489e-5	5.06241078080391e-5	1.78587225378566	Glutamatergic	Adam22	sig_DEGs_1_AllcellsVsAllcells_from_MUTPCB_WTPCB
Fndc3b	0.0842919631866463	7.72714155145724	8.36942071452139	6.40163445941292e-17	2.3741211884949e-15	27.0933717774204	Glutamatergic	Fndc3b	sig_DEGs_1_AllcellsVsAllcells_from_MUTPCB_WTPCB
Dpy19l1	0.0842545637036967	7.93849733202011	6.00390108462772	1.97966851867249e-9	1.52903779660071e-8	10.4004761645621	Glutamatergic	Dpy19l1	sig_DEGs_1_AllcellsVsAllcells_from_MUTPCB_WTPCB
Btbd7	0.084240050615362	8.0572489859735	5.38345670312677	7.4387535132531e-8	3.7276353240255e-7	7.01923442273676	Glutamatergic	Btbd7	sig_DEGs_1_AllcellsVsAllcells_from_MUTPCB_WTPCB
Rbfox3	0.0842360646641023	8.21965664365108	4.84957642317631	1.25213329534869e-6	3.52908601336016e-6	4.53302165325229	Glutamatergic	Rbfox3	sig_DEGs_1_AllcellsVsAllcells_from_MUTPCB_WTPCB
Gnl3l	-0.0842307050057993	8.41659001707293	-4.47821505252664	7.59356808490498e-6	1.48234779513978e-5	2.94928520873034	Glutamatergic	Gnl3l	sig_DEGs_1_AllcellsVsAllcells_from_MUTPCB_WTPCB
Zmat3	0.0842207155257935	7.91520154532102	6.52339374632965	7.137901310987049e-11	7.9478942034372e-10	13.6115730201797	Glutamatergic	Zmat3	sig_DEGs_1_AllcellsVsAllcells_from_MUTPCB_WTPCB
Btbd1	0.0842183614049361	7.94270636818634	6.48562924899601	9.168473531772809e-11	9.89916984708212e-10	13.3966059173128	Glutamatergic	Btbd1	sig_DEGs_1_AllcellsVsAllcells_from_MUTPCB_WTPCB
Mid1	-0.0842075642178868	7.70234631357746	-9.13953054611471	7.22954041605067e-20	4.078959601812e-18	33.7622229974995	Glutamatergic	Mid1	sig_DEGs_1_AllcellsVsAllcells_from_MUTPCB_WTPCB
Fopnl	0.0841470669212789	8.04714403244333	5.72290027105186	1.07122100890314e-8	6.79602879354186e-8	8.88509288321973	Glutamatergic	Fopnl	sig_DEGs_1_AllcellsVsAllcells_from_MUTPCB_WTPCB
Gba2	0.0841458123668168	7.86530510228302	6.60262565690354	4.20248211886775e-11	4.93471663018823e-10	14.0748074608601	Glutamatergic	Gba2	sig_DEGs_1_AllcellsVsAllcells_from_MUTPCB_WTPCB
Fbxo27	0.0840822493459052	7.7605034107498	8.14347281397766	4.20326126445724e-16	1.37673545062028e-14	25.2689886883262	Glutamatergic	Fbxo27	sig_DEGs_1_AllcellsVsAllcells_from_MUTPCB_WTPCB
Mib2	0.0840563933283942	7.93681305166013	6.28524116850999	3.38211075589222e-10	3.17712394155033e-9	12.1169650831896	Glutamatergic	Mib2	sig_DEGs_1_AllcellsVsAllcells_from_MUTPCB_WTPCB
Zfyve1	0.084013011590236	7.74957253779168	8.08728813338589	6.66004333648507e-16	2.12868328126067e-14	24.8062521376745	Glutamatergic	Zfyve1	sig_DEGs_1_AllcellsVsAllcells_from_MUTPCB_WTPCB
Robo2	0.0839950020843627	8.18407067449708	5.06986634304398	4.03782240017074e-7	1.49597480155275e-6	5.53863144547957	Glutamatergic	Robo2	sig_DEGs_1_AllcellsVsAllcells_from_MUTPCB_WTPCB
Samd10	0.0839755628340582	7.77320314224115	8.31326874920682	1.02662449907659e-16	3.7252378391983005e-15	26.6669006608809	Glutamatergic	Samd10	sig_DEGs_1_AllcellsVsAllcells_from_MUTPCB_WTPCB
Josd2	0.0839587165425346	7.92332441571659	5.94588515779627	2.8229568170740304e-9	2.10566863590375e-8	10.0390146180764	Glutamatergic	Josd2	sig_DEGs_1_AllcellsVsAllcells_from_MUTPCB_WTPCB
Arhgap26	0.0838952461340412	8.08750403460356	5.48085798375775	4.31461659674871e-8	2.3326408045408e-7	7.58962535112909	Glutamatergic	Arhgap26	sig_DEGs_1_AllcellsVsAllcells_from_MUTPCB_WTPCB
Kcnh4	0.0838556649997795	7.74225267841994	7.9456319224771	2.0967576598263404e-15	5.994196138752531e-14	23.6741829582092	Glutamatergic	Kcnh4	sig_DEGs_1_AllcellsVsAllcells_from_MUTPCB_WTPCB
Cobl	0.0838500493989205	8.2688752361585	4.53330954395389	5.8605052131478e-6	1.18594324193016e-5	3.13243284536579	Glutamatergic	Cobl	sig_DEGs_1_AllcellsVsAllcells_from_MUTPCB_WTPCB
Iqsec1	0.0838357590320715	7.9957849193483	6.23313669374146	4.71870289020835e-10	4.28690798655846e-9	11.8622635809518	Glutamatergic	Iqsec1	sig_DEGs_1_AllcellsVsAllcells_from_MUTPCB_WTPCB
Herc1	0.0838135411246572	9.28377077676032	4.09672417375617	4.21675801176456e-5	6.95501994346836e-5	1.67847784749447	Glutamatergic	Herc1	sig_DEGs_1_AllcellsVsAllcells_from_MUTPCB_WTPCB
Asphd2	0.083790589496697307	7.80206883656709	7.3676423363552	1.84561290045186e-13	3.66862645926553e-12	19.3266661490901	Glutamatergic	Asphd2	sig_DEGs_1_AllcellsVsAllcells_from_MUTPCB_WTPCB
Col8a1	0.0837430302620747	7.64886049536777	12.057733559278	2.6997975010436298e-33	6.4886302018588795e-31	64.3354181263436	Glutamatergic	Col8a1	sig_DEGs_1_AllcellsVsAllcells_from_MUTPCB_WTPCB
Bod1l	0.0837328723322752	8.14230011186073	5.16654016826142	2.42133192521207e-7	9.92890950763895e-7	5.99020230837912	Glutamatergic	Bod1l	sig_DEGs_1_AllcellsVsAllcells_from_MUTPCB_WTPCB
Zfp112	0.0837201720055809	7.82345699157756	7.47997265846336	7.929363580249971e-14	1.6696236261677999e-12	20.1748172011048	Glutamatergic	Zfp112	sig_DEGs_1_AllcellsVsAllcells_from_MUTPCB_WTPCB
Fancm	0.0836985545157978	7.7379877133779	8.57638634290275	1.0934105059856701e-17	4.54711344354401e-16	28.8428065468009	Glutamatergic	Fancm	sig_DEGs_1_AllcellsVsAllcells_from_MUTPCB_WTPCB
Nudt4	0.08364600439916	7.87749795148098	6.32782128862897	2.57124537901156e-10	2.4853282505280804e-9	12.3226549406209	Glutamatergic	Nudt4	sig_DEGs_1_AllcellsVsAllcells_from_MUTPCB_WTPCB
Btaf1	0.0836274331811762	8.09997561756464	5.086705980058	3.69608263533001e-7	1.39676751581411e-6	5.52498516954668	Glutamatergic	Btaf1	sig_DEGs_1_AllcellsVsAllcells_from_MUTPCB_WTPCB
Kcnj9	0.083615727068441	8.06353644615156	5.29909406072242	1.18353450962167e-7	5.48522154647099e-7	6.58206180861886	Glutamatergic	Kcnj9	sig_DEGs_1_AllcellsVsAllcells_from_MUTPCB_WTPCB
Esco1	0.0835914541801461	8.05592205690404	5.41596295141961	6.20860711125491e-8	3.19689713970182e-7	7.1990946609253	Glutamatergic	Esco1	sig_DEGs_1_AllcellsVsAllcells_from_MUTPCB_WTPCB
Kif5c	0.0835399769305383	8.44356687509344	4.41335025226843	1.02634610311116e-5	1.93043611994869e-5	2.71304192402672	Glutamatergic	Kif5c	sig_DEGs_1_AllcellsVsAllcells_from_MUTPCB_WTPCB
Iars	0.0835363172996875	7.81004624814774	7.29490628748961	3.16869564289109e-13	6.0081845868178795e-12	18.8039431500022	Glutamatergic	Iars	sig_DEGs_1_AllcellsVsAllcells_from_MUTPCB_WTPCB
Pnpt1	0.0835233403018467	7.86491488616764	6.73524121948059	1.70812041335277e-11	2.19822506046637e-10	14.9537332778372	Glutamatergic	Pnpt1	sig_DEGs_1_AllcellsVsAllcells_from_MUTPCB_WTPCB
Myl4	0.083497882264779	7.6820129709801	10.2743429684698	1.15226468610162e-24	1.21158012960207e-22	44.6713168448191	Glutamatergic	Myl4	sig_DEGs_1_AllcellsVsAllcells_from_MUTPCB_WTPCB
Prmt7	0.0834857447135748	7.77792245210662	8.37258023980709	6.23318163823485e-17	2.32563022978174e-15	27.161397055825802	Glutamatergic	Prmt7	sig_DEGs_1_AllcellsVsAllcells_from_MUTPCB_WTPCB
Gtf3c2	0.0834750618004207	8.00737621007	5.43915521920794	5.45395981721136e-8	2.84954772380896e-7	7.26157408584431	Glutamatergic	Gtf3c2	sig_DEGs_1_AllcellsVsAllcells_from_MUTPCB_WTPCB
Ahctf1	0.0834462576518007	8.12485540391425	5.17722569600777	2.28700059410129e-7	9.48738690751816e-7	6.01901411189901	Glutamatergic	Ahctf1	sig_DEGs_1_AllcellsVsAllcells_from_MUTPCB_WTPCB
Cdk11b	0.0833629591091789	8.19243354384118	4.8760562217197	1.09557044615557e-6	3.20294260293126e-6	4.60607888035016	Glutamatergic	Cdk11b	sig_DEGs_1_AllcellsVsAllcells_from_MUTPCB_WTPCB
Immt	0.0832528188755948	8.12225285854262	5.25739939475283	1.48510813521743e-7	6.65296808286948e-7	6.43389085942081	Glutamatergic	Immt	sig_DEGs_1_AllcellsVsAllcells_from_MUTPCB_WTPCB
Ago4	0.0831133354980009	7.73905018719142	8.17402981736279	3.26823996599145e-16	1.08780663328485e-14	25.4982023557899	Glutamatergic	Ago4	sig_DEGs_1_AllcellsVsAllcells_from_MUTPCB_WTPCB
Asah1	0.0830461423575777	8.08662003728405	5.27000723917707	1.38684056054061e-7	6.28424863206769e-7	6.46555254472018	Glutamatergic	Asah1	sig_DEGs_1_AllcellsVsAllcells_from_MUTPCB_WTPCB
Ltk	0.0830058923452395	7.79252154546969	7.16031485867161	8.4989637111398e-13	1.4590150504485498e-11	17.821228959002	Glutamatergic	Ltk	sig_DEGs_1_AllcellsVsAllcells_from_MUTPCB_WTPCB
Rlf	0.0829747359695983	8.11674655701277	5.46657800831149	4.67597847758248e-8	2.50025015042304e-7	7.54426279594388	Glutamatergic	Rlf	sig_DEGs_1_AllcellsVsAllcells_from_MUTPCB_WTPCB
Tnk2	0.0829045245431477	7.81843329063755	6.77585341184126	1.2921158332528699e-11	1.70799254358412e-10	15.1815798106552	Glutamatergic	Tnk2	sig_DEGs_1_AllcellsVsAllcells_from_MUTPCB_WTPCB
Tmem14a	0.0828873045502236	7.87300116987137	7.12285916621119	1.11494209599765e-12	1.87403437134718e-11	17.6340119040932	Glutamatergic	Tmem14a	sig_DEGs_1_AllcellsVsAllcells_from_MUTPCB_WTPCB
Mllt10	0.0828423575068538	7.95758420265325	5.71714158295089	1.10805190076617e-8	7.00567423149257e-8	8.74873304492157	Glutamatergic	Mllt10	sig_DEGs_1_AllcellsVsAllcells_from_MUTPCB_WTPCB
Galk2	0.0828212419339724	7.7549612940988	8.29241818549932	1.22247395592229e-16	4.37584197839416e-15	26.4794142083224	Glutamatergic	Galk2	sig_DEGs_1_AllcellsVsAllcells_from_MUTPCB_WTPCB
Nell2	-0.0827977657896248	8.70945846419167	-4.11057915270021	3.97184766997515e-5	6.57980601383584e-5	1.544579163502	Glutamatergic	Nell2	sig_DEGs_1_AllcellsVsAllcells_from_MUTPCB_WTPCB
Osbpl3	0.082773989720268	8.00448606342182	5.191064946783	2.12369106567766e-7	8.91776550263411e-7	5.9546295252155	Glutamatergic	Osbpl3	sig_DEGs_1_AllcellsVsAllcells_from_MUTPCB_WTPCB
Kcnc3	0.0827631157333713	7.87911377807412	6.51257401548252	7.669774728061149e-11	8.4738418577611705e-10	13.5018441586596	Glutamatergic	Kcnc3	sig_DEGs_1_AllcellsVsAllcells_from_MUTPCB_WTPCB
Xpo6	0.0827521242886657	7.91775087314269	6.09624573784876	1.117825732071e-9	9.161418510941481e-9	10.9325324513256	Glutamatergic	Xpo6	sig_DEGs_1_AllcellsVsAllcells_from_MUTPCB_WTPCB
H2-D1	0.0827293691889288	7.6897563490044	9.96342518235125	2.6903322314893795e-23	2.3374313744573902e-21	41.5600077953959	Glutamatergic	H2-D1	sig_DEGs_1_AllcellsVsAllcells_from_MUTPCB_WTPCB
Camta1	0.0827056395995189	8.43148069608467	4.2030553577962	2.65163991870591e-5	4.54489657641675e-5	1.80768424054894	Glutamatergic	Camta1	sig_DEGs_1_AllcellsVsAllcells_from_MUTPCB_WTPCB
Pstk	0.0826683032652316	8.23965228474974	4.82929797125231	1.38636522966347e-6	3.81730024403394e-6	4.42380496320272	Glutamatergic	Pstk	sig_DEGs_1_AllcellsVsAllcells_from_MUTPCB_WTPCB
Pspc1	0.0826645529330818	8.00404398232533	5.87436759963808	4.352470810638171e-9	3.08254209038155e-8	9.70857490995028	Glutamatergic	Pspc1	sig_DEGs_1_AllcellsVsAllcells_from_MUTPCB_WTPCB
Pdpk1	0.082662633977602	7.9812331113135	5.90895163968296	3.5324566233364204e-9	2.56459953987696e-8	9.88477818164563	Glutamatergic	Pdpk1	sig_DEGs_1_AllcellsVsAllcells_from_MUTPCB_WTPCB
Ogdh	0.0826536082472149	7.96929571408334	5.88938082215192	3.97595728172256e-9	2.84418498088742e-8	9.75560374356103	Glutamatergic	Ogdh	sig_DEGs_1_AllcellsVsAllcells_from_MUTPCB_WTPCB
Dmac2	0.082502241359486	7.81165404794443	7.55788451987623	4.38160308983669e-14	9.78117572744484e-13	20.745939979013	Glutamatergic	Dmac2	sig_DEGs_1_AllcellsVsAllcells_from_MUTPCB_WTPCB
Chd8	0.0824385110434154	8.16376143908546	5.08362167729867	3.75651208166667e-7	1.41316415640731e-6	5.58013713542617	Glutamatergic	Chd8	sig_DEGs_1_AllcellsVsAllcells_from_MUTPCB_WTPCB
Fbxo9	0.0824213291578264	7.7976239492729	7.84286591165855	4.75977407431142e-15	1.26740113696701e-13	22.9138920329119	Glutamatergic	Fbxo9	sig_DEGs_1_AllcellsVsAllcells_from_MUTPCB_WTPCB
Ttr	-0.082416306479665	7.87885540370257	-5.27298873771937	1.36453885831332e-7	6.20293689804628e-7	6.24783909177345	Glutamatergic	Ttr	sig_DEGs_1_AllcellsVsAllcells_from_MUTPCB_WTPCB
Chmp3	0.0823966904224642	7.8150635933076	7.47719991000567	8.09764840326517e-14	1.6999552985157699e-12	20.1466420500825	Glutamatergic	Chmp3	sig_DEGs_1_AllcellsVsAllcells_from_MUTPCB_WTPCB
Pyroxd1	0.0823915776045823	7.73352078065434	8.46590139030375	2.8232473996963504e-17	1.0953252909597602e-15	27.9053677403793	Glutamatergic	Pyroxd1	sig_DEGs_1_AllcellsVsAllcells_from_MUTPCB_WTPCB
Hs2st1	0.082381699242017	7.90041060705525	6.07068191868953	1.31053074630897e-9	1.05538215801539e-8	10.7597644888411	Glutamatergic	Hs2st1	sig_DEGs_1_AllcellsVsAllcells_from_MUTPCB_WTPCB
2810032G03Rik	0.0823810546866088	7.69576924651444	10.7938056315327	4.84279171219521e-27	6.311317142667929e-25	50.0950337223963	Glutamatergic	2810032G03Rik	sig_DEGs_1_AllcellsVsAllcells_from_MUTPCB_WTPCB
Slc35f3	0.082345606830267	7.77606653992479	7.61739654904005	2.7742202799769502e-14	6.44971363081073e-13	21.1638069243352	Glutamatergic	Slc35f3	sig_DEGs_1_AllcellsVsAllcells_from_MUTPCB_WTPCB
Secisbp2	0.0823333129095154	7.88705850583764	6.35855868180685	2.1073410894177901e-10	2.0888298982734702e-9	12.5249505167134	Glutamatergic	Secisbp2	sig_DEGs_1_AllcellsVsAllcells_from_MUTPCB_WTPCB
Afap1l1	0.0822986711039677	7.67440729271394	9.58860479096309	1.05999754706176e-21	7.573866643214259e-20	37.9176673190969	Glutamatergic	Afap1l1	sig_DEGs_1_AllcellsVsAllcells_from_MUTPCB_WTPCB
Smarcad1	0.0822763016564796	8.01900929863208	5.54571148572847	2.98695467400751e-8	1.68989859973045e-7	7.85917305878902	Glutamatergic	Smarcad1	sig_DEGs_1_AllcellsVsAllcells_from_MUTPCB_WTPCB
Rtn3	0.0822597165792214	9.33156462696586	4.1074809899948	4.02541177258663e-5	6.66019403339188e-5	1.73580329951767	Glutamatergic	Rtn3	sig_DEGs_1_AllcellsVsAllcells_from_MUTPCB_WTPCB
Tkt	0.0821620831762626	7.74097474308696	8.98827302484222	2.8686211867036397e-19	1.50814499094141e-17	32.4348094465819	Glutamatergic	Tkt	sig_DEGs_1_AllcellsVsAllcells_from_MUTPCB_WTPCB
Hmgcll1	0.0820291676606457	7.85242395662689	7.013478958131	2.44414640802414e-12	3.78822223005819e-11	16.8428257530547	Glutamatergic	Hmgcll1	sig_DEGs_1_AllcellsVsAllcells_from_MUTPCB_WTPCB
Ppp3ca	-0.0820245814324867	9.48178287864717	-4.15338363501326	3.29767959604172e-5	5.53983829015505e-5	1.94855583205804	Glutamatergic	Ppp3ca	sig_DEGs_1_AllcellsVsAllcells_from_MUTPCB_WTPCB
Fstl4	0.0820217715019531	7.89372902018574	6.6055860149761	4.1196347457946595e-11	4.85283008311114e-10	14.1277732215742	Glutamatergic	Fstl4	sig_DEGs_1_AllcellsVsAllcells_from_MUTPCB_WTPCB
Slc30a4	0.0819989188304806	7.8038668371322	7.14315063438678	9.62634106887166e-13	1.63736275570348e-11	17.7097990370099	Glutamatergic	Slc30a4	sig_DEGs_1_AllcellsVsAllcells_from_MUTPCB_WTPCB
Spred1	0.0819811245139075	8.18258858893915	4.71826001827947	2.40443183896372e-6	5.74219413658497e-6	3.83680591634516	Glutamatergic	Spred1	sig_DEGs_1_AllcellsVsAllcells_from_MUTPCB_WTPCB
Safb2	0.0819716875367416	7.94424722143924	5.74779793802914	9.25221281237288e-9	5.98467145423882e-8	8.90893584724491	Glutamatergic	Safb2	sig_DEGs_1_AllcellsVsAllcells_from_MUTPCB_WTPCB
Stmn1	0.0819521187335095	8.54889918577362	4.15743787384399	3.23979634100798e-5	5.45398627187243e-5	1.67917215480928	Glutamatergic	Stmn1	sig_DEGs_1_AllcellsVsAllcells_from_MUTPCB_WTPCB
Selenok	0.081901436703177	8.43350619726694	4.32164444403776	1.56066117194522e-5	2.80240594294763e-5	2.31523673528814	Glutamatergic	Selenok	sig_DEGs_1_AllcellsVsAllcells_from_MUTPCB_WTPCB
Med24	0.0818903348998408	7.94003793522203	5.94430550933761	2.8502345061472103e-9	2.12344765582771e-8	10.0467846502277	Glutamatergic	Med24	sig_DEGs_1_AllcellsVsAllcells_from_MUTPCB_WTPCB
Uhmk1	0.0818729277283321	7.99844935520987	5.90668595392664	3.5812241811537604e-9	2.59694885174105e-8	9.88941403803517	Glutamatergic	Uhmk1	sig_DEGs_1_AllcellsVsAllcells_from_MUTPCB_WTPCB
Stmn3	0.0818704164891919	8.96915220349781	4.00291399223614	6.29277685383058e-5	1.00913456201897e-4	1.2180808539935	Glutamatergic	Stmn3	sig_DEGs_1_AllcellsVsAllcells_from_MUTPCB_WTPCB
Cops3	0.0818528873392381	7.83765036397954	6.82866953974997	8.96643485849988e-12	1.2264068255092301e-10	15.557208790108	Glutamatergic	Cops3	sig_DEGs_1_AllcellsVsAllcells_from_MUTPCB_WTPCB
Ptp4a3	0.0818429104379677	7.76135033359626	8.2244907213398	2.15279849061036e-16	7.35049610096593e-15	25.9280384163909	Glutamatergic	Ptp4a3	sig_DEGs_1_AllcellsVsAllcells_from_MUTPCB_WTPCB
Alms1	0.0818264241123359	7.76874894136747	7.70889695483508	1.3647255449787999e-14	3.31873993894582e-13	21.8539454390548	Glutamatergic	Alms1	sig_DEGs_1_AllcellsVsAllcells_from_MUTPCB_WTPCB
Rnf103	0.0817275930408847	7.93266451651344	6.15835961586697	7.575280656447551e-10	6.499218536310541e-9	11.3274104934364	Glutamatergic	Rnf103	sig_DEGs_1_AllcellsVsAllcells_from_MUTPCB_WTPCB
Grina	0.0816722092056636	8.53048975047564	4.29250962912918	1.77993807301926e-5	3.15936447144585e-5	2.23427110298809	Glutamatergic	Grina	sig_DEGs_1_AllcellsVsAllcells_from_MUTPCB_WTPCB
Mfsd10	0.0816658199951181	7.74727249209247	8.79133942260563	1.6693789572352001e-18	7.881001781274121e-17	30.7025383388612	Glutamatergic	Mfsd10	sig_DEGs_1_AllcellsVsAllcells_from_MUTPCB_WTPCB
Yif1b	0.0816521441341163	7.75072064191322	8.36768716235662	6.49595993518223e-17	2.4042846912096504e-15	27.099525548832	Glutamatergic	Yif1b	sig_DEGs_1_AllcellsVsAllcells_from_MUTPCB_WTPCB
Mettl7a1	0.081650178549646	7.93034576537661	6.25370812236949	4.13862035097949e-10	3.8123100156907105e-9	11.9156152955898	Glutamatergic	Mettl7a1	sig_DEGs_1_AllcellsVsAllcells_from_MUTPCB_WTPCB
Usp45	0.0816027339530692	7.9406929688446	5.96400476778468	2.5276892529269e-9	1.90461796883816e-8	10.1641119294927	Glutamatergic	Usp45	sig_DEGs_1_AllcellsVsAllcells_from_MUTPCB_WTPCB
Slc38a2	0.0815791864792725	8.3946647723555	3.96966231846846	7.23765933309093e-5	1.15237136383189e-4	0.841891196655522	Glutamatergic	Slc38a2	sig_DEGs_1_AllcellsVsAllcells_from_MUTPCB_WTPCB
Abhd16a	0.0815712664265078	7.85875251004293	6.69408438599924	2.26283354570669e-11	2.84870731951346e-10	14.6735897140501	Glutamatergic	Abhd16a	sig_DEGs_1_AllcellsVsAllcells_from_MUTPCB_WTPCB
Atp6v0b	-0.0815473465486196	9.76175677871544	-4.68365843606835	2.84762121485385e-6	6.54634511827147e-6	4.27656273518186	Glutamatergic	Atp6v0b	sig_DEGs_1_AllcellsVsAllcells_from_MUTPCB_WTPCB
Flot2	0.0815239126633998	7.7634892098716	8.60760286460379	8.34554000853449e-18	3.57764957216162e-16	29.1302178667117	Glutamatergic	Flot2	sig_DEGs_1_AllcellsVsAllcells_from_MUTPCB_WTPCB
B3galnt2	0.0815217309883778	7.86689244255119	6.32449741126887	2.62702235034841e-10	2.5333859101379703e-9	12.28868470876	Glutamatergic	B3galnt2	sig_DEGs_1_AllcellsVsAllcells_from_MUTPCB_WTPCB
2810403A07Rik	0.0814714080993859	8.08100459319977	5.04935927954057	4.4952822049684e-7	1.62572091535074e-6	5.3142768702552	Glutamatergic	2810403A07Rik	sig_DEGs_1_AllcellsVsAllcells_from_MUTPCB_WTPCB
Thra	-0.0814437369707655	8.36368391791866	-4.60910993688121	4.08393228205528e-6	8.75648833411134e-6	3.48983634151636	Glutamatergic	Thra	sig_DEGs_1_AllcellsVsAllcells_from_MUTPCB_WTPCB
Ccdc34	0.0814181115755925	7.84555599240998	6.57457709197311	5.0728527750906493e-11	5.83819735421813e-10	13.8714447959908	Glutamatergic	Ccdc34	sig_DEGs_1_AllcellsVsAllcells_from_MUTPCB_WTPCB
Lias	0.0814059474404356	7.981040001885	5.73758516619073	9.826048058078351e-9	6.29860912236917e-8	8.8923967111854	Glutamatergic	Lias	sig_DEGs_1_AllcellsVsAllcells_from_MUTPCB_WTPCB
Lrrcc1	0.0814026127446486	7.97133699868135	5.63819891938248	1.75554355934333e-8	1.05003520068545e-7	8.31787152034989	Glutamatergic	Lrrcc1	sig_DEGs_1_AllcellsVsAllcells_from_MUTPCB_WTPCB
Clvs1	0.0813978612247155	7.98276272066422	5.89568315114447	3.827528194679921e-9	2.75076647653385e-8	9.81023892345473	Glutamatergic	Clvs1	sig_DEGs_1_AllcellsVsAllcells_from_MUTPCB_WTPCB
Rps6kb1	0.081331019273426	8.08743290138691	4.94733548586089	7.6213724981393e-7	2.43216277721272e-6	4.81233595079447	Glutamatergic	Rps6kb1	sig_DEGs_1_AllcellsVsAllcells_from_MUTPCB_WTPCB
Cfap20	0.0813250849447709	7.91584053529043	6.63865510847325	3.29620038031929e-11	3.9764983206120503e-10	14.3661925895382	Glutamatergic	Cfap20	sig_DEGs_1_AllcellsVsAllcells_from_MUTPCB_WTPCB
Cep192	0.0812906788222838	7.70950946162729	8.9496193328608	4.0652787121104097e-19	2.08708308337001e-17	32.0667564952922	Glutamatergic	Cep192	sig_DEGs_1_AllcellsVsAllcells_from_MUTPCB_WTPCB
Rtn4r	0.0812785833068101	7.93656589646648	6.35441516735172	2.16474239530543e-10	2.1342952992819503e-9	12.5560660575826	Glutamatergic	Rtn4r	sig_DEGs_1_AllcellsVsAllcells_from_MUTPCB_WTPCB
Gm15723	0.0812190957383825	7.66206372613706	11.2338249088222	3.83417023592793e-29	6.01314867678663e-27	54.8657421413238	Glutamatergic	Gm15723	sig_DEGs_1_AllcellsVsAllcells_from_MUTPCB_WTPCB
Katna1	0.0811972447566829	7.69314041310179	9.5880451318971	1.06571976570811e-21	7.58546537853627e-20	37.9242625134418	Glutamatergic	Katna1	sig_DEGs_1_AllcellsVsAllcells_from_MUTPCB_WTPCB
Kdm5b	0.081115765892843	8.0737962628046	5.20513577283716	1.96922757923665e-7	8.38337372471899e-7	6.09908890625102	Glutamatergic	Kdm5b	sig_DEGs_1_AllcellsVsAllcells_from_MUTPCB_WTPCB
Ppp4r3b	0.0811093222980173	8.03078154318063	5.51146393534684	3.62901777199663e-8	2.00593198591904e-7	7.68426702900533	Glutamatergic	Ppp4r3b	sig_DEGs_1_AllcellsVsAllcells_from_MUTPCB_WTPCB
Nr1d2	0.0810942236885879	8.03322239161895	5.22394553519422	1.77961450590763e-7	7.71819687047728e-7	6.15564247551094	Glutamatergic	Nr1d2	sig_DEGs_1_AllcellsVsAllcells_from_MUTPCB_WTPCB
Rusc1	0.0810623585264061	7.90341754285476	6.32119972719823	2.68352701858066e-10	2.58383720113703e-9	12.3065658351825	Glutamatergic	Rusc1	sig_DEGs_1_AllcellsVsAllcells_from_MUTPCB_WTPCB
Syngr1	0.0809498110645048	8.09687621149451	5.27181682284852	1.37326311991979e-7	6.2366106095221e-7	6.48797091903713	Glutamatergic	Syngr1	sig_DEGs_1_AllcellsVsAllcells_from_MUTPCB_WTPCB
2210408I21Rik	0.0809079970065216	8.01421117107767	5.8041286763435	6.626976465996791e-9	4.48405215648032e-8	9.31306238279961	Glutamatergic	2210408I21Rik	sig_DEGs_1_AllcellsVsAllcells_from_MUTPCB_WTPCB
Eef2k	0.0808845086343588	7.80376001755703	7.06775709338397	1.65807303175626e-12	2.6868913770299e-11	17.1769797398842	Glutamatergic	Eef2k	sig_DEGs_1_AllcellsVsAllcells_from_MUTPCB_WTPCB
R3hdm1	0.0808753068911994	10.1735341587542	5.23987379346868	1.63296209715732e-7	7.18979759716274e-7	6.96169244615577	Glutamatergic	R3hdm1	sig_DEGs_1_AllcellsVsAllcells_from_MUTPCB_WTPCB
Ccdc28b	0.0808531344335801	7.88674950781024	6.71158505051236	2.00819565914445e-11	2.54545677178954e-10	14.8191000603035	Glutamatergic	Ccdc28b	sig_DEGs_1_AllcellsVsAllcells_from_MUTPCB_WTPCB
Dlgap3	0.0808409717593044	7.84401958883072	6.4605995151983	1.08150515148638e-10	1.14892849215884e-9	13.1311314323485	Glutamatergic	Dlgap3	sig_DEGs_1_AllcellsVsAllcells_from_MUTPCB_WTPCB
Cd302	0.0808127527136273	7.74685709649132	7.84474674625846	4.6893222308439406e-15	1.25044088190199e-13	22.8869344109589	Glutamatergic	Cd302	sig_DEGs_1_AllcellsVsAllcells_from_MUTPCB_WTPCB
Cck	-0.0807280680112203	9.2095691456662	-3.73753190115985	1.86662217694936e-4	2.80501096277912e-4	0.276915860212357	Glutamatergic	Cck	sig_DEGs_1_AllcellsVsAllcells_from_MUTPCB_WTPCB
Htt	0.0806974692778208	8.1459722029067	4.78301323832431	1.74655464582739e-6	4.49474903013235e-6	4.09126494692005	Glutamatergic	Htt	sig_DEGs_1_AllcellsVsAllcells_from_MUTPCB_WTPCB
Ywhae	-0.0806952710889774	8.42285995565983	-4.55439737510358	5.303187774866e-6	1.08912210588914e-5	3.30452761720741	Glutamatergic	Ywhae	sig_DEGs_1_AllcellsVsAllcells_from_MUTPCB_WTPCB
Palm	0.0806888320870005	7.84616695724883	6.63448435098847	3.39041861320902e-11	4.0795245029939004e-10	14.2658864022799	Glutamatergic	Palm	sig_DEGs_1_AllcellsVsAllcells_from_MUTPCB_WTPCB
Scn2b	0.0806608166630038	7.97726071281381	5.81205881703739	6.3212865282373e-9	4.30079884160145e-8	9.31532690611096	Glutamatergic	Scn2b	sig_DEGs_1_AllcellsVsAllcells_from_MUTPCB_WTPCB
Fam222b	0.080642417023606	7.80329094035575	7.402161199157	1.42547078986032e-13	2.87988672894707e-12	19.5810360118757	Glutamatergic	Fam222b	sig_DEGs_1_AllcellsVsAllcells_from_MUTPCB_WTPCB
Armc2	0.0806162526043908	7.71647083141463	8.51827024641889	1.80352424851719e-17	7.2399175147633695e-16	28.3341265116809	Glutamatergic	Armc2	sig_DEGs_1_AllcellsVsAllcells_from_MUTPCB_WTPCB
Dcaf11	0.0805628594856316	7.89812492538467	6.13537423252093	8.75220485139513e-10	7.37560578232779e-9	11.1506910968142	Glutamatergic	Dcaf11	sig_DEGs_1_AllcellsVsAllcells_from_MUTPCB_WTPCB
Anapc1	0.0805561637632568	8.02533852553865	5.33609739360871	9.66242259114312e-8	4.63726121555225e-7	6.73031674057489	Glutamatergic	Anapc1	sig_DEGs_1_AllcellsVsAllcells_from_MUTPCB_WTPCB
Tmem55a	0.0805248160875474	7.83907360397993	7.09774926253229	1.33644508959505e-12	2.2003783654845197e-11	17.420863356041	Glutamatergic	Tmem55a	sig_DEGs_1_AllcellsVsAllcells_from_MUTPCB_WTPCB
Mgat4c	-0.0805134716736688	8.14400460021953	-4.82805443589568	1.39503215317318e-6	3.8328164192781e-6	4.289296063208	Glutamatergic	Mgat4c	sig_DEGs_1_AllcellsVsAllcells_from_MUTPCB_WTPCB
Gm28175	0.0804890690742415	7.70793722414774	8.424060563468	4.03105359819681e-17	1.53811706986041e-15	27.5378188101545	Glutamatergic	Gm28175	sig_DEGs_1_AllcellsVsAllcells_from_MUTPCB_WTPCB
Dennd6b	0.0804835939921933	7.96938015092014	5.70022132976149	1.22353269258046e-8	7.6315119679454e-8	8.66947987457019	Glutamatergic	Dennd6b	sig_DEGs_1_AllcellsVsAllcells_from_MUTPCB_WTPCB
Map3k5	0.0804656440789451	7.77846603287391	7.10999000371673	1.22354428357363e-12	2.03806575263848e-11	17.4523382374425	Glutamatergic	Map3k5	sig_DEGs_1_AllcellsVsAllcells_from_MUTPCB_WTPCB
Hipk1	0.0804602835377688	7.8125433717032	6.78113313233471	1.2459247541811298e-11	1.65308720474922e-10	15.2115599766552	Glutamatergic	Hipk1	sig_DEGs_1_AllcellsVsAllcells_from_MUTPCB_WTPCB
Ovol2	0.0804306212859673	7.69482759670432	9.30980886887185	1.49196558978403e-20	9.20343840151444e-19	35.3208512476067	Glutamatergic	Ovol2	sig_DEGs_1_AllcellsVsAllcells_from_MUTPCB_WTPCB
Fyco1	-0.0803965393999384	8.41004652563296	-4.21694875427214	2.49370817782496e-5	4.29129287138076e-5	1.80874268249512	Glutamatergic	Fyco1	sig_DEGs_1_AllcellsVsAllcells_from_MUTPCB_WTPCB
Krt222	0.0803780111287544	7.75140072975442	8.02400251534404	1.1143918568675602e-15	3.35332287856767e-14	24.3029692430166	Glutamatergic	Krt222	sig_DEGs_1_AllcellsVsAllcells_from_MUTPCB_WTPCB
Tbr1	0.0803658286347115	7.94640116128618	5.68660031776575	1.3249164917956e-8	8.18114934840483e-8	8.56764144120006	Glutamatergic	Tbr1	sig_DEGs_1_AllcellsVsAllcells_from_MUTPCB_WTPCB
Cnot2	0.0802990880979131	8.0603518964919	5.05227030152948	4.42742592434591e-7	1.60623297698383e-6	5.30485787844441	Glutamatergic	Cnot2	sig_DEGs_1_AllcellsVsAllcells_from_MUTPCB_WTPCB
Rhoa	0.0802967916129091	7.91709160341789	6.08651281926464	1.1876943785650901e-9	9.66555504385467e-9	10.8731802942302	Glutamatergic	Rhoa	sig_DEGs_1_AllcellsVsAllcells_from_MUTPCB_WTPCB
Atp11c	0.0802954456260387	7.72879145665112	7.75839825155513	9.26608217993001e-15	2.32040753480088e-13	22.2010077862119	Glutamatergic	Atp11c	sig_DEGs_1_AllcellsVsAllcells_from_MUTPCB_WTPCB
Olfm1	-0.0802893792251478	9.24772552251234	-3.94550941754304	8.00651287845686e-5	1.26678917513264e-4	1.06843786133555	Glutamatergic	Olfm1	sig_DEGs_1_AllcellsVsAllcells_from_MUTPCB_WTPCB
Elavl3	0.0802525684611268	8.07764966381406	5.01587083268127	5.35172799834787e-7	1.86233693752211e-6	5.14003961738003	Glutamatergic	Elavl3	sig_DEGs_1_AllcellsVsAllcells_from_MUTPCB_WTPCB
Fam212b	0.0802359127858558	8.07402154885017	5.49604921255222	3.95994457890785e-8	2.16620556834965e-7	7.66497214755778	Glutamatergic	Fam212b	sig_DEGs_1_AllcellsVsAllcells_from_MUTPCB_WTPCB
Srek1	-0.0802121339442969	9.33802970616468	-3.92862404071349	8.58920666625239e-5	1.35266665446061e-4	1.02538240161279	Glutamatergic	Srek1	sig_DEGs_1_AllcellsVsAllcells_from_MUTPCB_WTPCB
Bcl2	0.0801986291735952	7.77704033726579	7.37719249353357	1.71851750792156e-13	3.4344368252263896e-12	19.3754037077421	Glutamatergic	Bcl2	sig_DEGs_1_AllcellsVsAllcells_from_MUTPCB_WTPCB
Sacs	0.0801758838945865	8.27364919384675	4.6131528038047	4.0053952965337e-6	8.61604618826602e-6	3.47792384895772	Glutamatergic	Sacs	sig_DEGs_1_AllcellsVsAllcells_from_MUTPCB_WTPCB
Fam19a2	0.080158760097178	7.80482943178653	7.28982518959703	3.28999594671208e-13	6.21272091733201e-12	18.7624102265034	Glutamatergic	Fam19a2	sig_DEGs_1_AllcellsVsAllcells_from_MUTPCB_WTPCB
Tagln3	0.0801481090574399	8.19902484635593	4.98269071819366	6.3543624831745e-7	2.1226323486214302e-06	5.16038103975433	Glutamatergic	Tagln3	sig_DEGs_1_AllcellsVsAllcells_from_MUTPCB_WTPCB
AL589670.1	0.0801412862236823	7.70738455624828	8.60767883464206	8.340045227411119e-18	3.57764957216162e-16	29.0877614609375	Glutamatergic	AL589670.1	sig_DEGs_1_AllcellsVsAllcells_from_MUTPCB_WTPCB
Zfp945	0.080112364844668	7.98900067739138	5.47606022261227	4.43289616441251e-8	2.38648393127606e-7	7.44239610301946	Glutamatergic	Zfp945	sig_DEGs_1_AllcellsVsAllcells_from_MUTPCB_WTPCB
Pcm1	0.0800971505341348	8.65211907060671	3.94540473033876	8.01000752901597e-5	1.26716703138972e-4	0.875408796721016	Glutamatergic	Pcm1	sig_DEGs_1_AllcellsVsAllcells_from_MUTPCB_WTPCB
Tecpr2	0.080072550544096	7.81677659513395	6.92130950526954	4.69302861577536e-12	6.79099070372012e-11	16.1704583086642	Glutamatergic	Tecpr2	sig_DEGs_1_AllcellsVsAllcells_from_MUTPCB_WTPCB
Mycbp2	0.0800595638790647	9.45794195566461	4.09572675418774	4.23493118673297e-5	6.98188298812297e-5	1.71670121335141	Glutamatergic	Mycbp2	sig_DEGs_1_AllcellsVsAllcells_from_MUTPCB_WTPCB
Mpp3	0.0799965481145657	7.80498307355077	7.00034119100888	2.68368160804232e-12	4.1180938506161794e-11	16.706838266724	Glutamatergic	Mpp3	sig_DEGs_1_AllcellsVsAllcells_from_MUTPCB_WTPCB
Pakap	0.0799933775108608	7.69902361113321	9.1007574359295	1.03148520355689e-19	5.68115035030471e-18	33.414161267145	Glutamatergic	Pakap	sig_DEGs_1_AllcellsVsAllcells_from_MUTPCB_WTPCB
Npdc1	0.0799906914749773	8.41749738587748	4.31185907873952	1.63126487221517e-5	2.91833613215877e-5	2.26222381637118	Glutamatergic	Npdc1	sig_DEGs_1_AllcellsVsAllcells_from_MUTPCB_WTPCB
Jak2	0.0799893038518542	7.80518844208008	6.44216947593006	1.22089374757852e-10	1.2808310483383302e-9	12.975741856907	Glutamatergic	Jak2	sig_DEGs_1_AllcellsVsAllcells_from_MUTPCB_WTPCB
Tsc1	0.0799535736666357	7.96735331240236	5.39947733046047	6.80556170058275e-8	3.45145861416784e-7	7.00309856372249	Glutamatergic	Tsc1	sig_DEGs_1_AllcellsVsAllcells_from_MUTPCB_WTPCB
Xndc1	0.0798970612312093	7.77531826303736	7.1048949311967204	1.2693529384993e-12	2.1067843479702397e-11	17.4129664266527	Glutamatergic	Xndc1	sig_DEGs_1_AllcellsVsAllcells_from_MUTPCB_WTPCB
Syn2	-0.0798938481995908	8.39954243537381	-4.49544403507085	7.00482541212622e-6	1.38243893651283e-5	3.02012983276325	Glutamatergic	Syn2	sig_DEGs_1_AllcellsVsAllcells_from_MUTPCB_WTPCB
Mir124a-1hg	0.0798544580444496	9.39783867626862	3.9688899307048	7.26112628393578e-5	1.15580941863509e-4	1.2042842872828	Glutamatergic	Mir124a-1hg	sig_DEGs_1_AllcellsVsAllcells_from_MUTPCB_WTPCB
Faf1	0.0798401033286034	7.93192113355516	6.20426859437477	5.66845904020136e-10	5.03602990868778e-9	11.6106358754431	Glutamatergic	Faf1	sig_DEGs_1_AllcellsVsAllcells_from_MUTPCB_WTPCB
Cacna1b	0.0798133978718472	8.07721811211669	5.0483333706295	4.51943451778547e-7	1.63289057372389e-6	5.30123764258559	Glutamatergic	Cacna1b	sig_DEGs_1_AllcellsVsAllcells_from_MUTPCB_WTPCB
Meis3	0.07979159567497	7.73953283547854	8.15118509777729	3.9449747487323297e-16	1.29672651332221e-14	25.3141028675677	Glutamatergic	Meis3	sig_DEGs_1_AllcellsVsAllcells_from_MUTPCB_WTPCB
Wwp1	0.0797909834977446	7.96197424153084	5.4668611638053	4.66853593653576e-8	2.49915898297746e-7	7.36192420565919	Glutamatergic	Wwp1	sig_DEGs_1_AllcellsVsAllcells_from_MUTPCB_WTPCB
Atp6ap2	0.0797593748494734	8.19133502498824	4.77569637762112	1.81116066814703e-6	4.61558742469256e-6	4.13932798515132	Glutamatergic	Atp6ap2	sig_DEGs_1_AllcellsVsAllcells_from_MUTPCB_WTPCB
Myh10	0.0797576970727221	8.1359837328764	5.07161390618313	4.00098680249658e-7	1.48649391220642e-6	5.49836916754416	Glutamatergic	Myh10	sig_DEGs_1_AllcellsVsAllcells_from_MUTPCB_WTPCB
Mei1	0.0797565558117821	7.76643008819476	7.31030062710567	2.82738280516898e-13	5.43339005113782e-12	18.8789793861354	Glutamatergic	Mei1	sig_DEGs_1_AllcellsVsAllcells_from_MUTPCB_WTPCB
Scfd1	0.079738119633074	7.98143332959053	5.58446580820206	2.39302706551555e-8	1.38404283460085e-7	8.02904195284023	Glutamatergic	Scfd1	sig_DEGs_1_AllcellsVsAllcells_from_MUTPCB_WTPCB
Ankrd26	0.0797223767216648	7.78806672351953	7.2009201806401	6.32264598909375e-13	1.1143513016587498e-11	18.1074846995844	Glutamatergic	Ankrd26	sig_DEGs_1_AllcellsVsAllcells_from_MUTPCB_WTPCB
Lrrk2	0.0797089273516942	8.02720074741449	4.9512731384402	7.4690399000537e-7	2.39428464213396e-6	4.7692752480426	Glutamatergic	Lrrk2	sig_DEGs_1_AllcellsVsAllcells_from_MUTPCB_WTPCB
Herc6	0.0795614337365116	7.93683487376367	5.37591495069367	7.75623670525547e-8	3.85748230226976e-7	6.85190333845307	Glutamatergic	Herc6	sig_DEGs_1_AllcellsVsAllcells_from_MUTPCB_WTPCB
Cdk19	0.0795489049666749	7.78279214564699	6.8895369211626	5.86532034036751e-12	8.317518637459089e-11	15.9221561766835	Glutamatergic	Cdk19	sig_DEGs_1_AllcellsVsAllcells_from_MUTPCB_WTPCB
Hnrnpl	0.0795488501430501	8.2442469931968	4.3413073157665	1.42749962088348e-5	2.58536973811604e-5	2.23405745556496	Glutamatergic	Hnrnpl	sig_DEGs_1_AllcellsVsAllcells_from_MUTPCB_WTPCB
Shc2	0.0795050502570289	7.81841129880489	6.89537968434885	5.630094594309799e-12	8.00849581570309e-11	15.9938651726175	Glutamatergic	Shc2	sig_DEGs_1_AllcellsVsAllcells_from_MUTPCB_WTPCB
Ring1	0.079497498482187	7.87945470701619	6.39344766127902	1.67947544039946e-10	1.6946830458696801e-9	12.7377851260073	Glutamatergic	Ring1	sig_DEGs_1_AllcellsVsAllcells_from_MUTPCB_WTPCB
Galnt17	-0.0794898765881591	7.90182526340894	-6.65774081508279	2.8967451107452396e-11	3.54050613496427e-10	14.4850283461598	Glutamatergic	Galnt17	sig_DEGs_1_AllcellsVsAllcells_from_MUTPCB_WTPCB
Tgfbr1	0.0794558689853959	7.6702904008676	10.6323165693905	2.72895276974637e-26	3.30078431091022e-24	48.3651060075936	Glutamatergic	Tgfbr1	sig_DEGs_1_AllcellsVsAllcells_from_MUTPCB_WTPCB
A630089N07Rik	0.0794539321151335	7.77421129755393	7.54473198222913	4.84506549511798e-14	1.0725213164193e-12	20.6152626722702	Glutamatergic	A630089N07Rik	sig_DEGs_1_AllcellsVsAllcells_from_MUTPCB_WTPCB
Gm10827	0.0794451143022643	7.75391069256733	7.64301208125313	2.27638252220658e-14	5.37330803009629e-13	21.3389329707191	Glutamatergic	Gm10827	sig_DEGs_1_AllcellsVsAllcells_from_MUTPCB_WTPCB
Ankrd16	0.079423923780471	7.8984169719771	6.34271822094628	2.33515132709134e-10	2.2852623193628902e-9	12.4367695722151	Glutamatergic	Ankrd16	sig_DEGs_1_AllcellsVsAllcells_from_MUTPCB_WTPCB
Ybx1	0.0793943437679356	8.07579866280657	5.1527537063143	2.60594555333035e-7	1.05489384129147e-6	5.83035857191452	Glutamatergic	Ybx1	sig_DEGs_1_AllcellsVsAllcells_from_MUTPCB_WTPCB
Fip1l1	0.0793672620730206	8.22340568475434	4.60811938724384	4.10339869041777e-6	8.79109703228425e-6	3.37814606297534	Glutamatergic	Fip1l1	sig_DEGs_1_AllcellsVsAllcells_from_MUTPCB_WTPCB
Tbc1d9	0.0793505689274188	7.81602601814955	7.53784355968032	5.10669858433858e-14	1.12105058127841e-12	20.6006662453666	Glutamatergic	Tbc1d9	sig_DEGs_1_AllcellsVsAllcells_from_MUTPCB_WTPCB
Ccdc61	0.0792855152587348	7.71177165745498	9.17018318260785	5.45302522967996e-20	3.12426269041664e-18	34.0522110227991	Glutamatergic	Ccdc61	sig_DEGs_1_AllcellsVsAllcells_from_MUTPCB_WTPCB
Ddx23	0.0792846895389818	7.85034182075835	6.5000163544726	8.335782497379739e-11	9.08492290321021e-10	13.391954317360801	Glutamatergic	Ddx23	sig_DEGs_1_AllcellsVsAllcells_from_MUTPCB_WTPCB
Fam13b	0.0792824194399149	8.15277439610981	4.88806653280438	1.03093789818401e-6	3.06334886701884e-6	4.61752798968584	Glutamatergic	Fam13b	sig_DEGs_1_AllcellsVsAllcells_from_MUTPCB_WTPCB
Zfp414	0.0792727112811056	7.80987080021777	7.03515373950792	2.0940154837508497e-12	3.2896307760860197e-11	16.9540077189129	Glutamatergic	Zfp414	sig_DEGs_1_AllcellsVsAllcells_from_MUTPCB_WTPCB
Gm12576	0.0792603491066055	7.71236614358546	8.52034197519493	1.77173484052198e-17	7.143295197973801e-16	28.3482086580383	Glutamatergic	Gm12576	sig_DEGs_1_AllcellsVsAllcells_from_MUTPCB_WTPCB
Dbp	0.0792576488562249	7.78563052878697	7.57811238327089	3.75261442614588e-14	8.46901006954338e-13	20.8756554600784	Glutamatergic	Dbp	sig_DEGs_1_AllcellsVsAllcells_from_MUTPCB_WTPCB
Vsnl1	0.0792060985125733	8.50814825957803	4.22367496211954	2.42050352979273e-5	4.17541371386505e-5	1.93757134077365	Glutamatergic	Vsnl1	sig_DEGs_1_AllcellsVsAllcells_from_MUTPCB_WTPCB
Szt2	0.0792000743748691	7.73453296749815	8.02267374498874	1.12645491140704e-15	3.38411925170432e-14	24.2770998267521	Glutamatergic	Szt2	sig_DEGs_1_AllcellsVsAllcells_from_MUTPCB_WTPCB
Kat6b	0.0791959027773323	8.20310141834431	4.67113447397895	3.02657611829833e-6	6.86478951406163e-6	3.65517064584372	Glutamatergic	Kat6b	sig_DEGs_1_AllcellsVsAllcells_from_MUTPCB_WTPCB
Ntn5	0.0791909128622699	7.6744519140023	9.6904902605493	3.9577746401640797e-22	2.9533297375353397e-20	38.8906770178601	Glutamatergic	Ntn5	sig_DEGs_1_AllcellsVsAllcells_from_MUTPCB_WTPCB
Fmn1	0.0791757813972698	7.68253938125558	9.26715059873393	2.2212576814975598e-20	1.3346296965517498e-18	34.917833579527	Glutamatergic	Fmn1	sig_DEGs_1_AllcellsVsAllcells_from_MUTPCB_WTPCB
Hap1	-0.0791379889009161	7.81356574838278	-7.8932479663783	3.1885357127634203e-15	8.833389506047871e-14	23.3324790657116	Glutamatergic	Hap1	sig_DEGs_1_AllcellsVsAllcells_from_MUTPCB_WTPCB
Chchd2	-0.0791331731759914	8.60904381206153	-4.14398802541262	3.43562280965339e-5	5.75329252696096e-5	1.63982387428351	Glutamatergic	Chchd2	sig_DEGs_1_AllcellsVsAllcells_from_MUTPCB_WTPCB
Rnf144a	0.079123693841753	7.74646911270254	8.02607868460536	1.0957979769384e-15	3.30813007524012e-14	24.3146888394266	Glutamatergic	Rnf144a	sig_DEGs_1_AllcellsVsAllcells_from_MUTPCB_WTPCB
Bora	0.0791093704219268	7.69386685153084	8.5975073702577	9.10843472645811e-18	3.84841764949392e-16	28.990781105949	Glutamatergic	Bora	sig_DEGs_1_AllcellsVsAllcells_from_MUTPCB_WTPCB
Cep63	0.0790929636987734	7.76912989900989	7.25487439849747	4.25719597092768e-13	7.77726245192376e-12	18.4783299893877	Glutamatergic	Cep63	sig_DEGs_1_AllcellsVsAllcells_from_MUTPCB_WTPCB
Cnih2	-0.0790866471938436	8.06294602806814	-5.66575963957863	1.49601447708986e-8	9.14307923151418e-8	8.57314262610629	Glutamatergic	Cnih2	sig_DEGs_1_AllcellsVsAllcells_from_MUTPCB_WTPCB
Ptgfrn	0.0790855356818367	7.69412320634327	9.10305540557874	1.0100261679331699e-19	5.57956545187201e-18	33.4312310713251	Glutamatergic	Ptgfrn	sig_DEGs_1_AllcellsVsAllcells_from_MUTPCB_WTPCB
Txlna	0.0790547490444924	7.76316320006314	7.53204431455031	5.3376956547108404e-14	1.16760515113568e-12	20.5101053465819	Glutamatergic	Txlna	sig_DEGs_1_AllcellsVsAllcells_from_MUTPCB_WTPCB
Sgsm3	0.0790232159026711	7.87732472855798	6.25688740191931	4.05541732392536e-10	3.7431198502026305e-9	11.8766315481502	Glutamatergic	Sgsm3	sig_DEGs_1_AllcellsVsAllcells_from_MUTPCB_WTPCB
B3glct	0.0790221533019784	7.79556903130996	6.73446531406596	1.71722657765122e-11	2.2084082728292901e-10	14.8827817817796	Glutamatergic	B3glct	sig_DEGs_1_AllcellsVsAllcells_from_MUTPCB_WTPCB
Fbxl5	0.0790177077273544	8.59141950725807	3.83105012919203	1.28220558003432e-4	1.9660698039701e-4	0.409867775379149	Glutamatergic	Fbxl5	sig_DEGs_1_AllcellsVsAllcells_from_MUTPCB_WTPCB
Adprm	0.0790159374196691	7.68529856800981	10.0892591456364	7.60216420175431e-24	7.03428253588326e-22	42.8045520600139	Glutamatergic	Adprm	sig_DEGs_1_AllcellsVsAllcells_from_MUTPCB_WTPCB
Actr10	0.0790052558672247	8.05314474867203	5.36069995747937	8.43716999873682e-8	4.13940265102396e-7	6.89450815822217	Glutamatergic	Actr10	sig_DEGs_1_AllcellsVsAllcells_from_MUTPCB_WTPCB
Calb1	0.0789182568984028	7.98754296398516	5.71254184825216	1.13835188151915e-8	7.18007495548512e-8	8.7549104633233	Glutamatergic	Calb1	sig_DEGs_1_AllcellsVsAllcells_from_MUTPCB_WTPCB
S100a10	0.0789156749425812	7.74765120631647	8.076478667344	7.27414198122304e-16	2.2932754941143702e-14	24.7197256668181	Glutamatergic	S100a10	sig_DEGs_1_AllcellsVsAllcells_from_MUTPCB_WTPCB
Rnf130	0.0789087291480701	7.86856678671292	6.23887471872562	4.54936319946919e-10	4.1514060833026e-9	11.7555627997715	Glutamatergic	Rnf130	sig_DEGs_1_AllcellsVsAllcells_from_MUTPCB_WTPCB
Sestd1	0.078863989169438	7.93057383202361	5.79769440412635	6.8855268396282405e-9	4.63189966172883e-8	9.18062084887316	Glutamatergic	Sestd1	sig_DEGs_1_AllcellsVsAllcells_from_MUTPCB_WTPCB
Adprh	0.0788624199832464	7.85011340811877	6.87998867789191	6.2706187901850795e-12	8.83808616383588e-11	15.9196928514675	Glutamatergic	Adprh	sig_DEGs_1_AllcellsVsAllcells_from_MUTPCB_WTPCB
Wdr34	0.078819734210616	7.81957476002768	7.27906949934884	3.56200717674513e-13	6.65849557612436e-12	18.6979815846044	Glutamatergic	Wdr34	sig_DEGs_1_AllcellsVsAllcells_from_MUTPCB_WTPCB
Lin7b	0.0787865079208814	8.18659175227565	4.93790526942676	7.99845673414202e-7	2.52186591660395e-6	4.91251559090988	Glutamatergic	Lin7b	sig_DEGs_1_AllcellsVsAllcells_from_MUTPCB_WTPCB
Cdk5	0.0787804661070215	7.96283185420167	5.83699014844083	5.446943887111271e-9	3.76545175849388e-8	9.44446559926246	Glutamatergic	Cdk5	sig_DEGs_1_AllcellsVsAllcells_from_MUTPCB_WTPCB
Cpsf6	-0.0787539936528834	8.66645088156948	-3.78102887508741	1.56907294309269e-4	2.38088421489614e-4	0.240360523291947	Glutamatergic	Cpsf6	sig_DEGs_1_AllcellsVsAllcells_from_MUTPCB_WTPCB
Nbr1	0.0787427805352845	7.9845948970531	5.34211717646369	9.3476051403462e-8	4.50721158747386e-7	6.71516783486016	Glutamatergic	Nbr1	sig_DEGs_1_AllcellsVsAllcells_from_MUTPCB_WTPCB
Stk39	0.0785672958757324	7.82698042951864	7.20639745989219	6.07458584654676e-13	1.07781673706802e-11	18.1819087960399	Glutamatergic	Stk39	sig_DEGs_1_AllcellsVsAllcells_from_MUTPCB_WTPCB
Glt1d1	0.0785579156931826	7.79839785141551	6.95548980903387	3.68808987810659e-12	5.4776718526677796e-11	16.3895081760337	Glutamatergic	Glt1d1	sig_DEGs_1_AllcellsVsAllcells_from_MUTPCB_WTPCB
Pot1a	0.0785205219631715	7.79171071895099	6.84319100083438	8.10560390387392e-12	1.11691962654572e-10	15.6128754359168	Glutamatergic	Pot1a	sig_DEGs_1_AllcellsVsAllcells_from_MUTPCB_WTPCB
Otud4	0.0785040745959993	7.98188506152997	5.24482753456271	1.58978556374019e-7	7.03841426855883e-7	6.19979801525905	Glutamatergic	Otud4	sig_DEGs_1_AllcellsVsAllcells_from_MUTPCB_WTPCB
Got1	0.0784944085680799	8.10368025456552	5.22063335624091	1.81167073067286e-7	7.84068721745367e-7	6.22850435863407	Glutamatergic	Got1	sig_DEGs_1_AllcellsVsAllcells_from_MUTPCB_WTPCB
Kdm4c	0.0784794165372951	7.99723567889496	5.43770020775149	5.49856713650956e-8	2.8688041564208e-7	7.24300058076274	Glutamatergic	Kdm4c	sig_DEGs_1_AllcellsVsAllcells_from_MUTPCB_WTPCB
Cnr1	0.0784725089876588	8.04221550926118	5.48563303624877	4.1999379859842e-8	2.27929772342004e-7	7.55537841592588	Glutamatergic	Cnr1	sig_DEGs_1_AllcellsVsAllcells_from_MUTPCB_WTPCB
Apod	0.0784451716736383	7.65072322743098	8.65955456004293	5.31228758070285e-18	2.33513524865765e-16	29.4926837970316	Glutamatergic	Apod	sig_DEGs_1_AllcellsVsAllcells_from_MUTPCB_WTPCB
Nat8l	0.0784156277595347	7.87908860179562	6.33897871788143	2.39234497298939e-10	2.33259937145109e-9	12.3929411272177	Glutamatergic	Nat8l	sig_DEGs_1_AllcellsVsAllcells_from_MUTPCB_WTPCB
4933427D14Rik	0.078360933969865	7.91589953331654	5.74329188182113	9.501265877576881e-9	6.11371440648254e-8	8.85217210018301	Glutamatergic	4933427D14Rik	sig_DEGs_1_AllcellsVsAllcells_from_MUTPCB_WTPCB
Col24a1	0.0783330240474953	7.63607415388498	10.9062132970349	1.43208825621361e-27	1.90663491147403e-25	51.2598795622782	Glutamatergic	Col24a1	sig_DEGs_1_AllcellsVsAllcells_from_MUTPCB_WTPCB
Pcnx2	0.0782949317155328	8.16608068815272	4.90153509617443	9.62823754237004e-7	2.91161023477408e-6	4.69336725729551	Glutamatergic	Pcnx2	sig_DEGs_1_AllcellsVsAllcells_from_MUTPCB_WTPCB
Epdr1	0.0782677319839937	7.87991164744509	6.55263977680026	5.87431021016141e-11	6.67341833942585e-10	13.7638177987404	Glutamatergic	Epdr1	sig_DEGs_1_AllcellsVsAllcells_from_MUTPCB_WTPCB
Rbm3	0.0781747579377186	8.24817315175099	4.4220482842792	9.85937026311956e-6	1.86352268500961e-5	2.59568334838749	Glutamatergic	Rbm3	sig_DEGs_1_AllcellsVsAllcells_from_MUTPCB_WTPCB
Psrc1	0.0781281660876436	7.7339994824979	8.03433003717169	1.02487401078343e-15	3.11946027032206e-14	24.3711040277582	Glutamatergic	Psrc1	sig_DEGs_1_AllcellsVsAllcells_from_MUTPCB_WTPCB
Naaladl2	0.078126541623317	7.73038398494197	8.10615750905988	5.70811902965883e-16	1.8307530461501902e-14	24.9449874430456	Glutamatergic	Naaladl2	sig_DEGs_1_AllcellsVsAllcells_from_MUTPCB_WTPCB
Pag1	0.0780809638386861	7.75375371868073	7.97624448859605	1.6391890188754702e-15	4.7922325408071704e-14	23.9241925520414	Glutamatergic	Pag1	sig_DEGs_1_AllcellsVsAllcells_from_MUTPCB_WTPCB
Usp34	-0.0780795378840917	8.69803320017773	-3.78250504762129	1.55980452665236e-4	2.36837402118712e-4	0.259834530482018	Glutamatergic	Usp34	sig_DEGs_1_AllcellsVsAllcells_from_MUTPCB_WTPCB
Ccni	0.0780543787625003	7.96820182121437	5.69834261911668	1.23705428795443e-8	7.69768885436605e-8	8.65496056889861	Glutamatergic	Ccni	sig_DEGs_1_AllcellsVsAllcells_from_MUTPCB_WTPCB
Cdk17	0.0780471385497634	8.10962369636286	5.07463539616074	3.93806275663134e-7	1.46694423055997e-6	5.48271321805872	Glutamatergic	Cdk17	sig_DEGs_1_AllcellsVsAllcells_from_MUTPCB_WTPCB
Upf2	0.0780193027138765	7.89441104535327	6.27464214565994	3.61994311544045e-10	3.3765457305615403e-9	12.0055773747123	Glutamatergic	Upf2	sig_DEGs_1_AllcellsVsAllcells_from_MUTPCB_WTPCB
Gnao1	-0.0780062544102762	8.36248016886114	-4.37229943183569	1.23937086879143e-5	2.28171481275907e-5	2.45070639858787	Glutamatergic	Gnao1	sig_DEGs_1_AllcellsVsAllcells_from_MUTPCB_WTPCB
Igfbp4	0.0779978446480465	7.7962433439774	7.01356903377388	2.44257876513003e-12	3.78822223005819e-11	16.7942979857445	Glutamatergic	Igfbp4	sig_DEGs_1_AllcellsVsAllcells_from_MUTPCB_WTPCB
Klhl33	0.0778584622462635	7.71194291185849	8.50132186207216	2.0856262479765e-17	8.264796433630201e-16	28.1883356554311	Glutamatergic	Klhl33	sig_DEGs_1_AllcellsVsAllcells_from_MUTPCB_WTPCB
Ttc33	0.0778022874208091	7.79241851318401	7.90145692251124	2.9863465193676905e-15	8.33564535255181e-14	23.3684656578161	Glutamatergic	Ttc33	sig_DEGs_1_AllcellsVsAllcells_from_MUTPCB_WTPCB
Mrpl2	0.0777833755935475	7.77250133441765	7.82267580433603	5.5848674087466e-15	1.46186076755678e-13	22.7352926785745	Glutamatergic	Mrpl2	sig_DEGs_1_AllcellsVsAllcells_from_MUTPCB_WTPCB
Sorcs3	0.0777650064808171	7.89143762313981	6.3653493424975	2.0164682576984e-10	2.0073567281854e-9	12.5724028927645	Glutamatergic	Sorcs3	sig_DEGs_1_AllcellsVsAllcells_from_MUTPCB_WTPCB
Iws1	0.0777462645636611	7.98029921495437	5.38950315227681	7.19334447104837e-8	3.62231381717609e-7	6.96537329379528	Glutamatergic	Iws1	sig_DEGs_1_AllcellsVsAllcells_from_MUTPCB_WTPCB
Fdft1	0.0776785024669078	7.86134290014869	6.72365769576302	1.84911981431445e-11	2.3697930251872e-10	14.8733381712445	Glutamatergic	Fdft1	sig_DEGs_1_AllcellsVsAllcells_from_MUTPCB_WTPCB
Mcrs1	0.0776267305386709	7.72361698877039	8.66522906311033	5.05574820281567e-18	2.24105022157379e-16	29.5926145430157	Glutamatergic	Mcrs1	sig_DEGs_1_AllcellsVsAllcells_from_MUTPCB_WTPCB
Ephb1	0.07760327746184	7.71326608527036	8.50148565297354	2.0827019229428e-17	8.264796433630201e-16	28.1905658910526	Glutamatergic	Ephb1	sig_DEGs_1_AllcellsVsAllcells_from_MUTPCB_WTPCB
Prdx5	0.0776008735125178	8.14156359875614	5.11950512246862	3.10883568019075e-7	1.21950315323329e-6	5.75483995862803	Glutamatergic	Prdx5	sig_DEGs_1_AllcellsVsAllcells_from_MUTPCB_WTPCB
Rsrc1	0.0775462511707659	7.94145427131753	5.74409899560155	9.45618201424879e-9	6.09317912101978e-8	8.8852647764907	Glutamatergic	Rsrc1	sig_DEGs_1_AllcellsVsAllcells_from_MUTPCB_WTPCB
Aptx	0.0775440871764355	7.71134388046901	8.48286705450914	2.44243589425516e-17	9.55596588987018e-16	28.0310893348815	Glutamatergic	Aptx	sig_DEGs_1_AllcellsVsAllcells_from_MUTPCB_WTPCB
4833439L19Rik	0.0775392709507594	7.80782783575658	7.02361317536232	2.2738226189971297e-12	3.55700434380059e-11	16.8715285255089	Glutamatergic	4833439L19Rik	sig_DEGs_1_AllcellsVsAllcells_from_MUTPCB_WTPCB
Prkab2	0.0775308053420396	8.09276542589815	4.87161000163195	1.12047256604229e-6	3.25517508746917e-6	4.45464674312188	Glutamatergic	Prkab2	sig_DEGs_1_AllcellsVsAllcells_from_MUTPCB_WTPCB
Paip2	0.077529262308877	8.20354686760968	4.58360324997122	4.61452571039906e-6	9.69642475265642e-6	3.24865086241674	Glutamatergic	Paip2	sig_DEGs_1_AllcellsVsAllcells_from_MUTPCB_WTPCB
Adarb1	0.0774942388559943	8.02687945613866	5.28767169035797	1.25967569786054e-7	5.79745298796498e-7	6.47725833428497	Glutamatergic	Adarb1	sig_DEGs_1_AllcellsVsAllcells_from_MUTPCB_WTPCB
Mark1	0.0774848686442624	7.83990047232236	6.3020176376431	3.03651675217085e-10	2.88914030928914e-9	12.1206606397503	Glutamatergic	Mark1	sig_DEGs_1_AllcellsVsAllcells_from_MUTPCB_WTPCB
Snx21	0.0774559572325204	7.84919225526187	6.47754039427202	9.6718007813272e-11	1.0394096704950101e-9	13.2456695471079	Glutamatergic	Snx21	sig_DEGs_1_AllcellsVsAllcells_from_MUTPCB_WTPCB
Tln1	0.0774484714048054	7.91806831275876	5.65491776530937	1.59332473837451e-8	9.66616010346471e-8	8.35412620835132	Glutamatergic	Tln1	sig_DEGs_1_AllcellsVsAllcells_from_MUTPCB_WTPCB
Diaph2	0.0774439987691107	7.96563603459745	5.48457967976557	4.22497868727217e-8	2.28953017823305e-7	7.46440162484524	Glutamatergic	Diaph2	sig_DEGs_1_AllcellsVsAllcells_from_MUTPCB_WTPCB
Acaa1a	0.0774293500941061	7.83795636855037	6.4735519366656	9.929828778531189e-11	1.06281903629554e-9	13.2084761824038	Glutamatergic	Acaa1a	sig_DEGs_1_AllcellsVsAllcells_from_MUTPCB_WTPCB
Rbck1	0.0774186880593657	7.78170214978682	7.27113838675263	3.7766176034165297e-13	7.01268266132352e-12	18.6067905213942	Glutamatergic	Rbck1	sig_DEGs_1_AllcellsVsAllcells_from_MUTPCB_WTPCB
Abhd14b	0.0774139083441847	7.81235950249921	6.9785172178557	3.1334283186298996e-12	4.7336509766991794e-11	16.5618444167864	Glutamatergic	Abhd14b	sig_DEGs_1_AllcellsVsAllcells_from_MUTPCB_WTPCB
Idh3b	0.0773356073770728	8.17518975462282	4.83248562361103	1.36438449495097e-6	3.77418527108559e-6	4.36443830358323	Glutamatergic	Idh3b	sig_DEGs_1_AllcellsVsAllcells_from_MUTPCB_WTPCB
Lncpint	0.0773164505406907	8.30610689801345	4.25290382812581	2.12548306322253e-5	3.71038229051635e-5	1.92273180807209	Glutamatergic	Lncpint	sig_DEGs_1_AllcellsVsAllcells_from_MUTPCB_WTPCB
6030458C11Rik	0.0772552420345605	7.99799739364001	5.44171409363045	5.37635999301099e-8	2.81377030629699e-7	7.2654700675646	Glutamatergic	6030458C11Rik	sig_DEGs_1_AllcellsVsAllcells_from_MUTPCB_WTPCB
Tubb4b	0.0772163540359028	7.89909243912832	7.0727208234985	1.60003782605337e-12	2.5973947376266297e-11	17.3066537252479	Glutamatergic	Tubb4b	sig_DEGs_1_AllcellsVsAllcells_from_MUTPCB_WTPCB
Atp5j2	-0.0772153208874311	8.50886232613855	-4.09509989608333	4.24639066393917e-5	6.99952842494506e-5	1.3902134703797	Glutamatergic	Atp5j2	sig_DEGs_1_AllcellsVsAllcells_from_MUTPCB_WTPCB
Rims3	0.0772093087905965	7.8988506182724	5.34597712525075	9.15099110822764e-8	4.42162510310341e-7	6.64612551804748	Glutamatergic	Rims3	sig_DEGs_1_AllcellsVsAllcells_from_MUTPCB_WTPCB
Bclaf3	0.0772055648217957	7.75040745595303	7.83904324992255	4.90618911648346e-15	1.30016922995022e-13	22.8440600988089	Glutamatergic	Bclaf3	sig_DEGs_1_AllcellsVsAllcells_from_MUTPCB_WTPCB
Fcho2	0.0771894898885357	8.16794947448902	4.42846901555266	9.57087629659071e-6	1.8151120797777e-5	2.49364270809168	Glutamatergic	Fcho2	sig_DEGs_1_AllcellsVsAllcells_from_MUTPCB_WTPCB
Mthfsd	0.0771885571312909	7.84525838050002	6.51013375824095	7.794985250567809e-11	8.59166152751685e-10	13.4519517409011	Glutamatergic	Mthfsd	sig_DEGs_1_AllcellsVsAllcells_from_MUTPCB_WTPCB
Wdyhv1	0.0771852255804006	7.74719006696351	7.41166014705478	1.32739366516276e-13	2.6905528113364898e-12	19.6031434272979	Glutamatergic	Wdyhv1	sig_DEGs_1_AllcellsVsAllcells_from_MUTPCB_WTPCB
Tmem147	0.0771627927082257	8.04952361182088	5.23350794717181	1.69011389281705e-7	7.39764609755731e-7	6.22171218343681	Glutamatergic	Tmem147	sig_DEGs_1_AllcellsVsAllcells_from_MUTPCB_WTPCB
Slc39a7	0.0771235077874195	7.73940370261549	8.19311915724252	2.79158206870034e-16	9.358880029595731e-15	25.6541392264521	Glutamatergic	Slc39a7	sig_DEGs_1_AllcellsVsAllcells_from_MUTPCB_WTPCB
Sgip1	-0.0770619491079749	8.98058385125205	-3.73131804088333	1.91322640599658e-4	2.87255526415399e-4	0.176788368520104	Glutamatergic	Sgip1	sig_DEGs_1_AllcellsVsAllcells_from_MUTPCB_WTPCB
Rnf166	0.0770495093467787	7.77582577019199	6.89678688297832	5.5748383220198794e-12	7.948224806417559e-11	15.9656959560299	Glutamatergic	Rnf166	sig_DEGs_1_AllcellsVsAllcells_from_MUTPCB_WTPCB
Dzip1	0.0769851533844186	8.00740195327962	5.05106856358508	4.45531794936566e-7	1.61476917295262e-6	5.23702687962373	Glutamatergic	Dzip1	sig_DEGs_1_AllcellsVsAllcells_from_MUTPCB_WTPCB
Tspan17	0.0769835565902612	7.83199316696604	6.67259950878667	2.6189444808601597e-11	3.2440553254885005e-10	14.504339485169	Glutamatergic	Tspan17	sig_DEGs_1_AllcellsVsAllcells_from_MUTPCB_WTPCB
Ssu72	0.0769433830579391	8.12057153004246	5.04551151321969	4.58651520042172e-7	1.65036069023924e-6	5.3505732077483	Glutamatergic	Ssu72	sig_DEGs_1_AllcellsVsAllcells_from_MUTPCB_WTPCB
Acad10	0.0769332770305251	7.74692141322878	8.12823854734404	4.763404274560301e-16	1.5465185878072502e-14	25.135306626374	Glutamatergic	Acad10	sig_DEGs_1_AllcellsVsAllcells_from_MUTPCB_WTPCB
Ndufs2	0.0769064902193248	7.86366219691918	6.68737462725644	2.36862551230112e-11	2.97379808213328e-10	14.633494458445	Glutamatergic	Ndufs2	sig_DEGs_1_AllcellsVsAllcells_from_MUTPCB_WTPCB
Hmg20b	0.0768958135921993	7.70054573918804	9.18041448465933	4.96215289937114e-20	2.86073525095833e-18	34.1366947780597	Glutamatergic	Hmg20b	sig_DEGs_1_AllcellsVsAllcells_from_MUTPCB_WTPCB
Prkcz	0.0768912321111763	7.92773588875181	5.78752272661513	7.314394287884731e-9	4.87784434924666e-8	9.1195519113551	Glutamatergic	Prkcz	sig_DEGs_1_AllcellsVsAllcells_from_MUTPCB_WTPCB
Zc3h8	0.0768852685576231	7.73123906612772	8.39702170592095	5.06965779784294e-17	1.91859074042702e-15	27.3274205582823	Glutamatergic	Zc3h8	sig_DEGs_1_AllcellsVsAllcells_from_MUTPCB_WTPCB
Selenof	0.0768839663328933	8.11922825351997	4.91849597173605	8.83194060011736e-7	2.72315716004285e-6	4.72582467652827	Glutamatergic	Selenof	sig_DEGs_1_AllcellsVsAllcells_from_MUTPCB_WTPCB
Slc43a2	0.0768783098894463	7.89898319097432	5.82772778600245	5.7570865880232306e-9	3.95767624063737e-8	9.32034256275185	Glutamatergic	Slc43a2	sig_DEGs_1_AllcellsVsAllcells_from_MUTPCB_WTPCB
Pak1	0.0768749734872536	8.68948155009946	3.71768404564961	2.01934176565764e-4	3.02664118532926e-4	0.0297861889578694	Glutamatergic	Pak1	sig_DEGs_1_AllcellsVsAllcells_from_MUTPCB_WTPCB
Nudcd3	0.0768627496655085	8.41606949109829	4.04124574675943	5.34858268454997e-5	8.67340266038221e-5	1.1384046917807	Glutamatergic	Nudcd3	sig_DEGs_1_AllcellsVsAllcells_from_MUTPCB_WTPCB
Rbm6	0.0768268917975128	8.39974726620676	3.96745086418162	7.30504060009403e-5	1.16239966762975e-4	0.834615202907936	Glutamatergic	Rbm6	sig_DEGs_1_AllcellsVsAllcells_from_MUTPCB_WTPCB
Gcn1l1	0.0767521481885582	7.81989967932708	6.24292337742375	4.43346448539351e-10	4.05564477344006e-9	11.7328238381726	Glutamatergic	Gcn1l1	sig_DEGs_1_AllcellsVsAllcells_from_MUTPCB_WTPCB
Rabl6	0.076709901293718	8.11348324052063	5.11446914246793	3.19274749296204e-7	1.24730810860788e-6	5.68708729461573	Glutamatergic	Rabl6	sig_DEGs_1_AllcellsVsAllcells_from_MUTPCB_WTPCB
Gm47512	0.0766533671129341	7.81491381709115	6.79565906345256	1.12702794367859e-11	1.50808236628459e-10	15.3130183261084	Glutamatergic	Gm47512	sig_DEGs_1_AllcellsVsAllcells_from_MUTPCB_WTPCB
Rps6ka3	0.0766483054034737	7.9066979300843	5.65936582037364	1.55267975483544e-8	9.43641758390298e-8	8.36634648906783	Glutamatergic	Rps6ka3	sig_DEGs_1_AllcellsVsAllcells_from_MUTPCB_WTPCB
Cspg5	0.0766312559199829	8.11000711544525	4.79931216079098	1.61050583633227e-6	4.23954779618278e-6	4.13807235546677	Glutamatergic	Cspg5	sig_DEGs_1_AllcellsVsAllcells_from_MUTPCB_WTPCB
Tmco6	0.0765917881520908	7.74523628582633	7.7292085023171	1.16459439974392e-14	2.87558619731752e-13	21.9907592128135	Glutamatergic	Tmco6	sig_DEGs_1_AllcellsVsAllcells_from_MUTPCB_WTPCB
Cstf2	0.0765762751808499	8.19034066291478	4.46726388732807	7.99207520116152e-6	1.55146694296334e-5	2.69313114043978	Glutamatergic	Cstf2	sig_DEGs_1_AllcellsVsAllcells_from_MUTPCB_WTPCB
Hapln4	0.0765657673363327	7.72175387321084	8.47006321345274	2.7247328686764e-17	1.05932576612868e-15	27.9326218318412	Glutamatergic	Hapln4	sig_DEGs_1_AllcellsVsAllcells_from_MUTPCB_WTPCB
Kcnc2	0.076504827119134	7.8514055056474	6.31737723314833	2.75051047766367e-10	2.6428321339379e-9	12.2290013204147	Glutamatergic	Kcnc2	sig_DEGs_1_AllcellsVsAllcells_from_MUTPCB_WTPCB
Cadm3	0.0764875705564272	8.3099640140972	4.1847111955308	2.87477976551906e-5	4.8906668818437e-5	1.64467974066783	Glutamatergic	Cadm3	sig_DEGs_1_AllcellsVsAllcells_from_MUTPCB_WTPCB
Cpne4	-0.076467534039903	7.8305772349503	-7.15768112006577	8.66312547433889e-13	1.4844425928529197e-11	17.8490691789609	Glutamatergic	Cpne4	sig_DEGs_1_AllcellsVsAllcells_from_MUTPCB_WTPCB
Pgam1	0.0764508651553637	8.17125985845224	5.03967914841901	4.72821864076713e-7	1.6914829724731599e-06	5.40109568149074	Glutamatergic	Pgam1	sig_DEGs_1_AllcellsVsAllcells_from_MUTPCB_WTPCB
Rpl18a	-0.0764452649909249	8.35983707743954	-4.24593015986528	2.19259096631582e-5	3.81748879693674e-5	1.90695991992038	Glutamatergic	Rpl18a	sig_DEGs_1_AllcellsVsAllcells_from_MUTPCB_WTPCB
Sorl1	0.0764407418675574	8.47433640723863	3.94270520044164	8.10062240283461e-5	1.28106407611397e-4	0.784055220151393	Glutamatergic	Sorl1	sig_DEGs_1_AllcellsVsAllcells_from_MUTPCB_WTPCB
Usp15	0.0764152342575475	8.67170595573949	3.70888454546461	2.09073965171569e-4	3.12833344070589e-4	-0.0119976678987008	Glutamatergic	Usp15	sig_DEGs_1_AllcellsVsAllcells_from_MUTPCB_WTPCB
Crhr1	0.0764034264649913	7.73873796305698	7.30353633816294	2.97266157148894e-13	5.665507213385619e-12	18.8055073117263	Glutamatergic	Crhr1	sig_DEGs_1_AllcellsVsAllcells_from_MUTPCB_WTPCB
Atad3a	0.0764031616883454	7.82089268330727	6.82373051145686	9.27915625093595e-12	1.26357664149978e-10	15.5075497161297	Glutamatergic	Atad3a	sig_DEGs_1_AllcellsVsAllcells_from_MUTPCB_WTPCB
Ago3	-0.0764026561340412	8.4445616157428791	-3.92305257299432	8.7901076549088e-5	1.38195337916695e-4	0.665977419084695	Glutamatergic	Ago3	sig_DEGs_1_AllcellsVsAllcells_from_MUTPCB_WTPCB
Dicer1	0.0764017891002293	7.98273047384997	5.01662215793947	5.3308931688379e-7	1.85578459335053e-6	5.03585783973912	Glutamatergic	Dicer1	sig_DEGs_1_AllcellsVsAllcells_from_MUTPCB_WTPCB
Zranb1	0.0763762849826932	7.88389625673072	5.63899992887466	1.74741837439974e-8	1.04668507270359e-7	8.22713744324795	Glutamatergic	Zranb1	sig_DEGs_1_AllcellsVsAllcells_from_MUTPCB_WTPCB
Ncoa3	0.0763578939269172	7.76066863643395	7.24375047150965	4.61997380120447e-13	8.36567858758219e-12	18.391106991624	Glutamatergic	Ncoa3	sig_DEGs_1_AllcellsVsAllcells_from_MUTPCB_WTPCB
Rrp1	0.0763536272024172	8.0110473708741	5.37433839744265	7.82424366899603e-8	3.88295664624405e-7	6.92247572604113	Glutamatergic	Rrp1	sig_DEGs_1_AllcellsVsAllcells_from_MUTPCB_WTPCB
Extl3	0.0763129278421388	7.77948650606196	7.08144785849221	1.50279709814006e-12	2.45244824498942e-11	17.251993936494	Glutamatergic	Extl3	sig_DEGs_1_AllcellsVsAllcells_from_MUTPCB_WTPCB
Msh2	0.0762950276526677	7.74992829455089	7.77872145521858	7.8988150836412e-15	2.0162134060394998e-13	22.3754974754361	Glutamatergic	Msh2	sig_DEGs_1_AllcellsVsAllcells_from_MUTPCB_WTPCB
Abhd17a	0.0762850428058828	7.78597347082335	7.26913081188375	3.83292484707916e-13	7.100000828317429e-12	18.5973779538343	Glutamatergic	Abhd17a	sig_DEGs_1_AllcellsVsAllcells_from_MUTPCB_WTPCB
Echdc1	0.0762555419720403	7.77222922543668	7.49786416311344	6.9232293518666e-14	1.47435307693491e-12	20.2634257059249	Glutamatergic	Echdc1	sig_DEGs_1_AllcellsVsAllcells_from_MUTPCB_WTPCB
Strn	0.0762446619746839	7.90584188122286	5.76095144767703	8.560967726754892e-9	5.5942538400892e-8	8.94277649042562	Glutamatergic	Strn	sig_DEGs_1_AllcellsVsAllcells_from_MUTPCB_WTPCB
Ube2w	-0.0762314237375215	8.44304808167756	-4.10600624731623	4.0511487577369e-5	6.70038063371876e-5	1.39836975183091	Glutamatergic	Ube2w	sig_DEGs_1_AllcellsVsAllcells_from_MUTPCB_WTPCB
Speg	0.07618849879516	7.92815566935383	5.4500394687058	5.13122093520175e-8	2.69844770181425e-7	7.2329664846524	Glutamatergic	Speg	sig_DEGs_1_AllcellsVsAllcells_from_MUTPCB_WTPCB
Epn1	0.0761793789552581	7.94892378230861	5.69388285220457	1.26973654323966e-8	7.88250401516042e-8	8.60709702005441	Glutamatergic	Epn1	sig_DEGs_1_AllcellsVsAllcells_from_MUTPCB_WTPCB
Dnmt3a	0.0761558479075664	8.08145858727739	4.59595479092274	4.349829602227e-6	9.22084153709196e-6	3.13792345517446	Glutamatergic	Dnmt3a	sig_DEGs_1_AllcellsVsAllcells_from_MUTPCB_WTPCB
Tmtc2	0.0761001785241078	7.76817444510134	7.05107274062041	1.8686914742133398e-12	2.9709625791917596e-11	17.0295535397122	Glutamatergic	Tmtc2	sig_DEGs_1_AllcellsVsAllcells_from_MUTPCB_WTPCB
Tbc1d2	0.0760711193255963	7.69264874264731	8.92572067778821	5.039567565402959e-19	2.5763048995952302e-17	31.84434465867	Glutamatergic	Tbc1d2	sig_DEGs_1_AllcellsVsAllcells_from_MUTPCB_WTPCB
Alg8	0.0760641345059812	7.75721709752755	7.4131560589535	1.31256512319987e-13	2.66633701097001e-12	19.6218937854644	Glutamatergic	Alg8	sig_DEGs_1_AllcellsVsAllcells_from_MUTPCB_WTPCB
Tmem65	0.0760562341019897	7.80070403737418	6.76367953110473	1.4051098181577799e-11	1.8349011422027701e-10	15.0832986483451	Glutamatergic	Tmem65	sig_DEGs_1_AllcellsVsAllcells_from_MUTPCB_WTPCB
Atp6v0a2	0.0760396128552854	7.81244864815118	6.60487824476976	4.13929552728286e-11	4.86979040228205e-10	14.0383137369787	Glutamatergic	Atp6v0a2	sig_DEGs_1_AllcellsVsAllcells_from_MUTPCB_WTPCB
Miat	-0.0760348143641494	8.89939273719514	-3.58804196135063	3.34442168954726e-4	4.87606301006552e-4	-0.368685262979241	Glutamatergic	Miat	sig_DEGs_1_AllcellsVsAllcells_from_MUTPCB_WTPCB
Trim44	0.0760088518670745	7.95561162796483	5.78230932159523	7.54416591208866e-9	5.01320323949269e-8	9.11898124733392	Glutamatergic	Trim44	sig_DEGs_1_AllcellsVsAllcells_from_MUTPCB_WTPCB
Capn15	0.0759909357566491	7.80991065552918	6.8637678852207	7.02295682540252e-12	9.786659564073719e-11	15.7697066342926	Glutamatergic	Capn15	sig_DEGs_1_AllcellsVsAllcells_from_MUTPCB_WTPCB
Dcp1a	0.0759861276696778	7.86846084219921	6.30103226123517	3.0558251024887503e-10	2.90303384736431e-9	12.1433963187947	Glutamatergic	Dcp1a	sig_DEGs_1_AllcellsVsAllcells_from_MUTPCB_WTPCB
Nxf7	0.0759529479247982	7.63123648409951	11.2035717221052	5.37955188755091e-29	8.29653948745651e-27	54.510370330558104	Glutamatergic	Nxf7	sig_DEGs_1_AllcellsVsAllcells_from_MUTPCB_WTPCB
Tmed9	0.0759436341149211	8.26511998048254	4.35811448834956	1.32233536993444e-5	2.4165340496008e-5	2.33442475338853	Glutamatergic	Tmed9	sig_DEGs_1_AllcellsVsAllcells_from_MUTPCB_WTPCB
Fam217b	0.0759398154151878	7.73505587927851	8.04493764121437	9.40307613183861e-16	2.88579314918417e-14	24.4558066918316	Glutamatergic	Fam217b	sig_DEGs_1_AllcellsVsAllcells_from_MUTPCB_WTPCB
Ftx	0.0758763591702785	8.24490334565431	4.20531349891168	2.6253390148676e-5	4.50217888860108e-5	1.62585381355744	Glutamatergic	Ftx	sig_DEGs_1_AllcellsVsAllcells_from_MUTPCB_WTPCB
Ap2a1	0.0758595714068289	7.96996400864423	5.2651520726191	1.42391398583984e-7	6.42549432381176e-7	6.29304388760508	Glutamatergic	Ap2a1	sig_DEGs_1_AllcellsVsAllcells_from_MUTPCB_WTPCB
Crip2	0.075839605613421	7.85726955371308	6.94748877482088	3.9024991369155794e-12	5.7637389487438e-11	16.3909149047168	Glutamatergic	Crip2	sig_DEGs_1_AllcellsVsAllcells_from_MUTPCB_WTPCB
Dact2	0.0757886875545086	7.73024895395731	7.88311434161195	3.45679665458614e-15	9.50542034023346e-14	23.1722205664497	Glutamatergic	Dact2	sig_DEGs_1_AllcellsVsAllcells_from_MUTPCB_WTPCB
Gm4631	0.075780904562496	7.8156258652499	5.97141364418932	2.41582419054328e-9	1.83001401842792e-8	10.0789263826968	Glutamatergic	Gm4631	sig_DEGs_1_AllcellsVsAllcells_from_MUTPCB_WTPCB
Tmx3	0.0757748533189186	8.18049735994602	4.44607869456662	8.82045382229963e-6	1.69081539709423e-5	2.59524071225164	Glutamatergic	Tmx3	sig_DEGs_1_AllcellsVsAllcells_from_MUTPCB_WTPCB
B3galt1	0.0757739386489504	8.07283348761684	5.00951066766301	5.5312742471547e-7	1.90795454273709e-6	5.11360923730968	Glutamatergic	B3galt1	sig_DEGs_1_AllcellsVsAllcells_from_MUTPCB_WTPCB
Smc6	0.0757598716123251	8.06413087855153	4.91227507724047	9.11634732792057e-7	2.78670504873634e-6	4.61983689887513	Glutamatergic	Smc6	sig_DEGs_1_AllcellsVsAllcells_from_MUTPCB_WTPCB
Clu	0.0757547620323749	7.97970800951379	5.56778977266102	2.63302285394196e-8	1.50700861185871e-7	7.94278644415165	Glutamatergic	Clu	sig_DEGs_1_AllcellsVsAllcells_from_MUTPCB_WTPCB
Ncdn	-0.0757544340212348	8.03990388538421	-5.57410166372694	2.53955665187661e-8	1.45908212976183e-7	8.03742314795291	Glutamatergic	Ncdn	sig_DEGs_1_AllcellsVsAllcells_from_MUTPCB_WTPCB
Osgepl1	0.0757476466535874	7.88620741839132	5.86355231968639	4.64498258924372e-9	3.26720060040077e-8	9.51468538551378	Glutamatergic	Osgepl1	sig_DEGs_1_AllcellsVsAllcells_from_MUTPCB_WTPCB
Ypel2	0.0757061706682203	7.78196057864637	7.02243638707914	2.29298688115745e-12	3.5809295546582e-11	16.8399374679362	Glutamatergic	Ypel2	sig_DEGs_1_AllcellsVsAllcells_from_MUTPCB_WTPCB
Rbbp4	0.0756988593357057	8.05396150628725	4.85905779938707	1.19374885333463e-6	3.40708147436932e-6	4.34730255254455	Glutamatergic	Rbbp4	sig_DEGs_1_AllcellsVsAllcells_from_MUTPCB_WTPCB
Pik3c2b	0.0756668807857572	7.65051967894372	10.2605643496615	1.3275375981344e-24	1.38019161747613e-22	44.507891584163	Glutamatergic	Pik3c2b	sig_DEGs_1_AllcellsVsAllcells_from_MUTPCB_WTPCB
Ttc8	0.0756660768970452	8.09474143435704	4.79646368417252	1.63352383728783e-6	4.28551065109848e-6	4.09472191529746	Glutamatergic	Ttc8	sig_DEGs_1_AllcellsVsAllcells_from_MUTPCB_WTPCB
Cacna1i	0.075591543387695	7.74241816911049	7.49249120116982	7.21140566523749e-14	1.52693676476985e-12	20.1979039125293	Glutamatergic	Cacna1i	sig_DEGs_1_AllcellsVsAllcells_from_MUTPCB_WTPCB
Rpgr	0.0755567264915928	7.8517295183916	6.00532467866374	1.96242519581416e-9	1.51825420876827e-8	10.3158507380919	Glutamatergic	Rpgr	sig_DEGs_1_AllcellsVsAllcells_from_MUTPCB_WTPCB
Aff2	0.075554856582869	7.77483849967638	7.99031330578824	1.4633864087099601e-15	4.31010685834365e-14	24.0545641223476	Glutamatergic	Aff2	sig_DEGs_1_AllcellsVsAllcells_from_MUTPCB_WTPCB
Gnb2	0.0755303149330313	8.10939730036895	4.88034004753562	1.0720822376498e-6	3.1501990933546e-6	4.51819563086208	Glutamatergic	Gnb2	sig_DEGs_1_AllcellsVsAllcells_from_MUTPCB_WTPCB
Atp2b4	-0.0754990496565	8.25172582924593	-4.31481148636048	1.6096480167851e-5	2.88282800106708e-5	2.07083580960673	Glutamatergic	Atp2b4	sig_DEGs_1_AllcellsVsAllcells_from_MUTPCB_WTPCB
Babam2	0.0754593891511561	7.96931793204091	5.40539236755766	6.58524281642121e-8	3.35719592236809e-7	7.03733676965989	Glutamatergic	Babam2	sig_DEGs_1_AllcellsVsAllcells_from_MUTPCB_WTPCB
Whrn	0.0754483002603763	7.66256443632679	9.34480145082897	1.07499521692427e-20	6.69826986006751e-19	35.6197443624654	Glutamatergic	Whrn	sig_DEGs_1_AllcellsVsAllcells_from_MUTPCB_WTPCB
1110032A03Rik	0.0754394258443618	7.94348912871857	5.53911049258787	3.10145407961775e-8	1.74454435250474e-7	7.73722549923949	Glutamatergic	1110032A03Rik	sig_DEGs_1_AllcellsVsAllcells_from_MUTPCB_WTPCB
Setdb1	0.0754154339093738	7.9513261248182	5.29052087703088	1.24025101451529e-7	5.71943316088212e-7	6.4056968986026	Glutamatergic	Setdb1	sig_DEGs_1_AllcellsVsAllcells_from_MUTPCB_WTPCB
Hprt	0.075411809986571	7.9939503738235	5.46197457426526	4.79860242591404e-8	2.5569518138199e-7	7.3735730590875	Glutamatergic	Hprt	sig_DEGs_1_AllcellsVsAllcells_from_MUTPCB_WTPCB
Habp4	0.0754082994884442	7.92574993333008	5.93819091524986	2.9582631454480204e-9	2.19509293382763e-8	9.9957347157673	Glutamatergic	Habp4	sig_DEGs_1_AllcellsVsAllcells_from_MUTPCB_WTPCB
Stxbp6	0.0753994792665154	7.94850723094764	5.60231870710437	2.159643843471e-8	1.26435839820545e-7	8.09997607737721	Glutamatergic	Stxbp6	sig_DEGs_1_AllcellsVsAllcells_from_MUTPCB_WTPCB
Zfp612	0.0753924993226853	8.01317982683348	5.18281884652134	2.21958805008258e-7	9.24804371137565e-7	5.91618088015351	Glutamatergic	Zfp612	sig_DEGs_1_AllcellsVsAllcells_from_MUTPCB_WTPCB
Lzts1	0.0753842337829518	7.91744060183262	5.93528522371883	3.0109866215748204e-9	2.22974463460839e-8	9.96919963035776	Glutamatergic	Lzts1	sig_DEGs_1_AllcellsVsAllcells_from_MUTPCB_WTPCB
Rps6kb2	0.0753768880830243	7.90935862445951	5.79923359845919	6.8227983230334e-9	4.59638535733732e-8	9.16636937442026	Glutamatergic	Rps6kb2	sig_DEGs_1_AllcellsVsAllcells_from_MUTPCB_WTPCB
Sparcl1	0.0753713138626999	8.46285298110878	3.73354199832765	1.89642236494764e-4	2.84863573747735e-4	-0.0134256830263855	Glutamatergic	Sparcl1	sig_DEGs_1_AllcellsVsAllcells_from_MUTPCB_WTPCB
Ccdc88a	0.075366029611823	8.83025132300275	3.56542644768207	3.64618934767077e-4	5.28894654867497e-4	-0.465285287102129	Glutamatergic	Ccdc88a	sig_DEGs_1_AllcellsVsAllcells_from_MUTPCB_WTPCB
Tmeff2	-0.0753412230849122	8.18624580887653	-4.27014651617865	1.96784991974939e-5	3.4620240151043e-5	1.82192911713627	Glutamatergic	Tmeff2	sig_DEGs_1_AllcellsVsAllcells_from_MUTPCB_WTPCB
Strn4	0.075339510722797	8.14667230744468	4.46415544472585	8.10878429651727e-6	1.57167691497023e-5	2.6214679782372	Glutamatergic	Strn4	sig_DEGs_1_AllcellsVsAllcells_from_MUTPCB_WTPCB
Cbx6	0.075337293042633	8.00879859525613	5.20124184867979	2.01085112159818e-7	8.52055835901872e-7	6.00492684344752	Glutamatergic	Cbx6	sig_DEGs_1_AllcellsVsAllcells_from_MUTPCB_WTPCB
Taf6	0.0753202857272894	7.83594628866274	6.3142842503387	2.8059031426859e-10	2.69046857816296e-9	12.1937465743014	Glutamatergic	Taf6	sig_DEGs_1_AllcellsVsAllcells_from_MUTPCB_WTPCB
Mtm1	0.0753108357735943	7.82660263940856	6.24996541089981	4.23870571747993e-10	3.89674555428135e-9	11.7826420244957	Glutamatergic	Mtm1	sig_DEGs_1_AllcellsVsAllcells_from_MUTPCB_WTPCB
Zfp692	0.075265806128483	8.16811162639238	4.59889776099111	4.28894204619615e-6	9.12102522488003e-6	3.28041188172929	Glutamatergic	Zfp692	sig_DEGs_1_AllcellsVsAllcells_from_MUTPCB_WTPCB
Pnn	0.0752529707961695	8.34960976686197	4.10138764268685	4.13276613873049e-5	6.82500179933487e-5	1.3311859157987	Glutamatergic	Pnn	sig_DEGs_1_AllcellsVsAllcells_from_MUTPCB_WTPCB
Trank1	0.075230744622484	8.81689395011742	3.52704202061975	4.21734134549e-4	6.07221029640068e-4	-0.605247575621043	Glutamatergic	Trank1	sig_DEGs_1_AllcellsVsAllcells_from_MUTPCB_WTPCB
Dnajb2	0.075210255674393	7.79673639493578	6.56166350818427	5.53066098120094e-11	6.29848689957567e-10	13.7409965832839	Glutamatergic	Dnajb2	sig_DEGs_1_AllcellsVsAllcells_from_MUTPCB_WTPCB
Gpr137c	0.0752050215583253	7.86742401907393	5.67380805434021	1.42753587600495e-8	8.75637352381423e-8	8.40571676124094	Glutamatergic	Gpr137c	sig_DEGs_1_AllcellsVsAllcells_from_MUTPCB_WTPCB
Lsg1	0.0751923715474039	7.76951549202065	7.03640621472647	2.07536141380375e-12	3.2630958643884696e-11	16.9272631335893	Glutamatergic	Lsg1	sig_DEGs_1_AllcellsVsAllcells_from_MUTPCB_WTPCB
Lypla1	0.0751431018029747	7.72917918555507	8.06881558278956	7.74296082052109e-16	2.42455554897738e-14	24.6416060544946	Glutamatergic	Lypla1	sig_DEGs_1_AllcellsVsAllcells_from_MUTPCB_WTPCB
Ganc	0.0751204812103712	7.74897756031521	7.5373867387835	5.12453236967494e-14	1.12363265442185e-12	20.538413433134	Glutamatergic	Ganc	sig_DEGs_1_AllcellsVsAllcells_from_MUTPCB_WTPCB
Scrn1	0.0750826191101943	7.99841195365263	5.00982974207402	5.52213009506568e-7	1.90622159185386e-6	5.02550282387622	Glutamatergic	Scrn1	sig_DEGs_1_AllcellsVsAllcells_from_MUTPCB_WTPCB
Raly	0.0750131463459294	7.83421819787581	6.45118432430152	1.15064914587334e-10	1.2147126693401102e-9	13.0613685889793	Glutamatergic	Raly	sig_DEGs_1_AllcellsVsAllcells_from_MUTPCB_WTPCB
Ubr2	0.0749916573201794	8.0105361804244	5.17696510283072	2.29018920675323e-7	9.49635703790617e-7	5.8828674528859	Glutamatergic	Ubr2	sig_DEGs_1_AllcellsVsAllcells_from_MUTPCB_WTPCB
Tmco3	0.0749841960313757	7.73122734742439	7.75852406276499	9.25694041523592e-15	2.32040753480088e-13	22.2047092447394	Glutamatergic	Tmco3	sig_DEGs_1_AllcellsVsAllcells_from_MUTPCB_WTPCB
Lclat1	0.0749833900109884	7.91790031648599	5.92337735681745	3.2367759489404503e-9	2.3771114520736e-8	9.90003439368564	Glutamatergic	Lclat1	sig_DEGs_1_AllcellsVsAllcells_from_MUTPCB_WTPCB
Itgb1	0.0749780281284274	8.01336332019346	5.04211644457391	4.66849567814241e-7	1.67270437598651e-6	5.20284413262026	Glutamatergic	Itgb1	sig_DEGs_1_AllcellsVsAllcells_from_MUTPCB_WTPCB
Ints13	0.0749654197102849	7.95888898363437	5.19832837639706	2.04254914692756e-7	8.63197408381855e-7	5.93258597309581	Glutamatergic	Ints13	sig_DEGs_1_AllcellsVsAllcells_from_MUTPCB_WTPCB
Slc7a1	0.074824666576454	7.77761136238805	6.6050974966607	4.13319524691681e-11	4.865706821847491e-10	14.0089668945765	Glutamatergic	Slc7a1	sig_DEGs_1_AllcellsVsAllcells_from_MUTPCB_WTPCB
Thy1	0.0748198553504658	8.70495699109336	3.74279838975134	1.82796097877007e-4	2.75048750899413e-4	0.128080389671964	Glutamatergic	Thy1	sig_DEGs_1_AllcellsVsAllcells_from_MUTPCB_WTPCB
Fggy	0.0748160241040869	7.66692873223177	9.55808545372633	1.4210758937182e-21	9.961526700435239e-20	37.621881507182	Glutamatergic	Fggy	sig_DEGs_1_AllcellsVsAllcells_from_MUTPCB_WTPCB
Cop1	0.0748014687078022	8.08898005056416	4.56850498258956	4.95907700850016e-6	1.02988081157338e-5	3.02026040576389	Glutamatergic	Cop1	sig_DEGs_1_AllcellsVsAllcells_from_MUTPCB_WTPCB
Fam135b	-0.0747957405854915	8.34644954070847	-4.15956435473505	3.20982337717318e-5	5.40795624708365e-5	1.52109970108051	Glutamatergic	Fam135b	sig_DEGs_1_AllcellsVsAllcells_from_MUTPCB_WTPCB
Samd12	0.0747848926305164	8.43338152560939	3.90359080206162	9.5272759476494e-5	1.49012651020284e-4	0.607671746703384	Glutamatergic	Samd12	sig_DEGs_1_AllcellsVsAllcells_from_MUTPCB_WTPCB
Pde1b	0.074734482203338	7.79216178853566	6.50670824740748	7.97412807519944e-11	8.74743415291292e-10	13.3795421009198	Glutamatergic	Pde1b	sig_DEGs_1_AllcellsVsAllcells_from_MUTPCB_WTPCB
Ntan1	0.0747166834006698	7.8695049194123	6.08049269324556	1.23302278640936e-9	9.988166726789971e-9	10.7859968532328	Glutamatergic	Ntan1	sig_DEGs_1_AllcellsVsAllcells_from_MUTPCB_WTPCB
Sppl2a	0.0746707216442157	8.01738425942544	4.94644664486764	7.65617011401994e-7	2.44032180726926e-6	4.72796267782309	Glutamatergic	Sppl2a	sig_DEGs_1_AllcellsVsAllcells_from_MUTPCB_WTPCB
Clec16a	0.0745978518168631	7.95489352719483	5.61644646609504	1.99076895587255e-8	1.17515694728476e-7	8.17903839110206	Glutamatergic	Clec16a	sig_DEGs_1_AllcellsVsAllcells_from_MUTPCB_WTPCB
Ercc4	0.0745965707433376	7.75661480345237	7.5006474417799	6.7784321261338e-14	1.44851807074171e-12	20.2698032724579	Glutamatergic	Ercc4	sig_DEGs_1_AllcellsVsAllcells_from_MUTPCB_WTPCB
Nudt18	0.0745698719273866	7.70735559402608	9.29553677036168	1.7047897438635998e-20	1.04813418604451e-18	35.1958404361124	Glutamatergic	Nudt18	sig_DEGs_1_AllcellsVsAllcells_from_MUTPCB_WTPCB
Ergic1	0.0745476493814614	7.84834791020963	6.5150800401904	7.543237334562639e-11	8.344001799965111e-10	13.4873841232811	Glutamatergic	Ergic1	sig_DEGs_1_AllcellsVsAllcells_from_MUTPCB_WTPCB
Cep44	0.0744885035720575	7.96499861689656	5.13785634232977	2.82070976753907e-7	1.12791821430592e-6	5.62840524420612	Glutamatergic	Cep44	sig_DEGs_1_AllcellsVsAllcells_from_MUTPCB_WTPCB
Sh3glb2	0.0744835241177828	8.05159984507983	5.02774094905246	5.03155584095327e-7	1.77391284644613e-6	5.1696726593827	Glutamatergic	Sh3glb2	sig_DEGs_1_AllcellsVsAllcells_from_MUTPCB_WTPCB
Aplp2	0.0744812104260237	8.55486676453844	3.74883603550201	1.78456538627591e-4	2.68847012686601e-4	0.0877287879518063	Glutamatergic	Aplp2	sig_DEGs_1_AllcellsVsAllcells_from_MUTPCB_WTPCB
Arhgap33	0.074476042010927	7.86818408360135	5.48896632171112	4.12164278967945e-8	2.24272630008256e-7	7.3802387188334	Glutamatergic	Arhgap33	sig_DEGs_1_AllcellsVsAllcells_from_MUTPCB_WTPCB
2410021H03Rik	0.0744664078390045	7.72725177172176	8.28852198208973	1.26295758430268e-16	4.48850046221865e-15	26.4268951863773	Glutamatergic	2410021H03Rik	sig_DEGs_1_AllcellsVsAllcells_from_MUTPCB_WTPCB
Vcpkmt	0.0744489560734776	7.80067177370247	7.11403015279231	1.18837705677333e-12	1.9891214126520398e-11	17.5016873744017	Glutamatergic	Vcpkmt	sig_DEGs_1_AllcellsVsAllcells_from_MUTPCB_WTPCB
Clk2	0.0743896918472915	7.76040311838545	6.87221461810556	6.62077259329089e-12	9.27509595847397e-11	15.7832704899491	Glutamatergic	Clk2	sig_DEGs_1_AllcellsVsAllcells_from_MUTPCB_WTPCB
Hirip3	0.0743888132499757	7.73609369835993	7.89060357417317	3.2564943476377404e-15	9.008174050431091e-14	23.2356443912678	Glutamatergic	Hirip3	sig_DEGs_1_AllcellsVsAllcells_from_MUTPCB_WTPCB
Phtf2	0.0743583890705288	7.88844151444278	5.80756734166056	6.49269721617753e-9	4.40285286488023e-8	9.1923630431612	Glutamatergic	Phtf2	sig_DEGs_1_AllcellsVsAllcells_from_MUTPCB_WTPCB
Golga2	0.0742837633534394	7.78216194777239	6.86650242802236	6.890200891747099e-12	9.616143114831969e-11	15.7634894433706	Glutamatergic	Golga2	sig_DEGs_1_AllcellsVsAllcells_from_MUTPCB_WTPCB
Fam213b	0.0742612691766746	7.83238751995927	6.7668588887644	1.3746992043852599e-11	1.80171271078992e-10	15.1341311260496	Glutamatergic	Fam213b	sig_DEGs_1_AllcellsVsAllcells_from_MUTPCB_WTPCB
Rpap2	0.0742105863840807	7.68251406571621	9.5802899170771	1.14823144277529e-21	8.11037064122117e-20	37.8419293847886	Glutamatergic	Rpap2	sig_DEGs_1_AllcellsVsAllcells_from_MUTPCB_WTPCB
Anapc5	0.0741950384743362	8.17829105432673	4.42906691015184	9.5444262723505e-6	1.8104669187794e-5	2.50646683963032	Glutamatergic	Anapc5	sig_DEGs_1_AllcellsVsAllcells_from_MUTPCB_WTPCB
Plec	0.0741884600852085	7.85088586810673	6.02661430074364	1.7213636336889602e-9	1.34695794524516e-8	10.4424311762824	Glutamatergic	Plec	sig_DEGs_1_AllcellsVsAllcells_from_MUTPCB_WTPCB
9530068E07Rik	0.0741543688565995	7.80126498153805	7.22011449124079	5.49452417126304e-13	9.79592141747533e-12	18.2565549752137	Glutamatergic	9530068E07Rik	sig_DEGs_1_AllcellsVsAllcells_from_MUTPCB_WTPCB
Csgalnact1	0.0741399273237917	7.85586810748498	6.16339475695944	7.33888370270972e-10	6.311030752897121e-9	11.2770442472358	Glutamatergic	Csgalnact1	sig_DEGs_1_AllcellsVsAllcells_from_MUTPCB_WTPCB
Snx3	0.0741156353792771	8.05397444417496	5.26311258683822	1.43977156578378e-7	6.48282544924444e-7	6.38633714473914	Glutamatergic	Snx3	sig_DEGs_1_AllcellsVsAllcells_from_MUTPCB_WTPCB
Cadm4	0.0741056236622324	7.849613273537	6.15787096795899	7.59861394812721e-10	6.513198227144151e-9	11.2372033851348	Glutamatergic	Cadm4	sig_DEGs_1_AllcellsVsAllcells_from_MUTPCB_WTPCB
Ankrd27	0.07404523841618	7.77528033973751	6.89629793327264	5.59397730759472e-12	7.969372136593379e-11	15.961136455457	Glutamatergic	Ankrd27	sig_DEGs_1_AllcellsVsAllcells_from_MUTPCB_WTPCB
Gabbr2	0.074045131114044	8.16415668218527	4.541891859934	5.62723736974998e-6	1.14449560132535e-5	3.00749811990615	Glutamatergic	Gabbr2	sig_DEGs_1_AllcellsVsAllcells_from_MUTPCB_WTPCB
Ppp1r16b	0.074039594451242	7.80035389653044	5.90833056749604	3.5457601335970304e-9	2.57324851107242e-8	9.69108129413846	Glutamatergic	Ppp1r16b	sig_DEGs_1_AllcellsVsAllcells_from_MUTPCB_WTPCB
Nsg2	-0.0740360751546891	8.4318594025715	-4.02715023849436	5.6789993740895e-5	9.17464534412049e-5	1.06576232725746	Glutamatergic	Nsg2	sig_DEGs_1_AllcellsVsAllcells_from_MUTPCB_WTPCB
Fermt2	0.0740003642025027	7.86892011849424	5.72183934249709	1.07791576949691e-8	6.83056301042734e-8	8.67974580011304	Glutamatergic	Fermt2	sig_DEGs_1_AllcellsVsAllcells_from_MUTPCB_WTPCB
Prune2	0.0739922565522058	7.89356558400468	5.64392541739598	1.69825271251847e-8	1.02304247063368e-7	8.26521586205622	Glutamatergic	Prune2	sig_DEGs_1_AllcellsVsAllcells_from_MUTPCB_WTPCB
Bptf	0.0739806029288204	8.18721895463933	4.26564792476929	2.00786720076387e-5	3.52773098047434e-5	1.80910470828071	Glutamatergic	Bptf	sig_DEGs_1_AllcellsVsAllcells_from_MUTPCB_WTPCB
Rpusd1	0.0739713703081222	7.69634322569229	8.8625716850004	8.867000297190549e-19	4.35259171087025e-17	31.2888174999448	Glutamatergic	Rpusd1	sig_DEGs_1_AllcellsVsAllcells_from_MUTPCB_WTPCB
Vdac2	0.0739692052611858	8.09825924107322	4.96299609419684	7.03269308212913e-7	2.28930550884576e-6	4.91472048792955	Glutamatergic	Vdac2	sig_DEGs_1_AllcellsVsAllcells_from_MUTPCB_WTPCB
Nebl	-0.0739545633451115	8.32137390322505	-4.23011097619258	2.35237503308043e-5	4.06471077144597e-5	1.7956771285403	Glutamatergic	Nebl	sig_DEGs_1_AllcellsVsAllcells_from_MUTPCB_WTPCB
Dgkb	-0.0739502427417786	8.36297530675234	-4.08985345405219	4.34346018487581e-5	7.14531499061541e-5	1.25452094537901	Glutamatergic	Dgkb	sig_DEGs_1_AllcellsVsAllcells_from_MUTPCB_WTPCB
Arhgap12	-0.073939367783332	7.72188839738322	-8.22404295723216	2.16081186088776e-16	7.364269668064251e-15	25.8910132128839	Glutamatergic	Arhgap12	sig_DEGs_1_AllcellsVsAllcells_from_MUTPCB_WTPCB
Faim2	0.0739355636381749	8.31146588340713	4.01215481043484	6.05169485279953e-5	9.7308771349299e-5	0.95122488093279	Glutamatergic	Faim2	sig_DEGs_1_AllcellsVsAllcells_from_MUTPCB_WTPCB
Mcmdc2	0.0739024455632524	7.71878646139168	8.13553779864699	4.48639804698376e-16	1.45914380065872e-14	25.1713605393588	Glutamatergic	Mcmdc2	sig_DEGs_1_AllcellsVsAllcells_from_MUTPCB_WTPCB
Dab1	-0.0738395423162181	8.3201243173461	-4.28522426003433	1.83919284870943e-5	3.25392952755418e-5	2.03195936754421	Glutamatergic	Dab1	sig_DEGs_1_AllcellsVsAllcells_from_MUTPCB_WTPCB
Gfra2	0.0738346176339011	7.8557019068717	6.12095889917578	9.57940112580046e-10	7.999837420309721e-9	11.0191719219378	Glutamatergic	Gfra2	sig_DEGs_1_AllcellsVsAllcells_from_MUTPCB_WTPCB
Gabra6	0.0738032794592121	7.60701284715702	12.1478829957383	9.11620730256371e-34	2.21979647817426e-31	65.3858810569783	Glutamatergic	Gabra6	sig_DEGs_1_AllcellsVsAllcells_from_MUTPCB_WTPCB
Pms2	0.0737991149208437	7.86560359276867	5.92663531295761	3.1734127962952203e-9	2.33414853768837e-8	9.86293249671834	Glutamatergic	Pms2	sig_DEGs_1_AllcellsVsAllcells_from_MUTPCB_WTPCB
Cep95	0.0737940578113818	7.7531720600401	7.29329757199297	3.20661713485453e-13	6.07386455451564e-12	18.7432134919434	Glutamatergic	Cep95	sig_DEGs_1_AllcellsVsAllcells_from_MUTPCB_WTPCB
Mtus1	0.0737795876913836	7.70029412655011	8.11772342553328	5.19231731320544e-16	1.6769463210851602e-14	25.0148658256744	Glutamatergic	Mtus1	sig_DEGs_1_AllcellsVsAllcells_from_MUTPCB_WTPCB
Tspyl4	0.0737690930639552	8.27659796378851	4.3080347488896	1.65967736293898e-5	2.96467077978269e-5	2.14002450197025	Glutamatergic	Tspyl4	sig_DEGs_1_AllcellsVsAllcells_from_MUTPCB_WTPCB
Acvr1b	0.073759544728861	7.83568476590712	6.43626548585796	1.26915197874407e-10	1.32395301683414e-9	12.9668931372763	Glutamatergic	Acvr1b	sig_DEGs_1_AllcellsVsAllcells_from_MUTPCB_WTPCB
Smim12	0.0737419998706903	7.86732032851443	6.38327901858822	1.79453896519e-10	1.8029173772967501e-9	12.661717735083	Glutamatergic	Smim12	sig_DEGs_1_AllcellsVsAllcells_from_MUTPCB_WTPCB
Ocrl	0.0737363007279388	8.1354866591647	4.4174234299697	1.00722995353009e-5	1.89860037681507e-5	2.4013387251029	Glutamatergic	Ocrl	sig_DEGs_1_AllcellsVsAllcells_from_MUTPCB_WTPCB
Mgea5	0.0736745884876395	8.15997714739092	4.52003012318686	6.23977389391865e-6	1.25106452525307e-5	2.89004362764672	Glutamatergic	Mgea5	sig_DEGs_1_AllcellsVsAllcells_from_MUTPCB_WTPCB
Rgs11	0.0736645344327087	7.92275038011985	5.34426551432789	9.23767617174337e-8	4.45769061888612e-7	6.65899445982317	Glutamatergic	Rgs11	sig_DEGs_1_AllcellsVsAllcells_from_MUTPCB_WTPCB
Zfp326	0.073663055030968	8.12776105906715	4.5301287052685	5.94928917733061e-6	1.20180706817684e-5	2.89735893187801	Glutamatergic	Zfp326	sig_DEGs_1_AllcellsVsAllcells_from_MUTPCB_WTPCB
Myrip	0.0736574012094007	7.78158978973821	7.03646920334996	2.0744275939344198e-12	3.2630958643884696e-11	16.9384985918944	Glutamatergic	Myrip	sig_DEGs_1_AllcellsVsAllcells_from_MUTPCB_WTPCB
Aqp11	0.0736551409199402	7.70853581790534	8.77914425908533	1.85944587238964e-18	8.733732313310341e-17	30.5672856478796	Glutamatergic	Aqp11	sig_DEGs_1_AllcellsVsAllcells_from_MUTPCB_WTPCB
A830018L16Rik	0.0736353757990624	8.22129191952382	4.4431898840725	8.93957719018432e-6	1.71099198967371e-5	2.63529182690619	Glutamatergic	A830018L16Rik	sig_DEGs_1_AllcellsVsAllcells_from_MUTPCB_WTPCB
H1f0	0.073629702945782	7.71233199688	9.06992349785024	1.3669686795779098e-19	7.35381464658979e-18	33.1442268983748	Glutamatergic	H1f0	sig_DEGs_1_AllcellsVsAllcells_from_MUTPCB_WTPCB
Dgki	0.0736188029966982	8.09464651243438	5.10852358571717	3.2946317670447e-7	1.27633358762674e-6	5.630814868755	Glutamatergic	Dgki	sig_DEGs_1_AllcellsVsAllcells_from_MUTPCB_WTPCB
Necab3	0.0736151817243282	7.888443405725	5.69513515452124	1.2604755946997e-8	7.83026564468368e-8	8.54869238570479	Glutamatergic	Necab3	sig_DEGs_1_AllcellsVsAllcells_from_MUTPCB_WTPCB
Dhcr24	0.0735780478883958	7.82650336800476	6.65755677993243	2.9003605860833396e-11	3.54050613496427e-10	14.399257197235	Glutamatergic	Dhcr24	sig_DEGs_1_AllcellsVsAllcells_from_MUTPCB_WTPCB
Syndig1	0.0735306463661747	7.71920001379232	8.56791682781891	1.17637431737948e-17	4.87024230814869e-16	28.7585424814305	Glutamatergic	Syndig1	sig_DEGs_1_AllcellsVsAllcells_from_MUTPCB_WTPCB
Polr3c	0.0735223642373706	7.73239635997112	7.80819145306494	6.262006473023981e-15	1.62988314753561e-13	22.589737568543	Glutamatergic	Polr3c	sig_DEGs_1_AllcellsVsAllcells_from_MUTPCB_WTPCB
Sf3b2	0.073517527572303	7.93879477085535	5.68992402181905	1.29944960248528e-8	8.04393558432094e-8	8.57404327085626	Glutamatergic	Sf3b2	sig_DEGs_1_AllcellsVsAllcells_from_MUTPCB_WTPCB
Rab4b	0.0735107096405052	7.79244160611262	7.28907162548701	3.30836978993144e-13	6.241049065491459e-12	18.7479194573709	Glutamatergic	Rab4b	sig_DEGs_1_AllcellsVsAllcells_from_MUTPCB_WTPCB
Slc16a6	0.0735077785582616	7.67393538061316	8.58138935605633	1.04714493504598e-17	4.38426791130336e-16	28.8382607466434	Glutamatergic	Slc16a6	sig_DEGs_1_AllcellsVsAllcells_from_MUTPCB_WTPCB
Scrt1	0.0734755269774698	7.70485481977219	8.65128423536733	5.70935331269222e-18	2.4860539389337e-16	29.4585668895372	Glutamatergic	Scrt1	sig_DEGs_1_AllcellsVsAllcells_from_MUTPCB_WTPCB
Ift88	0.0734677650253239	7.99687388322286	5.20975801195262	1.9208993462553e-7	8.21732854872877e-7	6.03729111731339	Glutamatergic	Ift88	sig_DEGs_1_AllcellsVsAllcells_from_MUTPCB_WTPCB
Csnk2b	0.0734632333388401	7.90960142262839	6.13763623394618	8.62889427218597e-10	7.294943691232241e-9	11.1769589710343	Glutamatergic	Csnk2b	sig_DEGs_1_AllcellsVsAllcells_from_MUTPCB_WTPCB
Nr2c2	0.0734369425471151	7.95823107448425	4.94447925068209	7.7337376681356e-7	2.46080724357836e-6	4.65073939103745	Glutamatergic	Nr2c2	sig_DEGs_1_AllcellsVsAllcells_from_MUTPCB_WTPCB
Znrf1	0.0734338034744848	8.06363408556026	4.71184565665195	2.4812456045749e-6	5.87787137202548e-6	3.65582221083366	Glutamatergic	Znrf1	sig_DEGs_1_AllcellsVsAllcells_from_MUTPCB_WTPCB
Apbb1	0.0734284619816279	8.03878305087107	5.21357626898713	1.88184385156299e-7	8.08576789343504e-7	6.1091217945646	Glutamatergic	Apbb1	sig_DEGs_1_AllcellsVsAllcells_from_MUTPCB_WTPCB
Ltbp3	0.0734211351165426	7.65634134854284	9.10905672986789	9.56043085960367e-20	5.3130730777124796e-18	33.4582402000842	Glutamatergic	Ltbp3	sig_DEGs_1_AllcellsVsAllcells_from_MUTPCB_WTPCB
Tmem135	0.0733915098811924	8.08453681591724	4.70062707601945	2.6212888295997e-6	6.13656813163467e-6	3.62806082977926	Glutamatergic	Tmem135	sig_DEGs_1_AllcellsVsAllcells_from_MUTPCB_WTPCB
Fkbp3	-0.0733844730826707	8.4102832881929	-4.07195121919818	4.69077612028189e-5	7.6775475620929e-5	1.23832778001632	Glutamatergic	Fkbp3	sig_DEGs_1_AllcellsVsAllcells_from_MUTPCB_WTPCB
Smg5	0.0733458438992525	7.84464934849253	5.8570422617157	4.830186600876021e-9	3.37693363187804e-8	9.43370539386948	Glutamatergic	Smg5	sig_DEGs_1_AllcellsVsAllcells_from_MUTPCB_WTPCB
Nup88	0.0733441821450711	7.91044654653797	5.66612808572538	1.49281107788814e-8	9.12651529811626e-8	8.40835730026213	Glutamatergic	Nup88	sig_DEGs_1_AllcellsVsAllcells_from_MUTPCB_WTPCB
Cwc27	0.0733389649719314	7.76369294576845	7.27712106914209	3.61359323403584e-13	6.74804807155068e-12	18.6350199744618	Glutamatergic	Cwc27	sig_DEGs_1_AllcellsVsAllcells_from_MUTPCB_WTPCB
Bscl2	0.0733278795506305	8.08347526181246	4.88231833916982	1.06139958692879e-6	3.12824665642685e-6	4.49925787003106	Glutamatergic	Bscl2	sig_DEGs_1_AllcellsVsAllcells_from_MUTPCB_WTPCB
Hr	0.0733277505183931	7.64044520528223	10.6618601077567	1.99268866925055e-26	2.4749460747080998e-24	48.657936643648	Glutamatergic	Hr	sig_DEGs_1_AllcellsVsAllcells_from_MUTPCB_WTPCB
Caprin2	0.0733238443090221	7.69064355719831	7.935635828392	2.27182895857256e-15	6.44823109008341e-14	23.5541408087915	Glutamatergic	Caprin2	sig_DEGs_1_AllcellsVsAllcells_from_MUTPCB_WTPCB
Mfsd4a	0.0731813330349045	7.95731329503136	5.38064266761883	7.55571466759935e-8	3.77484955371749e-7	6.89160656561545	Glutamatergic	Mfsd4a	sig_DEGs_1_AllcellsVsAllcells_from_MUTPCB_WTPCB
Dnajc5	0.0731742027011855	8.17258229320225	4.48659889597477	7.30140101229837e-6	1.43226337856258e-5	2.76229973559742	Glutamatergic	Dnajc5	sig_DEGs_1_AllcellsVsAllcells_from_MUTPCB_WTPCB
Slc13a5	0.0731697707780148	7.62543113812695	12.5853066663972	4.20629492401158e-36	1.21627646662122e-33	70.7346779485745	Glutamatergic	Slc13a5	sig_DEGs_1_AllcellsVsAllcells_from_MUTPCB_WTPCB
Akap10	0.073154878686891	7.83315383553632	6.22292055762832	5.0355550458271e-10	4.53690271071452e-9	11.621199768323	Glutamatergic	Akap10	sig_DEGs_1_AllcellsVsAllcells_from_MUTPCB_WTPCB
Lancl1	0.0731473407685304	8.13397991436342	4.76967743987612	1.86602217241802e-6	4.71756916977704e-6	4.0211880574768	Glutamatergic	Lancl1	sig_DEGs_1_AllcellsVsAllcells_from_MUTPCB_WTPCB
Podxl2	0.0730626130825645	8.03791863455173	4.96541265943223	6.94585006023049e-7	2.26981990490244e-6	4.85758632544825	Glutamatergic	Podxl2	sig_DEGs_1_AllcellsVsAllcells_from_MUTPCB_WTPCB
Fsd1	0.0730337924929234	7.78537558865308	6.96252300343418	3.50918715306589e-12	5.2414057671216496e-11	16.4269535419922	Glutamatergic	Fsd1	sig_DEGs_1_AllcellsVsAllcells_from_MUTPCB_WTPCB
Ep400	0.0730080333009493	8.0297587969309	4.90234391922477	9.58874308308346e-7	2.9013943671606e-6	4.52889176616823	Glutamatergic	Ep400	sig_DEGs_1_AllcellsVsAllcells_from_MUTPCB_WTPCB
Ncoa7	0.0729722389237502	8.57138632270969	3.70119533886064	2.15506344354277e-4	3.21729623154264e-4	-0.0845729127836083	Glutamatergic	Ncoa7	sig_DEGs_1_AllcellsVsAllcells_from_MUTPCB_WTPCB
Srsf7	0.0729238884700365	9.15399565219747	3.52614942507153	4.23156717264825e-4	6.09221892772899e-4	-0.488188107230674	Glutamatergic	Srsf7	sig_DEGs_1_AllcellsVsAllcells_from_MUTPCB_WTPCB
Grin2a	0.0729229470936303	9.1501245050164	3.49141929112892	4.8211726320313e-4	6.89427428496e-4	-0.608751281912124	Glutamatergic	Grin2a	sig_DEGs_1_AllcellsVsAllcells_from_MUTPCB_WTPCB
Syt4	-0.0729080011744667	8.66690985903995	-3.61305368205487	3.03797350560232e-4	4.45206982061107e-4	-0.367460745342227	Glutamatergic	Syt4	sig_DEGs_1_AllcellsVsAllcells_from_MUTPCB_WTPCB
Eml1	0.0728914517593662	7.81283124983381	6.33390879566569	2.4720766806018e-10	2.4002230352159903e-9	12.2949383552501	Glutamatergic	Eml1	sig_DEGs_1_AllcellsVsAllcells_from_MUTPCB_WTPCB
Nr4a3	-0.0728842324396552	7.68451669143997	-8.16287934510305	3.582893004968e-16	1.18826197042899e-14	25.3617706242023	Glutamatergic	Nr4a3	sig_DEGs_1_AllcellsVsAllcells_from_MUTPCB_WTPCB
Gns	0.0728775252899894	8.09438586973281	4.75712959185406	1.98557355720003e-6	4.9448289933446e-6	3.91137043845247	Glutamatergic	Gns	sig_DEGs_1_AllcellsVsAllcells_from_MUTPCB_WTPCB
Cntn3	0.0728750929527031	7.8503658840509	5.8069888898963	6.515098989450951e-9	4.41319260244434e-8	9.14892529862139	Glutamatergic	Cntn3	sig_DEGs_1_AllcellsVsAllcells_from_MUTPCB_WTPCB
Klf6	0.0728560962229938	7.85869676388291	6.00170742182733	2.0065287062401402e-9	1.54720084323667e-8	10.3014970251114	Glutamatergic	Klf6	sig_DEGs_1_AllcellsVsAllcells_from_MUTPCB_WTPCB
Abhd8	0.0728403057853555	7.89197003146121	6.08036616604842	1.23399334063945e-9	9.9896241303034e-9	10.8100123792677	Glutamatergic	Abhd8	sig_DEGs_1_AllcellsVsAllcells_from_MUTPCB_WTPCB
2700049A03Rik	0.0728384868263454	7.7034860724675696	8.02896935270743	1.0704176567696301e-15	3.2420866049392504e-14	24.3036705875811	Glutamatergic	2700049A03Rik	sig_DEGs_1_AllcellsVsAllcells_from_MUTPCB_WTPCB
Atp8b1	0.0728324647695926	7.65414111021618	9.56053612938077	1.38806133693338e-21	9.767096236231589e-20	37.6364112010472	Glutamatergic	Atp8b1	sig_DEGs_1_AllcellsVsAllcells_from_MUTPCB_WTPCB
Ufsp2	0.0727738364532087	8.05474957929518	4.81340956020912	1.5011025437554e-6	4.03727836756321e-6	4.12939783338682	Glutamatergic	Ufsp2	sig_DEGs_1_AllcellsVsAllcells_from_MUTPCB_WTPCB
Hsp90b1	-0.0727324971888095	8.79207755076896	-3.6219278721727	2.93571635126032e-4	4.30972289357635e-4	-0.285158090757032	Glutamatergic	Hsp90b1	sig_DEGs_1_AllcellsVsAllcells_from_MUTPCB_WTPCB
Mocs2	0.072725820216295	7.94482489626259	5.52337732001332	3.39179479413578e-8	1.88777607399329e-7	7.65155473102546	Glutamatergic	Mocs2	sig_DEGs_1_AllcellsVsAllcells_from_MUTPCB_WTPCB
Celsr3	0.0727227151347485	7.86849742947388	5.4676996796982396	4.64656344283297e-8	2.48883655783117e-7	7.26475722747208	Glutamatergic	Celsr3	sig_DEGs_1_AllcellsVsAllcells_from_MUTPCB_WTPCB
Cchcr1	0.0726893974219278	7.62399531736872	11.5995989066283	5.959501603394e-31	1.10286536672409e-28	58.9680024376151	Glutamatergic	Cchcr1	sig_DEGs_1_AllcellsVsAllcells_from_MUTPCB_WTPCB
Cers5	0.0726609907951925	7.86063826834091	5.99669477358867	2.0692454576638402e-9	1.59303018537703e-8	10.2735055349741	Glutamatergic	Cers5	sig_DEGs_1_AllcellsVsAllcells_from_MUTPCB_WTPCB
Sc5d	0.0726546609158909	7.93263114402867	5.59498506338802	2.2527084489743e-8	1.31220089885799e-7	8.03518101540612	Glutamatergic	Sc5d	sig_DEGs_1_AllcellsVsAllcells_from_MUTPCB_WTPCB
Pign	0.0726520840024616	7.8817430989925	5.59487481227079	2.25413682733426e-8	1.31261976484102e-7	7.9785519888008	Glutamatergic	Pign	sig_DEGs_1_AllcellsVsAllcells_from_MUTPCB_WTPCB
Hdgfl3	0.0726093698697596	8.16042819809158	4.40615688823496	1.06095519721168e-5	1.98805557711617e-5	2.3829875206379	Glutamatergic	Hdgfl3	sig_DEGs_1_AllcellsVsAllcells_from_MUTPCB_WTPCB
Elob	-0.0726020050224179	8.59195790984485	-3.73861383466756	1.85861752252636e-4	2.79411664271916e-4	0.0518160649831874	Glutamatergic	Elob	sig_DEGs_1_AllcellsVsAllcells_from_MUTPCB_WTPCB
Sox11	-0.0725590729209626	7.81347442411126	-6.53973060689343	6.40250088580257e-11	7.22467569467453e-10	13.6200129171582	Glutamatergic	Sox11	sig_DEGs_1_AllcellsVsAllcells_from_MUTPCB_WTPCB
Ntm	0.0725541296946997	9.05283489686057	3.3403218185397	8.39259433657234e-4	0.00116645400520171	-1.14493378012428	Glutamatergic	Ntm	sig_DEGs_1_AllcellsVsAllcells_from_MUTPCB_WTPCB
Bsg	0.0725338730680907	8.36653215219071	4.04916285300354	5.17107211475812e-5	8.40764896817025e-5	1.1400740828698	Glutamatergic	Bsg	sig_DEGs_1_AllcellsVsAllcells_from_MUTPCB_WTPCB
Cd34	0.0725055824768184	7.98680551175786	4.97751279905038	6.5263263225648e-7	2.16339500886791e-6	4.86101482287475	Glutamatergic	Cd34	sig_DEGs_1_AllcellsVsAllcells_from_MUTPCB_WTPCB
Pcmtd2	0.072500784608291	8.1884001353725	4.24521723307134	2.19956401122722e-5	3.82890900120129e-5	1.72962320757559	Glutamatergic	Pcmtd2	sig_DEGs_1_AllcellsVsAllcells_from_MUTPCB_WTPCB
Med15	0.0724941731788569	8.017728233173	4.83083334907347	1.37573571590017e-6	3.7976380009619e-6	4.1664506792383	Glutamatergic	Med15	sig_DEGs_1_AllcellsVsAllcells_from_MUTPCB_WTPCB
Lyst	0.072484134692747	8.42570149230395	3.66652896244908	2.46882722314505e-4	3.66002696399282e-4	-0.286365229333285	Glutamatergic	Lyst	sig_DEGs_1_AllcellsVsAllcells_from_MUTPCB_WTPCB
Exoc7	0.0724537613508467	7.86228032955155	5.95965549872101	2.59569154625448e-9	1.94871674462416e-8	10.0547832751126	Glutamatergic	Exoc7	sig_DEGs_1_AllcellsVsAllcells_from_MUTPCB_WTPCB
Cyp4x1	0.0724115052778842	7.79349572707974	6.5161113058074704	7.49176040161556e-11	8.30194718516752e-10	13.441715012283	Glutamatergic	Cyp4x1	sig_DEGs_1_AllcellsVsAllcells_from_MUTPCB_WTPCB
Flrt2	0.0723888162224746	8.19353974537933	4.04814003346729	5.19368669553351e-5	8.44097403465469e-5	0.93960910093497	Glutamatergic	Flrt2	sig_DEGs_1_AllcellsVsAllcells_from_MUTPCB_WTPCB
Atg9a	0.0723424083264685	7.89421961462726	5.41911766786699	6.10030644128998e-8	3.1472615278091e-7	7.02847607460147	Glutamatergic	Atg9a	sig_DEGs_1_AllcellsVsAllcells_from_MUTPCB_WTPCB
N4bp2l2	0.0723277272551233	8.82299184109727	3.45918193543582	5.43622374601113e-4	7.72797331722861e-4	-0.833666736863458	Glutamatergic	N4bp2l2	sig_DEGs_1_AllcellsVsAllcells_from_MUTPCB_WTPCB
Gtf2ird1	0.072294728381741	7.71540682247738	7.76710096197581	8.654211024083821e-15	2.18492263590307e-13	22.2574861595381	Glutamatergic	Gtf2ird1	sig_DEGs_1_AllcellsVsAllcells_from_MUTPCB_WTPCB
Oxr1	0.0722937318287293	9.0249211275001109	3.46896670458265	5.24221778155175e-4	7.4653699319274e-4	-0.727557723908509	Glutamatergic	Oxr1	sig_DEGs_1_AllcellsVsAllcells_from_MUTPCB_WTPCB
Pttg1	0.0722620355719661	7.82054592265433	6.57582527149716	5.030620207955429e-11	5.79319586611221e-10	13.8562800824008	Glutamatergic	Pttg1	sig_DEGs_1_AllcellsVsAllcells_from_MUTPCB_WTPCB
Lrig2	0.0722447836179132	8.03402354378944	5.00975593400906	5.52424401698446e-7	1.90659566912187e-6	5.06490116939405	Glutamatergic	Lrig2	sig_DEGs_1_AllcellsVsAllcells_from_MUTPCB_WTPCB
Dpyd	-0.0722394627851655	7.71161045136748	-9.43080238205159	4.77925748857299e-21	3.0710048292892996e-19	36.4519858342276	Glutamatergic	Dpyd	sig_DEGs_1_AllcellsVsAllcells_from_MUTPCB_WTPCB
Ccdc82	0.07222882289323	7.80661340439909	5.96281795103257	2.5460714195348203e-9	1.91612841357915e-8	10.0194944115686	Glutamatergic	Ccdc82	sig_DEGs_1_AllcellsVsAllcells_from_MUTPCB_WTPCB
Borcs5	0.0722266943294665	7.79198131888375	7.31003701620239	2.83291155122995e-13	5.43836734098147e-12	18.8988208037178	Glutamatergic	Borcs5	sig_DEGs_1_AllcellsVsAllcells_from_MUTPCB_WTPCB
Prdx4	0.0722090333576464	7.69248749731076	9.00169723026153	2.54062030133348e-19	1.34333483704221e-17	32.5188673890293	Glutamatergic	Prdx4	sig_DEGs_1_AllcellsVsAllcells_from_MUTPCB_WTPCB
Hrh3	0.0722061043482798	7.71950318370303	8.53146508743341	1.61028084599393e-17	6.53505643332536e-16	28.447363225767	Glutamatergic	Hrh3	sig_DEGs_1_AllcellsVsAllcells_from_MUTPCB_WTPCB
Xlr3b	0.0721484024965253	7.62791627764174	11.8132569739156	4.93170654333264e-32	1.01406845878793e-29	61.4420805734755	Glutamatergic	Xlr3b	sig_DEGs_1_AllcellsVsAllcells_from_MUTPCB_WTPCB
Vmn2r84	0.0721475194429955	7.66014363041094	8.90608712639145	6.00986736585297e-19	3.0470850814376704e-17	31.6466388444124	Glutamatergic	Vmn2r84	sig_DEGs_1_AllcellsVsAllcells_from_MUTPCB_WTPCB
Git2	0.0721402508698983	7.87908143022248	5.35857159675156	8.53692177181739e-8	4.17726796164074e-7	6.68720749221774	Glutamatergic	Git2	sig_DEGs_1_AllcellsVsAllcells_from_MUTPCB_WTPCB
6430548M08Rik	0.0721277510668337	7.86417830677146	6.12785073117219	9.17483217816275e-10	7.69671098318585e-9	11.0680038264944	Glutamatergic	6430548M08Rik	sig_DEGs_1_AllcellsVsAllcells_from_MUTPCB_WTPCB
Psmc5	0.0721272294095439	7.90190619451959	6.26132151373872	3.9420963047164503e-10	3.6531013627983305e-9	11.9337546479205	Glutamatergic	Psmc5	sig_DEGs_1_AllcellsVsAllcells_from_MUTPCB_WTPCB
Morf4l2	-0.0720789137572915	8.39560248577414	-3.9112807604093	9.22928024187994e-5	1.44632958045753e-4	0.581890602691227	Glutamatergic	Morf4l2	sig_DEGs_1_AllcellsVsAllcells_from_MUTPCB_WTPCB
Zdhhc2	0.0720606249000397	7.86217667448211	5.46874413647009	4.61933466156908e-8	2.47711988545342e-7	7.26285246780847	Glutamatergic	Zdhhc2	sig_DEGs_1_AllcellsVsAllcells_from_MUTPCB_WTPCB
Ldlrad3	0.0720487873029496	7.67968826251016	9.7239872901843	2.85648530648791e-22	2.16648020827316e-20	39.2171997043166	Glutamatergic	Ldlrad3	sig_DEGs_1_AllcellsVsAllcells_from_MUTPCB_WTPCB
Acsl6	0.0720410260619513	7.97451043793381	4.9168159770969	8.90789291146827e-7	2.73972853946538e-6	4.53347429747655	Glutamatergic	Acsl6	sig_DEGs_1_AllcellsVsAllcells_from_MUTPCB_WTPCB
Gm10419	0.0720000420435838	8.25231313128955	3.96383697897326	7.41643158378089e-5	1.17911067774441e-4	0.646674071096001	Glutamatergic	Gm10419	sig_DEGs_1_AllcellsVsAllcells_from_MUTPCB_WTPCB
Serinc5	0.0719849765907838	7.87282922318697	5.20121688799048	2.01112065882383e-7	8.52055835901872e-7	5.85334185063387	Glutamatergic	Serinc5	sig_DEGs_1_AllcellsVsAllcells_from_MUTPCB_WTPCB
Cdc42bpb	0.0719705883420136	7.79337511511423	6.58858808987418	4.6180558196481796e-11	5.36146430353885e-10	13.9138535042093	Glutamatergic	Cdc42bpb	sig_DEGs_1_AllcellsVsAllcells_from_MUTPCB_WTPCB
Nhlrc2	0.071899130475507	7.74618206108561	7.10183889158257	1.29763221922675e-12	2.1479411313962598e-11	17.3668962207114	Glutamatergic	Nhlrc2	sig_DEGs_1_AllcellsVsAllcells_from_MUTPCB_WTPCB
Ralb	0.0718857870475702	7.69293088726203	8.3085779814647	1.06779203296047e-16	3.86703705713629e-15	26.5651187837766	Glutamatergic	Ralb	sig_DEGs_1_AllcellsVsAllcells_from_MUTPCB_WTPCB
Vps33a	0.0718550730706662	7.81844220769235	6.28148649952707	3.46456280558668e-10	3.2479837527957e-9	11.9713618654327	Glutamatergic	Vps33a	sig_DEGs_1_AllcellsVsAllcells_from_MUTPCB_WTPCB
Spop	0.0718376946898971	8.06618080598832	4.9041610822012	9.50057991646002e-7	2.87706974200637e-6	4.58095151749628	Glutamatergic	Spop	sig_DEGs_1_AllcellsVsAllcells_from_MUTPCB_WTPCB
Ipo9	0.0717926631024479	7.92940297552522	5.31742311750168	1.07057238996628e-7	5.06183256226777e-7	6.52390619995084	Glutamatergic	Ipo9	sig_DEGs_1_AllcellsVsAllcells_from_MUTPCB_WTPCB
Nov	-0.0717912381251917	7.78796962105893	-7.97239703455953	1.69078573058867e-15	4.9352808722829504e-14	23.9284542729099	Glutamatergic	Nov	sig_DEGs_1_AllcellsVsAllcells_from_MUTPCB_WTPCB
Phf20l1	0.0717449248096145	9.27047523923193	3.44876681833689	5.65006439488321e-4	8.015953058242e-4	-0.716934189140005	Glutamatergic	Phf20l1	sig_DEGs_1_AllcellsVsAllcells_from_MUTPCB_WTPCB
Rtkn	0.0717327407781196	7.73375271571352	7.03091789319025	2.15833014551649e-12	3.38205399432075e-11	16.8586144835899	Glutamatergic	Rtkn	sig_DEGs_1_AllcellsVsAllcells_from_MUTPCB_WTPCB
Spg7	0.071730259837552	7.80060163395347	6.67120765761174	2.6438182367772897e-11	3.26830329257184e-10	14.4652733111695	Glutamatergic	Spg7	sig_DEGs_1_AllcellsVsAllcells_from_MUTPCB_WTPCB
Wdr48	0.0716878203289859	7.88563062076591	5.55570459334129	2.82138303881466e-8	1.60604474058149e-7	7.76499142812106	Glutamatergic	Wdr48	sig_DEGs_1_AllcellsVsAllcells_from_MUTPCB_WTPCB
Zfp938	0.0716577901537505	7.94904676553844	5.01490312817562	5.37867891854867e-7	1.86820255380371e-6	4.99043363008978	Glutamatergic	Zfp938	sig_DEGs_1_AllcellsVsAllcells_from_MUTPCB_WTPCB
Ccdc92	0.0716561367760278	7.75628039161325	7.383999994676	1.63321261194612e-13	3.27102084379599e-12	19.4080041588719	Glutamatergic	Ccdc92	sig_DEGs_1_AllcellsVsAllcells_from_MUTPCB_WTPCB
Iqgap2	-0.0716540886390549	7.75178750901487	-7.65315226631005	2.1045831895586502e-14	4.986865109599529e-13	21.4142742044468	Glutamatergic	Iqgap2	sig_DEGs_1_AllcellsVsAllcells_from_MUTPCB_WTPCB
Umad1	0.0716448312159663	7.87395057221316	5.66467292690942	1.50550167925367e-8	9.18589320022036e-8	8.36180590507727	Glutamatergic	Umad1	sig_DEGs_1_AllcellsVsAllcells_from_MUTPCB_WTPCB
Zfp182	0.0716231477458624	7.80163050702805	6.17104844498362	6.99327146148572e-10	6.05887086452504e-9	11.2713395105042	Glutamatergic	Zfp182	sig_DEGs_1_AllcellsVsAllcells_from_MUTPCB_WTPCB
Slc3a2	0.0716220604648292	8.17461719881584	4.31987309636296	1.57322204273912e-5	2.82249608559673e-5	2.05342809271601	Glutamatergic	Slc3a2	sig_DEGs_1_AllcellsVsAllcells_from_MUTPCB_WTPCB
Rnf10	0.0716048910708196	7.96308254357868	5.4086367058344	6.46735131505864e-8	3.30438441293416e-7	7.04854913821413	Glutamatergic	Rnf10	sig_DEGs_1_AllcellsVsAllcells_from_MUTPCB_WTPCB
Odf2l	0.0716003516931067	7.8564117631301	5.7337408244937	1.00508955589267e-8	6.43382473931156e-8	8.7343005534554	Glutamatergic	Odf2l	sig_DEGs_1_AllcellsVsAllcells_from_MUTPCB_WTPCB
Ube3c	0.0715894829270844	8.02609031486136	4.62188226898125	3.840724205289e-6	8.31789843687282e-6	3.19245421889152	Glutamatergic	Ube3c	sig_DEGs_1_AllcellsVsAllcells_from_MUTPCB_WTPCB
Fndc10	0.0715858351745657	7.70792346471075	8.62048722916792	7.4629112200725e-18	3.22683726725845e-16	29.1977465492403	Glutamatergic	Fndc10	sig_DEGs_1_AllcellsVsAllcells_from_MUTPCB_WTPCB
Clasp1	0.0715717523522006	8.13817428301882	4.43630355883912	9.22977473115276e-6	1.7578080804231e-5	2.49505983851311	Glutamatergic	Clasp1	sig_DEGs_1_AllcellsVsAllcells_from_MUTPCB_WTPCB
Slc35e2	0.0715667640734932	7.99250682009463	4.976118677536	6.57338753551239e-7	2.17343415637292e-6	4.84693317202977	Glutamatergic	Slc35e2	sig_DEGs_1_AllcellsVsAllcells_from_MUTPCB_WTPCB
Arhgdig	0.0715635527238323	7.93317269143185	5.79760736535988	6.889090735957081e-9	4.63261312353277e-8	9.18401322566261	Glutamatergic	Arhgdig	sig_DEGs_1_AllcellsVsAllcells_from_MUTPCB_WTPCB
Tarsl2	0.0715559943487625	7.81125512005999	6.71878782811075	1.91174507462741e-11	2.43823255348414e-10	14.7920925720781	Glutamatergic	Tarsl2	sig_DEGs_1_AllcellsVsAllcells_from_MUTPCB_WTPCB
Cdk12	0.0715440653406887	8.01646919829542	4.72855088980792	2.28594427506825e-6	5.52285572575312e-6	3.67793981071101	Glutamatergic	Cdk12	sig_DEGs_1_AllcellsVsAllcells_from_MUTPCB_WTPCB
Dido1	0.0715085561034616	7.95225587428553	5.46184375700917	4.80213223088714e-8	2.55809611585485e-7	7.32350875529467	Glutamatergic	Dido1	sig_DEGs_1_AllcellsVsAllcells_from_MUTPCB_WTPCB
Acat2	0.0714802142117463	7.69972482976775	8.5690994036151409	1.1644275313211901e-17	4.83159100776458e-16	28.7525130040341	Glutamatergic	Acat2	sig_DEGs_1_AllcellsVsAllcells_from_MUTPCB_WTPCB
Ambra1	0.0714737093685951	7.78907378724234	6.36338529408017	2.04235015188767e-10	2.0309366959072102e-9	12.4591979278711	Glutamatergic	Ambra1	sig_DEGs_1_AllcellsVsAllcells_from_MUTPCB_WTPCB
Trappc3	0.0714612157200598	7.81922122145499	6.65043697938735	3.04367558916517e-11	3.69594884862799e-10	14.3451011087771	Glutamatergic	Trappc3	sig_DEGs_1_AllcellsVsAllcells_from_MUTPCB_WTPCB
Actn1	0.0714560869963687	7.98036834978472	5.06036345708014	4.24392607905463e-7	1.55213628496018e-6	5.25261131066957	Glutamatergic	Actn1	sig_DEGs_1_AllcellsVsAllcells_from_MUTPCB_WTPCB
Clcn6	0.0714455190790497	7.74450336382163	7.15682470068419	8.71717396071519e-13	1.49232212134131e-11	17.7550643546046	Glutamatergic	Clcn6	sig_DEGs_1_AllcellsVsAllcells_from_MUTPCB_WTPCB
Impad1	0.071438592001865	7.96558577784335	5.08255652630885	3.77760180943729e-7	1.41974612277511e-6	5.34835993740971	Glutamatergic	Impad1	sig_DEGs_1_AllcellsVsAllcells_from_MUTPCB_WTPCB
Dgcr8	0.0713913143360525	7.87110274994829	5.3813787654087	7.52494897441437e-8	3.76541387487822e-7	6.80054562814895	Glutamatergic	Dgcr8	sig_DEGs_1_AllcellsVsAllcells_from_MUTPCB_WTPCB
Itm2c	-0.0713851715931053	8.54151910141019	-3.70943398121415	2.08621309206719e-4	3.12206529854402e-4	-0.0782340572556723	Glutamatergic	Itm2c	sig_DEGs_1_AllcellsVsAllcells_from_MUTPCB_WTPCB
Thoc1	0.0713803912795772	7.8869629253393	5.39877385168947	6.83223472538922e-8	3.4602445492078e-7	6.91118945599099	Glutamatergic	Thoc1	sig_DEGs_1_AllcellsVsAllcells_from_MUTPCB_WTPCB
Cebpg	0.0713256381387026	7.84972746246164	5.9163130095647	3.3784291839868802e-9	2.46729323120999e-8	9.78586706996859	Glutamatergic	Cebpg	sig_DEGs_1_AllcellsVsAllcells_from_MUTPCB_WTPCB
Morf4l1	-0.0713000961675956	8.77069512855669	-3.58096142559584	3.43629021780769e-4	5.00078904548259e-4	-0.439985580256178	Glutamatergic	Morf4l1	sig_DEGs_1_AllcellsVsAllcells_from_MUTPCB_WTPCB
Fam60a	0.0712902942787972	7.66783116997375	8.35257927220166	7.37821685931843e-17	2.70915240473307e-15	26.9105353425477	Glutamatergic	Fam60a	sig_DEGs_1_AllcellsVsAllcells_from_MUTPCB_WTPCB
Smim20	0.0712881328681343	7.75038095492663	7.49712608303313	6.962134616868181e-14	1.4809340599972699e-12	20.2390225143902	Glutamatergic	Smim20	sig_DEGs_1_AllcellsVsAllcells_from_MUTPCB_WTPCB
Dynlt1b	0.0712533338558314	7.76953435701557	6.52787849917575	6.928173690481579e-11	7.74231777270847e-10	13.4973796954345	Glutamatergic	Dynlt1b	sig_DEGs_1_AllcellsVsAllcells_from_MUTPCB_WTPCB
Cyth1	0.0712439265889984	7.80490274451685	6.15413113870587	7.77953023840237e-10	6.65286444509585e-9	11.1706357053877	Glutamatergic	Cyth1	sig_DEGs_1_AllcellsVsAllcells_from_MUTPCB_WTPCB
Aqr	0.0712367042417341	7.87349821175068	5.7306414578552	1.0235805286699e-8	6.53410874907389e-8	8.73444645172562	Glutamatergic	Aqr	sig_DEGs_1_AllcellsVsAllcells_from_MUTPCB_WTPCB
Wdcp	0.0712296199697686	7.7131414785854	7.85415050735351	4.352189737796731e-15	1.1706631291812e-13	22.9326378324993	Glutamatergic	Wdcp	sig_DEGs_1_AllcellsVsAllcells_from_MUTPCB_WTPCB
Paqr7	0.0712187184008535	7.69397672642225	8.89704348072308	6.516806179779819e-19	3.26829309384839e-17	31.5916643879201	Glutamatergic	Paqr7	sig_DEGs_1_AllcellsVsAllcells_from_MUTPCB_WTPCB
Strn3	0.071212960663555	8.11462178337416	4.3054259307576	1.67932929919168e-5	2.99659319360151e-5	1.88951631974331	Glutamatergic	Strn3	sig_DEGs_1_AllcellsVsAllcells_from_MUTPCB_WTPCB
Bbs4	0.0711981366491035	7.94681686668327	5.07864001009761	3.85613486821342e-7	1.44255995915534e-6	5.30728255189064	Glutamatergic	Bbs4	sig_DEGs_1_AllcellsVsAllcells_from_MUTPCB_WTPCB
Smc5	0.0711591412512949	8.11671750009401	4.24366459553582	2.21482328039404e-5	3.85293472710773e-5	1.64570258741293	Glutamatergic	Smc5	sig_DEGs_1_AllcellsVsAllcells_from_MUTPCB_WTPCB
Tiparp	-0.0711441981863965	7.75751552176822	-6.46119651290266	1.07726054327891e-10	1.1450766004548802e-9	13.0553584816733	Glutamatergic	Tiparp	sig_DEGs_1_AllcellsVsAllcells_from_MUTPCB_WTPCB
Rnf157	0.0711261671445378	7.87211703716768	5.55395561106644	2.84970360503923e-8	1.61917761482518e-7	7.74089382189869	Glutamatergic	Rnf157	sig_DEGs_1_AllcellsVsAllcells_from_MUTPCB_WTPCB
Fam160b2	0.0711252821806427	7.73748951832326	6.98125767597064	3.07313232479357e-12	4.65015427658462e-11	16.5149817342614	Glutamatergic	Fam160b2	sig_DEGs_1_AllcellsVsAllcells_from_MUTPCB_WTPCB
Ccsap	0.0711201814494018	7.90203298201396	5.81973533685589	6.0384618531026205e-9	4.13654159719014e-8	9.27874026238121	Glutamatergic	Ccsap	sig_DEGs_1_AllcellsVsAllcells_from_MUTPCB_WTPCB
Eri3	0.0711106554194352	7.8518025496002	6.45759534470895	1.1031139740653101e-10	1.16786196819523e-9	13.1194703620877	Glutamatergic	Eri3	sig_DEGs_1_AllcellsVsAllcells_from_MUTPCB_WTPCB
Rsu1	0.0710824598506781	7.8011827168279	6.21605044316028	5.26021063066208e-10	4.70722717268049e-9	11.5482513821932	Glutamatergic	Rsu1	sig_DEGs_1_AllcellsVsAllcells_from_MUTPCB_WTPCB
Dtl	0.0710579031240757	7.70829292624207	8.19646442853331	2.71541891514229e-16	9.13664408065875e-15	25.6582821410804	Glutamatergic	Dtl	sig_DEGs_1_AllcellsVsAllcells_from_MUTPCB_WTPCB
Zbed5	0.0710493194743282	7.7080893269212	8.06422236604219	8.038110449900579e-16	2.5000549913589902e-14	24.589131355339	Glutamatergic	Zbed5	sig_DEGs_1_AllcellsVsAllcells_from_MUTPCB_WTPCB
Stau2	0.0710313303791388	7.99165650870947	4.96905819914384	6.81679440903726e-7	2.23752389736863e-6	4.80987036352407	Glutamatergic	Stau2	sig_DEGs_1_AllcellsVsAllcells_from_MUTPCB_WTPCB
Smg6	0.0710300264652979	8.00889215666269	5.00578357034579	5.6391739915333e-7	1.93758919211502e-6	5.01862531552617	Glutamatergic	Smg6	sig_DEGs_1_AllcellsVsAllcells_from_MUTPCB_WTPCB
Trim46	0.0710139661862392	7.98899741749464	5.17049825827604	2.37070766914204e-7	9.75590752171281e-7	5.82277524918084	Glutamatergic	Trim46	sig_DEGs_1_AllcellsVsAllcells_from_MUTPCB_WTPCB
Uqcrh	-0.0709879165608989	8.36514535493282	-3.93065962475132	8.51689407513648e-5	1.34207801221454e-4	0.637146180485028	Glutamatergic	Uqcrh	sig_DEGs_1_AllcellsVsAllcells_from_MUTPCB_WTPCB
Armcx5	0.0709826039784165	7.85119314436836	5.92272204549357	3.2496689277317703e-9	2.3845508793261e-8	9.825108543607	Glutamatergic	Armcx5	sig_DEGs_1_AllcellsVsAllcells_from_MUTPCB_WTPCB
Snph	0.0709648893535384	8.00935573847245	5.30837962745472	1.12493742878675e-7	5.26240951899078e-7	6.56800650044676	Glutamatergic	Snph	sig_DEGs_1_AllcellsVsAllcells_from_MUTPCB_WTPCB
Dgkh	0.070953757608077	8.51697697064768	3.50156424650005	4.64146686894588e-4	6.65285306147567e-4	-0.821686910580122	Glutamatergic	Dgkh	sig_DEGs_1_AllcellsVsAllcells_from_MUTPCB_WTPCB
Cblb	0.0709525767360919	7.79932182465433	6.08347406194545	1.2103677334067101e-9	9.82846216517094e-9	10.7352039647628	Glutamatergic	Cblb	sig_DEGs_1_AllcellsVsAllcells_from_MUTPCB_WTPCB
Sept11	0.070949628920518	8.54697089449681	3.49563892639268	4.74565255910075e-4	6.79376856646697e-4	-0.828550668502428	Glutamatergic	Sept11	sig_DEGs_1_AllcellsVsAllcells_from_MUTPCB_WTPCB
Tmem107	0.0709474197883875	7.77560337672792	6.52935384032547	6.860506738298219e-11	7.67133158301793e-10	13.5123392663247	Glutamatergic	Tmem107	sig_DEGs_1_AllcellsVsAllcells_from_MUTPCB_WTPCB
Slc25a33	0.0709365505721671	7.70754416866077	8.37231615268989	6.247092585003791e-17	2.32613069171187e-15	27.1035163894552	Glutamatergic	Slc25a33	sig_DEGs_1_AllcellsVsAllcells_from_MUTPCB_WTPCB
Cul9	0.0709347411066208	7.87477557483737	5.71004033117456	1.15516669231686e-8	7.2600587753652e-8	8.61849750078746	Glutamatergic	Cul9	sig_DEGs_1_AllcellsVsAllcells_from_MUTPCB_WTPCB
Fmnl1	0.0708926708257973	7.9955815793833	4.7253311714675	2.32239940958595e-6	5.58667925046113e-6	3.64299892750833	Glutamatergic	Fmnl1	sig_DEGs_1_AllcellsVsAllcells_from_MUTPCB_WTPCB
Gzf1	0.0708898123698134	7.7498516736415	7.60681491787585	3.00983891752739e-14	6.92787052335346e-13	21.0621846978925	Glutamatergic	Gzf1	sig_DEGs_1_AllcellsVsAllcells_from_MUTPCB_WTPCB
Spcs1	-0.0708641802600436	8.44597921748462	-3.7487255485372	1.78535073484822e-4	2.68943432634115e-4	0.0127003453160794	Glutamatergic	Spcs1	sig_DEGs_1_AllcellsVsAllcells_from_MUTPCB_WTPCB
Phc3	0.0708497697368564	8.21313752861011	4.05813298943197	4.97670143912758e-5	8.11157625792627e-5	0.986764343499418	Glutamatergic	Phc3	sig_DEGs_1_AllcellsVsAllcells_from_MUTPCB_WTPCB
Dld	0.0708484692580313	8.1334458096575	4.57166064329831	4.88508595970564e-6	1.01691114477292e-5	3.09635978365395	Glutamatergic	Dld	sig_DEGs_1_AllcellsVsAllcells_from_MUTPCB_WTPCB
Cdkl1	0.0708439721781211	7.8915918531333	5.63027453319882	1.83792867457665e-8	1.09330466254309e-7	8.18907657411584	Glutamatergic	Cdkl1	sig_DEGs_1_AllcellsVsAllcells_from_MUTPCB_WTPCB
Gas2	0.0707829609831636	7.67954946849076	8.88554939795953	7.22245023250071e-19	3.60265940707974e-17	31.478170153779	Glutamatergic	Gas2	sig_DEGs_1_AllcellsVsAllcells_from_MUTPCB_WTPCB
Dffb	0.0707311543548359	7.7880063226522	6.47102596728303	1.00967113677963e-10	1.07943235454904e-9	13.145444935697	Glutamatergic	Dffb	sig_DEGs_1_AllcellsVsAllcells_from_MUTPCB_WTPCB
Sptbn2	0.0707207103436183	8.21520361516729	4.10993891796372	3.9828609210577003e-05	6.59686961470454e-5	1.20429548173869	Glutamatergic	Sptbn2	sig_DEGs_1_AllcellsVsAllcells_from_MUTPCB_WTPCB
Mif	-0.0707164108016176	8.38592991318914	-4.00696822553752	6.18590804660949e-5	9.93460160640069e-5	0.957927093930034	Glutamatergic	Mif	sig_DEGs_1_AllcellsVsAllcells_from_MUTPCB_WTPCB
Tnfrsf21	0.0707132127267149	7.84624316459459	6.32293245578916	2.65369091046664e-10	2.5577710410987304e-9	12.2582023913405	Glutamatergic	Tnfrsf21	sig_DEGs_1_AllcellsVsAllcells_from_MUTPCB_WTPCB
Phyh	0.0707128243070594	7.75672335783275	7.50335787777818	6.64028756399053e-14	1.4222819636482499e-12	20.2912023796258	Glutamatergic	Phyh	sig_DEGs_1_AllcellsVsAllcells_from_MUTPCB_WTPCB
Zfp830	0.0706996394973425	7.71472462907963	8.83619225910432	1.12146147669515e-18	5.4187378819113203e-17	31.0705911818689	Glutamatergic	Zfp830	sig_DEGs_1_AllcellsVsAllcells_from_MUTPCB_WTPCB
Atp1b2	0.0706849937739031	7.82744286362205	6.15897257491554	7.54611023557242e-10	6.477194620570651e-9	11.2217527740644	Glutamatergic	Atp1b2	sig_DEGs_1_AllcellsVsAllcells_from_MUTPCB_WTPCB
Fam53b	0.0706406057582498	7.73889050661963	6.81611423224583	9.78244938162582e-12	1.3262564707426201e-10	15.3845161249004	Glutamatergic	Fam53b	sig_DEGs_1_AllcellsVsAllcells_from_MUTPCB_WTPCB
R3hdm2	0.0706139931973695	8.73386101433078	3.29945888255856	9.71419227724918e-4	0.0013389754378279	-1.39886784215976	Glutamatergic	R3hdm2	sig_DEGs_1_AllcellsVsAllcells_from_MUTPCB_WTPCB
Platr25	0.0706083450447972	7.71889537666485	7.53008359420991	5.41809603798865e-14	1.1837932146283099e-12	20.4597515397144	Glutamatergic	Platr25	sig_DEGs_1_AllcellsVsAllcells_from_MUTPCB_WTPCB
Tmem245	0.0705965729998326	8.2909120417343	3.78591213421592	1.53860887902413e-4	2.33734164465774e-4	0.0545641688555003	Glutamatergic	Tmem245	sig_DEGs_1_AllcellsVsAllcells_from_MUTPCB_WTPCB
Psmd3	0.0705793914023287	7.82278502558428	6.20155598704667	5.76674362962002e-10	5.11473473964434e-9	11.4791393314589	Glutamatergic	Psmd3	sig_DEGs_1_AllcellsVsAllcells_from_MUTPCB_WTPCB
A430106G13Rik	0.0705719827492617	7.73020948905943	7.0032567674169	2.6286111452823098e-12	4.0402888583550096e-11	16.6628448145991	Glutamatergic	A430106G13Rik	sig_DEGs_1_AllcellsVsAllcells_from_MUTPCB_WTPCB
Tmem192	0.0705524265082129	7.70525202513755	8.77543875455911	1.92132141459315e-18	9.001512429990099e-17	30.5340581348421	Glutamatergic	Tmem192	sig_DEGs_1_AllcellsVsAllcells_from_MUTPCB_WTPCB
Glcci1	0.0705445789699768	7.67393683215531	8.4009392595328	4.90425291389324e-17	1.8597972218136903e-15	27.3173508878637	Glutamatergic	Glcci1	sig_DEGs_1_AllcellsVsAllcells_from_MUTPCB_WTPCB
Mcts1	0.0705436951755214	8.10280029256659	4.3421869804374	1.421803118383e-5	2.57555682349215e-5	2.04098228770216	Glutamatergic	Mcts1	sig_DEGs_1_AllcellsVsAllcells_from_MUTPCB_WTPCB
Sec22a	0.0705186123093586	7.97004077480704	5.13001065984761	2.94058804953e-7	1.16613366114386e-6	5.59579584789574	Glutamatergic	Sec22a	sig_DEGs_1_AllcellsVsAllcells_from_MUTPCB_WTPCB
Dclk1	-0.0705169757365649	9.5872624430956	-3.65017500674617	2.63128317384644e-4	3.88778654013591e-4	0.0600553801104162	Glutamatergic	Dclk1	sig_DEGs_1_AllcellsVsAllcells_from_MUTPCB_WTPCB
Taz	0.0704845552752129	8.16863178957872	4.2368609202323	2.28288582818941e-5	3.95905586509916e-5	1.67326595279004	Glutamatergic	Taz	sig_DEGs_1_AllcellsVsAllcells_from_MUTPCB_WTPCB
Aktip	0.0704838907451251	7.89879859697045	5.40081182381968	6.75524013445674e-8	3.43063869177433e-7	6.93504804753461	Glutamatergic	Aktip	sig_DEGs_1_AllcellsVsAllcells_from_MUTPCB_WTPCB
Herpud1	0.0704591307840063	7.78302018712911	6.86952137390175	6.74649365884759e-12	9.436932097553559e-11	15.7857849958947	Glutamatergic	Herpud1	sig_DEGs_1_AllcellsVsAllcells_from_MUTPCB_WTPCB
Fam168b	0.0704565752720807	7.85460922603476	5.90416620374747	3.63623027707162e-9	2.63271038761687e-8	9.71935295484476	Glutamatergic	Fam168b	sig_DEGs_1_AllcellsVsAllcells_from_MUTPCB_WTPCB
Tbck	0.0704411965896377	7.97449292154912	5.07752515324351	3.87877629780552e-7	1.44952815361852e-6	5.33243302319586	Glutamatergic	Tbck	sig_DEGs_1_AllcellsVsAllcells_from_MUTPCB_WTPCB
Cds1	0.0703154977499327	7.92577066832538	5.09523660028634	3.53379208261437e-7	1.34976999547702e-6	5.36836962317619	Glutamatergic	Cds1	sig_DEGs_1_AllcellsVsAllcells_from_MUTPCB_WTPCB
Mccc1	0.0703005970775799	7.83874104392841	5.86123529870371	4.7100930358622e-9	3.30295497240113e-8	9.45231852850379	Glutamatergic	Mccc1	sig_DEGs_1_AllcellsVsAllcells_from_MUTPCB_WTPCB
Fbxl16	0.0702918094207945	8.07207882621071	4.63581090525623	3.59133818735247e-6	7.8764285962485e-6	3.3136633487491	Glutamatergic	Fbxl16	sig_DEGs_1_AllcellsVsAllcells_from_MUTPCB_WTPCB
1110038F14Rik	0.0702866049585236	7.87920749973118	5.84541821451398	5.1789057629647104e-9	3.60574981374812e-8	9.40159278495099	Glutamatergic	1110038F14Rik	sig_DEGs_1_AllcellsVsAllcells_from_MUTPCB_WTPCB
Gm27243	0.0702674942198067	7.67463372643186	9.68945328000015	3.9978610265432096e-22	2.95937664628834e-20	38.8810157749257	Glutamatergic	Gm27243	sig_DEGs_1_AllcellsVsAllcells_from_MUTPCB_WTPCB
Atf6	0.0702518139987482	8.16695937433674	4.2126236821497	2.54188755625287e-5	4.3672984046064e-5	1.56725683762672	Glutamatergic	Atf6	sig_DEGs_1_AllcellsVsAllcells_from_MUTPCB_WTPCB
Senp5	0.0702414855481113	7.92861157096712	5.38379246739926	7.42491564699936e-8	3.72170880182476e-7	6.87615997957688	Glutamatergic	Senp5	sig_DEGs_1_AllcellsVsAllcells_from_MUTPCB_WTPCB
Fcho1	0.0702296830017168	7.89807413012978	5.31456951181193	1.08744622304652e-7	5.12818087820463e-7	6.47409170919788	Glutamatergic	Fcho1	sig_DEGs_1_AllcellsVsAllcells_from_MUTPCB_WTPCB
Slc35f1	0.0702280449485748	7.9802418927799	5.08598308703065	3.71016121841602e-7	1.40065776230124e-6	5.38341518924377	Glutamatergic	Slc35f1	sig_DEGs_1_AllcellsVsAllcells_from_MUTPCB_WTPCB
Mcrip1	0.0702023640852341	7.79262376935232	6.69122612140041	2.3073214754985e-11	2.90076706695483e-10	14.591201476514	Glutamatergic	Mcrip1	sig_DEGs_1_AllcellsVsAllcells_from_MUTPCB_WTPCB
Phka2	0.0702022500111728	8.09131642983238	4.57182630932525	4.88123093305533e-6	1.01622296824302e-5	3.05021900214026	Glutamatergic	Phka2	sig_DEGs_1_AllcellsVsAllcells_from_MUTPCB_WTPCB
Rtn4	0.0701310774147732	9.36013074701764	3.43974817523101	5.84153601874412e-4	8.27871539001981e-4	-0.71936668918484	Glutamatergic	Rtn4	sig_DEGs_1_AllcellsVsAllcells_from_MUTPCB_WTPCB
Ppid	0.0701157181350478	8.10281255725855	4.57928311462314	4.71069792831477e-6	9.85932773822588e-6	3.08706496048768	Glutamatergic	Ppid	sig_DEGs_1_AllcellsVsAllcells_from_MUTPCB_WTPCB
Fastk	0.0701102739501227	7.8845519166433	5.74872322643397	9.2018626837265e-9	5.96043650070153e-8	8.84985811695508	Glutamatergic	Fastk	sig_DEGs_1_AllcellsVsAllcells_from_MUTPCB_WTPCB
Nrgn	0.0701058797476879	9.3888857892532	3.42043473514983	6.27207005473833e-4	8.84956758409481e-4	-0.775457679474265	Glutamatergic	Nrgn	sig_DEGs_1_AllcellsVsAllcells_from_MUTPCB_WTPCB
Mrpl47	0.0700870693282925	7.75916797382955	6.82389014771749	9.26888353742636e-12	1.26310720724309e-10	15.453483519821	Glutamatergic	Mrpl47	sig_DEGs_1_AllcellsVsAllcells_from_MUTPCB_WTPCB
Hsf4	0.0700781300618365	7.66294935929053	9.48167189945329	2.94890832456724e-21	1.9701262618931898e-19	36.8979837724936	Glutamatergic	Hsf4	sig_DEGs_1_AllcellsVsAllcells_from_MUTPCB_WTPCB
Uqcrb	-0.0700637209208494	8.34209664808656	-3.86668670303941	1.10881894341333e-4	1.71613309080933e-4	0.36127234858446	Glutamatergic	Uqcrb	sig_DEGs_1_AllcellsVsAllcells_from_MUTPCB_WTPCB
Dctn2	0.0700522248461173	8.00169809175445	4.95553597644597	7.30743482016107e-7	2.35471685150445e-6	4.75628463191383	Glutamatergic	Dctn2	sig_DEGs_1_AllcellsVsAllcells_from_MUTPCB_WTPCB
Ubr4	0.0700514822074219	7.87760581537521	5.40253575938612	6.69076674296978e-8	3.40069567001919e-7	6.92109953518062	Glutamatergic	Ubr4	sig_DEGs_1_AllcellsVsAllcells_from_MUTPCB_WTPCB
Vps13b	0.0700186652326256	8.32327016362905	3.85802991271021	1.14877800149424e-4	1.77367643047326e-4	0.348139430546387	Glutamatergic	Vps13b	sig_DEGs_1_AllcellsVsAllcells_from_MUTPCB_WTPCB
Emc10	0.0699498308541209	8.10033425054188	4.56556699583204	5.02892820651139e-6	1.04204843119135e-5	3.04273041269176	Glutamatergic	Emc10	sig_DEGs_1_AllcellsVsAllcells_from_MUTPCB_WTPCB
Tmem33	0.0699227634024773	7.9876050867493	4.95974913379903	7.15102645133095e-7	2.31472654783924e-6	4.76210739540786	Glutamatergic	Tmem33	sig_DEGs_1_AllcellsVsAllcells_from_MUTPCB_WTPCB
Pitpna	0.0699122257703504	8.04639021526194	4.78298473214386	1.74680199612369e-6	4.49476053118257e-6	3.97217726527239	Glutamatergic	Pitpna	sig_DEGs_1_AllcellsVsAllcells_from_MUTPCB_WTPCB
Pi4ka	0.0698775742437512	8.34460666750382	3.78183420786838	1.56401010880209e-4	2.37398056705147e-4	0.0779992135892558	Glutamatergic	Pi4ka	sig_DEGs_1_AllcellsVsAllcells_from_MUTPCB_WTPCB
Gmpr	0.0698772393293217	7.75219638845414	7.46587272413215	8.82235480737742e-14	1.84273699847998e-12	20.0076945958006	Glutamatergic	Gmpr	sig_DEGs_1_AllcellsVsAllcells_from_MUTPCB_WTPCB
Ddx17	0.0698769252029567	8.73453210244796	3.3292888390783	8.73194368363631e-4	0.0012102557654986	-1.30725592352475	Glutamatergic	Ddx17	sig_DEGs_1_AllcellsVsAllcells_from_MUTPCB_WTPCB
B2m	0.0698711760816311	7.83472550351104	5.78230282872228	7.54445640440244e-9	5.01320323949269e-8	8.99183734842001	Glutamatergic	B2m	sig_DEGs_1_AllcellsVsAllcells_from_MUTPCB_WTPCB
Brsk1	0.0698479407334878	7.73627458284354	7.17298917032692	7.75071149604424e-13	1.3380099528525599e-11	17.8633248396325	Glutamatergic	Brsk1	sig_DEGs_1_AllcellsVsAllcells_from_MUTPCB_WTPCB
Swt1	0.0698190534284748	8.09187829506413	4.3123899893764	1.62735736768944e-5	2.9125604880523e-5	1.90060705158288	Glutamatergic	Swt1	sig_DEGs_1_AllcellsVsAllcells_from_MUTPCB_WTPCB
3110021N24Rik	0.0697821302177193	7.96360291770652	4.3813844460806	1.18887022996444e-5	2.20034328190038e-5	2.04498669151028	Glutamatergic	3110021N24Rik	sig_DEGs_1_AllcellsVsAllcells_from_MUTPCB_WTPCB
Adar	0.0697784045260725	8.02526050651927	4.79872811671358	1.61519982625222e-6	4.24948649198515e-6	4.02325190256968	Glutamatergic	Adar	sig_DEGs_1_AllcellsVsAllcells_from_MUTPCB_WTPCB
B830012L14Rik	0.0697783253528836	7.94031332805097	4.67039961569407	3.03740494611461e-6	6.88344549752595e-6	3.31910930189787	Glutamatergic	B830012L14Rik	sig_DEGs_1_AllcellsVsAllcells_from_MUTPCB_WTPCB
Fmnl2	0.0697433234735554	7.74581790535386	6.62734829188429	3.5577725877261894e-11	4.261497702813e-10	14.1269446586853	Glutamatergic	Fmnl2	sig_DEGs_1_AllcellsVsAllcells_from_MUTPCB_WTPCB
Arl5a	0.0697147894822203	7.79863525666065	6.44657980243504	1.1860195681843501e-10	1.24636445933104e-9	12.9979984900793	Glutamatergic	Arl5a	sig_DEGs_1_AllcellsVsAllcells_from_MUTPCB_WTPCB
Cars	0.0697004666631056	7.7747108426916	6.56747215370088	5.319940093296469e-11	6.08096425982362e-10	13.7591977030386	Glutamatergic	Cars	sig_DEGs_1_AllcellsVsAllcells_from_MUTPCB_WTPCB
Pik3r3	0.0696907105032549	7.76353360789557	6.50915339861198	7.84584882065782e-11	8.62717042632761e-10	13.3704900995619	Glutamatergic	Pik3r3	sig_DEGs_1_AllcellsVsAllcells_from_MUTPCB_WTPCB
Dynll2	0.0695742307770306	8.1718814580197	4.30381678882898	1.6915611644601e-5	3.01493122503116e-5	1.97585724910934	Glutamatergic	Dynll2	sig_DEGs_1_AllcellsVsAllcells_from_MUTPCB_WTPCB
Urgcp	0.0695677059520179	7.95683618384293	5.24720182446913	1.56948481979618e-7	6.96353058622589e-7	6.18437616914111	Glutamatergic	Urgcp	sig_DEGs_1_AllcellsVsAllcells_from_MUTPCB_WTPCB
Ptpn3	0.0695658831656356	7.96560892780292	5.17971560822746	2.25674961269943e-7	9.38925547046214e-7	5.84559802217803	Glutamatergic	Ptpn3	sig_DEGs_1_AllcellsVsAllcells_from_MUTPCB_WTPCB
Arhgap20	0.069552208168222	8.431359955403	3.62672526905921	2.88178773207029e-4	4.23492128719867e-4	-0.425074580352049	Glutamatergic	Arhgap20	sig_DEGs_1_AllcellsVsAllcells_from_MUTPCB_WTPCB
Ube2l3	0.0695478628908459	7.82790992221171	6.0390094298947	1.5945750727623701e-9	1.25785193079882e-8	10.4942908013728	Glutamatergic	Ube2l3	sig_DEGs_1_AllcellsVsAllcells_from_MUTPCB_WTPCB
Tbrg1	0.0695299803325602	7.84985055985602	6.04975378715766	1.4920738309657e-9	1.1871160067004e-8	10.5810507217247	Glutamatergic	Tbrg1	sig_DEGs_1_AllcellsVsAllcells_from_MUTPCB_WTPCB
Kctd1	0.0695266151449765	7.77483777063893	6.72002410231487	1.8956529481382e-11	2.42104578731854e-10	14.7678101608609	Glutamatergic	Kctd1	sig_DEGs_1_AllcellsVsAllcells_from_MUTPCB_WTPCB
Psme4	0.0695244834625939	8.06861707566457	4.35718378995137	1.32796012243009e-5	2.42574573346079e-5	2.05965076814521	Glutamatergic	Psme4	sig_DEGs_1_AllcellsVsAllcells_from_MUTPCB_WTPCB
Snapc4	0.0695137204183531	7.85555955405169	5.78797477100286	7.294795008486061e-9	4.87179633442956e-8	9.04436704883675	Glutamatergic	Snapc4	sig_DEGs_1_AllcellsVsAllcells_from_MUTPCB_WTPCB
Mapre3	0.0695073426122281	8.15561504982542	4.52226491608685	6.17434376527229e-6	1.23969193577226e-5	2.91702530713702	Glutamatergic	Mapre3	sig_DEGs_1_AllcellsVsAllcells_from_MUTPCB_WTPCB
Prr3	0.0694974032010434	7.84276713943581	6.22126803850759	5.08872211068893e-10	4.57811820031159e-9	11.620390809463	Glutamatergic	Prr3	sig_DEGs_1_AllcellsVsAllcells_from_MUTPCB_WTPCB
C130073E24Rik	-0.0694823640477287	7.72908255322214	-7.27906826321602	3.5620396738155797e-13	6.65849557612436e-12	18.6203382292393	Glutamatergic	C130073E24Rik	sig_DEGs_1_AllcellsVsAllcells_from_MUTPCB_WTPCB
Pde7b	0.069453489617338	7.88730359134606	4.98445118908116	6.29689675689704e-7	2.10838377751288e-6	4.77078826880062	Glutamatergic	Pde7b	sig_DEGs_1_AllcellsVsAllcells_from_MUTPCB_WTPCB
Cltb	0.0694162197416581	8.05316155753295	4.94124490924056	7.86290466612933e-7	2.4920313239968e-6	4.75098416296606	Glutamatergic	Cltb	sig_DEGs_1_AllcellsVsAllcells_from_MUTPCB_WTPCB
Znhit6	0.0694042709960296	7.70068128064206	8.39163415258401	5.3061486717014996e-17	1.99584527070138e-15	27.2589378744116	Glutamatergic	Znhit6	sig_DEGs_1_AllcellsVsAllcells_from_MUTPCB_WTPCB
Trnau1ap	0.0694019362990081	7.70228408383835	8.16194054354957	3.61070875864276e-16	1.19534483519576e-14	25.3726234295842	Glutamatergic	Trnau1ap	sig_DEGs_1_AllcellsVsAllcells_from_MUTPCB_WTPCB
Susd4	0.0693795213916282	8.03800750786356	4.71886674282591	2.39728551896435e-6	5.7281040431187e-6	3.65977059573258	Glutamatergic	Susd4	sig_DEGs_1_AllcellsVsAllcells_from_MUTPCB_WTPCB
Atp9b	0.0693630525008082	8.25934234220372	3.99285433890119	6.56554707866067e-5	1.05023782727716e-4	0.796331694183946	Glutamatergic	Atp9b	sig_DEGs_1_AllcellsVsAllcells_from_MUTPCB_WTPCB
Mapk14	0.0692668379922416	7.87366997478431	5.38283960295479	7.46425126284921e-8	3.73838792612415e-7	6.8111290833016	Glutamatergic	Mapk14	sig_DEGs_1_AllcellsVsAllcells_from_MUTPCB_WTPCB
C87436	0.0692487750247688	7.83508101807932	5.83130797451774	5.63522186431655e-9	3.88400058923807e-8	9.27440579702372	Glutamatergic	C87436	sig_DEGs_1_AllcellsVsAllcells_from_MUTPCB_WTPCB
Ccser2	0.0691894563584636	8.00595954732201	4.91742198203796	8.88042327439536e-7	2.73355144903461e-6	4.57432456446147	Glutamatergic	Ccser2	sig_DEGs_1_AllcellsVsAllcells_from_MUTPCB_WTPCB
Zcchc6	0.069187527427804	8.04214250717843	4.39592980253529	1.11208425882945e-5	2.07315717678027e-5	2.19931294958302	Glutamatergic	Zcchc6	sig_DEGs_1_AllcellsVsAllcells_from_MUTPCB_WTPCB
Tbc1d14	0.0691798607589851	7.74939504585206	6.80880228911546	1.0290752437660799e-11	1.39109324040432e-10	15.342497374999	Glutamatergic	Tbc1d14	sig_DEGs_1_AllcellsVsAllcells_from_MUTPCB_WTPCB
Wdr75	0.0691776184283093	7.96305404248161	5.06598540532794	4.12079992364228e-7	1.5173005051119e-6	5.26178604311325	Glutamatergic	Wdr75	sig_DEGs_1_AllcellsVsAllcells_from_MUTPCB_WTPCB
Paxbp1	0.0691632909911544	7.9586544744437004	4.74581109593744	2.09969711032552e-6	5.15892123256559e-6	3.69303968777598	Glutamatergic	Paxbp1	sig_DEGs_1_AllcellsVsAllcells_from_MUTPCB_WTPCB
Zc2hc1a	0.0691583286162452	7.90616377400905	5.4094661430116	6.43754133849616e-8	3.29278993947512e-7	6.98960741502239	Glutamatergic	Zc2hc1a	sig_DEGs_1_AllcellsVsAllcells_from_MUTPCB_WTPCB
Rell1	0.0691428717345861	7.71873664038161	6.92749001665301	4.4933105907824796e-12	6.53720171328778e-11	16.1300454130258	Glutamatergic	Rell1	sig_DEGs_1_AllcellsVsAllcells_from_MUTPCB_WTPCB
Tmem196	0.0691274789232121	7.76408438570465	6.94812534736783	3.88500215636627e-12	5.74248002441807e-11	16.3109491284159	Glutamatergic	Tmem196	sig_DEGs_1_AllcellsVsAllcells_from_MUTPCB_WTPCB
Iah1	0.0691025775385228	7.76997958700215	6.34131382488665	2.35647242485993e-10	2.30369142601468e-9	12.303313172316	Glutamatergic	Iah1	sig_DEGs_1_AllcellsVsAllcells_from_MUTPCB_WTPCB
Pdcd7	0.0691025658028561	7.71670997269388	7.85541146442445	4.30883778982268e-15	1.16068925965733e-13	22.9451949388774	Glutamatergic	Pdcd7	sig_DEGs_1_AllcellsVsAllcells_from_MUTPCB_WTPCB
Plekho1	0.069094387912175	7.72441223012231	6.97514239042309	3.20927763885454e-12	4.84033349508086e-11	16.4629735536427	Glutamatergic	Plekho1	sig_DEGs_1_AllcellsVsAllcells_from_MUTPCB_WTPCB
Psmc4	0.069083257777347	7.89064960677115	5.89200994183455	3.913368704445241e-9	2.80918546332287e-8	9.68653510671002	Glutamatergic	Psmc4	sig_DEGs_1_AllcellsVsAllcells_from_MUTPCB_WTPCB
Gm20696	0.0690713742042046	7.68252807737931	7.59289140740433	3.35007386879303e-14	7.64444722760589e-13	20.9041277392432	Glutamatergic	Gm20696	sig_DEGs_1_AllcellsVsAllcells_from_MUTPCB_WTPCB
Slc2a8	0.0690618837135908	7.75112314801814	7.23783917105161	4.82493620376659e-13	8.660549892037299e-12	18.3413408489394	Glutamatergic	Slc2a8	sig_DEGs_1_AllcellsVsAllcells_from_MUTPCB_WTPCB
Pomp	0.0690525700144207	7.99840518085495	4.90152362965305	9.62879857171587e-7	2.91161023477408e-6	4.49082727172686	Glutamatergic	Pomp	sig_DEGs_1_AllcellsVsAllcells_from_MUTPCB_WTPCB
Mtx2	0.0690507232380089	7.96808938400517	5.14674860930772	2.69054507102919e-7	1.08312436555289e-6	5.67941958747771	Glutamatergic	Mtx2	sig_DEGs_1_AllcellsVsAllcells_from_MUTPCB_WTPCB
Syt12	0.0690268031456158	7.70788638792024	7.54815074824243	4.72015555603428e-14	1.04737648345288e-12	20.5874055282621	Glutamatergic	Syt12	sig_DEGs_1_AllcellsVsAllcells_from_MUTPCB_WTPCB
Rab30	0.0690263069996533	7.78489077156431	6.32769579126465	2.57333013994061e-10	2.4854930881910803e-9	12.2300927517947	Glutamatergic	Rab30	sig_DEGs_1_AllcellsVsAllcells_from_MUTPCB_WTPCB
Nudt3	0.0690246243412158	8.02009143469295	4.82007006758018	1.45193399519509e-6	3.94883570233412e-6	4.12099201654914	Glutamatergic	Nudt3	sig_DEGs_1_AllcellsVsAllcells_from_MUTPCB_WTPCB
Ralgps1	0.0690203076335578	7.98764671220162	4.70541279341689	2.56064415394224e-6	6.02355163503942e-6	3.53644091795511	Glutamatergic	Ralgps1	sig_DEGs_1_AllcellsVsAllcells_from_MUTPCB_WTPCB
Cdk16	0.0689991276493576	7.87235052930204	5.45294843745952	5.04814894082591e-8	2.66460480031159e-7	7.18789690103246	Glutamatergic	Cdk16	sig_DEGs_1_AllcellsVsAllcells_from_MUTPCB_WTPCB
Dtd1	0.0689729519700162	7.85702407700428	6.52494371436295	7.064724909732229e-11	7.875891516837631e-10	13.5603917379144	Glutamatergic	Dtd1	sig_DEGs_1_AllcellsVsAllcells_from_MUTPCB_WTPCB
Miga1	0.0689718707399862	8.02062834181376	4.50180060477729	6.79884505608159e-6	1.34695885459636e-5	2.64218058003766	Glutamatergic	Miga1	sig_DEGs_1_AllcellsVsAllcells_from_MUTPCB_WTPCB
Ephx4	0.0689410874949576	8.17867468296605	3.98972950392645	6.6525310143578e-5	1.06314109630143e-4	0.68888136488969	Glutamatergic	Ephx4	sig_DEGs_1_AllcellsVsAllcells_from_MUTPCB_WTPCB
Tmem184b	0.068940380353613	7.70971900657451	7.78914982987309	7.27640980833739e-15	1.86764549116632e-13	22.4244076653967	Glutamatergic	Tmem184b	sig_DEGs_1_AllcellsVsAllcells_from_MUTPCB_WTPCB
Il1rap	0.0689252743077624	8.2158915967189	3.71334936000909	2.05422155879633e-4	3.07617933056198e-4	-0.3093770525152	Glutamatergic	Il1rap	sig_DEGs_1_AllcellsVsAllcells_from_MUTPCB_WTPCB
Iars2	0.0689045059715845	7.84536221247625	6.09261578197837	1.1434019470106501e-9	9.343746806690021e-9	10.834914934832	Glutamatergic	Iars2	sig_DEGs_1_AllcellsVsAllcells_from_MUTPCB_WTPCB
Phf3	0.0689002856378771	8.36265982847067	3.7109846874715	2.07348710973337e-4	3.10427574247438e-4	-0.165469143128996	Glutamatergic	Phf3	sig_DEGs_1_AllcellsVsAllcells_from_MUTPCB_WTPCB
Zfp365	0.0688981011795917	8.06581046213517	4.48267663334108	7.43672312317234e-6	1.45541453169868e-5	2.6193017581598	Glutamatergic	Zfp365	sig_DEGs_1_AllcellsVsAllcells_from_MUTPCB_WTPCB
Zfp654	0.0688794757801823	7.88062068805008	5.38526668784907	7.36445306137434e-8	3.69841433795912e-7	6.83153186538348	Glutamatergic	Zfp654	sig_DEGs_1_AllcellsVsAllcells_from_MUTPCB_WTPCB
Bnip2	0.0688379541716886	7.80219962764723	6.05055296904414	1.48471166703493e-9	1.18176662839348e-8	10.5390849708455	Glutamatergic	Bnip2	sig_DEGs_1_AllcellsVsAllcells_from_MUTPCB_WTPCB
Svip	0.0688177938545831	7.76858288391487	6.56807323460267	5.29858842222315e-11	6.06030144262433e-10	13.7578370409382	Glutamatergic	Svip	sig_DEGs_1_AllcellsVsAllcells_from_MUTPCB_WTPCB
Rnf187	0.0688130136478957	7.9797828037254	5.42388952548323	5.93996060780695e-8	3.07740512340637e-7	7.1528920558297	Glutamatergic	Rnf187	sig_DEGs_1_AllcellsVsAllcells_from_MUTPCB_WTPCB
Igfn1	0.0688102248663016	7.71418285058324	6.99694208152477	2.74931490715709e-12	4.2153124831689294e-11	16.6058235192853	Glutamatergic	Igfn1	sig_DEGs_1_AllcellsVsAllcells_from_MUTPCB_WTPCB
Ppp3cc	0.0687960447442437	7.73139346247075	7.58702783550375	3.50442722321763e-14	7.94766301383154e-13	20.8968049075653	Glutamatergic	Ppp3cc	sig_DEGs_1_AllcellsVsAllcells_from_MUTPCB_WTPCB
Gigyf1	0.0687810155104955	7.82539002856266	5.53651345403935	3.14765938702109e-8	1.76463449306914e-7	7.59807145911226	Glutamatergic	Gigyf1	sig_DEGs_1_AllcellsVsAllcells_from_MUTPCB_WTPCB
Gpbp1	0.0687575353965322	8.1970318404639	4.12563402382102	3.72105514623243e-5	6.19372607808754e-5	1.26561301075421	Glutamatergic	Gpbp1	sig_DEGs_1_AllcellsVsAllcells_from_MUTPCB_WTPCB
Pgp	0.0687546887427724	7.83324489176363	6.34390005540108	2.3173552068145601e-10	2.27024750965115e-9	12.3776619877338	Glutamatergic	Pgp	sig_DEGs_1_AllcellsVsAllcells_from_MUTPCB_WTPCB
Arcn1	0.068752741930103	7.99774880482433	4.82064283305286	1.44777886860034e-6	3.94066711903485e-6	4.09480983025353	Glutamatergic	Arcn1	sig_DEGs_1_AllcellsVsAllcells_from_MUTPCB_WTPCB
Ubl3	0.0687526809269485	7.93753995551662	4.96009862294264	7.13819798473878e-7	2.31185670118264e-6	4.704965337122	Glutamatergic	Ubl3	sig_DEGs_1_AllcellsVsAllcells_from_MUTPCB_WTPCB
C1qtnf12	0.0687473530720144	7.71274923793797	8.22237099401108	2.1909947660692001e-16	7.45340976854349e-15	25.8725900056664	Glutamatergic	C1qtnf12	sig_DEGs_1_AllcellsVsAllcells_from_MUTPCB_WTPCB
Gm16049	0.0687434519162595	7.73211691982489	7.8060006677617	6.371227746689841e-15	1.65598231292475e-13	22.5730022781735	Glutamatergic	Gm16049	sig_DEGs_1_AllcellsVsAllcells_from_MUTPCB_WTPCB
Dusp8	0.0687377284253454	7.80734104300809	5.98421559155035	2.23379292462748e-9	1.70609046071631e-8	10.146677187817	Glutamatergic	Dusp8	sig_DEGs_1_AllcellsVsAllcells_from_MUTPCB_WTPCB
Tdrd7	0.0687355456004228	7.70100744017193	7.8772365085838	3.6224552001065e-15	9.88748612583641e-14	23.1028904665279	Glutamatergic	Tdrd7	sig_DEGs_1_AllcellsVsAllcells_from_MUTPCB_WTPCB
Dync2h1	0.0687208260347774	8.14631800237106	4.10546152590367	4.0606945884141e-5	6.71556872682675e-5	1.09388184644952	Glutamatergic	Dync2h1	sig_DEGs_1_AllcellsVsAllcells_from_MUTPCB_WTPCB
Sema3e	-0.0687075305817304	7.81397167775587	-6.0251216558169	1.7372791424002402e-9	1.35826310981237e-8	10.4012018486329	Glutamatergic	Sema3e	sig_DEGs_1_AllcellsVsAllcells_from_MUTPCB_WTPCB
Pou6f2	0.0687069933641835	7.65036514866619	8.85687005380103	9.329307407147528e-19	4.55536049806523e-17	31.2064921877198	Glutamatergic	Pou6f2	sig_DEGs_1_AllcellsVsAllcells_from_MUTPCB_WTPCB
Slc25a12	0.068693248501674	8.13134614805419	4.44526920193433	8.85368028766012e-6	1.69630611246959e-5	2.53024095352135	Glutamatergic	Slc25a12	sig_DEGs_1_AllcellsVsAllcells_from_MUTPCB_WTPCB
Col4a1	0.068691297167156	7.84499039747159	5.52143760775212	3.42936632763154e-8	1.90639390985729e-7	7.53370084712675	Glutamatergic	Col4a1	sig_DEGs_1_AllcellsVsAllcells_from_MUTPCB_WTPCB
Mvb12a	0.0686712665846567	7.79887428705347	6.11661482906946	9.84329434245356e-10	8.20171117070894e-9	10.9363635187971	Glutamatergic	Mvb12a	sig_DEGs_1_AllcellsVsAllcells_from_MUTPCB_WTPCB
Txndc15	0.0686066816103068	8.00659392681662	4.82915172181157	1.38738183378694e-6	3.81782724402397e-6	4.14963987276005	Glutamatergic	Txndc15	sig_DEGs_1_AllcellsVsAllcells_from_MUTPCB_WTPCB
Tprgl	0.0685907971928925	7.79191171749182	6.44910217496945	1.16651392832549e-10	1.22935687685601e-9	13.0082043694352	Glutamatergic	Tprgl	sig_DEGs_1_AllcellsVsAllcells_from_MUTPCB_WTPCB
Chd5	0.0685771235093036	8.07585184094189	4.62366911392811	3.80782719424498e-6	8.25728264081293e-6	3.26571050241732	Glutamatergic	Chd5	sig_DEGs_1_AllcellsVsAllcells_from_MUTPCB_WTPCB
Tcea2	0.0685624778588485	7.81440099751019	6.42673893274471	1.35097879713354e-10	1.39671584467895e-9	12.8856564104583	Glutamatergic	Tcea2	sig_DEGs_1_AllcellsVsAllcells_from_MUTPCB_WTPCB
Plekha6	0.0685531948091018	7.94797499003276	4.98116418438826	6.40460089470014e-7	2.13479006047048e-6	4.82201313880804	Glutamatergic	Plekha6	sig_DEGs_1_AllcellsVsAllcells_from_MUTPCB_WTPCB
Matn4	0.0684952273706401	7.6685975556935	7.68553064673577	1.63703772616664e-14	3.9446640833905996e-13	21.5968605045485	Glutamatergic	Matn4	sig_DEGs_1_AllcellsVsAllcells_from_MUTPCB_WTPCB
Zfp318	0.0684714421386179	7.95579379449697	5.20523931005959	1.96813227971134e-7	8.38092449187268e-7	5.96555042243126	Glutamatergic	Zfp318	sig_DEGs_1_AllcellsVsAllcells_from_MUTPCB_WTPCB
Coro1b	0.0684698618233028	7.7781142733775	6.92129709092814	4.6934384037923e-12	6.79099070372012e-11	16.1357470246003	Glutamatergic	Coro1b	sig_DEGs_1_AllcellsVsAllcells_from_MUTPCB_WTPCB
Mobp	0.0684663340920695	7.67975082849418	6.94076983749314	4.09195425063506e-12	6.00521057591217e-11	16.1910020648125	Glutamatergic	Mobp	sig_DEGs_1_AllcellsVsAllcells_from_MUTPCB_WTPCB
Kit	-0.0684534447933434	7.66451809823822	-9.06767239626168	1.3953120879490898e-19	7.4845349274162e-18	33.0822264798952	Glutamatergic	Kit	sig_DEGs_1_AllcellsVsAllcells_from_MUTPCB_WTPCB
Nt5c2	0.0684430011943462	7.95707153665353	5.17523148454188	2.3115113384447e-7	9.56579770144588e-7	5.81197919951547	Glutamatergic	Nt5c2	sig_DEGs_1_AllcellsVsAllcells_from_MUTPCB_WTPCB
Ttc9b	0.0684018793029733	8.21219763236259	4.16021768999889	3.20066758867545e-5	5.39547771871268e-5	1.42507030567978	Glutamatergic	Ttc9b	sig_DEGs_1_AllcellsVsAllcells_from_MUTPCB_WTPCB
Isca1	0.0683852357949153	7.93989411588997	5.35193453050002	8.85537527476642e-8	4.3001200428976e-7	6.71947748535253	Glutamatergic	Isca1	sig_DEGs_1_AllcellsVsAllcells_from_MUTPCB_WTPCB
Ksr2	0.0683640428913659	7.97595390590785	5.20540868008093	1.96634181769291e-7	8.37686963126725e-7	5.99182696675529	Glutamatergic	Ksr2	sig_DEGs_1_AllcellsVsAllcells_from_MUTPCB_WTPCB
Rbm24	0.0683616168827204	7.87081099403357	5.49994348689474	3.87367960581371e-8	2.12529839268273e-7	7.44231460113957	Glutamatergic	Rbm24	sig_DEGs_1_AllcellsVsAllcells_from_MUTPCB_WTPCB
Cbln4	0.0683316599378916	7.66944531077645	8.11562867900695	5.28220119754532e-16	1.7030037519472802e-14	24.9753863579022	Glutamatergic	Cbln4	sig_DEGs_1_AllcellsVsAllcells_from_MUTPCB_WTPCB
Rnf41	0.0683127525093123	7.8146751019084	6.27802552821005	3.54230172315725e-10	3.31079978226001e-9	11.9465191745035	Glutamatergic	Rnf41	sig_DEGs_1_AllcellsVsAllcells_from_MUTPCB_WTPCB
Pdzrn3	0.068310842575543	7.79504432168833	6.51680830550972	7.4571635188453e-11	8.28344946457089e-10	13.4490787745074	Glutamatergic	Pdzrn3	sig_DEGs_1_AllcellsVsAllcells_from_MUTPCB_WTPCB
Agk	0.0683019110409511	7.9661883975056	4.90516829793291	9.45204964171004e-7	2.86471717441019e-6	4.46722864114527	Glutamatergic	Agk	sig_DEGs_1_AllcellsVsAllcells_from_MUTPCB_WTPCB
Caly	-0.0682912876499309	8.38515996342127	-3.89784356458205	9.75589739610305e-5	1.52369514062185e-4	0.527436609749623	Glutamatergic	Caly	sig_DEGs_1_AllcellsVsAllcells_from_MUTPCB_WTPCB
Ubxn6	0.0682906552487577	7.85425048276622	5.62048588443423	1.944889602496e-8	1.14990821034476e-7	8.09215941050775	Glutamatergic	Ubxn6	sig_DEGs_1_AllcellsVsAllcells_from_MUTPCB_WTPCB
Tob2	0.0682898351259729	7.72669980643186	7.25112322784826	4.37628909492777e-13	7.9633830866011e-12	18.416661468538	Glutamatergic	Tob2	sig_DEGs_1_AllcellsVsAllcells_from_MUTPCB_WTPCB
Slmap	0.0682712992379333	7.90426312023679	5.26876912962994	1.39620491422437e-7	6.3204912286292e-7	6.2402986466497	Glutamatergic	Slmap	sig_DEGs_1_AllcellsVsAllcells_from_MUTPCB_WTPCB
Tubgcp2	0.0682667880306962	7.84927952711623	5.71821196473547	1.10111418525646e-8	6.97133736310501e-8	8.63856278479225	Glutamatergic	Tubgcp2	sig_DEGs_1_AllcellsVsAllcells_from_MUTPCB_WTPCB
Rexo2	0.0682631992957159	7.97447975004435	5.13644851880343	2.84186734764949e-7	1.13417289488034e-6	5.63359330649266	Glutamatergic	Rexo2	sig_DEGs_1_AllcellsVsAllcells_from_MUTPCB_WTPCB
Csnk1g1	0.0682519105639781	8.20428576292382	3.9828318120071	6.84841396819544e-5	1.09359521007356e-4	0.673179200697011	Glutamatergic	Csnk1g1	sig_DEGs_1_AllcellsVsAllcells_from_MUTPCB_WTPCB
Necap2	0.0682403730936647	7.72866294565894	7.0441470949619	1.9636353939873397e-12	3.1032482152971596e-11	16.9465249451417	Glutamatergic	Necap2	sig_DEGs_1_AllcellsVsAllcells_from_MUTPCB_WTPCB
2210016L21Rik	0.0682401126385592	8.08456261406157	4.77176840617845	1.8467848185406e-6	4.68236742730681e-6	3.97425946421173	Glutamatergic	2210016L21Rik	sig_DEGs_1_AllcellsVsAllcells_from_MUTPCB_WTPCB
Flywch1	0.0682396290828073	8.01662960752118	4.78221142911104	1.75352486495426e-6	4.50642010149196e-6	3.93498828809707	Glutamatergic	Flywch1	sig_DEGs_1_AllcellsVsAllcells_from_MUTPCB_WTPCB
Pex7	0.0682368920843812	7.81225143943059	6.1954173849389	5.99534071606386e-10	5.28332263292751e-9	11.4313188177832	Glutamatergic	Pex7	sig_DEGs_1_AllcellsVsAllcells_from_MUTPCB_WTPCB
Lnpk	0.0682025019894308	8.75319947309846	3.27484944717195	0.00106005436827495	0.00145594226950395	-1.4728435895176	Glutamatergic	Lnpk	sig_DEGs_1_AllcellsVsAllcells_from_MUTPCB_WTPCB
Zfp160	0.0681778919130718	7.95283128762367	5.02320397228262	5.15168780710703e-7	1.80802455069832e-6	5.03603240097017	Glutamatergic	Zfp160	sig_DEGs_1_AllcellsVsAllcells_from_MUTPCB_WTPCB
Tars2	0.0681688829310705	7.75233377444644	6.7731599939112	1.3163219308663e-11	1.7362689702503e-10	15.1042966690604	Glutamatergic	Tars2	sig_DEGs_1_AllcellsVsAllcells_from_MUTPCB_WTPCB
Cbx8	0.0681567794542346	7.64699925885566	10.2272682554507	1.86775515832425e-24	1.86836091675397e-22	44.1677250340701	Glutamatergic	Cbx8	sig_DEGs_1_AllcellsVsAllcells_from_MUTPCB_WTPCB
Uqcr10	-0.0681517452538998	8.41501104250583	-3.72898919031391	1.93097296087934e-4	2.89841719636897e-4	-0.0839501275320567	Glutamatergic	Uqcr10	sig_DEGs_1_AllcellsVsAllcells_from_MUTPCB_WTPCB
Arhgef1	0.0681448827240647	7.85974243671167	5.25205780885522	1.5287428288896e-7	6.8056085618068e-7	6.10420665199604	Glutamatergic	Arhgef1	sig_DEGs_1_AllcellsVsAllcells_from_MUTPCB_WTPCB
Prkdc	0.0680965912495601	7.82766654922388	5.77585507433748	7.8383643463224608e-09	5.18059894975155e-8	8.94783811256415	Glutamatergic	Prkdc	sig_DEGs_1_AllcellsVsAllcells_from_MUTPCB_WTPCB
Dlst	0.0680868539384711	8.06131041690734	4.31178717966266	1.63179473684308e-5	2.91880856369787e-5	1.8568495187215	Glutamatergic	Dlst	sig_DEGs_1_AllcellsVsAllcells_from_MUTPCB_WTPCB
Tsga10	0.068065843628963	8.11574401844568	4.13842616877999	3.51984444095833e-5	5.88049482931976e-5	1.18635156558807	Glutamatergic	Tsga10	sig_DEGs_1_AllcellsVsAllcells_from_MUTPCB_WTPCB
Dnaja2	0.0680562233408235	7.98889055143699	5.01337958565946	5.4213755504982e-7	1.87915294882037e-6	5.02733163302043	Glutamatergic	Dnaja2	sig_DEGs_1_AllcellsVsAllcells_from_MUTPCB_WTPCB
Gm31793	0.0680283461647209	7.74907251445116	6.19557751906618	5.98926663229101e-10	5.28048443531098e-9	11.3757132757528	Glutamatergic	Gm31793	sig_DEGs_1_AllcellsVsAllcells_from_MUTPCB_WTPCB
Zpr1	0.0680186234727529	7.72021432971065	7.41685661239816	1.27657854955626e-13	2.60180205265287e-12	19.6194914163379	Glutamatergic	Zpr1	sig_DEGs_1_AllcellsVsAllcells_from_MUTPCB_WTPCB
Zfand2b	0.0679668279639838	7.72533829753237	7.46500935765313	8.8801369788417e-14	1.85271493720907e-12	19.9793962495105	Glutamatergic	Zfand2b	sig_DEGs_1_AllcellsVsAllcells_from_MUTPCB_WTPCB
Pdzd11	0.067951044059849	7.78225287375927	6.77599749248064	1.2908333220722399e-11	1.70751690194917e-10	15.1499773241451	Glutamatergic	Pdzd11	sig_DEGs_1_AllcellsVsAllcells_from_MUTPCB_WTPCB
Kansl3	0.0679245374296373	7.83446249215377	5.65141709278025	1.62603778739365e-8	9.83001732830209e-8	8.24595580615555	Glutamatergic	Kansl3	sig_DEGs_1_AllcellsVsAllcells_from_MUTPCB_WTPCB
Tpt1	-0.0679195685895273	8.56739315572115	-3.52504892612528	4.24916816737352e-4	6.11708332208591e-4	-0.725145487642161	Glutamatergic	Tpt1	sig_DEGs_1_AllcellsVsAllcells_from_MUTPCB_WTPCB
Rap1gap	0.067911872645114	7.97828725757899	4.52615302676172	6.06206987480281e-6	1.22125696824625e-5	2.70162513168231	Glutamatergic	Rap1gap	sig_DEGs_1_AllcellsVsAllcells_from_MUTPCB_WTPCB
Uros	0.0678842131200508	7.73750638796416	7.13152112132854	1.04723129836582e-12	1.7714693269898298e-11	17.5695264920494	Glutamatergic	Uros	sig_DEGs_1_AllcellsVsAllcells_from_MUTPCB_WTPCB
Lbr	0.0678834788455127	7.73078884700261	6.78818629463592	1.1867342003418098e-11	1.58453846403504e-10	15.187549199314	Glutamatergic	Lbr	sig_DEGs_1_AllcellsVsAllcells_from_MUTPCB_WTPCB
Map1lc3b	0.0678772365961748	8.00956549254299	4.85106194892532	1.24280762448557e-6	3.51028661458028e-6	4.26231022962913	Glutamatergic	Map1lc3b	sig_DEGs_1_AllcellsVsAllcells_from_MUTPCB_WTPCB
Nova1	0.0678661605732742	7.8713537427338	5.09207823440654	3.59305979077672e-7	1.36648509017908e-6	5.29252519834353	Glutamatergic	Nova1	sig_DEGs_1_AllcellsVsAllcells_from_MUTPCB_WTPCB
Ykt6	0.0678544371683003	7.86207295316629	5.69396526149974	1.26912508819125e-8	7.88135197384806e-8	8.51447279454235	Glutamatergic	Ykt6	sig_DEGs_1_AllcellsVsAllcells_from_MUTPCB_WTPCB
Gm38393	0.067833604304635	8.2870440543891	3.49269140871666	4.79828794300063e-4	6.86487179537454e-4	-1.06054920766813	Glutamatergic	Gm38393	sig_DEGs_1_AllcellsVsAllcells_from_MUTPCB_WTPCB
Eftud2	0.0678290682749534	8.17532375258604	4.03201010685242	5.5629524752701e-5	9.0020985053645e-5	0.840039413873738	Glutamatergic	Eftud2	sig_DEGs_1_AllcellsVsAllcells_from_MUTPCB_WTPCB
Cnih1	0.0678273780557994	7.9173776325263	5.27766098528967	1.33028654641161e-7	6.06959635796184e-7	6.3016654931461	Glutamatergic	Cnih1	sig_DEGs_1_AllcellsVsAllcells_from_MUTPCB_WTPCB
Cebpz	0.0678226456013693	8.15228646649363	4.15555334456032	3.26658106667853e-5	5.49407881668208e-5	1.31043403773316	Glutamatergic	Cebpz	sig_DEGs_1_AllcellsVsAllcells_from_MUTPCB_WTPCB
Dusp26	0.0677997747505374	7.72611917823776	7.72593091880926	1.19481263585798e-14	2.94031949989198e-13	21.9500571145115	Glutamatergic	Dusp26	sig_DEGs_1_AllcellsVsAllcells_from_MUTPCB_WTPCB
Arhgef12	0.0677664805251936	8.0926962764642	4.07102534566101	4.70943662834114e-5	7.70513962019991e-5	0.887394399733642	Glutamatergic	Arhgef12	sig_DEGs_1_AllcellsVsAllcells_from_MUTPCB_WTPCB
Txndc9	0.0677551183068381	7.97650089634342	5.09285000483086	3.57848931266798e-7	1.36262393457271e-6	5.41389310332312	Glutamatergic	Txndc9	sig_DEGs_1_AllcellsVsAllcells_from_MUTPCB_WTPCB
Nsdhl	0.0677550157381575	7.71082765457728	7.47995546452996	7.930396451969631e-14	1.6696236261677999e-12	20.0793042151359	Glutamatergic	Nsdhl	sig_DEGs_1_AllcellsVsAllcells_from_MUTPCB_WTPCB
Gm15155	0.0677283020264392	7.63901803038368	10.5590654587727	5.92926284086673e-26	6.944742919815171e-24	47.5774467117819	Glutamatergic	Gm15155	sig_DEGs_1_AllcellsVsAllcells_from_MUTPCB_WTPCB
Cox10	0.0677182891678738	7.72540059565981	7.65836152619912	2.02135205636352e-14	4.81430388096052e-13	21.4335296597109	Glutamatergic	Cox10	sig_DEGs_1_AllcellsVsAllcells_from_MUTPCB_WTPCB
Elp4	0.0676995873052055	7.7707936023925	6.62358305794286	3.64930558920211e-11	4.36266467918438e-10	14.1238537798396	Glutamatergic	Elp4	sig_DEGs_1_AllcellsVsAllcells_from_MUTPCB_WTPCB
Uvssa	0.0676863275938082	7.7346287259544	6.88464184671772	6.06978712487329e-12	8.58772786948815e-11	15.8463655060797	Glutamatergic	Uvssa	sig_DEGs_1_AllcellsVsAllcells_from_MUTPCB_WTPCB
Inpp1	0.0676833197227795	7.8108699249613	6.17415603101805	6.85752336046305e-10	5.95240747226685e-9	11.2991892149999	Glutamatergic	Inpp1	sig_DEGs_1_AllcellsVsAllcells_from_MUTPCB_WTPCB
Atp13a2	0.0676759789582526	7.94843107287495	4.83427798082803	1.35217277363113e-6	3.74881038933597e-6	4.10393419963931	Glutamatergic	Atp13a2	sig_DEGs_1_AllcellsVsAllcells_from_MUTPCB_WTPCB
Wdr73	0.0676669333227062	7.8339329945364	5.93401334553287	3.03435161749614e-9	2.2438412939426e-8	9.87455855366373	Glutamatergic	Wdr73	sig_DEGs_1_AllcellsVsAllcells_from_MUTPCB_WTPCB
Tmem25	0.0676525812256132	7.82425514018114	5.93303988429707	3.05235374505024e-9	2.25586495231229e-8	9.8594630750475	Glutamatergic	Tmem25	sig_DEGs_1_AllcellsVsAllcells_from_MUTPCB_WTPCB
Rps6ka5	0.0676253981651476	7.74139409105636	6.41047936508169	1.50270307101244e-10	1.53810968098209e-9	12.7164853739522	Glutamatergic	Rps6ka5	sig_DEGs_1_AllcellsVsAllcells_from_MUTPCB_WTPCB
Tmem191c	0.0676005638753381	8.41548793471897	3.64675148362878	2.66653676948676e-4	3.93578955623879e-4	-0.365075436704974	Glutamatergic	Tmem191c	sig_DEGs_1_AllcellsVsAllcells_from_MUTPCB_WTPCB
Plekha8	0.0675909963229655	7.69074834651854	7.72445662554399	1.20865548624399e-14	2.97043538226178e-13	21.9119414706146	Glutamatergic	Plekha8	sig_DEGs_1_AllcellsVsAllcells_from_MUTPCB_WTPCB
Rad54l2	0.0675887522454026	7.75135435590274	6.80573107735248	1.05118898990512e-11	1.41787925999885e-10	15.3234429791159	Glutamatergic	Rad54l2	sig_DEGs_1_AllcellsVsAllcells_from_MUTPCB_WTPCB
Pink1	0.0675814131159171	7.83794262681248	6.04137161794877	1.5714672111136801e-9	1.24121093507767e-8	10.5181690889544	Glutamatergic	Pink1	sig_DEGs_1_AllcellsVsAllcells_from_MUTPCB_WTPCB
Lta4h	0.067578516415316	7.76823110733442	6.43929200699893	1.24418529655689e-10	1.30157677207925e-9	12.9241217090414	Glutamatergic	Lta4h	sig_DEGs_1_AllcellsVsAllcells_from_MUTPCB_WTPCB
Usp42	0.0675714494516662	7.77888827702128	6.03086336444723	1.6768314850053202e-9	1.31544906576975e-8	10.3996675968683	Glutamatergic	Usp42	sig_DEGs_1_AllcellsVsAllcells_from_MUTPCB_WTPCB
Eif5a	0.0675660593324459	8.08888925182092	4.79559271905078	1.64062485067193e-6	4.29891812888013e-6	4.083653675398	Glutamatergic	Eif5a	sig_DEGs_1_AllcellsVsAllcells_from_MUTPCB_WTPCB
Glul	0.0675600952633788	7.78200628552621	5.74609826339685	9.34540043300762e-9	6.03440266619815e-8	8.73343743110386	Glutamatergic	Glul	sig_DEGs_1_AllcellsVsAllcells_from_MUTPCB_WTPCB
Arl6ip4	0.06755879873156	7.81060065097291	6.42334762965717	1.38133467914373e-10	1.42580157595927e-9	12.8608121614935	Glutamatergic	Arl6ip4	sig_DEGs_1_AllcellsVsAllcells_from_MUTPCB_WTPCB
Ubac1	0.0675494436141797	7.75365587727413	7.03473545038109	2.1002819458216497e-12	3.29388285503183e-11	16.9016982983267	Glutamatergic	Ubac1	sig_DEGs_1_AllcellsVsAllcells_from_MUTPCB_WTPCB
Gm8797	0.0675468581363443	7.87193331298313	6.36777563332506	1.98493718499851e-10	1.97916204448181e-9	12.5687988790152	Glutamatergic	Gm8797	sig_DEGs_1_AllcellsVsAllcells_from_MUTPCB_WTPCB
Tanc2	0.0675389456166613	8.750003530978	3.2189124232393	0.00129005716038246	0.00175362111135874	-1.65594275318331	Glutamatergic	Tanc2	sig_DEGs_1_AllcellsVsAllcells_from_MUTPCB_WTPCB
Mkl1	0.0675277719375522	7.93492116378065	5.40466793735825	6.61184984015095e-8	3.36520608200862e-7	6.99597523041816	Glutamatergic	Mkl1	sig_DEGs_1_AllcellsVsAllcells_from_MUTPCB_WTPCB
Dph6	0.0674924913982862	7.8337379763362	5.75706652180211	8.7597260531785e-9	5.70198699754208e-8	8.84506613897844	Glutamatergic	Dph6	sig_DEGs_1_AllcellsVsAllcells_from_MUTPCB_WTPCB
Atp6ap1l	0.0674808377050731	7.70219815421418	7.77096312618463	8.395578690593531e-15	2.12833670202909e-13	22.2775768373325	Glutamatergic	Atp6ap1l	sig_DEGs_1_AllcellsVsAllcells_from_MUTPCB_WTPCB
Tbc1d2b	0.0674754955557306	7.63445062387544	10.6441766139057	2.40558268275115e-26	2.96784754179951e-24	48.4668885403685	Glutamatergic	Tbc1d2b	sig_DEGs_1_AllcellsVsAllcells_from_MUTPCB_WTPCB
Etv5	0.0674710115991513	7.81745399954129	5.81231945621104	6.311475919864611e-9	4.29570332375927e-8	9.14730608050286	Glutamatergic	Etv5	sig_DEGs_1_AllcellsVsAllcells_from_MUTPCB_WTPCB
Spred2	0.0674581079234517	7.91699456793865	5.0732687412159	3.96640482725267e-7	1.47601624237156e-6	5.24780141916179	Glutamatergic	Spred2	sig_DEGs_1_AllcellsVsAllcells_from_MUTPCB_WTPCB
Sclt1	0.0674239469143814	8.29274476218913	3.66770720449835	2.45749389795791e-4	3.64380915596579e-4	-0.396969356850715	Glutamatergic	Sclt1	sig_DEGs_1_AllcellsVsAllcells_from_MUTPCB_WTPCB
Tmem260	0.0673909826894317	7.96304804690171	4.7891933019531	1.69371714206412e-6	4.39667967892251e-6	3.90421829121163	Glutamatergic	Tmem260	sig_DEGs_1_AllcellsVsAllcells_from_MUTPCB_WTPCB
Acp6	0.0673799353726574	7.71002420208898	7.65642113812583	2.05196917349034e-14	4.88094364069566e-13	21.4064425433505	Glutamatergic	Acp6	sig_DEGs_1_AllcellsVsAllcells_from_MUTPCB_WTPCB
Efr3b	0.0673791244782294	7.87247498724714	5.31015744661826	1.11404326537596e-7	5.22730341507288e-7	6.42293226253676	Glutamatergic	Efr3b	sig_DEGs_1_AllcellsVsAllcells_from_MUTPCB_WTPCB
Htatsf1	0.0673713579654152	7.85659147850189	5.91077848149562	3.4936063310498703e-9	2.53938251227058e-8	9.76025847216859	Glutamatergic	Htatsf1	sig_DEGs_1_AllcellsVsAllcells_from_MUTPCB_WTPCB
Tfcp2	0.0673618083245264	7.76311127417404	6.56365245658344	5.4576043642731e-11	6.22678337640185e-10	13.7240648915373	Glutamatergic	Tfcp2	sig_DEGs_1_AllcellsVsAllcells_from_MUTPCB_WTPCB
Cdk9	0.0673541524492283	7.90656370415051	4.71222006727639	2.47669792656973e-6	5.87010397401377e-6	3.47691079553479	Glutamatergic	Cdk9	sig_DEGs_1_AllcellsVsAllcells_from_MUTPCB_WTPCB
Gpc6	0.0673389033357799	7.79135349516142	6.74190018297694	1.631889610554e-11	2.10158309901965e-10	14.9295813682411	Glutamatergic	Gpc6	sig_DEGs_1_AllcellsVsAllcells_from_MUTPCB_WTPCB
Gt(ROSA)26Sor	0.0673255146338985	8.00901542074896	4.80084793487544	1.59822524575233e-6	4.22102988410055e-6	4.01501642598886	Glutamatergic	Gt(ROSA)26Sor	sig_DEGs_1_AllcellsVsAllcells_from_MUTPCB_WTPCB
Mras	0.0673205346253258	7.90622946358566	5.65939761049293	1.55239292307909e-8	9.43641758390298e-8	8.36836400688476	Glutamatergic	Mras	sig_DEGs_1_AllcellsVsAllcells_from_MUTPCB_WTPCB
1700007F19Rik	0.0672676486023249	7.64119809075465	10.3156025299232	7.5323882057353195e-25	8.151717902651339e-23	45.0638297308892	Glutamatergic	1700007F19Rik	sig_DEGs_1_AllcellsVsAllcells_from_MUTPCB_WTPCB
Hspbap1	0.0672673904869194	7.67850486599267	8.22498158701241	2.14404741990066e-16	7.334148161309e-15	25.8683327141717	Glutamatergic	Hspbap1	sig_DEGs_1_AllcellsVsAllcells_from_MUTPCB_WTPCB
Ciz1	0.0672643363250565	7.809497391426	6.13211788131119	8.932744484411141e-10	7.5072374854002e-9	11.0405943323646	Glutamatergic	Ciz1	sig_DEGs_1_AllcellsVsAllcells_from_MUTPCB_WTPCB
Pik3r4	0.0672637738821598	7.72097009232273	7.20174023235259	6.284883467402059e-13	1.1098096703028899e-11	18.0570255438397	Glutamatergic	Pik3r4	sig_DEGs_1_AllcellsVsAllcells_from_MUTPCB_WTPCB
Stk11	0.0672449987190573	7.72465078416699	7.28607345990608	3.38247631709015e-13	6.36788768791815e-12	18.6672409671778	Glutamatergic	Stk11	sig_DEGs_1_AllcellsVsAllcells_from_MUTPCB_WTPCB
Timmdc1	0.067212948425345	7.9625815145163	4.87986412131733	1.07466761034777e-6	3.15529094036107e-6	4.34021982975885	Glutamatergic	Timmdc1	sig_DEGs_1_AllcellsVsAllcells_from_MUTPCB_WTPCB
Ctsl	0.0671835612895375	7.87092066718514	5.65276542583255	1.61336137730754e-8	9.76352702696316e-8	8.29221345181791	Glutamatergic	Ctsl	sig_DEGs_1_AllcellsVsAllcells_from_MUTPCB_WTPCB
Cry2	0.0671780066068788	8.28742050120127	3.68211793698291	2.322771103088e-4	3.453458828131e-4	-0.341432552483661	Glutamatergic	Cry2	sig_DEGs_1_AllcellsVsAllcells_from_MUTPCB_WTPCB
Gm14326	0.0671772140448024	7.87655939435435	5.57730006952459	2.49343226978176e-8	1.43614869544292e-7	7.87488681801226	Glutamatergic	Gm14326	sig_DEGs_1_AllcellsVsAllcells_from_MUTPCB_WTPCB
Slf1	0.0671714947705624	8.07101320749366	4.23385533114142	2.31358292915762e-5	4.00478586539995e-5	1.53796395446728	Glutamatergic	Slf1	sig_DEGs_1_AllcellsVsAllcells_from_MUTPCB_WTPCB
Adam11	0.0671086713610514	7.95708137336951	4.84704932660824	1.26815250931455e-6	3.56229968691182e-6	4.17479008706281	Glutamatergic	Adam11	sig_DEGs_1_AllcellsVsAllcells_from_MUTPCB_WTPCB
Irf2	0.0670925544339784	8.00899344435116	4.38319342715373	1.17905198117944e-5	2.18479382834752e-5	2.10635101872147	Glutamatergic	Irf2	sig_DEGs_1_AllcellsVsAllcells_from_MUTPCB_WTPCB
Stx3	0.0670755278189361	7.98849899851555	4.36718851301817	1.26867395672524e-5	2.32894358130713e-5	2.01019249871381	Glutamatergic	Stx3	sig_DEGs_1_AllcellsVsAllcells_from_MUTPCB_WTPCB
AC129186.1	0.0669678014479373	8.03846760197598	5.35517285272249	8.69858606116861e-8	4.23732649770956e-7	6.8528071570651	Glutamatergic	AC129186.1	sig_DEGs_1_AllcellsVsAllcells_from_MUTPCB_WTPCB
3110082I17Rik	0.0669670355934189	7.78985614812141	6.32278687905709	2.65618509889209e-10	2.5588423446172303e-9	12.2044084101598	Glutamatergic	3110082I17Rik	sig_DEGs_1_AllcellsVsAllcells_from_MUTPCB_WTPCB
1500009C09Rik	0.0669274025090214	7.73566828048975	8.25980107522743	1.60506276902462e-16	5.6149889609772404e-15	26.1964665044333	Glutamatergic	1500009C09Rik	sig_DEGs_1_AllcellsVsAllcells_from_MUTPCB_WTPCB
B4gat1	0.0668897705290643	7.86828302515281	5.63702257315541	1.76754258837259e-8	1.0565291712023e-7	8.20118184377879	Glutamatergic	B4gat1	sig_DEGs_1_AllcellsVsAllcells_from_MUTPCB_WTPCB
Etv1	-0.0668828305222764	8.02501987430747	-4.93822021705179	7.9855778576911e-7	2.51971191533557e-6	4.69992978852095	Glutamatergic	Etv1	sig_DEGs_1_AllcellsVsAllcells_from_MUTPCB_WTPCB
Mdm2	0.0668675596642672	7.9235525899118	4.83185596966527	1.36869958930264e-6	3.78329418963924e-6	4.06463790614585	Glutamatergic	Mdm2	sig_DEGs_1_AllcellsVsAllcells_from_MUTPCB_WTPCB
Cep295	0.0668613029735443	8.16821307250982	3.83661131131525	1.25356134413834e-4	1.92581821638919e-4	0.0632856462624067	Glutamatergic	Cep295	sig_DEGs_1_AllcellsVsAllcells_from_MUTPCB_WTPCB
Gpaa1	0.0668236743092772	7.78307846336715	6.47647261280464	9.7402296541381e-11	1.04554924582065e-9	13.176603717359	Glutamatergic	Gpaa1	sig_DEGs_1_AllcellsVsAllcells_from_MUTPCB_WTPCB
Rpl36	-0.0668038754253626	8.37897932532552	-3.68058806529703	2.33673755372273e-4	3.47282887642089e-4	-0.306644636503632	Glutamatergic	Rpl36	sig_DEGs_1_AllcellsVsAllcells_from_MUTPCB_WTPCB
Acin1	0.066797984607426	8.45507028887874	3.42132499890087	6.25159211715122e-4	8.82403811456034e-4	-1.13128721557278	Glutamatergic	Acin1	sig_DEGs_1_AllcellsVsAllcells_from_MUTPCB_WTPCB
Marf1	0.0667861419041955	7.96959372500391	4.50156368214697	6.80641730043022e-6	1.34817037955434e-5	2.58113401669853	Glutamatergic	Marf1	sig_DEGs_1_AllcellsVsAllcells_from_MUTPCB_WTPCB
Ddx3x	0.0667010636910117	8.08267953862587	4.14969296908071	3.35122518664075e-5	5.62264490516534e-5	1.19762395992351	Glutamatergic	Ddx3x	sig_DEGs_1_AllcellsVsAllcells_from_MUTPCB_WTPCB
Dync1i2	-0.0666903328485748	8.80508512315797	-3.22485556988185	0.00126359636204162	0.0017189146042298	-1.62381842675029	Glutamatergic	Dync1i2	sig_DEGs_1_AllcellsVsAllcells_from_MUTPCB_WTPCB
Ikbkb	0.0666828467309148	7.92619005640528	4.74014563281019	2.15916224038916e-6	5.27769864227206e-6	3.63054322170567	Glutamatergic	Ikbkb	sig_DEGs_1_AllcellsVsAllcells_from_MUTPCB_WTPCB
Vav3	0.066658746047918	7.6844987909012	8.7013310862312	3.6872809500441795e-18	1.65623352576499e-16	29.8744178027263	Glutamatergic	Vav3	sig_DEGs_1_AllcellsVsAllcells_from_MUTPCB_WTPCB
Spsb3	0.0666485606162093	7.725364769684	7.72757462849468	1.17956295594587e-14	2.90665673272095e-13	21.9627698183666	Glutamatergic	Spsb3	sig_DEGs_1_AllcellsVsAllcells_from_MUTPCB_WTPCB
Polr2e	0.0666393789722717	7.81903156811854	6.39741771723781	1.63653696731541e-10	1.6567698641760902e-9	12.7033141226001	Glutamatergic	Polr2e	sig_DEGs_1_AllcellsVsAllcells_from_MUTPCB_WTPCB
Arhgef28	-0.0666267182336284	7.71175388467899	-7.84869101288874	4.54489625175385e-15	1.21543135888666e-13	22.8862281676506	Glutamatergic	Arhgef28	sig_DEGs_1_AllcellsVsAllcells_from_MUTPCB_WTPCB
Cnot6	0.0666061756709837	7.82491673348647	5.39295714275123	7.0566954468267e-8	3.56319797923533e-7	6.81617489913728	Glutamatergic	Cnot6	sig_DEGs_1_AllcellsVsAllcells_from_MUTPCB_WTPCB
Pcsk2os1	0.0665676825911694	7.80781837874319	5.70346736444087	1.20050781313085e-8	7.50053936184993e-8	8.51439283510924	Glutamatergic	Pcsk2os1	sig_DEGs_1_AllcellsVsAllcells_from_MUTPCB_WTPCB
Pcca	0.0665401100930048	7.87674048945002	5.33834788886965	9.54354492044774e-8	4.59450682356415e-7	6.57702941321721	Glutamatergic	Pcca	sig_DEGs_1_AllcellsVsAllcells_from_MUTPCB_WTPCB
Zfp106	0.0665196965971315	8.11423187720348	4.35570878569424	1.33692121513256e-5	2.4385042388373e-5	2.11603239527283	Glutamatergic	Zfp106	sig_DEGs_1_AllcellsVsAllcells_from_MUTPCB_WTPCB
Atxn7l3	0.066519339466466	7.76153118853112	6.61008985593135	3.99664877732583e-11	4.72210119017236e-10	14.0272242940839	Glutamatergic	Atxn7l3	sig_DEGs_1_AllcellsVsAllcells_from_MUTPCB_WTPCB
Add1	0.0664812005023308	8.14137476526004	4.12163995797843	3.78608414899984e-5	6.29178100407607e-5	1.16439636927878	Glutamatergic	Add1	sig_DEGs_1_AllcellsVsAllcells_from_MUTPCB_WTPCB
Chrm2	0.0664647774409453	7.71735565428804	6.9101591097547	5.07558990508566e-12	7.281307502598079e-11	16.0085056872807	Glutamatergic	Chrm2	sig_DEGs_1_AllcellsVsAllcells_from_MUTPCB_WTPCB
Fam81a	0.066455582531038	8.11357469418922	4.34513107383386	1.40289516252364e-5	2.54579112352054e-5	2.07727853384957	Glutamatergic	Fam81a	sig_DEGs_1_AllcellsVsAllcells_from_MUTPCB_WTPCB
Atl3	0.0664375133634092	7.94814121358757	4.72788506429301	2.29343769589101e-6	5.53674122593118e-6	3.59721697560967	Glutamatergic	Atl3	sig_DEGs_1_AllcellsVsAllcells_from_MUTPCB_WTPCB
Cxxc5	0.0664147434570888	7.72577976863802	7.06366293417756	1.70749146486928e-12	2.7549116869111398e-11	17.0815963014192	Glutamatergic	Cxxc5	sig_DEGs_1_AllcellsVsAllcells_from_MUTPCB_WTPCB
Tmem97	0.0664144320302178	7.74268145559914	6.92880039726858	4.4520500229583694e-12	6.482268900461649e-11	16.1578157321448	Glutamatergic	Tmem97	sig_DEGs_1_AllcellsVsAllcells_from_MUTPCB_WTPCB
Vps8	0.0663981123654542	7.78621646968262	6.11196394308037	1.0133684067752802e-9	8.409594500351261e-9	10.8965044963211	Glutamatergic	Vps8	sig_DEGs_1_AllcellsVsAllcells_from_MUTPCB_WTPCB
Grm3	0.0663764774723852	7.78886971609136	5.63991929631086	1.73813761763527e-8	1.04198168940584e-7	8.13890490008729	Glutamatergic	Grm3	sig_DEGs_1_AllcellsVsAllcells_from_MUTPCB_WTPCB
Gphn	0.0663763504443224	8.13741605332638	4.11452174886734	3.90466199581311e-5	6.47894511741392e-5	1.12463733437615	Glutamatergic	Gphn	sig_DEGs_1_AllcellsVsAllcells_from_MUTPCB_WTPCB
Csnk2a1	0.066346944465046	8.19843941320346	3.78620922164095	1.53677359333833e-4	2.33493695552703e-4	-0.0908518312777415	Glutamatergic	Csnk2a1	sig_DEGs_1_AllcellsVsAllcells_from_MUTPCB_WTPCB
Ppp2r1b	0.0663073345782159	7.67620716365966	7.98032329052855	1.5861832588897302e-15	4.65196630570734e-14	23.8984221664077	Glutamatergic	Ppp2r1b	sig_DEGs_1_AllcellsVsAllcells_from_MUTPCB_WTPCB
Fam171b	-0.0662770328808922	9.00175960046415	-3.24602485675594	0.00117336254946205	0.00160158189558524	-1.47758539951497	Glutamatergic	Fam171b	sig_DEGs_1_AllcellsVsAllcells_from_MUTPCB_WTPCB
Hs3st5	0.0662483741755073	7.6695450014124	9.0998832016131	1.0397668297074e-19	5.70977001500449e-18	33.3849866160522	Glutamatergic	Hs3st5	sig_DEGs_1_AllcellsVsAllcells_from_MUTPCB_WTPCB
Ergic3	0.0662463194837635	7.85973204599702	5.70696354517632	1.17617962572899e-8	7.37093808118544e-8	8.5857153988917	Glutamatergic	Ergic3	sig_DEGs_1_AllcellsVsAllcells_from_MUTPCB_WTPCB
A2ml1	0.0662331072328941	7.72368252251724	7.61373162798146	2.85369651279876e-14	6.60957542751612e-13	21.092374260786	Glutamatergic	A2ml1	sig_DEGs_1_AllcellsVsAllcells_from_MUTPCB_WTPCB
Cenpc1	0.0662127909836503	7.96944614173115	4.57747873119727	4.75143190173297e-6	9.93559308174807e-6	2.9242524556259	Glutamatergic	Cenpc1	sig_DEGs_1_AllcellsVsAllcells_from_MUTPCB_WTPCB
Fam219a	0.0662104961571366	7.9935800437143	4.94037934758571	7.8978227998128e-7	2.49926656520752e-6	4.67271887734369	Glutamatergic	Fam219a	sig_DEGs_1_AllcellsVsAllcells_from_MUTPCB_WTPCB
Arl4d	0.0661937555714172	7.65432196127541	9.50347013339121	2.39590440487076e-21	1.6300958425197898e-19	37.0984616765635	Glutamatergic	Arl4d	sig_DEGs_1_AllcellsVsAllcells_from_MUTPCB_WTPCB
Smyd5	0.066190778294696	7.76707975734995	6.44111881680646	1.22934843282149e-10	1.2889700905266e-9	12.9348790924138	Glutamatergic	Smyd5	sig_DEGs_1_AllcellsVsAllcells_from_MUTPCB_WTPCB
Pacsin1	0.0661826635484069	8.35285692490737	3.70094104666417	2.15722213472359e-4	3.21999942129333e-4	-0.211626692111866	Glutamatergic	Pacsin1	sig_DEGs_1_AllcellsVsAllcells_from_MUTPCB_WTPCB
Nup98	0.0661748548362375	8.13722714253198	3.95808449503511	7.59706073144252e-5	1.20596333758857e-4	0.492249184047372	Glutamatergic	Nup98	sig_DEGs_1_AllcellsVsAllcells_from_MUTPCB_WTPCB
Tmem19	0.0661491716927163	7.84459205059502	5.4363746612796	5.53951302139926e-8	2.88853840445237e-7	7.06942515096763	Glutamatergic	Tmem19	sig_DEGs_1_AllcellsVsAllcells_from_MUTPCB_WTPCB
Zfp942	0.0661409286441144	7.75547619012419	6.50366770146777	8.13650706515509e-11	8.90444705782142e-10	13.3271186204376	Glutamatergic	Zfp942	sig_DEGs_1_AllcellsVsAllcells_from_MUTPCB_WTPCB
Trpm7	0.0661360563688902	8.3389624665623	3.48515892302268	4.93528398243873e-4	7.04798066885638e-4	-0.995186949856302	Glutamatergic	Trpm7	sig_DEGs_1_AllcellsVsAllcells_from_MUTPCB_WTPCB
Fam76b	0.0661321345544259	7.89835189184097	5.17249117636542	2.34560673964461e-7	9.67880528292734e-7	5.73313460366697	Glutamatergic	Fam76b	sig_DEGs_1_AllcellsVsAllcells_from_MUTPCB_WTPCB
Tatdn1	0.0661273213366016	8.092106655823	4.26050980905386	2.05452136956461e-5	3.59944830684111e-5	1.67606655693452	Glutamatergic	Tatdn1	sig_DEGs_1_AllcellsVsAllcells_from_MUTPCB_WTPCB
Zfp7	0.0661245241403243	7.70544034282485	7.5199868902024	5.85135038099566e-14	1.2620639877704598e-12	20.3738263033201	Glutamatergic	Zfp7	sig_DEGs_1_AllcellsVsAllcells_from_MUTPCB_WTPCB
Cntn4	0.0661172222445376	8.43473331008185	3.42901971843698	6.07717227904183e-4	8.59357761106045e-4	-1.1129366750009	Glutamatergic	Cntn4	sig_DEGs_1_AllcellsVsAllcells_from_MUTPCB_WTPCB
Hey1	0.0661140776299787	7.70904094821002	8.0013087716758	1.3390414628388902e-15	3.96484820980743e-14	24.0883206091916	Glutamatergic	Hey1	sig_DEGs_1_AllcellsVsAllcells_from_MUTPCB_WTPCB
Tmem80	0.0660954922411294	7.83012535392662	5.70898868123298	1.1623075702239e-8	7.29883403276668e-8	8.56742327575053	Glutamatergic	Tmem80	sig_DEGs_1_AllcellsVsAllcells_from_MUTPCB_WTPCB
Spen	0.0660799106903847	7.8497605410602	5.90100046278825	3.7065051884394304e-9	2.67730620676269e-8	9.69587362788944	Glutamatergic	Spen	sig_DEGs_1_AllcellsVsAllcells_from_MUTPCB_WTPCB
Pikfyve	0.0660583653935713	7.97765975974256	4.62689521803046	3.74911540609447e-6	8.15672815720484e-6	3.15984787808285	Glutamatergic	Pikfyve	sig_DEGs_1_AllcellsVsAllcells_from_MUTPCB_WTPCB
Plekha5	0.0660462217403488	8.26231008509662	3.71890560847229	2.00961321488358e-4	3.01254776465253e-4	-0.254963026577204	Glutamatergic	Plekha5	sig_DEGs_1_AllcellsVsAllcells_from_MUTPCB_WTPCB
Rab11fip4	0.0660359936019752	7.99190753124927	4.69134706760647	2.74283679507941e-6	6.36395909349795e-6	3.478021656074	Glutamatergic	Rab11fip4	sig_DEGs_1_AllcellsVsAllcells_from_MUTPCB_WTPCB
Gba	0.0660233997793238	7.71444540912179	7.76237472353545	8.98139506497874e-15	2.26443728981603e-13	22.2209086917122	Glutamatergic	Gba	sig_DEGs_1_AllcellsVsAllcells_from_MUTPCB_WTPCB
Tmem38a	0.0660066494733567	8.02536724138461	4.79762091299891	1.62413460089634e-6	4.26790633818439e-6	4.0195002473735	Glutamatergic	Tmem38a	sig_DEGs_1_AllcellsVsAllcells_from_MUTPCB_WTPCB
Oxsr1	0.0659893124511122	7.84344198009784	5.57580533556495	2.51488579363155e-8	1.44670427407353e-7	7.8323404969008	Glutamatergic	Oxsr1	sig_DEGs_1_AllcellsVsAllcells_from_MUTPCB_WTPCB
Mprip	0.0659804416602565	8.05615125343617	4.33679895144287	1.45703805442545e-5	2.63396954529622e-5	1.95640461342276	Glutamatergic	Mprip	sig_DEGs_1_AllcellsVsAllcells_from_MUTPCB_WTPCB
Atp6v0a1	-0.0659791091529662	9.11148360311059	-3.23695492427123	0.00121126807203458	0.00165100736105707	-1.46846401063518	Glutamatergic	Atp6v0a1	sig_DEGs_1_AllcellsVsAllcells_from_MUTPCB_WTPCB
Tubb3	0.0659643068854674	7.99984283599766	5.18300711160693	2.21735268769553e-7	9.24613087843478e-7	5.90291639968965	Glutamatergic	Tubb3	sig_DEGs_1_AllcellsVsAllcells_from_MUTPCB_WTPCB
Nudcd2	0.0659526340902783	7.79280895371042	6.16518266823044	7.25668635122471e-10	6.251966369449e-9	11.2273151921554	Glutamatergic	Nudcd2	sig_DEGs_1_AllcellsVsAllcells_from_MUTPCB_WTPCB
Zfp2	0.0659445860486922	7.73289180316555	6.74711259626662	1.5745530117627e-11	2.03482388517322e-10	14.9126772092092	Glutamatergic	Zfp2	sig_DEGs_1_AllcellsVsAllcells_from_MUTPCB_WTPCB
Zfyve9	0.0659409738746675	8.21623717207398	3.82374555009466	1.32076770704911e-4	2.02168132230362e-4	0.103046068946948	Glutamatergic	Zfyve9	sig_DEGs_1_AllcellsVsAllcells_from_MUTPCB_WTPCB
Rapgef6	-0.0659066674424302	8.33346687096631	-3.63240669163148	2.81912232323446e-4	4.14942159498743e-4	-0.521977976082169	Glutamatergic	Rapgef6	sig_DEGs_1_AllcellsVsAllcells_from_MUTPCB_WTPCB
Sf3b3	0.0659030382859953	8.21212177271439	3.88597097910491	1.02446864378765e-4	1.59331176753796e-4	0.304185129326021	Glutamatergic	Sf3b3	sig_DEGs_1_AllcellsVsAllcells_from_MUTPCB_WTPCB
Phkb	0.0658917327021573	7.74530993603665	6.56657265552321	5.3520495055260397e-11	6.11389062649783e-10	13.7273897785396	Glutamatergic	Phkb	sig_DEGs_1_AllcellsVsAllcells_from_MUTPCB_WTPCB
Gm45716	0.0658773798763832	7.74018367142403	6.9900764194886	2.88672120532511e-12	4.40409419833029e-11	16.5800276563025	Glutamatergic	Gm45716	sig_DEGs_1_AllcellsVsAllcells_from_MUTPCB_WTPCB
Map7d1	0.0658481357230123	7.91152737866239	4.92229640370653	8.66241791699406e-7	2.68340652781875e-6	4.49004109619433	Glutamatergic	Map7d1	sig_DEGs_1_AllcellsVsAllcells_from_MUTPCB_WTPCB
Tmem121b	0.0658037490467107	7.83120185857523	5.5234021310404	3.39131680956847e-8	1.88777607399329e-7	7.53082355013079	Glutamatergic	Tmem121b	sig_DEGs_1_AllcellsVsAllcells_from_MUTPCB_WTPCB
Lama4	0.0657985794800915	7.63682286342088	10.0398420121764	1.2510654470605799e-23	1.13491260604427e-21	42.2794631427722	Glutamatergic	Lama4	sig_DEGs_1_AllcellsVsAllcells_from_MUTPCB_WTPCB
Wdr19	0.065796139809974	7.77659056557246	6.01646995313188	1.8323927565239602e-9	1.42599917376923e-8	10.3111353298036	Glutamatergic	Wdr19	sig_DEGs_1_AllcellsVsAllcells_from_MUTPCB_WTPCB
Rhob	0.0657943561371717	7.89141318822839	5.40826805460088	6.48064353530484e-8	3.30752314573501e-7	6.96723259340562	Glutamatergic	Rhob	sig_DEGs_1_AllcellsVsAllcells_from_MUTPCB_WTPCB
Ap3m1	0.065792155222212	7.96146904321304	4.73911713870214	2.17012946570978e-6	5.30165420598988e-6	3.66471511635155	Glutamatergic	Ap3m1	sig_DEGs_1_AllcellsVsAllcells_from_MUTPCB_WTPCB
Polr3a	0.0657480511864694	7.9753113339984	4.61555234793149	3.95946840142723e-6	8.53212881192505e-6	3.10541822870569	Glutamatergic	Polr3a	sig_DEGs_1_AllcellsVsAllcells_from_MUTPCB_WTPCB
Stub1	0.0657260521567355	8.14190932517868	4.27565107608176	1.91991703605098e-5	3.38542016857165e-5	1.8112494741011	Glutamatergic	Stub1	sig_DEGs_1_AllcellsVsAllcells_from_MUTPCB_WTPCB
Dnm3	0.0657025566783496	8.35392595732279	3.25866044220534	0.0011223807351061	0.00153595931996402	-1.7308271985873	Glutamatergic	Dnm3	sig_DEGs_1_AllcellsVsAllcells_from_MUTPCB_WTPCB
Dync1li2	0.0657012389798943	8.17004200275501	3.94782075134857	7.92972257148885e-5	1.25521722613953e-4	0.511352853037479	Glutamatergic	Dync1li2	sig_DEGs_1_AllcellsVsAllcells_from_MUTPCB_WTPCB
Map4k2	0.0656984509713974	7.79742571942061	5.80716626937327	6.5082216117253e-9	4.41176370500323e-8	9.09846496497519	Glutamatergic	Map4k2	sig_DEGs_1_AllcellsVsAllcells_from_MUTPCB_WTPCB
Ubl7	0.0656954820266389	7.78158023225084	6.37283775528429	1.920695115201e-10	1.9223571553223202e-9	12.5134360848809	Glutamatergic	Ubl7	sig_DEGs_1_AllcellsVsAllcells_from_MUTPCB_WTPCB
Ankrd11	0.0656902365249294	8.09130783557199	4.30697596686833	1.66762647489783e-5	2.97743324114415e-5	1.87145466743219	Glutamatergic	Ankrd11	sig_DEGs_1_AllcellsVsAllcells_from_MUTPCB_WTPCB
Efnb3	-0.0656864747047292	7.67792660228187	-8.12313450637037	4.96704936992509e-16	1.60699677692017e-14	25.0341235052824	Glutamatergic	Efnb3	sig_DEGs_1_AllcellsVsAllcells_from_MUTPCB_WTPCB
Gca	0.0656563050297132	7.75655213489202	6.40051810638249	1.60375226901686e-10	1.6280328848286402e-9	12.6663070996212	Glutamatergic	Gca	sig_DEGs_1_AllcellsVsAllcells_from_MUTPCB_WTPCB
Anxa7	0.0656500831869353	7.80754010662312	5.84335829462809	5.2432072345201305e-9	3.64366477964812e-8	9.31790647812164	Glutamatergic	Anxa7	sig_DEGs_1_AllcellsVsAllcells_from_MUTPCB_WTPCB
Man1b1	0.0656217878881522	7.79523347033071	5.77275020984427	7.9838361038881e-9	5.26171192801115e-8	8.89806665038232	Glutamatergic	Man1b1	sig_DEGs_1_AllcellsVsAllcells_from_MUTPCB_WTPCB
Pmepa1	0.0656040903643476	7.79779771463835	5.5305277715657	3.25671177632699e-8	1.82080689222681e-7	7.53757650141154	Glutamatergic	Pmepa1	sig_DEGs_1_AllcellsVsAllcells_from_MUTPCB_WTPCB
Tshz1	0.0656040048747162	7.67773081275645	7.83222831958936	5.17829289350213e-15	1.36290892413965e-13	22.7359331605669	Glutamatergic	Tshz1	sig_DEGs_1_AllcellsVsAllcells_from_MUTPCB_WTPCB
Cept1	0.0656023432810224	7.78361785294177	6.18652961256475	6.342057333813831e-10	5.54660269468614e-9	11.3500644816533	Glutamatergic	Cept1	sig_DEGs_1_AllcellsVsAllcells_from_MUTPCB_WTPCB
Xpr1	0.0655670476485266	8.14577353091758	3.83805866135819	1.24620595512627e-4	1.91499521760083e-4	0.0374134979347618	Glutamatergic	Xpr1	sig_DEGs_1_AllcellsVsAllcells_from_MUTPCB_WTPCB
Pi4kb	0.065559313214405	7.7134271673546	7.59169573083772	3.3809963405692304e-14	7.686574727097569e-13	20.9187741028031	Glutamatergic	Pi4kb	sig_DEGs_1_AllcellsVsAllcells_from_MUTPCB_WTPCB
Slc36a4	0.0655313508188842	7.79023860819924	5.84430430349617	5.21358119166497e-9	3.62852702267589e-8	9.30739056531937	Glutamatergic	Slc36a4	sig_DEGs_1_AllcellsVsAllcells_from_MUTPCB_WTPCB
Camsap1	0.0655062087054485	7.8362517656315	5.68968535868565	1.30126232396208e-8	8.04851623236706e-8	8.46386722009955	Glutamatergic	Camsap1	sig_DEGs_1_AllcellsVsAllcells_from_MUTPCB_WTPCB
Gspt1	0.0654863922860471	7.97811849385555	4.8573740137255	1.20392232527258e-6	3.42924219662836e-6	4.25153068475177	Glutamatergic	Gspt1	sig_DEGs_1_AllcellsVsAllcells_from_MUTPCB_WTPCB
Rpap3	0.0654820980335336	7.71813765455293	7.09903972068257	1.3240764905532e-12	2.1858483081335897e-11	17.32492270196	Glutamatergic	Rpap3	sig_DEGs_1_AllcellsVsAllcells_from_MUTPCB_WTPCB
Txnrd1	0.0654790584110021	7.76341929824514	6.36369725013705	2.03821767445845e-10	2.0279170044907603e-9	12.4387350804497	Glutamatergic	Txnrd1	sig_DEGs_1_AllcellsVsAllcells_from_MUTPCB_WTPCB
Fmn2	0.0654748336721855	7.87158854884651	5.34118731279604	9.39557739684238e-8	4.52798321109284e-7	6.58654618656278	Glutamatergic	Fmn2	sig_DEGs_1_AllcellsVsAllcells_from_MUTPCB_WTPCB
Fam126b	-0.0654552852603008	8.4318329107829	-3.3966161490110802	6.84367770499165e-4	9.60845911604397e-4	-1.24974925728647	Glutamatergic	Fam126b	sig_DEGs_1_AllcellsVsAllcells_from_MUTPCB_WTPCB
Nap1l2	0.0654326933475238	7.85367421768403	6.1730340229171	6.90623662597633e-10	5.98907286786869e-9	11.3350755758999	Glutamatergic	Nap1l2	sig_DEGs_1_AllcellsVsAllcells_from_MUTPCB_WTPCB
Nrep	0.0654209225680198	7.77050107852243	5.84118219615126	5.31197899692951e-9	3.68730245000666e-8	9.27180185100544	Glutamatergic	Nrep	sig_DEGs_1_AllcellsVsAllcells_from_MUTPCB_WTPCB
Naxd	0.0654173025319906	8.00319754535217	4.40462955370343	1.06844568611452e-5	2.00006634303412e-5	2.19117424598485	Glutamatergic	Naxd	sig_DEGs_1_AllcellsVsAllcells_from_MUTPCB_WTPCB
Lmbr1	0.0653438569623974	7.81566769821905	5.77214635338235	8.01243188067891e-9	5.27744871169011e-8	8.91392127846088	Glutamatergic	Lmbr1	sig_DEGs_1_AllcellsVsAllcells_from_MUTPCB_WTPCB
Setx	0.0653078206879876	8.12202104676802	4.14611491280832	3.40392478094962e-5	5.7048570907674e-5	1.23859470019442	Glutamatergic	Setx	sig_DEGs_1_AllcellsVsAllcells_from_MUTPCB_WTPCB
Celf1	0.0652707945565787	8.64094446081466	3.15894882619983	0.00158715796142736	0.00213769615969249	-1.89273089599331	Glutamatergic	Celf1	sig_DEGs_1_AllcellsVsAllcells_from_MUTPCB_WTPCB
Zfp512	0.0652310276910146	7.93574744539813	4.7441904680759	2.11654475571649e-6	5.19135550023716e-6	3.66016558067247	Glutamatergic	Zfp512	sig_DEGs_1_AllcellsVsAllcells_from_MUTPCB_WTPCB
Cyc1	0.0652080476132983	8.03089967239612	4.77116117497462	1.85235175524117e-6	4.69262444661095e-6	3.90122767842307	Glutamatergic	Cyc1	sig_DEGs_1_AllcellsVsAllcells_from_MUTPCB_WTPCB
Fam133b	0.0651774402202765	8.17189445402487	3.70475006612746	2.12509889410732e-4	3.17563631575824e-4	-0.417123111202257	Glutamatergic	Fam133b	sig_DEGs_1_AllcellsVsAllcells_from_MUTPCB_WTPCB
Usp24	0.0651645371483234	7.8763182989423	5.00821279266552	5.56861993597321e-7	1.91654975888265e-6	4.877094584331	Glutamatergic	Usp24	sig_DEGs_1_AllcellsVsAllcells_from_MUTPCB_WTPCB
Idh3a	0.0651639102592032	7.98672797229127	4.8134901987275	1.50049779846114e-6	4.03725098259987e-6	4.04908847921533	Glutamatergic	Idh3a	sig_DEGs_1_AllcellsVsAllcells_from_MUTPCB_WTPCB
Ldah	0.0651581894932622	7.8566081779162404	5.49367049620132	4.0135508008014e-8	2.19035007725246e-7	7.3931142202303	Glutamatergic	Ldah	sig_DEGs_1_AllcellsVsAllcells_from_MUTPCB_WTPCB
Rnf217	-0.0651337084049732	7.83738539942065	-5.31506078177107	1.08452303428872e-7	5.11602938377442e-7	6.4204526213174	Glutamatergic	Rnf217	sig_DEGs_1_AllcellsVsAllcells_from_MUTPCB_WTPCB
Igfbp7	0.0651283666046352	7.65334636490156	9.68903007606873	4.0143359806856396e-22	2.95973313380751e-20	38.8635443476938	Glutamatergic	Igfbp7	sig_DEGs_1_AllcellsVsAllcells_from_MUTPCB_WTPCB
Zfand4	0.0650898146523327	7.68262176262269	7.74779208142561	1.00695670577461e-14	2.50804048412718e-13	22.0846957235072	Glutamatergic	Zfand4	sig_DEGs_1_AllcellsVsAllcells_from_MUTPCB_WTPCB
Dcbld2	0.0650864319654998	7.71318982114774	6.50922338333557	7.842207100752389e-11	8.62717042632761e-10	13.3281565923217	Glutamatergic	Dcbld2	sig_DEGs_1_AllcellsVsAllcells_from_MUTPCB_WTPCB
Runx2	0.0650582717666488	7.82792450738253	5.30513892953905	1.14506170929998e-7	5.33766045146234e-7	6.35079366928251	Glutamatergic	Runx2	sig_DEGs_1_AllcellsVsAllcells_from_MUTPCB_WTPCB
Ubn1	0.0650565981428493	7.87406711428127	5.36680682724074	8.15717933387826e-8	4.02336782390061e-7	6.72568594649854	Glutamatergic	Ubn1	sig_DEGs_1_AllcellsVsAllcells_from_MUTPCB_WTPCB
Naa15	0.0650546579071829	8.05230839593603	4.10905918396572	3.99804129823359e-5	6.61964321956794e-5	0.995166824914611	Glutamatergic	Naa15	sig_DEGs_1_AllcellsVsAllcells_from_MUTPCB_WTPCB
Rnf8	0.065050018129357	7.70556091405363	7.41615140941931	1.28336077840409e-13	2.61274747691376e-12	19.6026646066047	Glutamatergic	Rnf8	sig_DEGs_1_AllcellsVsAllcells_from_MUTPCB_WTPCB
Zcrb1	0.0649373168490559	8.17555107242432	3.96742385169833	7.3058673057302e-5	1.16243126437833e-4	0.584509677312013	Glutamatergic	Zcrb1	sig_DEGs_1_AllcellsVsAllcells_from_MUTPCB_WTPCB
Dzip1l	0.0649235513674569	7.7338053406363	7.08119605682844	1.5055197714788399e-12	2.4547267745363397e-11	17.2110069505969	Glutamatergic	Dzip1l	sig_DEGs_1_AllcellsVsAllcells_from_MUTPCB_WTPCB
Kcnk4	0.0649057980768184	7.69349264324924	7.69872661436079	1.47728638232422e-14	3.57835887320576e-13	21.7182614010069	Glutamatergic	Kcnk4	sig_DEGs_1_AllcellsVsAllcells_from_MUTPCB_WTPCB
Senp7	0.0648869112148756	8.0580971052625	4.1202921943741	3.80827005319225e-5	6.32808167409318e-5	1.04926146656154	Glutamatergic	Senp7	sig_DEGs_1_AllcellsVsAllcells_from_MUTPCB_WTPCB
Psmd2	0.0648810194935052	7.91713847933021	5.21100328328286	1.90807662367503e-7	8.17191992541775e-7	5.95355509600295	Glutamatergic	Psmd2	sig_DEGs_1_AllcellsVsAllcells_from_MUTPCB_WTPCB
Mindy2	0.0648728947463031	7.85042236713421	5.11083162698667	3.25471335581077e-7	1.26479187130092e-6	5.36618345652803	Glutamatergic	Mindy2	sig_DEGs_1_AllcellsVsAllcells_from_MUTPCB_WTPCB
Dcaf13	0.0648546436665143	7.93299078339576	4.71115700466088	2.48963107264232e-6	5.89342150519362e-6	3.50183751879582	Glutamatergic	Dcaf13	sig_DEGs_1_AllcellsVsAllcells_from_MUTPCB_WTPCB
Limk1	0.0648516914597117	7.68551279391396	7.94101987063255	2.17581677794984e-15	6.204262756970681e-14	23.5933339883697	Glutamatergic	Limk1	sig_DEGs_1_AllcellsVsAllcells_from_MUTPCB_WTPCB
Akr1e1	0.0648423622311549	7.69749851367174	8.0055645502494	1.29376031609059e-15	3.8492489404457205e-14	24.1131541792427	Glutamatergic	Akr1e1	sig_DEGs_1_AllcellsVsAllcells_from_MUTPCB_WTPCB
Mal	0.0648233047175921	7.67482502951873	5.8733672942482	4.3787546037724e-9	3.09997064641974e-8	9.38035990137629	Glutamatergic	Mal	sig_DEGs_1_AllcellsVsAllcells_from_MUTPCB_WTPCB
Rock1	0.0648121041530221	7.8695796905488	4.69005035607931	2.76024571339829e-6	6.39633197747918e-6	3.33306281455133	Glutamatergic	Rock1	sig_DEGs_1_AllcellsVsAllcells_from_MUTPCB_WTPCB
Rnasel	0.0648101705495137	7.6881173177905	7.06079280702704	1.7429939697000598e-12	2.7951340037495e-11	17.0326227763932	Glutamatergic	Rnasel	sig_DEGs_1_AllcellsVsAllcells_from_MUTPCB_WTPCB
Zfp946	0.0648095782448888	7.70738376005055	6.80807783026057	1.03425014809578e-11	1.39604910581039e-10	15.3038652446905	Glutamatergic	Zfp946	sig_DEGs_1_AllcellsVsAllcells_from_MUTPCB_WTPCB
Syne1	0.0648026924027434	9.21927973971712	3.06564831240961	0.00217661238839672	0.00288603488283082	-1.95618427909649	Glutamatergic	Syne1	sig_DEGs_1_AllcellsVsAllcells_from_MUTPCB_WTPCB
Scmh1	0.064759054101085	8.20661978268884	3.79390554142571	1.48994094905828e-4	2.26694460275199e-4	-0.0388635342389625	Glutamatergic	Scmh1	sig_DEGs_1_AllcellsVsAllcells_from_MUTPCB_WTPCB
Nek1	0.0647120464929358	8.03468864797153	4.34478848805751	1.40508296908759e-5	2.54901141318842e-5	1.9675199174619	Glutamatergic	Nek1	sig_DEGs_1_AllcellsVsAllcells_from_MUTPCB_WTPCB
Marc2	0.0646936481789941	7.86517609277688	5.58445002447109	2.39324385103357e-8	1.38404283460085e-7	7.90530536420167	Glutamatergic	Marc2	sig_DEGs_1_AllcellsVsAllcells_from_MUTPCB_WTPCB
Mycbp	0.064633927545251	7.76978180833578	6.0613701804602	1.3884785468367802e-9	1.10994315281907e-8	10.5750413031175	Glutamatergic	Mycbp	sig_DEGs_1_AllcellsVsAllcells_from_MUTPCB_WTPCB
Dexi	0.06463048631334	7.72578302956027	7.31426699401915	2.74546404726121e-13	5.2814509000640394e-12	18.8727537457891	Glutamatergic	Dexi	sig_DEGs_1_AllcellsVsAllcells_from_MUTPCB_WTPCB
Mospd2	0.0646264118467554	7.74225176440072	6.38223828677439	1.80674105018445e-10	1.81419152874191e-9	12.5371198923722	Glutamatergic	Mospd2	sig_DEGs_1_AllcellsVsAllcells_from_MUTPCB_WTPCB
Cers6	0.0646229951560944	8.105736573331	4.13263468737991	3.60962527683976e-5	6.01962020124327e-5	1.16477825350173	Glutamatergic	Cers6	sig_DEGs_1_AllcellsVsAllcells_from_MUTPCB_WTPCB
Stk32c	0.0646142344001177	7.84792692469418	5.93692214977911	2.9811732484798e-9	2.21032019777112e-8	9.9056278742521	Glutamatergic	Stk32c	sig_DEGs_1_AllcellsVsAllcells_from_MUTPCB_WTPCB
Snx19	0.0645970578581343	7.74349756452358	6.68398914296502	2.4238269930498002e-11	3.030766373877e-10	14.5001906555459	Glutamatergic	Snx19	sig_DEGs_1_AllcellsVsAllcells_from_MUTPCB_WTPCB
Capza2	-0.0645779868179908	8.49954410754224	-3.44583190268386	5.71172338815144e-4	8.10094673675127e-4	-1.0349729864671	Glutamatergic	Capza2	sig_DEGs_1_AllcellsVsAllcells_from_MUTPCB_WTPCB
Mrps35	0.0645700844470367	7.8342627057756	5.48992020237246	4.09949890649837e-8	2.23198960763927e-7	7.35008645260387	Glutamatergic	Mrps35	sig_DEGs_1_AllcellsVsAllcells_from_MUTPCB_WTPCB
Hmg20a	0.0645693211604659	8.01677129760461	4.31215011083505	1.62912176853191e-5	2.91515446223667e-5	1.80473664487469	Glutamatergic	Hmg20a	sig_DEGs_1_AllcellsVsAllcells_from_MUTPCB_WTPCB
Ube4a	0.0645552535002505	8.10011740272183	4.05610317235861	5.02006881163142e-5	8.1772197366474e-5	0.838999251959361	Glutamatergic	Ube4a	sig_DEGs_1_AllcellsVsAllcells_from_MUTPCB_WTPCB
Gart	0.064531647280818	7.7405252493297	6.51310632234785	7.64272434221038e-11	8.44899980149016e-10	13.3755354260734	Glutamatergic	Gart	sig_DEGs_1_AllcellsVsAllcells_from_MUTPCB_WTPCB
Lactb	0.0645089675029107	7.82337376644034	5.9273136506552	3.1603727312853505e-9	2.32548142207422e-8	9.82511056873458	Glutamatergic	Lactb	sig_DEGs_1_AllcellsVsAllcells_from_MUTPCB_WTPCB
Banp	0.0644902416670181	7.79648941133248	5.60999359325705	2.06624850685959e-8	1.21544802504588e-7	7.97712161795909	Glutamatergic	Banp	sig_DEGs_1_AllcellsVsAllcells_from_MUTPCB_WTPCB
Pcnx	0.0644734576577726	8.05760807426796	4.01000572940131	6.10696854556538e-5	9.81123013319151e-5	0.600037260058173	Glutamatergic	Pcnx	sig_DEGs_1_AllcellsVsAllcells_from_MUTPCB_WTPCB
Ppp6r3	0.0644684547803891	8.11160384293098	3.82413023975727	1.31870989590551e-4	2.01886543130604e-4	-0.0547449916904599	Glutamatergic	Ppp6r3	sig_DEGs_1_AllcellsVsAllcells_from_MUTPCB_WTPCB
Pxk	0.064467964017279	7.84973535132798	5.36613978658746	8.18731878126908e-8	4.03608208221006e-7	6.69674911747549	Glutamatergic	Pxk	sig_DEGs_1_AllcellsVsAllcells_from_MUTPCB_WTPCB
Slc25a27	0.0644615981977301	7.80356442363253	5.41439769971193	6.26303105526065e-8	3.22133553942895e-7	6.91030275719723	Glutamatergic	Slc25a27	sig_DEGs_1_AllcellsVsAllcells_from_MUTPCB_WTPCB
Mphosph9	0.0644397289603624	7.98189569980924	4.33029803300252	1.500659694424e-5	2.7059542341431e-5	1.84251966463178	Glutamatergic	Mphosph9	sig_DEGs_1_AllcellsVsAllcells_from_MUTPCB_WTPCB
Dclre1c	0.0644283381928403	7.90151787606683	4.78499833604406	1.72941235258473e-6	4.45931517304347e-6	3.81547537994832	Glutamatergic	Dclre1c	sig_DEGs_1_AllcellsVsAllcells_from_MUTPCB_WTPCB
Pcsk7	0.0644217800709814	7.99879359226583	4.42598247268696	9.68163062792271e-6	1.83367369153963e-5	2.27950381695851	Glutamatergic	Pcsk7	sig_DEGs_1_AllcellsVsAllcells_from_MUTPCB_WTPCB
Rdh14	0.0644090666001524	7.78230302169612	6.58900852696144	4.60504413312221e-11	5.34971416996608e-10	13.9077693211392	Glutamatergic	Rdh14	sig_DEGs_1_AllcellsVsAllcells_from_MUTPCB_WTPCB
Nlk	0.0643879142105117	8.24443109969358	3.6181322347442	2.97905234482115e-4	4.36987497568645e-4	-0.628009136882284	Glutamatergic	Nlk	sig_DEGs_1_AllcellsVsAllcells_from_MUTPCB_WTPCB
Abcc5	0.0643831218892945	8.82392406848696	3.0813749427238	0.00206494179991569	0.00274425945775509	-2.05404005318156	Glutamatergic	Abcc5	sig_DEGs_1_AllcellsVsAllcells_from_MUTPCB_WTPCB
Tubg2	0.0643654164174583	7.70476555030209	7.86539163199426	3.98039078414674e-15	1.07849358494026e-13	23.0139053943865	Glutamatergic	Tubg2	sig_DEGs_1_AllcellsVsAllcells_from_MUTPCB_WTPCB
Haus3	0.0643476530033862	7.82157957219105	5.88270810286976	4.13921442155982e-9	2.94729904137692e-8	9.56111612903192	Glutamatergic	Haus3	sig_DEGs_1_AllcellsVsAllcells_from_MUTPCB_WTPCB
Acvr2a	-0.0643209938572191	8.08382287578861	-4.40540001693723	1.06466082211061e-5	1.99378801598654e-5	2.28609814771294	Glutamatergic	Acvr2a	sig_DEGs_1_AllcellsVsAllcells_from_MUTPCB_WTPCB
[truncated: 213,456 more rows]
