# Supplementary material for: Female cortical cellular mosaicism underlies shared MeCP2 and PCB impacted gene pathways
Source: iScience. 2026 Apr 20;29(5):115573. doi: 10.1016/j.isci.2026.115573 (PMC13198081; doi:10.1016/j.isci.2026.115573)
Supplement: Table S5. Module trait correlations for hdWGCNA also reflected in Figure S3 [file mmc6.csv]

$all_cells
	turquoise	blue	yellow	black	brown	green	red
Genotype	0.09516524	-0.03179008	-0.09144898	-0.063896829	0.400612355	-0.116304	0.0867688
Treatment	0.08105448	0.06793925	0.0929972	0.006507387	-0.002327155	0.131587	0.01102078
Exposure_duration	-0.03069817	0.03455428	0.07801646	0.049866063	-0.238807655	0.1128345	-0.06021499
Weight	0.2527493	0.16374012	0.12535172	-0.01308327	0.003035416	0.2058484	0.03048525
Pregnant	-0.13305626	-0.14142899	-0.18538507	-0.05834833	0.341419549	-0.2576972	0.05322162
$Astro
	turquoise	blue	yellow	black	brown	green	red
Genotype	0.022540708	0.1310804	0.1399132	0.12738499	0.19507487	0.14213162	0.1585907
Treatment	-0.002344717	-0.0777645	-0.04546558	-0.1215745	-0.07998962	-0.09325984	-0.1108916
Exposure_duration	-0.017718592	-0.09325217	-0.06570458	-0.09638738	-0.14241203	-0.10950719	-0.120069
Weight	-0.012548353	-0.13368508	-0.15714619	-0.16491967	-0.17130277	-0.14969569	-0.1567295
Pregnant	0.039805758	0.19346514	0.235075	0.18083924	0.36010592	0.23426783	0.3113341
$L2_3_IT
	turquoise	blue	yellow	black	brown	green	red
Genotype	0.12351268	0.09492545	-0.0983542	0.01058175	0.34079859	-0.04822252	0.04612838
Treatment	0.07770084	0.01111474	0.14410696	-0.08524985	-0.03249948	0.12964873	0.02940275
Exposure_duration	-0.05699442	-0.08178989	0.08894532	-0.0365248	-0.21953672	0.05489995	-0.03042155
Weight	0.30900013	0.26669205	0.23925125	-0.01609694	0.0776213	0.29023764	0.16415365
Pregnant	-0.12332952	-0.08179051	-0.3250509	-0.0144884	0.23531138	-0.25353393	-0.15209837
$L4
	turquoise	blue	yellow	black	brown	green	red
Genotype	0.19094673	0.12060827	0.12125022	0.000231323	0.32796223	0.11598249	0.1215086
Treatment	0.09182778	0.01201075	0.09549473	-0.078443901	0.04758903	0.11531693	0.06195374
Exposure_duration	-0.09409696	-0.08535472	-0.06781178	-0.009607998	-0.1802055	-0.03682786	-0.05121228
Weight	0.26696674	0.2171575	0.23378028	-0.02812438	0.08146262	0.24963333	0.16451522
Pregnant	-0.1108914	-0.10728701	-0.1215708	-0.007259323	0.15780644	-0.13866784	-0.09455438
$L5
	turquoise	blue	yellow	black	brown	green	red
Genotype	-0.04170408	-0.18089096	-0.2950229	-0.09657693	0.519261408	-0.3297379	0.23742902
Treatment	0.07562284	0.08710348	0.1084	0.01903524	-0.003210642	0.1225389	0.05131921
Exposure_duration	0.04403956	0.12235516	0.2050607	0.08793368	-0.28819967	0.2274934	-0.07720809
Weight	0.33127279	0.29720207	0.2927114	0.01046576	-0.034164998	0.3215101	0.04533974
Pregnant	-0.22290832	-0.28827308	-0.4383105	-0.11246153	0.491186056	-0.4639318	0.14168094
$L6
	turquoise	blue	yellow	black	brown	green	red
Genotype	0.27768917	0.140994184	0.08477322	-0.03971395	0.45181422	0.09149442	0.113285377
Treatment	0.06180338	0.023318475	0.07467315	-0.017528257	0.0341386	0.09252691	0.025735331
Exposure_duration	-0.13970718	-0.117187475	-0.05378477	-0.003408095	-0.24371867	-0.03767991	-0.070279654
Weight	0.17264319	0.156358915	0.14246305	0.015017592	0.01969276	0.15514326	0.080079384
Pregnant	0.01422513	-0.003981483	-0.06792552	-0.043217091	0.33934535	-0.0851548	0.005961353
$Lamp5
	turquoise	blue	yellow	black	brown	green	red
Genotype	0.006156566	-0.16707219	-0.07984044	-0.2074942	0.144478054	-0.162897	0.01526268
Treatment	0.117689325	0.27836283	0.10783216	0.2429947	0.154751213	0.2444724	0.02398244
Exposure_duration	0.031706802	0.23244966	0.08839475	0.2813497	0.007260705	0.1965269	-0.01147463
Weight	0.233875192	0.07607552	0.14182743	-0.1280666	0.024339878	0.1401327	0.09745373
Pregnant	-0.200798775	-0.34502468	-0.23091321	-0.2885049	-0.001818798	-0.3403959	-0.08714608
$`Non-neuronal`
	turquoise	blue	yellow	black	brown	green	red
Genotype	0.14948089	-0.08795016	-0.14416258	-0.17181924	0.25362906	-0.16024115	0.10800595
Treatment	0.02430905	0.21051089	0.2842983	0.18318572	0.100550546	0.27405148	-0.06841669
Exposure_duration	-0.06508892	0.1477494	0.23207979	0.20716394	-0.083553035	0.22992743	-0.10649169
Weight	0.16855473	0.08886218	0.05243942	-0.04720663	-0.001736112	0.08506412	0.0857724
Pregnant	-0.01343177	-0.17162626	-0.25044179	-0.21393074	0.17430957	-0.27938492	0.08298513
$Oligo
	turquoise	blue	yellow	black	brown	green	red
Genotype	0.05669532	-0.00419245	0.01866894	-0.02337876	0.10386353	-0.01576735	0.01822554
Treatment	0.08464832	0.02492541	0.07442371	-0.08622119	0.07173224	0.08314654	0.02976471
Exposure_duration	0.10141212	0.04610795	0.10361458	-0.06343916	0.0265626	0.10796023	0.06252366
Weight	-0.0430913	-0.0258407	-0.08529659	0.02740796	-0.12733483	-0.03724251	-0.10902735
Pregnant	-0.08441691	0.04263727	0.02508996	0.13571049	0.09875695	0.01767521	0.07182566
$Pvalb
	turquoise	blue	yellow	black	brown	green	red
Genotype	0.17539665	0.05091945	0.11777581	-0.03856255	0.36817361	0.100402445	0.13114869
Treatment	0.09936038	0.24023214	-0.12908718	0.12666932	-0.01418476	0.144759921	-0.19307633
Exposure_duration	-0.08811372	0.14042385	-0.22346897	0.17636596	-0.25365428	0.009204023	-0.26386584
Weight	0.24903267	0.08482537	0.15607182	-0.10178014	0.10064635	0.194773565	0.09773379
Pregnant	-0.07694233	-0.1178862	0.01272584	-0.05970833	0.26021203	-0.101831467	0.09899375
$Sncg
	turquoise	blue	yellow	black	brown	green	red
Genotype	-0.1860212	-0.2739555	0.18719725	-0.2568628	-0.02983127	-0.1263239	0.21296504
Treatment	0.1586712	0.1459938	-0.07482961	0.1182649	0.10899013	0.1168517	-0.02833252
Exposure_duration	0.2004842	0.2384282	-0.19069949	0.2300316	0.09595458	0.1327787	-0.14684782
Weight	0.329951	0.2942965	0.01956468	0.1779444	0.16418829	0.2732608	-0.02260543
Pregnant	-0.3935174	-0.4316357	0.18431572	-0.3169786	-0.19606241	-0.2710685	0.20270219
$Sst
	turquoise	blue	yellow	black	brown	green	red
Genotype	-0.09380238	-0.3596213	0.111238441	-0.25664053	0.56643198	-0.3118577	0.4952778
Treatment	0.14510532	0.1918924	0.041173307	0.08791603	-0.07250674	0.1783757	-0.1622333
Exposure_duration	0.16996982	0.339711	-0.029009906	0.22177709	-0.36470459	0.3099284	-0.4045746
Weight	0.27483505	0.2763646	0.146865364	0.11037423	-0.10325776	0.2839098	-0.1848805
Pregnant	-0.34144508	-0.5478844	-0.006805389	-0.32092356	0.54919825	-0.5080074	0.5937242
$Vip
	turquoise	blue	yellow	black	brown	green	red
Genotype	0.02577834	0.005104577	-0.02492791	0.0163315	0.26626818	-0.02321859	-0.003905336
Treatment	-0.01188561	-0.046184365	-0.10439066	-0.17575758	-0.09285543	-0.02229518	-0.14992682
Exposure_duration	-0.02774093	-0.035348835	-0.11360101	-0.11674175	-0.18459856	-0.03932995	-0.146283152
Weight	0.09305353	0.088987799	0.09865611	-0.02252913	-0.08757765	0.18129662	0.037979988
Pregnant	-0.20360873	-0.138531289	-0.10233668	0.09372439	0.10352667	-0.10391177	-0.084669299
