# Supplementary material for: Female cortical cellular mosaicism underlies shared MeCP2 and PCB impacted gene pathways
Source: iScience. 2026 Apr 20;29(5):115573. doi: 10.1016/j.isci.2026.115573 (PMC13198081; doi:10.1016/j.isci.2026.115573)
Supplement: Table S6. Seq_Disease_Gene_and_Drug_Signatures database for GABAergic, glutamatergic, and non-neuronal cell types — Table includes term names, overlap statistics, p values, adjusted p values, odds ratios, combined scores, associated genes, and cell type annotations. Terms containing “MeCP2” were used to compile the MeCP2 transcriptional target gene set for overlap analysis with conserved human-mouse DEGs (Figure S6). [file mmc7.xlsx]

## Sheet: Common_Terms
Term	Cell_Type	Overlap	P.value	Adjusted.P.value	Old.P.value	Old.Adjusted.P.value	Odds.Ratio	Combined.Score	Genes
GW3965 Tumor-HT-29 24hrs GSE77039 up	GABAergic	311/497	5.92624e-25	7.71596e-22	0	0	2.57514	143.655	RNH1;VARS;PWWP2B;EHMT2;TONSL;SLC4A2;ZDHHC8;CAPN15;FGFRL1;ACTB;RPS6KA4;LIPE;RAVER1;PPP2R1A;ZMIZ2;MYC;WDR90;PSMD3;PIEZO1;RCC1;SOX9;SLC12A7;TNS3;EPHB4;TBC1D10B;NUP210;IFRD2;AP1B1;ACSL5;SCRIB;DNAAF5;ACTN4;MFSD12;UNC13D;HCFC1;GRWD1;SPATA13;ALPK3;TAGLN2;TTLL12;PRR12;TELO2;CASZ1;PIK3R2;WDR62;AGAP3;KLK6;PCNX3;RIC8A;HELZ2;RHOT2;DHX34;DPH2;SFN;TNRC18;ZBTB7B;SLC19A1;NTSR1;NAA50;TRAP1;ST14;INTS1;RASSF7;IFFO2…
Topotecan Cortical neurons 300 nM GSE43526 down	Non-neuronal	56/497	1.00216e-22	1.30481e-19	0	0	5.88411	298.058	CYFIP2;GABRB3;ROBO2;PCSK2;DDR1;TENM2;TENM3;ATP8A1;MYT1L;CELF2;CELF4;ATP2A2;DBI;FMN2;PTPRK;LDB2;ACTB;GRM5;CHL1;FTH1;DLGAP1;NRCAM;EPHA5;MEF2C;CACNA2D1;IGFBP2;RFX3;ATP1B1;SORCS2;KCNMA1;MAPT;IL6ST;GRIA2;NRXN1;SLC1A2;SLC41A1;PTN;ARHGAP21;MAP2;FAM120A;APOE;CSMD1;MYH10;GPM6B;OPCML;KCNJ10;ARPP21;SYT1;CADPS;SORBS2;ERLIN2;GRIN2B;PSAT1;TTC3;ITM2B;R3HDM2
Chd7 Spinal Cord Conditional Knockout GSE72726 down	Non-neuronal	55/494	4.41272e-22	2.87268e-19	0	0	5.79192	284.802	SEMA5A;DDR1;PHLDB1;GAL3ST1;DUSP15;LITAF;NIPAL4;SALL1;FTH1;ENPP2;ENPP6;ARHGEF10;UNC5B;RHOG;TALDO1;SOX10;SIRT2;ZEB2;PACS2;TMBIM1;CDH11;IL6ST;TMEM63A;TTYH2;MYRF;USP54;PTN;NDRG1;AGPAT4;GJC3;PDLIM2;TBC1D14;MBP;LDLR;PLEKHH1;ANKRD28;ABCA2;GSN;KCNJ10;B3GALT5;S100B;SMAD7;ARHGAP23;TTLL7;FA2H;ANLN;SCCPDH;ADI1;PSAT1;CPD;PLP1;TMCC3;STRN;LRRN1;FGFR2
C9orf72 Spinal cord Knockout GSE77681 down	Non-neuronal	53/497	1.9068e-20	6.20664e-18	0	0	5.49042	249.299	CYFIP2;PCSK2;PHLDB1;ATP8A1;ACTB;ELAVL3;HAPLN2;RPH3A;UNC80;TRO;TUBB3;FTH1;ENPP2;GPRASP2;EDIL3;ARHGEF10;PEG3;SYP;VWA5B2;AP3B2;MAPK8IP1;DISP2;TOM1L2;PACS2;SNPH;MAPT;GRIA2;NRXN1;TRANK1;SLC1A2;ATP1A3;NDRG1;GNAI1;MAP2;GNA12;MBP;LDLR;GPM6B;ABCA2;SLC12A5;SYT1;S100B;HIPK2;GRIN1;MYO1D;SLC6A9;TTC3;PLP1;ATP13A2;MEGF8;PFKM;ITM2B;HCN2
TAF15 Striatum Knockdown GSE77703 down	Non-neuronal	53/495	1.58672e-20	6.20664e-18	0	0	5.51584	251.467	CYFIP2;GABRB3;ROBO2;PCSK2;SNAP25;MYT1L;CELF4;ATP2A2;UNC80;TUBB3;FTH1;ENPP2;DLGAP1;NRCAM;EDIL3;CHGB;MEF2C;KCND2;SLC6A17;CACNA2D1;STRBP;SYP;ATP1B1;PGM2L1;DISP2;KCNMA1;MAPT;NRXN1;SLC1A2;ATP1A3;GJC3;MAP2;GNA12;SLC17A7;MBP;APOE;CSMD1;MYH10;GPM6B;OPCML;ABCA2;SLC12A5;SYT1;CADPS;SORBS2;GRIN2B;GRIN1;TTLL7;TTC3;PLP1;NF2;MEGF8;R3HDM2
Cocaine Nucleus accumbens 20 mg- kg GSE42805 up	Non-neuronal	50/493	2.09357e-18	5.45166e-16	0	0	5.15434	209.821	CYFIP2;ROBO2;PCSK2;DDR1;SNAP25;PHLDB1;TENM2;TENM3;ATP8A1;CELF3;RPH3A;FTH1;DLGAP1;NRCAM;CHGB;SLC6A17;CACNA2D1;STRBP;SORCS2;PGM2L1;EML5;ZEB2;MAPT;GRIA2;NRXN1;TRANK1;SLC1A2;TGFA;NDRG1;ARHGAP21;MAP2;SLC38A6;SLC17A7;MBP;MYH10;GPM6B;OPCML;KCNJ10;ARPP21;BCL11B;SYT1;NETO2;GRIN2B;ARHGAP23;TTLL7;CCDC88C;PLP1;CNTN2;STRN;SERPINI1
MeCP2 Visual Cortex Knockout GSE67294 up	Non-neuronal	50/498	3.20445e-18	6.95367e-16	0	0	5.09548	205.256	CYFIP2;ROBO2;SNAP25;TENM2;GPR26;TENM3;MYT1L;ATP2A2;ACTB;UNC80;EFR3A;FTH1;ENPP2;DLGAP1;GPRASP2;CHGB;SCN1A;EPHA5;KCND2;PEG3;CACNA2D1;SLC2A13;STRBP;ARAP2;ATP1B1;DISP2;ZEB2;XPR1;TSHZ2;SLC1A2;ATP1A3;MAP2;SLC38A6;SLC17A7;MBP;OPCML;ABCA2;SLC12A5;SYT1;CADPS;SYNJ2;GRIN2B;GRIN1;TTLL7;AHI1;TTC3;PLP1;CNTN2;PFKM;ITM2B
Dlx3 Femur metaphysis knockout GSE53105 up	GABAergic	293/497	3.94158e-18	2.56597e-15	0	0	2.20349	88.3049	SPARC;SLC4A2;ZDHHC8;ANTXR2;PREX1;CREB3L1;KDR;PDK4;PIEZO1;B2M;TNS3;TNS2;UNC5B;CLEC11A;P3H1;P3H4;CD2AP;NISCH;SFRP4;CCDC80;DAAM2;KCTD10;PPA1;CD109;DDIT4;MXRA8;TXNIP;KDELR2;CFH;COL13A1;EPAS1;SDC2;PDGFA;PLA2G5;ADAMTS10;CHST11;ADAMTS18;TSPAN6;TSPAN4;PLCG1;RAB11FIP4;ARSB;CTSA;WNT10B;PHC2;CADM1;DMPK;JUP;FN1;NFATC1;PARVA;CP;GPR137B;VASN;FOSL2;EXT1;PPFIBP1;SLC6A8;PTK7;FASN;FAT1;COL9A1;ID3;COL9A3;FXYD5;COL9…
Rosiglitazone Tumor-HT-29 48hrs GSE77039 up	GABAergic	291/497	1.9051e-17	8.26815e-15	0	0	2.16628	83.4004	VARS;RRP1;SLC4A2;CAPN15;FGFRL1;RPS6KA4;LIPE;MYC;WDR90;PSMD3;PDK4;TRIM25;PIEZO1;EPHB4;CPT1A;NUP210;PAQR5;IFRD2;GTPBP6;HPCAL1;AP1B1;ACSL5;SCRIB;CSNK1D;ACTN4;MFSD12;UNC13D;PPA1;DDIT4;SPATA13;CCDC86;TAGLN2;TRIM16;TTLL12;TRIB1;ATF3;CASZ1;RTEL1;RETSAT;SDC4;TGFA;PPL;IGSF9;DEDD2;KLK6;PCNX3;RHOT2;PDCD11;DHX34;RDH10;DHX37;HMOX1;SFN;ZBTB7B;SLC19A1;NTSR1;PROM2;PRELID3B;VASP;TRAP1;JAG1;INTS1;IFFO2;CDC6;FOSL2;…
LPS Neuron GSE75246 down	Non-neuronal	48/496	6.93144e-17	1.28925e-14	0	0	4.86837	181.142	PCSK2;TENM2;GPR26;ATP8A1;MYT1L;CELF2;NRXN1;CELF3;TRANK1;SLC1A2;ATP2A2;FMN2;PTPRK;RPH3A;UNC80;GRM5;CHL1;GRM8;SLC38A6;DLGAP1;SLC17A7;NRCAM;LRRC4C;MYH10;UNC13B;EPHA5;MEF2C;WSB1;DMTN;ARPP21;SLC6A17;SYT1;BCL11A;STRBP;CADPS;ARAP2;SORBS2;SYNJ2;GRIN2B;AHI1;ZEB2;LRRC7;TBC1D5;KCNMA1;TTC3;CDH11;PTPN5;R3HDM2
APP/PS1-21 Hippocampus (CA1 subregion) Transgenic GSE63943 down	Non-neuronal	47/494	2.8898e-16	3.67469e-14	0	0	4.76651	170.547	CYFIP2;GABRB3;PCSK2;GRIA2;SNAP25;GPR26;ATP8A1;MYT1L;NRXN1;TSHZ2;ATP2A2;ATP1A3;PTN;ADD2;UNC80;GRM5;MAP2;DLGAP1;NRCAM;LRRC4C;MYH10;GPM6B;CHGB;SCN1A;OPCML;EPHA5;SLC12A5;KCND2;PEG3;SLC6A17;SYT1;CACNA2D1;PLK2;CADPS;SYP;ATP1B1;GRIN2B;PGM2L1;GRIN1;TTLL7;DISP2;AHI1;ZEB2;TTC3;PLP1;SERPINI1;ITM2B
Bicuculin Hippocampus 20 uM GSE67245 down	Non-neuronal	47/497	3.65517e-16	3.67469e-14	0	0	4.73399	168.271	GRIA2;TENM2;MYT1L;NRXN1;TSHZ2;CELF4;TGFA;ATP1A3;LDB2;SOBP;NDRG1;ACTB;ELAVL3;TTC28;ADD2;TRO;ZNRF2;GRM5;CHL1;TUBB3;MAP2;APOE;ST3GAL1;TMSB10;MYH10;GPM6B;OPCML;MEF2C;SLC12A5;PEG3;SYT1;LMO4;CACNA2D1;PLK2;RFX3;GRIN2B;PGM2L1;DISP2;ZEB2;CARHSP1;TXNIP;CNTN2;LRRN1;MAPT;MEGF8;XPR1;RNF165
C9orf72 Spinal cord Knockdown GSE77681 down	Non-neuronal	47/498	3.95128e-16	3.67469e-14	0	0	4.72324	167.521	SEMA5A;ROBO2;PCSK2;GRIA2;TENM3;RPN2;ATP8A1;CELF2;NRXN1;CELF4;TRANK1;SLC1A2;ACTB;GNAI1;HAPLN2;UNC80;GJC3;GRM5;MAP2;FTH1;ENPP2;SLC17A6;GPRASP2;LDLR;EDIL3;GPM6B;CHGB;MYEF2;PEG3;SYT1;CACNA2D1;PLCL1;S100B;GRIN2B;PGM2L1;DISP2;MYO1D;ANLN;AHI1;ZEB2;PACS2;PSAT1;CPD;TTC3;MAPT;MEGF8;ITM2B
HDAC3 Hippocampus Knockout GSE72196 up	Non-neuronal	47/498	3.95128e-16	3.67469e-14	0	0	4.72324	167.521	CYFIP2;SNAP25;TENM2;GPR26;TENM3;CELF2;CPNE7;CELF4;TRANK1;ATP1A3;ADD2;UNC80;EFR3A;GRM5;KLC2;MAP2;SLC38A6;DLGAP1;SLC17A7;NRCAM;CSMD1;MYH10;GPM6B;OPCML;MEF2C;DMTN;SLC12A5;ARPP21;SLC6A17;BCL11A;CACNA2D1;STRBP;CADPS;SYP;ATP1B1;GRIN2B;PGM2L1;MAPK8IP1;TTLL7;DISP2;TANC1;SNPH;KCNMA1;TTC3;SERPINI1;MAPT;PFKM
PS2APP Astrocyte Transgenic 13 months GSE75431 down	Non-neuronal	47/498	3.95128e-16	3.67469e-14	0	0	4.72324	167.521	GABRB3;ROBO2;PCSK2;GRIA2;SNAP25;GALNT11;GPR26;ATP8A1;ZDHHC20;CELF2;NRXN1;CELF4;SLC1A2;ATP2A2;ATP1A3;UNC80;GRM5;MAP2;SLC38A6;DLGAP1;NRCAM;CSMD1;GPM6B;OPCML;EPHA5;MEF2C;ARPP21;PEG3;SLC6A17;SYT1;BCL11A;CACNA2D1;STRBP;RFX3;XPO7;UNC5C;SORBS2;MRPL48;SYP;ATP1B1;GRIN2B;EML5;ZEB2;LRRC7;TTC3;DCX;SIK2
PS2APP Neuron Transgenic 13 months GSE75431 down	Non-neuronal	47/498	3.95128e-16	3.67469e-14	0	0	4.72324	167.521	GABRB3;ROBO2;PCSK2;GRIA2;SNAP25;GALNT11;GPR26;ATP8A1;ZDHHC20;CELF2;NRXN1;CELF4;SLC1A2;ATP2A2;ATP1A3;UNC80;GRM5;MAP2;SLC38A6;DLGAP1;NRCAM;CSMD1;GPM6B;OPCML;EPHA5;MEF2C;ARPP21;PEG3;SLC6A17;SYT1;BCL11A;CACNA2D1;STRBP;RFX3;XPO7;UNC5C;SORBS2;MRPL48;SYP;ATP1B1;GRIN2B;EML5;ZEB2;LRRC7;TTC3;DCX;SIK2
SMCX Adult Amygdala Knockout GSE74630 down	Non-neuronal	47/497	3.65517e-16	3.67469e-14	0	0	4.73399	168.271	CYFIP2;SNAP25;NECAB1;NRXN1;TSHZ2;SLC2A1;ATP2A2;ATP1A3;NDRG1;ADIPOR2;RPH3A;UNC80;EFR3A;KLC2;CHL1;TUBB3;MAP2;FTH1;SLC17A6;NRIP3;DLGAP1;SLC17A7;MBP;EDIL3;SCN1A;OPCML;ABCA2;KCNJ10;PEG3;SLC6A17;SYT1;STRBP;CADPS;PROX1;SYP;ATP1B1;PGM2L1;TTLL7;DISP2;TANC1;ZEB2;PACS2;KCNMA1;TTC3;PLP1;CNTN2;MAPT
Dnmt1 Cortex knockout GSE58261 down	Non-neuronal	46/494	1.38027e-15	1.19808e-13	0	0	4.64341	158.881	DDR1;PHLDB1;GPR26;MYRF;SLC1A2;ATP2A2;ATP1A3;PTN;ELAVL3;UNC80;GJC3;GRM5;MAP2;GNA12;FAM120A;ENPP2;MBP;APOE;ENPP6;LDLR;PLEKHH1;EPHB1;GPM6B;ABCA2;ARHGEF10;DMTN;GSN;KCNJ10;UNC5B;CACNA2D1;TALDO1;SYP;SOX10;SIRT2;HIPK2;TTLL7;DISP2;FA2H;ZEB2;PACS2;CPD;TTC3;PLP1;CNTN2;STRN;LRRN1
Trisomy 21 Primary Fibroblasts GSE55504 up	GABAergic	286/496	5.90351e-16	1.92159e-13	0	0	2.08644	73.1627	SPON1;RNH1;RRP1;ITSN1;CBLB;LDLRAD4;PWP2;BACH1;HS6ST1;FGFRL1;ACTB;AQP1;NYNRIN;LGALS3;LURAP1L;ADGRA2;CREB3L1;DPYSL3;PLCE1;CYP1B1;SOX9;PKNOX1;SAMD11;CDON;TNS1;WSB1;SERPINF1;EML1;GANC;RUNX1;SFRP4;DOPEY2;TIAM1;TWSG1;CCDC80;PPP1R3C;TRIB3;ATF5;ZFPM2;EZR;PLPP3;MYL9;PLPP1;TSTA3;RWDD2B;SHMT2;TSHZ2;TGFA;PTTG1IP;APCDD1;PCDH18;ADAMTS10;PDGFD;RDH10;MICAL1;STC2;PENK;ASL;APOD;RIMKLB;ARSB;S100A10;PCK2;FZD1;VAT1;G…
KCl Embryonic cortex 50 mM 1 hr GSE61024 up	Non-neuronal	55/709	5.43773e-15	4.42496e-13	0	0	3.84407	126.26	CYFIP2;GABRB3;ROBO2;SNAP25;TENM2;TENM3;ATP8A1;CELF2;CELF4;ATP2A2;PTPRK;ACTB;ELAVL3;TRO;GRM5;CHL1;TUBB3;FTH1;DLGAP1;NRCAM;TMSB10;EPHA5;MEF2C;PEG3;SLC6A17;CACNA2D1;STRBP;ATP1B1;PGM2L1;TMEFF1;ZEB2;SMS;DCX;MAPT;XPR1;GRIA2;NECAB1;NRXN1;ATP1A3;PTN;GNAI1;ADD2;ARHGAP21;MAP2;SLC38A6;APOE;MYH10;KLHDC10;MYEF2;SYT1;PLK2;CADPS;GRIN2B;GRIN1;TTC3
Rosiglitazone Tumor-HT-29 24hrs GSE77039 up	GABAergic	284/496	2.56254e-15	6.67286e-13	0	0	2.05142	68.9232	PANK3;VARS;PWWP2B;SLC4A2;ZDHHC8;CAPN15;FGFRL1;LGALS4;RPS6KA4;LIPE;MYC;WDR90;PSMD3;PDK4;TRIM25;PIEZO1;RCC1;EPHB4;TBC1D10B;CPT1A;IFRD2;AP1B1;ACSL5;SCRIB;DNAAF5;ACTN4;MFSD12;UNC13D;THAP4;RNF128;KARS;PPA1;PSME3;SPATA13;CCDC86;TAGLN2;TTLL12;EZR;PLPP2;RETSAT;TGFA;IGSF9;DEDD2;KLK6;HELZ2;DHX34;RDH10;DPH2;HMOX1;SFN;ZBTB7B;S100A11;SLC19A1;NTSR1;FDFT1;PROM2;PRELID3B;NAA50;VASP;VAT1;TRAP1;JAG1;INTS1;PLK1;IFF…
MeCP2 Hypothalamus Knockout GSE66871 up	Non-neuronal	45/499	9.28274e-15	7.10949e-13	0	0	4.47043	144.442	SEMA5A;ROBO2;SNAP25;TENM2;ATP8A2;TENM3;CERK;TSHZ2;BHLHE41;ATP2A2;ATP1A3;PTPRK;UNC80;ARHGAP21;EFR3A;KLC2;TSPAN9;PLAGL1;FTH1;NRIP3;RREB1;CSMD1;MYH10;PAG1;DYNC1I1;CHGB;SCN1A;OPCML;MEF2C;PEG3;CACNA2D1;SLC2A13;SORCS1;NR1D1;SYNJ2;B3GALT5;ATP1B1;GRIN1;TTLL7;TANC1;SNPH;TTC3;CNTN2;IL6ST;PFKM
Anisomycin Fibroblasts (3T3 cells) 188.5 nM 1 hr GSE55776 up	GABAergic	283/497	7.44055e-15	1.6146e-12	0	0	2.02449	65.8603	ERRFI1;MAML1;SERPINE1;IFIT1;BACH1;SOGA1;IFIT3;IFIT2;RABGEF1;RASSF1;MYC;ZC3H12A;PDK4;CYP1B1;ADNP2;PXDC1;SOX9;SYNPO;GTSE1;JUNB;IER5;SOX4;TNS2;IER3;STARD4;WSB1;CSNK1E;CH25H;DDIT4;SIK1;TAGLN2;TRIB1;ATF3;PTGES;SDC4;DCUN1D3;TWIST2;BCL10;CBARP;HELZ2;NUAK2;HIVEP1;GSE1;FAM43A;ZBTB7B;FDFT1;PLK3;JAG1;GADD45B;TIPARP;DDIAS;SLC35E1;TREX1;IFFO2;MEX3D;ELL2;VASN;AIF1L;FOSL2;FOSL1;SQLE;LPAR6;FASN;TRIP6;ID1;REL;TNF…
T0901317 Tumor-HT-29 24hrs GSE77039 up	GABAergic	282/496	1.0759e-14	1.75103e-12	0	0	2.01707	64.8752	RNH1;VARS;PWWP2B;TONSL;HGH1;SLC4A2;ZDHHC8;CAPN15;FGFRL1;RPS6KA4;LIPE;RAVER1;ZMIZ2;MYC;WDR90;PSMD3;TRIM25;PIEZO1;RCC1;SLC12A7;TNS3;EPHB4;TBC1D10B;DDX11;IFRD2;AP1B1;CD3EAP;ACSL5;SCRIB;DNAAF5;ACTN4;MFSD12;UNC13D;HCFC1;KARS;PPA1;PSME3;GRWD1;SPATA13;CCDC86;TAGLN2;TTLL12;PRR12;TELO2;RETSAT;MEPCE;PIK3R2;IGSF9;DEDD2;KLK6;PCNX3;RIC8A;HELZ2;RHOT2;DHX34;DPH2;SLC19A1;PRELID3B;NAA50;VASP;TRAP1;ST14;INTS1;PLK1…
T0901317 Tumor-HT-29 48hrs GSE77039 up	GABAergic	283/498	1.04719e-14	1.75103e-12	0	0	2.0149	64.8598	ERRFI1;VARS;SLC4A2;CAPN15;FGFRL1;RPS6KA4;LIPE;BAIAP2L1;ZMIZ2;MYC;WDR90;LONP1;TRIM25;PIEZO1;CHAC1;JUNB;EPHB4;IER3;HPCAL1;AP1B1;ACSL5;SCRIB;CSNK1D;ACTN4;MFSD12;UNC13D;HCFC1;EWSR1;DDIT4;TXNIP;UHRF1BP1;TAGLN2;TRIB3;RBCK1;EZR;TRIB1;ATF3;SHMT2;MEPCE;PPL;DEDD2;KLK6;PCNX3;RHOT2;PDCD11;DHX34;RDH10;GSE1;SYMPK;SFN;TNRC18;ZBTB7B;ST3GAL1;NTSR1;RBM10;PRELID3B;PCK2;VASP;TRAP1;PHC2;JAG1;JUP;INTS1;SIAH2;SLC10A3;I…
Desipramine Brain - Nucleus accumbens naive x treated 15mg-kg 2x daily GSE71527 down	Non-neuronal	44/494	2.91287e-14	2.10698e-12	0	0	4.40046	137.149	CYFIP2;PCSK2;SNAP25;GPR26;CELF2;NRXN1;CELF4;TRANK1;SLC1A2;ATP2A2;ATP1A3;PTN;ACTB;RPH3A;TUBB3;FTH1;ENPP2;DLGAP1;SLC17A7;NRCAM;GPM6B;CHGB;OPCML;EPHA5;KCNH3;MEF2C;DMTN;SLC6A17;SYT1;LMO4;CACNA2D1;STRBP;SORBS2;SYP;ATP1B1;GRIN2B;PGM2L1;GRIN1;SNPH;PLP1;SERPINI1;MAPT;PFKM;R3HDM2
Bexarotene Cortex GSE77569 down	Non-neuronal	44/495	3.12956e-14	2.14457e-12	0	0	4.39047	136.523	CYFIP2;GABRB3;PCSK2;GRIA2;SNAP25;NECAB1;GPR26;ATP8A1;CELF2;NRXN1;CELF4;TRANK1;SLC1A2;ATP2A2;ATP1A3;SOBP;GNAI1;UNC80;EFR3A;GRM5;PTER;CHL1;MAP2;NRIP3;DLGAP1;SLC17A7;NRCAM;GPM6B;OPCML;MEF2C;SLC12A5;PEG3;SLC6A17;SYT1;CACNA2D1;ATP1B1;GRIN2B;PGM2L1;GRIN1;TTLL7;DISP2;SNPH;TTC3;SERPINI1
DICER1 Hippocampus Knockout GSE60261 up	Non-neuronal	44/498	3.87667e-14	2.52371e-12	0	0	4.36078	134.666	CYFIP2;PCSK2;GRIA2;NECAB1;TENM2;GPR26;TENM3;MAST3;CELF2;CELF3;TSHZ2;TRANK1;SLC1A2;ATP2A2;ATP1A3;ELAVL3;ADD2;UNC80;TRO;ARHGAP21;GRM5;DLGAP1;CSMD1;KLHDC10;ABCA2;SLC12A5;ARPP21;PEG3;SLC6A17;SYT1;BCL11A;CACNA2D1;ATP1B1;MAPK8IP1;DISP2;SLC4A7;ZEB2;TTC3;NF2;MAPT;MEGF8;HCN2;RNF165;R3HDM2
DAPT Cochlea 10 uM Post natal day 0 GSE83340 down	GABAergic	486/937	2.79463e-14	4.04291e-12	0	0	1.66028	51.815	TRIL;SERPINE1;SOX21;FGFRL1;MYLK;AKT2;RAVER2;CYP1B1;DIP2C;JUNB;NCKAP5;VPS39;ANKS1B;IER3;GBP5;SERPINF1;COL23A1;SOX13;SOX10;BCAM;DAAM2;RBP1;FREM2;ENPEP;IQGAP1;ADAMTS10;LDHB;GUCD1;RNF213;ST3GAL1;S100A11;EXPH5;FZD1;JAG1;GSTM1;AFAP1L1;COL24A1;JUP;FZD4;MTERF4;FN1;FZD9;ERLIN2;CP;AIF1L;VANGL1;COL1A2;TCN2;FAT1;NOX4;FXYD5;BTG2;CDKN1A;TGFB1I1;TDRP;STON2;PEAR1;PRSS23;VSIR;PHEX;SMPD3;TMEM47;LFNG;MRC2;TUBA1C;TU…
Desipramine Brain - Nucleus accumbens (Rgs9 KO) naive x treated 15mg-kg 2x daily GSE71527 up	Non-neuronal	43/495	1.37841e-13	8.54615e-12	0	0	4.2709	126.473	SEMA5A;SNAP25;CPNE7;NRXN1;SLC1A2;ATP2A2;ATP1A3;DBI;NDRG1;ACTB;GNAI1;RPH3A;TRO;EFR3A;CHL1;TUBB3;MAP2;FTH1;RESP18;NRIP3;DLGAP1;MBP;APOE;GPRASP2;EDIL3;SREBF1;WSB1;KCNJ10;PEG3;SLC6A17;SYT1;CADPS;SYP;ATP1B1;DISP2;AHI1;TTC3;PLP1;SERPINI1;MAPT;LY6H;ITM2B;XPR1
C9ORF72 Brain Transgenic (C9ORF72 BAC including 500 G4C2 repeats) GSE74973 down	Non-neuronal	43/497	1.58308e-13	8.58819e-12	0	0	4.25164	125.314	CYFIP2;PCSK2;SNAP25;GPR26;TMEM63B;MAST3;NRXN1;CELF3;CELF4;ATP2A2;PTPRK;ACTB;RPH3A;TUBB3;FTH1;ENPP2;DLGAP1;SLC17A7;NRCAM;APOE;GPM6B;CHGB;ABCA2;KCNH3;MEF2C;DMTN;SLC12A5;SYT1;LMO4;SYNJ2;SYP;GRIN2B;MAPK8IP1;GRIN1;TOM1L2;KCNMA1;TTC3;MAPT;MEGF8;PFKM;PTPN5;ITM2B;R3HDM2
HD (R6/1; transgenic for exon 1) Striatum Mutant GSE59571 down	Non-neuronal	43/497	1.58308e-13	8.58819e-12	0	0	4.25164	125.314	CYFIP2;PCSK2;GRIA2;SNAP25;NECAB1;GPR26;MYT1L;MAST3;CELF2;TRANK1;SLC1A2;ATP2A2;RPH3A;GRM5;PPP4R4;AKT2;ENPP2;SLC17A7;APOE;MYH10;GPM6B;CHGB;KCNH3;MEF2C;ARPP21;KCND2;BCL11B;SYT1;PLK2;IGFBP2;SORBS2;NETO2;GRIN2B;SORCS2;MPP6;PGM2L1;PER3;LRRC7;CDH11;PLP1;STRN;SGK3;PTPN5
Haloperidol Striatum GSE67750 down	Non-neuronal	43/497	1.58308e-13	8.58819e-12	0	0	4.25164	125.314	CYFIP2;GRIA2;SNAP25;NECAB1;GPR26;ATP8A1;MAST3;NRXN1;SLC1A2;ATP2A2;PTN;GNAI1;ADD2;RPH3A;UNC80;EFR3A;GRM5;MAP2;FTH1;DLGAP1;NRCAM;EDIL3;GPM6B;SCN1A;OPCML;MEF2C;DMTN;SLC12A5;ARPP21;SYT1;CACNA2D1;STRBP;CADPS;NETO2;SYNJ2;GRIN2B;PGM2L1;TTLL7;TTC3;PLP1;SERPINI1;PTPN5;R3HDM2
Gsa Cerebellum knockout GSE60415 down	Non-neuronal	52/703	2.09755e-13	1.0924e-11	0	0	3.62538	105.835	CYFIP2;SNAP25;ATP8A1;CERK;CELF4;ATP2A2;RPH3A;UNC80;CHL1;ENPP2;DLGAP1;CHGB;SCN1A;KCND2;PEG3;SLC6A17;SLC2A13;UNC5C;SYP;ATP1B1;PGM2L1;DISP2;KCNMA1;MAPT;KANK2;NRXN1;TRANK1;ATP1A3;TRHDE;GNAI1;KLC2;TSPAN9;MAP2;NRIP3;SLC17A7;MBP;LURAP1;GPM6B;DYNC1I1;ABCA2;SLC12A5;SYT1;CNTN6;KCNIP4;S100B;GRIN1;TTLL7;TTC3;PLP1;SERPINI1;PFKM;ITM2B
SAHA Hippocampus (CA1 subregion) 0.67g GSE63943 down	Non-neuronal	57/835	3.8507e-13	1.92831e-11	0	0	3.34308	95.5632	GABRB3;SEMA5A;DDR1;PHLDB1;MAST3;CPNE7;CELF3;HJURP;CELF4;SLC2A1;DBI;ACTB;RPH3A;TUBB3;FTH1;DLGAP1;KCNH3;SREBF1;KCND2;SLC6A17;PROX1;MAPK8IP1;DISP2;PACS2;SNPH;RELL2;LY6H;GRIA2;ZDHHC20;TRANK1;ATP1A3;NDRG1;ADD2;KLC2;SLC17A7;MBP;APOE;RREB1;ABCA2;DMTN;SLC12A5;WSCD1;B3GALT5;S100B;GRIN2B;GRIN1;ARHGAP23;AHI1;PLP1;LRRN1;ATP13A2;NF2;MEGF8;PFKM;PTPN5;ITM2B;R3HDM2
Dnmt3a Cortex knockout GSE58261 down	Non-neuronal	42/496	6.31826e-13	2.93799e-11	0	0	4.14302	116.378	CYFIP2;GABRB3;GRIA2;NECAB1;TENM2;GPR26;ATP8A1;MYT1L;CELF2;NRXN1;SLC1A2;ATP2A2;ATP1A3;ACTB;UNC80;TRO;GRM5;CHL1;MAP2;MBP;NRCAM;MYH10;GPM6B;CHGB;OPCML;EPHA5;ARPP21;PEG3;SLC6A17;SYT1;CADPS;ATP1B1;GRIN2B;PGM2L1;TTLL7;DISP2;AHI1;ZEB2;TTC3;PLP1;SERPINI1;MAPT
Nova2 Brain - Cortex Knockout GSE69711 down	Non-neuronal	42/496	6.31826e-13	2.93799e-11	0	0	4.14302	116.378	CYFIP2;GABRB3;ROBO2;TENM2;TENM3;ATP8A1;CELF2;NRXN1;TRANK1;SLC1A2;ATP2A2;PTPRK;PTN;ACTB;ELAVL3;ADD2;GRM5;CHL1;TUBB3;MAP2;SLC38A6;DLGAP1;NRCAM;MYH10;GPM6B;OPCML;EPHA5;MEF2C;ARPP21;BCL11B;STRBP;NETO2;SYP;GRIN2B;PGM2L1;ZEB2;LRRC7;TTC3;DCX;SIK2;MAPT;XPR1
Tunicamycin 129S1Sv-ImJ mice - primary Mouse Embryonic Fibroblasts GSE63756 down	GABAergic	278/497	2.36727e-13	3.08218e-11	0	0	1.94123	56.4352	FAM89B;SLC4A2;ZDHHC8;SOGA1;ACTB;RPS15;RPS6KA4;NDST1;ADGRA2;PSMD3;PIEZO1;HOMER3;TNS3;EPHB4;TNS1;UNC5B;P3H4;ACTN4;SND1;HCFC1;NISCH;WDR81;KCTD10;MYL9;PLBD2;NUMBL;TTYH3;TMEM63B;FLII;PIK3R2;CYB5R3;CHST11;CHST12;TSPAN9;PCBP4;NEU1;TNRC18;PIP5K1C;ST3GAL2;S100A11;VASP;VAT1;CTSA;PHC2;RPL41;JUP;INTS1;MCAM;SLC35E4;FN1;IFFO2;PARVB;VASN;SMARCA4;EHD2;EXT2;RPS28;COL1A2;SLC6A8;PTK7;RPS29;FASN;ID1;FAT1;OGDH;DDR1;F…
PQBP1 Cortical neurons Knockdown GSE44402 down	Non-neuronal	42/498	7.22136e-13	3.24214e-11	0	0	4.12441	115.304	GABRB3;NECAB1;MYT1L;CELF2;HJURP;SLC1A2;DBI;PTN;NDRG1;ZBTB41;ACTB;PQBP1;FSD1L;CHL1;TUBB3;MAP2;NRCAM;MAP4K5;GPM6B;KLHDC10;OPCML;MEF2C;MYEF2;CACNA2D1;PLK2;ARRDC3;NETO2;ERLIN2;ACTN4;GRIN2B;PGM2L1;ZEB2;PSAT1;CPD;TTC3;DCX;CNTN2;SERPINI1;NF2;MAPT;TRIM33;XPR1
MeCP2 Hypothalamus Transgenic GSE66871 down	Non-neuronal	42/499	7.71807e-13	3.34964e-11	0	0	4.11517	114.772	CYFIP2;SEMA5A;ROBO2;SNAP25;TENM2;TENM3;TSHZ2;BHLHE41;ATP2A2;ADIPOR2;EFR3A;PLAGL1;FTH1;ENPP2;NRIP3;MBP;RREB1;GPRASP2;MYH10;DYNC1I1;CHGB;SCN1A;MEF2C;CACNA2D1;SLC2A13;SORBS2;SYNJ2;B3GALT5;ATP1B1;GRIN2B;GRIN1;TTLL7;DISP2;TANC1;AHI1;SNPH;TTC3;NAPEPLD;CNTN2;IL6ST;PFKM;ITM2B
PQBP1 Cortical neurons Knockdown GSE44402 up	Non-neuronal	41/496	2.62841e-12	1.10393e-10	0	0	4.02582	107.347	CYFIP2;ROBO2;GRIA2;SNAP25;GPR26;NRXN1;CELF3;CELF4;TRANK1;ATP2A2;ATP1A3;ELAVL3;ADD2;RPH3A;KLC2;FTH1;LDLR;TMSB10;MYH10;CHGB;ABCA2;WSB1;DMTN;SLC12A5;ARPP21;PEG3;SLC6A17;SYT1;HSBP1;IGFBP2;SYP;ATP1B1;MAPK8IP1;TMEFF1;PACS2;SNPH;ATP13A2;RELL2;LY6H;HCN2;RNF165
Nurr1 Substantia nigra dopaminergic neurons conditional Knockout GSE42912 up	Non-neuronal	41/497	2.804e-12	1.1063e-10	0	0	4.01678	106.846	CYFIP2;ROBO2;GRIA2;TENM2;MYT1L;ZDHHC20;CELF2;CPNE7;NRXN1;HJURP;SLC1A2;ATP2A2;ATP1A3;UNC80;UGCG;GRM5;CHL1;FAM120A;GPRASP2;CSMD1;MYH10;SCN1A;EPHA5;WSB1;SLC12A5;MYEF2;PEG3;LMO4;STRBP;CADPS;SORBS2;ATP1B1;PGM2L1;DISP2;EML5;TMEFF1;HOOK1;TTC3;CDH11;SMS;PFKM
Zeb2 Sciatic nerves conditional Knockout GSE74381 down	Non-neuronal	41/497	2.804e-12	1.1063e-10	0	0	4.01678	106.846	SEMA5A;MTMR2;PLEKHF1;GAL3ST1;CERK;TMEM63B;TNFAIP6;CELF2;FMN2;DUSP15;NDRG1;GNAI1;GJC3;CARNS1;SEC14L5;MBP;LDLR;LURAP1;EPHA5;ABCA2;ARHGEF10;ST6GAL1;STARD5;ARRDC3;MBOAT1;TALDO1;MITF;SOX10;MPP6;SIRT2;MAPK8IP1;MYO1D;FA2H;PLA2G16;ZEB2;PACS2;HECW2;NAPEPLD;PLP1;TRIM13;RAI14
PS2APP Astrocyte Transgenic 7 months GSE75431 up	Non-neuronal	41/498	2.99077e-12	1.14529e-10	0	0	4.00778	106.349	GRIA2;SNAP25;PHLDB1;TMEM63A;MYRF;TMEM63B;USP54;CELF3;CELF4;TRANK1;ATP1A3;FMN2;ACTB;PIK3C2B;UNC80;GJC3;FTH1;ENPP2;SLC38A6;MBP;APOE;RREB1;ABCA2;ARHGEF10;PHC1;ARPP21;SORBS2;ACTN4;GRIN2B;SORCS2;SIRT2;HIPK2;GRIN1;ARHGAP23;ZEB2;PACS2;LRRC7;CCDC88C;PLP1;CNTN2;R3HDM2
Parathyroid hormone Osteocyte 50 nM GSE61351 down	GABAergic	275/498	2.31929e-12	2.74519e-10	0	0	1.88447	50.4844	XYLT1;ANTXR2;MYLK;PREX1;GPR176;BAIAP2L2;CREB3L3;RASSF4;CREB3L1;TNS1;ENTPD3;DAPK2;CLEC11A;MTUS1;CD2AP;CPED1;SFRP2;CCDC80;PPP1R3C;PPP1R3B;CD109;COL8A2;PRR15;TXNIP;COL8A1;HRASLS;EZR;CFH;COL13A1;PDGFA;PCDH18;ADAMTS15;INPP5A;PGBD5;PDGFD;ADAMTS18;STC2;ADAMTS17;CMYA5;PENK;GSG1L;B4GALNT3;SNX7;ST3GAL1;RHBDL2;RAB11FIP4;ZBTB7C;WNT10B;ST14;ACE;COL24A1;CADM1;DMPK;FZD5;FAM78B;HOMER2;FZD4;PCDH20;FZD8;AMMECR1;EL…
Lin28 Neural stem cells Overexpression GSE77851 down	Non-neuronal	40/494	9.37707e-12	3.48827e-10	0	0	3.92729	99.7248	GABRB3;DDR1;TENM3;TMEM63B;GOLIM4;CELF4;SLC1A2;ATP2A2;DBI;PTN;ACTB;ADD2;GRM5;CHL1;TUBB3;FTH1;FAM120A;MBP;NRCAM;APOE;FGFBP3;TMSB10;GPM6B;SREBF1;KCNJ10;CACNA2D1;IGFBP2;TALDO1;SORCS1;SORCS2;SIRT2;DISP2;AHI1;SLC6A9;PTPRA;PLP1;DCX;MAPT;IL6ST;PFKM
Desipramine Brain - Nucleus accumbens (Rgs9 KO) saline x treated 15mg-kg 2x daily GSE71527 down	Non-neuronal	40/496	1.06302e-11	3.84459e-10	0	0	3.90966	98.7866	CYFIP2;GRIA2;SNAP25;GPR26;CERK;TMEM63B;CELF2;CELF3;TRANK1;ATP1A3;UNC80;KLC2;NRIP3;DLGAP1;SLC17A7;RREB1;ST3GAL1;MYH10;SCN1A;EPHA5;KCNH3;MEF2C;CACNA2D1;CADPS;SORBS2;SYP;VWA5B2;ATP1B1;S100B;GRIN2B;GRIN1;TTLL7;EML5;SNPH;HOOK1;STRN;SERPINI1;RELL2;PFKM;HCN2
Desipramine Brain - Nucleus accumbens saline x treated 15mg-kg 2x daily GSE71527 up	Non-neuronal	40/497	1.13152e-11	3.98173e-10	0	0	3.9009	98.3216	CYFIP2;SNAP25;MAST3;NRXN1;CELF3;CELF4;TRANK1;SLC1A2;ATP2A2;ATP1A3;ACTB;RPH3A;TUBB3;MAP2;FTH1;DLGAP1;SLC17A7;NRCAM;APOE;MYH10;GPM6B;CHGB;ABCA2;KCNH3;DMTN;SLC12A5;ARPP21;SLC6A17;SYT1;NR1D1;SYP;GRIN2B;MAPK8IP1;GRIN1;SNPH;MAPT;MEGF8;PFKM;PTPN5;R3HDM2
Asthma Airway smooth muscle GSE58434 down	GABAergic	274/498	4.39028e-12	4.08296e-10	0	0	1.86883	48.873	ERRFI1;IFITM2;SPARC;CERK;TMEM200A;ACTB;LGALS3;EFR3A;ADGRA2;SYNPO;JUNB;IER3;PRKCI;ENTPD1;UNC5B;IL1R1;SERPINF1;ACTN4;EML1;CYP27A1;TWSG1;ADCY9;CCDC80;PPP1R3C;FNDC1;DAAM2;DDIT4;TXNIP;RIN3;TRIB3;ATF5;NUMBL;SDC4;SHMT2;EPAS1;PCDH18;ADAMTS15;TSPAN9;PDGFD;HMOX1;STXBP5;TNRC18;SNX9;ST3GAL1;ABCA1;FZD7;FN1;ELL2;FOSL2;COL1A2;SLC6A9;QARS;PTK7;ID2;SSPN;SNAI2;ITGBL1;DCHS1;MRVI1;FERMT2;TRAM1;NRP2;HIP1;ELN;PCSK7;LI…
Mycobacterium smegmatis Macrophage 18hr GSE67427 up	GABAergic	274/498	4.39028e-12	4.08296e-10	0	0	1.86883	48.873	IFITM3;PID1;SPI1;UXS1;SERPINE1;RTCB;IFI35;IFIT1;IFIT3;IFIT2;ICAM1;IL4I1;NDST1;PNP;DPYSL3;ZC3H12A;DHX58;RPS6KA1;CYP1B1;TRIM25;FBXO6;LGALS9;JUNB;TRIM21;B2M;TNS3;CDK5RAP2;IER3;SP110;ACSL1;SLC11A1;TALDO1;MFSD12;UNC13D;EML4;CYP27A1;IFI27;CDC37;NINJ1;PSME2;TXNIP;LAP3;ATF5;IGSF6;SDC2;STXBP2;MYL12A;HELZ2;CYP27B1;CYB5R3;RNF213;CHST11;RRAS;CD14;ST3GAL1;ST3GAL2;S100A11;N4BP1;PCK2;LYN;VASP;PLK3;TNFSF13;PILRA…
STC1 Embryonic fibroblasts Knockout GSE47395 down	GABAergic	274/498	4.39028e-12	4.08296e-10	0	0	1.86883	48.873	SPI1;SPARC;CERK;WIPF1;SERPINE1;ITSN1;SMC4;LIPA;ACTB;MYLK;AQP1;PREX1;LGALS3;RASSF2;RASSF4;TNS1;TMPO;ENTPD1;FNBP1;SERPINF1;MFSD12;CCDC80;CD109;TAGLN2;ATF5;MYL9;PLPP1;CFH;SHMT2;IQGAP1;CFP;HACD4;CYB5R1;RACGAP1;INPP5D;NCKAP1L;RSU1;APOE;CD14;SNX5;PCK2;LYN;CADM1;MCAM;IGF1;GPR137B;EHD2;SQLE;FAM111A;TPX2;ANLN;SMTN;COL1A2;EHD4;ID2;FXYD5;ANP32B;ALDH18A1;FERMT3;TOP2A;DAZAP2;NRP1;CLIC4;ARPC1B;NCAPG2;KIF11;PRS…
H2A.Z Hippocampus (CA1 subregion) viral Knockdown GSE58797 down	Non-neuronal	39/495	3.93254e-11	1.31286e-09	0	0	3.80303	91.1174	CYFIP2;PCSK2;SNAP25;MYT1L;TSHZ2;ATP2A2;ATP1A3;NDRG1;GJC3;EFR3A;KLC2;TUBB3;FTH1;ENPP2;NRIP3;MBP;MYH10;CHGB;SCN1A;EPHA5;ABCA2;SLC12A5;KCNJ10;PEG3;SYT1;PLK2;CADPS;ARAP2;NETO2;SYNJ2;GRIN2B;ARHGAP23;TTLL7;DISP2;CCDC88C;PLP1;CNTN2;SERPINI1;HCN2
Olig2 Brain tumor conditional Knockout GSE71493 up	Non-neuronal	39/495	3.93254e-11	1.31286e-09	0	0	3.80303	91.1174	GRIA2;SNAP25;ATP8A1;TNFAIP6;NRXN1;SLC1A2;DBI;PTN;ARHGAP21;GRM5;SALL1;CHL1;MAP2;CDH20;FAM120A;SLC38A6;SLC17A7;NRCAM;RPL15;APOE;GPM6B;MEF2C;WSB1;KCNJ10;WSCD1;SYT1;ARAP2;SORCS1;NETO2;ACTN4;GRIN2B;SORCS2;MAPK8IP1;PACS2;PSAT1;TTC3;LRRN1;PFKM;ITM2B
Huntington's (Grade 3) BA4 (Motor Cortex) Grade 3 GSE79666 down	Non-neuronal	39/496	4.17742e-11	1.35975e-09	0	0	3.79451	90.684	CYFIP2;PCSK2;SNAP25;BEX3;ATP2A2;ATP1A3;RPH3A;PTPA;KLC2;CHL1;TUBB3;MAP2;FTH1;CARNS1;DLGAP1;SLC17A7;NRCAM;TMSB10;MYH10;DYNC1I1;CHGB;SCN1A;OPCML;MEF2C;USP5;SLC6A17;SYT1;LMO4;CADPS;SYP;ATP1B1;S100B;GRIN1;CDC37;TTC3;ATP13A2;SERPINI1;PFKM;HCN2
JAK3i (CP-690550) iPSC-WA 2uM-24hrs GSE57896 up	GABAergic	271/496	1.59297e-11	1.3827e-09	0	0	1.83928	45.7298	OXTR;AHCYL1;SPARC;PANK1;SERPINE1;TMEM97;SLC4A2;CLDN1;SLC4A4;EPS8;LIPE;LGALS3;NSDHL;CREB3L1;PEG10;FAM53B;ACAD11;STARD7;SOX13;CMBL;PISD;RBP4;DDIT4;NINJ1;COL8A2;COL8A1;SMIM3;MACF1;RETSAT;MAOB;MAOA;SDC2;LPAR1;AGAP3;ADAMTS12;APCDD1;ADAMTS15;SGPL1;RRAS;S100A16;TSPAN6;STC2;LDHD;GSE1;FAM43A;ZBED3;AFAP1L1;JAG1;SLC16A12;CIDEA;RASSF8;PYCR1;KLHDC8B;GNG12;SQLE;FASN;ZFAT;ACER3;PPP1R1B;FAT1;ITGBL1;SPATS2L;FERMT…
Chd7 Spinal Cord Conditional Knockout GSE72726 up	Non-neuronal	39/497	4.43679e-11	1.40895e-09	0	0	3.78603	90.2532	GABRB3;NRXN1;TSHZ2;HJURP;CELF4;TRANK1;ATP2A2;ATP1A3;DBI;TRO;ARHGAP21;GRM5;TUBB3;MAP2;SLC17A6;NRCAM;APOE;GPRASP2;TMSB10;SLC12A5;KCND2;SYT1;HSBP1;IGFBP2;CADPS;SYP;VWA5B2;ATP1B1;PGM2L1;MAPK8IP1;GRIN1;DISP2;AHI1;SLC6A9;TTC3;ATP13A2;MAPT;LY6H;PTPN5
Tunicamycin AJ mice - primary Mouse Embryonic Fibroblasts GSE63756 down	GABAergic	271/497	2.1279e-11	1.73158e-09	0	0	1.83099	44.9934	MAPKBP1;SPARC;EHMT2;ZDHHC8;SOGA1;ACTB;RPS15;RPS6KA4;NDST1;ADGRA2;PSMD3;PIEZO1;HOMER3;PTGFRN;TNS3;TNS1;UNC5B;P3H4;ACTN4;SND1;HCFC1;NISCH;WDR81;KCTD10;CDC37;PRR12;MYL9;NUMBL;TTYH3;FLII;PDGFA;AGAP3;OAZ1;CYB5R3;CHST11;CHST12;TSPAN9;PCBP4;NEU1;TNRC18;PIP5K1C;ST3GAL2;VAT1;RPL41;ICMT;DMPK;JUP;MCAM;FZD7;SLC35E4;FN1;IFFO2;PARVB;MEX3D;VASN;NR2F6;EHD2;SQLE;RPS28;COL1A2;SLC6A8;PTK7;RPS29;KLHDC8A;FASN;ID1;OGD…
CI-994 Hippocampus 30mg-kg GSE53794 down	Non-neuronal	38/497	1.68947e-10	5.11556e-09	0	0	3.67216	82.6288	CYFIP2;GABRB3;SEMA5A;PCSK2;ATP8A1;MAST3;NRXN1;SLC1A2;ATP2A2;ATP1A3;PTN;ACTB;ADD2;RPH3A;GRM5;PTER;FTH1;SLC38A6;DLGAP1;MBP;APOE;GPM6B;CHGB;MEF2C;SLC12A5;KCND2;BCL11B;WSCD1;SYT1;SLC2A13;RFX3;PROX1;GRIN2B;GRIN1;DISP2;TANC1;PLP1;LRRN1
Desipramine Brain - Nucleus accumbens (Rgs9 KO) naive x treated 15mg-kg 2x daily GSE71527 down	Non-neuronal	38/497	1.68947e-10	5.11556e-09	0	0	3.67216	82.6288	CYFIP2;GABRB3;PCSK2;GRIA2;NECAB1;ATP8A1;MYT1L;MAST3;CELF2;CELF3;TRANK1;TGFA;PTN;ADD2;GRM5;AKT2;FAM120A;ENPP2;MYH10;KCNH3;MEF2C;DMTN;SLC12A5;ARPP21;KCND2;BCL11B;CACNA2D1;PLK2;SLC2A13;SORBS2;GRIN2B;MAPK8IP1;GRIN1;TTLL7;LRRC7;SNPH;STRN;PTPN5
HDAC3 Hippocampus Knockout GSE72196 down	Non-neuronal	38/498	1.79012e-10	5.1794e-09	0	0	3.66398	82.2329	ROBO2;PCSK2;GRIA2;MAST3;SLC1A2;SLC2A1;ATP2A2;PTN;TRHDE;ACTB;RPH3A;TRO;NRIP1;SLC17A6;MBP;APOE;CHGB;UNC13B;EPHA5;ABCA2;KCNH3;KCND2;ARAP2;RFX3;NETO2;SYNJ2;B3GALT5;ARHGAP23;AHI1;ZEB2;SCCPDH;PACS2;PSAT1;PLP1;SMS;STRN;LRRN1;NF2
MeCP2 Hypothalamus Transgenic GSE66871 up	Non-neuronal	38/498	1.79012e-10	5.1794e-09	0	0	3.66398	82.2329	DDR1;GRIA2;PHLDB1;ATP8A1;TMEM63B;CELF3;TRANK1;SLC1A2;HTR2C;ATP1A3;PTN;ACTB;ELAVL3;UNC80;TRO;CHL1;TUBB3;MAP2;RESP18;SLC38A6;APOE;GPM6B;ABCA2;DMTN;SLC12A5;KCNJ10;USP5;SLC6A17;SYP;VWA5B2;PGM2L1;MAPK8IP1;SLC6A9;PLP1;MAPT;LY6H;MEGF8;PTPN5
LNA 30bcd Human Intestinal Epithelial Cells 100nM-72h GSE79923 down	GABAergic	268/495	7.43035e-11	5.69077e-09	0	0	1.80189	42.0252	CYFIP1;OXTR;SPARC;SLC4A4;HS6ST1;FGFRL1;ACTB;MYLK;NDST1;LGALS3;GJA1;CREB3L1;DPYSL3;PRKACA;SLC12A7;TNS3;SOX4;ARRDC4;ARMC9;P3H2;ACTN4;SND1;CPED1;TWSG1;CCDC80;DAAM2;MYL9;TTYH3;CFH;EPAS1;LPAR1;IQGAP1;ADAMTS12;PCDH18;MYL12A;RRAS;PCBP4;RSU1;S100A11;S100A10;CADM1;DMPK;JUP;MCAM;FZD7;PARVA;ELL2;EXT1;BST2;EHD2;COL1A2;QARS;GIPC1;CYP2S1;FAT1;MRVI1;CALM1;CALM2;FERMT2;PIGS;COL18A1;CLIC4;HIP1;SLC44A2;ARPC1B;ARHG…
Chronic Obstructive Pulmonary Disease Human Airway Basal Cell GSE47718 up	GABAergic	268/497	1.29429e-10	9.36201e-09	0	0	1.78585	40.66	RNH1;SERPINE1;SLC4A2;ANTXR2;CAPN15;ACTB;RPS15;RPS6KA4;NDST1;FTH1;LONP1;TRIM25;PIEZO1;HOMER3;PTGFRN;CCNL2;EPHB2;SYNPO;JUNB;EPHB4;IER3;UNC5B;SCRIB;CSNK1D;ACTN4;HCFC1;MFSD10;BCAM;SPINT1;EWSR1;CDC37;DDIT4;TXNIP;TAGLN2;TRIB3;RBCK1;MACF1;TTYH3;EPAS1;FLII;AGAP3;OAZ1;PCNX3;RHOT2;S100A16;TNRC18;JAG2;VASP;ST14;JAG1;JUP;INTS1;FN1;EHD2;SMTN;FASN;GIPC1;FAT1;PLCH2;DDR1;DAZAP1;ARPC1B;PPP1R18;SMG5;AKAP12;TUBA1C;…
SAHA Hippocampus (CA1 subregion) 0.67g GSE63943 up	Non-neuronal	49/790	5.4383e-10	1.53928e-08	0	0	2.96561	63.2635	CYFIP2;SNAP25;PHLDB1;GPR26;TENM3;ATP8A1;CELF2;CELF4;ATP2A2;EFR3A;CHL1;ENPP2;TMSB10;EDIL3;CHGB;MEF2C;PEG3;STRBP;SYP;ATP1B1;PGM2L1;TOM1L2;KCNMA1;SMS;LY6H;GRIA2;NECAB1;SLC1A2;ADIPOR2;GNAI1;MAP2;GNA12;SLC38A6;NRIP3;MBP;RPL15;MYH10;GPM6B;OPCML;ARPP21;SYT1;CADPS;PLXDC2;GRIN2B;TTLL7;TTC3;SERPINI1;MEGF8;ITM2B
SMCX Adult Pre-Frontal Cortex Knockout GSE74630 down	Non-neuronal	37/496	5.90475e-10	1.63574e-08	0	0	3.56723	75.8039	GRIA2;SNAP25;ATP8A1;MYT1L;CELF2;SLC1A2;ATP2A2;PTN;UNC80;GRM5;KLC2;MAP2;ENPP2;SLC38A6;MBP;MYH10;GPM6B;SCN1A;OPCML;MEF2C;ARPP21;PEG3;BCL11B;SYT1;CACNA2D1;STRBP;CADPS;ARAP2;NETO2;ATP1B1;GRIN2B;PGM2L1;TTLL7;ZEB2;TTC3;PLP1;STRN
C9orf72 Spinal cord Knockdown GSE77681 up	Non-neuronal	37/498	6.60126e-10	1.71897e-08	0	0	3.55138	75.0711	CYFIP2;SNAP25;PHLDB1;PLEKHF1;CERK;SLC2A1;SLC41A1;ATP2A2;ATP1A3;ADIPOR2;RPH3A;FAM102A;KLC2;TUBB3;TSPAN9;ASNA1;GNA12;SLC38A6;TBC1D14;MBP;APOE;PLEKHH1;SEC11C;SLC12A5;KCNJ10;B3GALT5;SYP;ATP1B1;SOX10;SIRT2;SLC6A9;CDC37;POLR3E;PLP1;CNTN2;RELL2;FGFR2
CI-994 Hippocampus 30mg-kg GSE53794 up	Non-neuronal	37/498	6.60126e-10	1.71897e-08	0	0	3.55138	75.0711	SNAP25;GPR26;ZDHHC20;CPNE7;CELF3;TRANK1;HTR2C;GNAI1;ELAVL3;HAPLN2;UNC80;ARHGAP21;EFR3A;KLC2;TUBB3;MAP2;ENPP2;NRIP3;RREB1;GPRASP2;ABCA2;PEG3;SLC6A17;IGFBP2;MRPL48;SYNJ2;SYP;S100B;AP3B2;PGM2L1;MAPK8IP1;TTLL7;ANLN;ZEB2;SMS;ATP13A2;PTPN5
Nfib Primary lung tumor-derived cells Overexpression GSE82005 down	Non-neuronal	37/498	6.60126e-10	1.71897e-08	0	0	3.55138	75.0711	ROBO2;PCSK2;GRIA2;SNAP25;ATP8A2;ATP8A1;CERK;MYT1L;TSHZ2;ATP1A3;PTN;LITAF;ELAVL3;RASSF2;TUBB3;MAP2;PLAGL1;RESP18;LDLR;TMSB10;PDE8A;SEC11C;SREBF1;PEG3;SYT1;SORBS2;NETO2;SYNJ2;PROX1;MPP6;PGM2L1;EML5;SLC6A9;HOOK1;TTC3;DCX;FGFR2
Imatinib BM1K-BM9 5uM GSE60065 down	GABAergic	266/497	4.14092e-10	2.83762e-08	0	0	1.75642	37.9474	RNH1;SPI1;LST1;LIPA;ICAM1;PREX1;LGALS3;RASSF4;FTH1;PDK4;CYP1B1;PIEZO1;SLC12A7;B2M;CDK5RAP3;ARSA;SERPINF1;SLC11A1;SYTL1;AP1B1;ACTN4;UNC13D;MFSD10;NISCH;GPR160;PADI2;TRIM14;RIN3;CD101;TTYH3;IGSF6;PDE1B;STXBP2;IQGAP1;OAZ1;MYL12A;TRPM2;SGPL1;SYNGR2;MICAL1;HMOX1;NCKAP1L;APOE;CD14;ZBTB7B;S100A11;S100A10;LYN;VASP;CTSA;CHKB;CCDC88B;LACC1;LPAR6;GRB2;CORO7;RGL1;ITM2B;ARHGAP9;DAZAP2;NRP1;BTG2;FKBP15;ARPC1B;…
JUN PC3 knockdown GSE53470 down	GABAergic	265/497	7.31722e-10	4.76351e-08	0	0	1.7419	36.642	ERRFI1;RNH1;VARS;EHMT2;TMEM200C;TONSL;HGH1;SLC4A2;ACTB;RPS15;GPR176;RAVER1;PPP2R1A;MYC;FTH1;LONP1;CHAC1;SOX9;EPHB4;IER3;IFRD2;HPCAL1;DNTTIP1;SCRIB;DNAAF5;SOX12;ACTN4;CDC37;ULK1;TRIB3;RBCK1;OBSL1;TTYH3;CDCA4;SHMT2;FLII;PIK3R2;OAZ1;DHX30;CYB5R3;S100A16;STC2;TSPAN4;TNRC18;PLCG1;PIP5K1C;ST3GAL1;NTSR1;VAT1;TRAP1;PHC2;INTS1;FN1;FZD8;SMARCA4;FOSL1;RPS28;SMTN;SLC6A8;EIF6;FASN;GIPC1;RNPS1;BAP1;PYGB;C2CD2;…
Autism iPSCs-derived Neural Cultures Differentiation day 31 GSE61476 up	Non-neuronal	36/495	2.01017e-09	5.03317e-08	0	0	3.46278	69.3424	CYFIP2;ROBO2;GRIA2;PHLDB1;ATP8A2;CELF2;NRXN1;CELF3;CELF4;SLC1A2;ATP1A3;ELAVL3;ADD2;TUBB3;MAP2;HECTD4;NRCAM;TSPOAP1;PAG1;WSB1;BCL11B;SYT1;BCL11A;IGFBP2;SYP;GRIN2B;PGM2L1;HIPK2;PACS2;TTC3;CDH11;DCX;TXNIP;MAPT;MEGF8;XPR1
Ezh2 Embryonic cerebellum Knockout GSE80222 down	Non-neuronal	36/495	2.01017e-09	5.03317e-08	0	0	3.46278	69.3424	GRIA2;TENM2;GPR26;CELF2;HJURP;SLC1A2;ATP1A3;ACTB;ELAVL3;UGCG;ARHGAP21;RASSF2;CHL1;MAP2;SLC38A6;TBC1D14;TMSB10;EDIL3;MYH10;GPM6B;EPHA5;WSB1;SYT1;BCL11A;UNC5C;NETO2;PLXDC2;ATP1B1;AHI1;ZEB2;TTC3;SMS;SERPINI1;NF2;MAPT;XPR1
Parkinson's Neurons (Mutant GBA) 33 Day Differentiation GSE62642 down	Non-neuronal	36/496	2.12128e-09	5.11465e-08	0	0	3.45507	69.0021	GRIA2;CELF2;NRXN1;CELF3;CELF4;SLC1A2;ATP1A3;PHF21B;ELAVL3;TRO;ARHGAP21;TUBB3;MAP2;NRCAM;RPL15;TMSB10;GPM6B;CHGB;HMGN1;WSB1;PHC1;MYEF2;SYT1;LMO4;CACNA2D1;PLK2;IGFBP2;ARRDC3;ST18;PACS2;TTC3;DCX;TXNIP;CNTN2;MAPT;RNF165
nSR100/Srrm4 Hippocampus Knockout GSE65818 down	Non-neuronal	36/496	2.12128e-09	5.11465e-08	0	0	3.45507	69.0021	CYFIP2;GABRB3;SNAP25;TENM2;NRXN1;HJURP;CELF4;SLC1A2;ATP2A2;ATP1A3;ACTB;GNAI1;ELAVL3;GRM5;TUBB3;FTH1;GNA12;DLGAP1;NRCAM;KLHDC10;OPCML;PHC1;SYT1;CADPS;SYP;ATP1B1;GRIN2B;DISP2;PACS2;CDH11;DCX;CNTN2;NF2;MAPT;PTPN5;XPR1
Dnmt1 Cortex knockout GSE58261 up	Non-neuronal	36/498	2.36114e-09	5.58947e-08	0	0	3.43975	68.3277	GABRB3;PCSK2;GRIA2;SNAP25;CELF2;CELF3;TSHZ2;TRANK1;SLC2A1;ADD2;RPH3A;ARHGAP21;TUBB3;FTH1;SLC38A6;LRRC8D;NRIP3;DLGAP1;SLC17A7;DYNC1I1;MEF2C;SLC6A17;SYT1;BCL11A;LMO4;PLK2;ATP1B1;GRIN2B;PGM2L1;GRIN1;TOM1L2;AHI1;SNPH;TXNIP;PFKM;ITM2B
Nurr1 Ventral tagmental area dopaminergic neurons conditional Knockout GSE42912 up	Non-neuronal	36/499	2.49048e-09	5.79036e-08	0	0	3.43215	67.9935	ROBO2;PCSK2;GRIA2;MYT1L;ZDHHC20;CELF2;CPNE7;NRXN1;SLC1A2;ATP2A2;ATP1A3;UNC80;CHL1;MAP2;SLC17A6;SLC38A6;NUP88;NRCAM;GPRASP2;CSMD1;SCN1A;OPCML;WSB1;PEG3;CACNA2D1;STRBP;ARAP2;SORBS2;ATP1B1;PGM2L1;TTLL7;DISP2;HOOK1;TTC3;MAPT;PTPN5
Li-Fraumeni Syndrome Mesenchymal Stem Cells GSE58123 down	GABAergic	265/498	9.49905e-10	5.88941e-08	0	0	1.73428	36.0291	IFITM3;IFITM2;ITSN1;XYLT1;LDLRAD4;HS6ST1;FGFRL1;EPS8;PEG10;FTH1;KDR;TNS2;SAMD11;ARRDC4;WSB1;UNC5B;IL1R1;SERPINF1;P3H1;P3H3;RUNX1;CARHSP1;CCDC80;CRISPLD2;TXNIP;COL8A1;KDELR2;PRKD1;PLPP3;PDXDC1;CRABP2;CFH;SAR1A;ZBTB1;MGST1;LPAR1;PIK3R1;PCDH18;DPH1;PDGFD;TSPAN4;GSE1;STXBP5;TNRC18;FZD1;CTSA;ELL2;VASN;FOSL2;EXT2;RPS28;COL1A2;ID2;ID1;ID3;ALDH18A1;CDKN1C;TOP2A;SRPX;NRP1;FKBP10;CDKN1A;RARG;TRAM1;NRP2;TEN…
JUND PC3 knockdown GSE53470 down	GABAergic	263/496	1.72862e-09	1.02303e-07	0	0	1.72075	34.7177	IFITM3;ERRFI1;RNH1;TMEM200C;HGH1;ANTXR2;SOGA1;RPS6KA3;RAVER1;CREB3L1;RPS6KA1;LONP1;CHAC1;SOX9;CCDC92;JUNB;CPT1A;STARD7;HPCAL1;SOX13;DNTTIP1;ACTN4;BCAM;TXNIP;CCDC86;ULK1;TRIB3;RBCK1;PLBD2;TBC1D9B;SHMT2;MST1R;PTTG1IP;MRPL10;HELZ2;CYB5R3;RRAS;S100A16;STC2;TSPAN4;SFN;TNRC18;PIP5K1C;ST3GAL1;NTSR1;PCK2;CTSA;PHC2;JUP;FZD4;SLC35E1;EIF2AK1;SLC10A3;FN1;FZD8;PYCR1;FOSL1;SMTN;EHD4;HNRNPF;GIPC1;ID1;OGDH;SPATS…
CrX Retina Knockout GSE61389 down	GABAergic	263/497	2.22997e-09	1.20976e-07	0	0	1.71325	34.1301	USP6NL;FAAH;AHCYL1;GLDC;FRMPD1;ZDHHC6;SLC4A5;MYLK;AQP1;RABGEF1;FTH1;DPF3;KIF21B;IER3;UNC13B;CPT1A;PAQR4;STARD7;DHDH;MYO7A;WDR78;ZC2HC1C;KATNAL2;MAP1B;PADI2;TCEANC2;COL8A1;MGARP;TRIB1;PLPP2;PRR14;ZSCAN29;LLGL2;FAM149A;OSGEP;IGSF9;WDR66;SEC14L2;EPB41L5;GUCD1;RHOT2;RDH12;MIER2;ASL;PROM1;ST3GAL1;LYAR;NXNL2;CDR2;RTBDN;WWTR1;JAG1;ICMT;WDR59;PMM1;GRTP1;TNFSF12;ABCA4;TNFSF13;MTHFR;MEMO1;KLHDC8B;FAM160A1;…
Tunicamycin C57BL-6J mice - primary Mouse Embryonic Fibroblasts GSE63756 down	GABAergic	263/497	2.22997e-09	1.20976e-07	0	0	1.71325	34.1301	MAPKBP1;IFITM2;FAM89B;EHMT2;TESK1;ZDHHC8;SOGA1;ACTB;AQP1;NYNRIN;RPS15;RPS6KA4;NDST1;ADGRA2;PSMD3;PIEZO1;PTGFRN;SYNPO;TNS3;TNS1;UNC5B;P3H4;ACTN4;P3H3;HCFC1;NISCH;WDR81;KCTD10;PAPPA;PRR12;MYL9;LLGL1;MACF1;NUMBL;TTYH3;TMEM63B;FLII;PIK3R2;IQGAP1;AGAP3;ADAMTS12;CHST12;PCBP4;NEU1;TSPAN4;TNRC18;PIP5K1C;ST3GAL1;ST3GAL2;S100A11;VAT1;RPL41;ICMT;JUP;INTS1;MCAM;FZD7;SLC35E4;SETD1A;IFFO2;PARVB;MEX3D;VASN;EHD2…
GW3965 Tumor-HT-29 48hrs GSE77039 down	GABAergic	263/498	2.87023e-09	1.38409e-07	0	0	1.70581	33.5514	SLC35B2;HDAC10;EHMT2;TMEM94;ZDHHC8;NADSYN1;NYNRIN;LGALS4;BAIAP2L2;PPP2R1A;CREB3L1;CCNL2;SLC12A7;TNS3;CDK5RAP3;AGFG2;TNS2;SLC12A9;VPS18;HES6;CPT1A;PAQR4;ACSL1;SLC35C1;SND1;SCAMP2;BCAM;SPINT1;WDR81;KDELR2;PRR12;ZFPM1;CFTR;GNE;LLGL2;SLC45A4;TTYH3;TMEM63A;CDCA7;PIK3R2;IQGAP1;MTMR4;CYB5R3;PRRC1;SYNGR2;PLCG1;PROM1;SNX8;ST3GAL2;PROM2;VAT1;CTSA;CDT1;RPL41;ST14;STARD10;NBEAL2;FERMT1;SQLE;GJB1;QARS;PTK7;WN…
Setdb1 C2C12 myoblast cell line knockdown GSE70069 up	GABAergic	263/498	2.87023e-09	1.38409e-07	0	0	1.70581	33.5514	IFITM3;SPARC;SERPINE1;SLC4A2;ENO3;ACTB;RASSF1;DPYSL3;PIEZO1;JUNB;IER5;TNS3;TNS2;IER3;TNS1;CCBE1;PRKCI;UNC5B;P3H1;RNASE4;P3H4;CSNK1D;ACTN4;EML1;SND1;CARHSP1;MAP1B;PSME2;KCTD11;TAGLN2;ATF5;MYL9;HACD1;TMEM63A;TTYH2;PDGFB;PDGFA;IQGAP1;PTTG1IP;MYL12A;CYB5R3;SYNGR2;RRAS;TNRC18;RSU1;S100A11;VASP;DMPK;PMM1;JUP;MCAM;EDEM1;FN1;IFFO2;SQLE;SMTN;CALM1;FERMT2;ITM2B;RCOR1;DDR1;COL18A1;SLC35F6;FKBP10;BTG2;CDKN1A…
Setdb1 Skeletal muscle (C2C12 cells) Knockdown GSE70069 up	GABAergic	263/498	2.87023e-09	1.38409e-07	0	0	1.70581	33.5514	IFITM3;SPARC;SERPINE1;SLC4A2;ENO3;ACTB;RASSF1;DPYSL3;PIEZO1;JUNB;IER5;TNS3;TNS2;IER3;TNS1;CCBE1;PRKCI;UNC5B;P3H1;RNASE4;P3H4;CSNK1D;ACTN4;EML1;SND1;CARHSP1;MAP1B;PSME2;KCTD11;TAGLN2;ATF5;MYL9;HACD1;TMEM63A;TTYH2;PDGFB;PDGFA;IQGAP1;PTTG1IP;MYL12A;CYB5R3;SYNGR2;RRAS;TNRC18;RSU1;S100A11;VASP;DMPK;PMM1;JUP;MCAM;EDEM1;FN1;IFFO2;SQLE;SMTN;CALM1;FERMT2;ITM2B;RCOR1;DDR1;COL18A1;SLC35F6;FKBP10;BTG2;CDKN1A…
ALS (Familial) Whole lumbar Spinal Cord GSE52946 down	Non-neuronal	35/494	6.66134e-09	1.52159e-07	0	0	3.35882	63.2363	DOCK5;ATP8A1;SLC1A2;SLC2A1;ATP2A2;NDRG1;ADIPOR2;ENHO;ARHGAP21;RASSF2;FTH1;COBLL1;CARNS1;GNA12;ENPP2;MBP;EDIL3;PLEKHH1;GPM6B;ABCA2;GSN;ARAP2;SYNJ2;S100B;HIPK2;TTLL7;ANLN;ZEB2;PACS2;CPD;PLP1;TRIM13;TXNIP;CNTN2;IL6ST
Bardet-Biedi Syndrome Neurons (IPSCs-derived) GSE62936 up	Non-neuronal	35/495	7.01523e-09	1.54811e-07	0	0	3.35134	62.922	CYFIP2;ROBO2;SNAP25;PHLDB1;ATP8A1;CELF3;CELF4;ATP1A3;ELAVL3;ADD2;TRO;TUBB3;MAP2;HECTD4;RPL15;TMSB10;EDIL3;CHGB;OPCML;ST6GAL1;DMTN;SLC6A17;SYT1;CADPS;SYP;ATP1B1;GABRG3;SORCS2;PGM2L1;DISP2;KCNMA1;DCX;ATP13A2;MAPT;XPR1
SMCX Embryonic cortex Knockout GSE61024 down	Non-neuronal	35/495	7.01523e-09	1.54811e-07	0	0	3.35134	62.922	GABRB3;ROBO2;GRIA2;SNAP25;NECAB1;ATP8A1;CELF2;ATP2A2;PTN;GNAI1;ELAVL3;UGCG;GRM5;CHL1;MAP2;GPM6B;OPCML;MEF2C;SLC6A17;SYT1;HSBP1;LMO4;CACNA2D1;STRBP;RFX3;NETO2;ATP1B1;PGM2L1;TMEFF1;ZEB2;TTC3;SMS;DCX;MAPT;XPR1
Schizophrena hIPSC NPC GSE63738 down	Non-neuronal	35/496	7.38679e-09	1.60293e-07	0	0	3.3439	62.6097	GABRB3;SEMA5A;ROBO2;DDR1;TTYH2;TMEM63B;SLC1A2;RASSF2;MAP2;CDH20;FAM120A;SLC17A6;CSMD1;TMSB10;EPHB1;MYH10;GPM6B;PAG1;GSN;WSCD1;HSBP1;ELOVL2;IGFBP2;NETO2;SORCS2;MAPK8IP1;FOLH1;SLC6A9;MMP16;LRRC7;DCX;MAPT;IL6ST;MEGF8;ITM2B
Vemurafenib Colo800 48hr-0.1uM GSE64741 up	Non-neuronal	35/497	7.77684e-09	1.65991e-07	0	0	3.33648	62.2992	KANK2;DDR1;TTYH2;MYRF;WBP1;CELF2;BHLHE41;PIK3C2B;TRO;HMGCL;FAM102A;FTH1;SEC14L5;MBP;APOE;GPM6B;ANKRD28;GSTK1;ABCA2;FRMD4B;ATP1B1;SOX10;SIRT2;MYO1D;ZEB2;PTPRA;PSAT1;TBC1D5;TMEM117;TTC3;PLP1;TXNIP;MAPT;MEGF8;ITM2B
Desipramine Brain - Nucleus accumbens naive x treated 15mg-kg 2x daily GSE71527 up	Non-neuronal	35/498	8.18624e-09	1.69182e-07	0	0	3.3291	61.9906	PHLDB1;MYRF;CPNE7;CELF3;HTR2C;TRO;GRM5;MAP2;RESP18;MBP;APOE;RREB1;GPRASP2;EDIL3;KLHDC10;ABCA2;SREBF1;ARHGEF10;WSB1;SLC12A5;KCNJ10;ARPP21;PEG3;SLC2A13;B3GALT5;GABRG3;SIRT2;HIPK2;DISP2;AHI1;SLC6A9;PACS2;TTC3;PTPN5;XPR1
Roxadust Retina GSE74170 down	Non-neuronal	35/498	8.18624e-09	1.69182e-07	0	0	3.3291	61.9906	GABRB3;PCSK2;GRIA2;SNAP25;NECAB1;MYT1L;CELF4;ATP2A2;ADD2;RPH3A;UNC80;SLC17A6;NRIP3;DLGAP1;NRCAM;GPRASP2;EDIL3;DYNC1I1;CHGB;SCN1A;UNC13B;GSN;SLC12A5;KCND2;PEG3;SYT1;CADPS;UNC5C;LHFPL2;ATP1B1;PGM2L1;TTLL7;PLA2G16;TMBIM1;SERPINI1
Meis1-Jmjd1c1 Hoxa9 - Bone marrow cells GSE75581 up	GABAergic	263/499	3.68606e-09	1.71402e-07	0	0	1.69844	32.9815	ANKLE1;VARS;PPAN;ACTB;RPS15;PREX1;LGALS3;ZMIZ2;WDR90;LONP1;PIEZO1;CCNL2;KIF21B;JUNB;TSPYL2;WDHD1;WSB1;FNBP1;MAPK8IP3;NISCH;DDX39B;ZC3H11A;CDC37;TXNIP;PREB;PRR12;MACF1;CDCA3;SHMT2;PDE1B;PIK3R2;IQGAP1;CFP;PCNX3;HELZ2;RNF213;INPP5D;MICAL1;VPS11;GSE1;TNRC18;FAM43A;PIP5K1C;ZBTB7B;VPS16;PCK2;RPL41;CHKB;INTS1;NCAPH2;RCC2;PLK1;SETD1A;ABCA7;NBEAL2;PARP14;FOSL2;CCDC88B;PARP10;STAG3;CCDC88C;CEP85;CORO7;RGL1…
Nova1 midhindbrain Knockout GSE69711 up	Non-neuronal	35/499	8.61588e-09	1.75279e-07	0	0	3.32175	61.6838	SEMA5A;ROBO2;GRIA2;SNAP25;TENM3;MYT1L;NRXN1;TRANK1;ATP1A3;ELAVL3;ADD2;GRM5;CHL1;TUBB3;ENPP2;SLC38A6;EDIL3;UNC13B;SLC12A5;PEG3;SYT1;IGFBP2;ARRDC3;CADPS;NETO2;EML5;PACS2;TTC3;DCX;TXNIP;ATP13A2;SERPINI1;SIK2;MAPT;MEGF8
SYKi (R406) iPSC-WA 1uM-24hrs GSE57896 up	GABAergic	261/497	6.57987e-09	2.95414e-07	0	0	1.68509	31.7458	CNTFR;PANK1;TMEM97;SLC4A2;CLDN1;FGFRL1;RCBTB2;LIPE;GJA1;NSDHL;LURAP1L;PPP2R1B;AKT2;RAVER2;PDK4;MLYCD;PRKACA;CCDC92;ACAD11;TNS1;CPT1A;ALG9;ACSL1;RBP4;TWSG1;BTD;MTHFD1;DDIT4;COL8A2;COL8A1;ALPK3;ALPK2;SMIM3;SLC22A3;RETSAT;CFH;MAOB;EPB41;HEPACAM;PDE1B;MAOA;PEX11A;LPAR1;AGAP3;ADAMTS12;APCDD1;SGPL1;TSPAN9;TSPAN6;LDHD;GSE1;FAM43A;ST3GAL1;FDFT1;ZBED3;DECR1;AFAP1L1;FZD4;ADHFE1;CIDEA;DDIT4L;RASSF8;PARVA;DH…
IFNg Primary bone marrow-derived macrophages (BMDM) 3 hrs GSE77885 down	GABAergic	314/614	7.92153e-09	3.43794e-07	0	0	1.59707	29.7912	PID1;RNH1;PANK3;CERK;WIPF1;ITSN1;XYLT2;SMC4;LIPA;ACTB;ELK3;PREX1;LGALS3;RASSF3;MYC;FTH1;STMN1;WDR91;PIEZO1;KIF21B;SLC12A6;TNS3;AGFG2;TMPO;CPT1A;PRKCH;PAQR7;FNBP1;STARD9;ACTN4;MYO7A;MFSD12;NISCH;WDR81;SOAT1;TAGLN2;MACF1;EPB41;IQGAP1;AGAP3;INPP5D;HMOX1;PIP5K1C;CD14;SNX8;NAA50;VASP;VAT1;CDK18;CDT1;JAG1;DMPK;RCC2;NFATC3;NFATC2;RASSF8;SLC16A10;NBEAL2;IGF1;PARVB;ELL2;GPR137B;SQLE;ANLN;UCK2;SLC6A8;FASN;…
Dnmt3a Cortex knockout GSE58261 up	GABAergic	261/498	8.39761e-09	3.527e-07	0	0	1.67783	31.1999	CPNE9;VIPR1;CERK;TRIL;ZDHHC8;RASSF3;VSIG2;ZMIZ2;FTH1;HABP4;FAM53B;SYNPO;JUNB;ATXN7L3;MFSD2A;STARD8;CIRBP;PDYN;VWA5B2;HDHD3;PPP1R3C;PRR16;TXNIP;ASTN2;EZR;RIN2;SMIM3;TTYH3;NECAB3;NRN1;SDC4;AGAP2;PIK3R1;ARPP19;SULT1A1;EPB41L5;GNG10;GSG1L;APOD;PIP5K1C;APOE;MYH7B;NTNG2;AFAP1L1;COL24A1;FZD4;TIPARP;MTHFR;GRIN2C;ACER2;PCDHGA12;SMTN;GJB6;ID2;MYO5C;PLCH2;COL9A2;ROBO3;CDKN1A;CAB39L;PYGM;HIF3A;PRSS23;CHRDL1;…
Desipramine Brain - Nucleus accumbens saline x treated 15mg-kg 2x daily GSE71527 down	Non-neuronal	34/493	2.14725e-08	4.30111e-07	0	0	3.25533	57.4778	GRIA2;TENM2;TENM3;ZDHHC20;HTR2C;GNAI1;GJC3;COMMD8;GRM5;ENPP2;NRIP3;MBP;CEPT1;LRRC4C;ENPP6;GPRASP2;PLEKHH1;SNX5;SCN1A;OPCML;KCNJ10;KCNIP4;ARRDC3;RFTN1;B3GALT5;TTLL7;ANLN;CARHSP1;SCCPDH;PACS2;HOOK1;TTC3;CDH11;PLP1
ALS IPSCs-derived neurons GSE52202 up	Non-neuronal	34/495	2.37143e-08	4.54059e-07	0	0	3.24087	56.9006	GABRB3;ROBO2;SNAP25;NRXN1;CELF3;ATP2A2;ATP1A3;PTN;TNFAIP1;ACTB;PHF21B;ELAVL3;ADD2;ARHGAP21;CHL1;TUBB3;MAP2;FTH1;FGFBP3;TMSB10;PEG3;WSCD1;HSBP1;CADPS;SORBS2;SYP;HIPK2;TTC3;DCX;TXNIP;ATP13A2;MAPT;PFKM;XPR1
ELAVL2 NPC Knockdown GSE69092 up	Non-neuronal	34/495	2.37143e-08	4.54059e-07	0	0	3.24087	56.9006	CYFIP2;SEMA5A;CERK;SLC1A2;DBI;TTC28;RASSF2;MAP2;FTH1;GNA12;NRCAM;RPL15;FGFBP3;GPM6B;SREBF1;KCNJ10;WSCD1;UNC5B;LMO4;ELOVL2;RFTN1;GRIN2B;HIPK2;ZEB2;PTPRA;PSAT1;TBC1D5;PLP1;LRRN1;MAPT;IL6ST;ITM2B;XPR1;FGFR2
Huntington's (Grade 2) BA4 (Motor Cortex) Grade 2 GSE79666 down	Non-neuronal	34/495	2.37143e-08	4.54059e-07	0	0	3.24087	56.9006	CYFIP2;SNAP25;MAST3;CELF4;SLC1A2;ATP2A2;ATP1A3;ACTB;RPH3A;PTPA;CHL1;MAP2;HECTD4;FTH1;SLC17A7;NRCAM;TMSB10;TSPOAP1;MYH10;CHGB;ABCA2;DMTN;SLC6A17;SYT1;SYP;ATP1B1;MAPK8IP1;GRIN1;TOM1L2;TTC3;ATP13A2;SERPINI1;MAPT;MEGF8
Dexamethasone Human Airway Smooth Muscle Cells 1uM-18hrs GSE52778 down	GABAergic	260/497	1.11667e-08	4.54344e-07	0	0	1.67119	30.6	SPARC;TMEM200A;NYNRIN;LGALS3;RASSF2;ADGRA2;CREB3L1;DPYSL3;PTGFRN;SOX9;SYNPO;B2M;TNS3;EPHB4;SOX4;CDON;TNS1;ARRDC4;SERPINF1;CIRBP;SFRP4;PPP1R3C;MAP1B;TXNIP;ATF5;PLPP3;PLPP1;LXN;TTYH3;CRABP2;SDC4;SHMT2;EPAS1;XPC;PIK3R2;PCDH18;RDH10;PDGFC;HMOX1;SNX9;ST3GAL1;VAT1;CTSA;JAG1;FZD7;FN1;NR1D2;ERLIN2;VASN;EXT1;SMTN;COL1A2;FAT1;DCHS1;DZIP1;RGL1;NRP1;CDKN1A;ECM1;TENM4;SLC7A11;LITAF;PRSS23;TRIOBP;ADAMTSL1;MRC2…
Tetradotoxin Hippocampus 1 uM GSE67245 up	Non-neuronal	34/496	2.49159e-08	4.70152e-07	0	0	3.23369	56.6146	MYT1L;CELF4;TGFA;DBI;PTN;NDRG1;ACTB;ZNRF2;GRM5;CHL1;PLAGL1;FTH1;ENPP2;SLC38A6;TBC1D14;GPM6B;OPCML;MEF2C;WSCD1;HSBP1;LMO4;PLK2;ARRDC3;CACYBP;NETO2;PGM2L1;MAPK8IP1;TTC3;TXNIP;CNTN2;SERPINI1;LY6H;ITM2B;XPR1
SMCX Adult Amygdala Knockout GSE74630 up	Non-neuronal	34/497	2.61745e-08	4.86846e-07	0	0	3.22653	56.3304	DDR1;GRIA2;PHLDB1;GPR26;MAST3;CELF3;TRANK1;SLC1A2;ACTB;ADD2;TRO;GRM5;FAM102A;AKT2;APOE;GPRASP2;GPM6B;TLE4;SREBF1;DMTN;SLC12A5;ARPP21;BCL11B;PLK2;SLC16A11;GRIN2B;MAPK8IP1;GRIN1;LRRC7;STRN;LY6H;MEGF8;PTPN5;ITM2B
Gcn2 Cerebellum Knockout GSE79929 down	Non-neuronal	34/498	2.74926e-08	5.0416e-07	0	0	3.21941	56.0478	SEMA5A;GRIA2;TENM2;ATP8A1;TMTC2;PTN;GJC3;CHL1;MAP2;FBXO3;MBP;NRCAM;ENPP6;RREB1;MYH10;GSN;PEG3;HSBP1;CACNA2D1;ARAP2;UNC5C;PROX1;SYP;SIRT2;TTLL7;DISP2;AHI1;ZEB2;SCCPDH;PER3;CPD;TTC3;PLP1;ITM2B
Cyclophosphamide GL261 tumors in scid mice GSE71491 up	GABAergic	260/498	1.41917e-08	5.4346e-07	0	0	1.66403	30.07	SPON1;SPI1;SPARC;LIPA;IFIT3;IFIT2;C4B;LGALS3;GJA1;RASSF4;FTH1;PTGFRN;B2M;TNS1;CPT1A;SP110;SERPINF1;SLC11A1;RNASE4;SFRP2;CCDC80;FNDC1;NINJ1;MXRA8;TXNIP;COL8A1;RIN2;CFH;IQGAP1;CFP;C2;ADAMTS15;SGPL1;INPP5D;HMOX1;NCKAP1L;APOD;APOE;S100A11;RAB11FIP5;FZD1;ABCA1;LYN;VAT1;CTSA;TMEM86A;ACE;FN1;IGF1;PARP14;COL1A2;EHD4;TCN2;FXYD5;RGL1;ITM2B;FERMT3;NRP1;CDKN1A;ECM1;CTSZ;PYGM;LITAF;PPP1R18;VSIR;CTSS;MRC2;AKAP…
Idiopathic nonspecific interstitial pneumonia Lung GSE73189 up	GABAergic	260/498	1.41917e-08	5.4346e-07	0	0	1.66403	30.07	ERRFI1;SERPINE1;EIF4A3;AQP4;LIPA;ICAM1;C4B;NDST1;GJA1;PNP;UBASH3B;MYC;DPYSL3;PDK4;CYP1B1;PXDC1;JUNB;B2M;MFSD2A;UNC13B;TSPYL2;GBP5;CCBE1;IL1R1;ACSL1;ARRDC2;MTUS1;CH25H;CRISPLD2;DDIT4;TXNIP;SIK1;EZR;TRIB1;SMIM3;MACF1;SDC4;STC1;IQGAP1;ARPP19;SAMSN1;RDH10;HMOX1;ST3GAL1;WWTR1;PHC2;JAG1;GADD45B;TIPARP;MCAM;FN1;NFATC2;ELL2;FOSL2;FASN;GPR183;REL;ID4;CSRNP1;COL18A1;CLIC5;BTG2;CDKN1A;CLIC4;ECM2;CAB39L;LPCA…
EPAS1 HUVEC knockdown GSE62974 up	GABAergic	259/496	1.48216e-08	5.51363e-07	0	0	1.66455	30.0071	RNH1;SPARC;SLC4A2;ACTB;ICAM1;PPP2R1B;DPYSL3;STMN1;PIP4K2A;PXDC1;CCDC93;WSB1;WSB2;DAPK3;P3H1;SCRIB;ACTN4;P3H3;CCDC80;PPP1R3B;GPR161;CDC37;DDIT4;COL8A1;UNC119B;COL13A1;FLII;LYPD1;IQGAP1;RIC8A;CYB5R3;RRAS;MICAL1;FAM43A;FDFT1;VAT1;CTSA;PLK3;WWTR1;JAG1;JUP;GADD45B;FZD4;RCC2;FN1;RASSF8;IFFO2;PARVA;MEX3D;SMARCA4;SQLE;PPFIBP1;FASN;GIPC1;COL18A1;FKBP10;CTSZ;PCSK7;PEAR1;PRSS23;PPP1R18;TRAM2;MRC2;AKAP12;TUB…
I-BET MV4-11 (Nascent RNA) GSE81147 down	GABAergic	259/497	1.8799e-08	6.44112e-07	0	0	1.65741	29.4845	LTV1;ANKLE1;RNH1;SPI1;IFITM2;VARS;WIPF1;LST1;PPAN;XYLT1;MLC1;GPATCH4;LDLRAD4;CAPN15;RPS6KA4;PREX1;PNN;ADGRA2;MYC;LONP1;KIF21B;LGALS9;TNS3;SAMD10;CPT1A;ST6GAL1;NUP210;IFRD2;CLEC11A;CACNA2D4;HCFC1;MFSD10;KARS;GRWD1;DDIT4;PREB;TAGLN2;TRIB3;TRIM16;TTLL12;ATF5;KCTD15;LDHB;TRPM2;CHST11;PDCD11;INPP5D;MICAL1;PLCG2;RRS1;SYMPK;TNRC18;ZBTB7B;ST3GAL3;RCC2;RAB27A;PYCR1;PAICS;PUM3;FOSL2;SMARCA4;FOSL1;FASN;TRIP…
JAK3i (CP-690550) iPSC-WA 2uM-7d GSE57896 up	GABAergic	259/497	1.8799e-08	6.44112e-07	0	0	1.65741	29.4845	OXTR;SPARC;PANK1;SERPINE1;TMEM97;CLDN1;SLC4A4;MYLK;LIPE;RASSF2;LURAP1L;RASSF3;ADGRA2;RASSF4;CREB3L2;TNS1;STARD7;KCNK12;SOX13;ACTN4;PISD;RBP4;PPP1R3B;COL8A2;PRR15;COL8A1;ALPK3;SIK1;TRIB3;TRIM16;CCDC81;MYL9;MACF1;SLC22A3;RETSAT;CRABP2;GIPR;MAOA;SDC2;AGAP3;ADAMTS12;APCDD1;ADAMTS15;SGPL1;ARSJ;LDHD;PLCG2;FAM43A;ZBED3;JAG1;TIPARP;FN1;CIDEA;DCLK2;KLHDC8B;PARVB;VASN;DHFR;TCN2;FASN;ZFAT;ACER3;PPP1R1B;FAT1…
Zeb2 Sciatic nerves conditional Knockout GSE74381 down	GABAergic	259/497	1.8799e-08	6.44112e-07	0	0	1.65741	29.4845	USP6NL;CNTF;PANK3;CERK;TESK2;ENO3;PTPDC1;GLDN;RABGEF1;NSDHL;PIP4K2A;FAM53B;TBC1D22A;STARD3;STARD4;ST6GAL1;FNBP1;ACSL1;STARD9;COL23A1;TALDO1;SCRIB;MYO7A;SOX10;CYP39A1;RNF128;ZFYVE19;PADI2;PRKCQ;MAML3;TMEM63B;HEPACAM;ART3;RNF213;SEC14L5;HMOX1;B4GALNT3;SNX7;RIMKLB;FDFT1;SRPK3;BTBD17;TIPARP;DCLK3;MTHFR;GPR137B;MYLPF;ICK;FA2H;SQLE;CPEB1;SMTN;GJB1;FASN;FXYD6;CC2D1B;CDKN1C;RYR1;MYOM1;CDKN1A;CAB39L;FAM57…
Vitamin D Airway (Smooth muscle) GSE58434 up	GABAergic	355/712	3.15661e-08	1.05382e-06	0	0	1.51804	26.2183	IFITM3;ANTXR2;NADSYN1;RPS15;LGALS3;GJA1;EDNRB;ADGRA2;RASSF4;FTH1;DPYSL3;CYP1B1;CCNL2;SYNPO;CDK5RAP3;SOX4;TNS2;TNS1;WSB1;UNC5B;IL1R1;SERPINF1;CIRBP;TALDO1;ACTN4;EML3;SFRP4;SFRP2;DDX39B;DDIT4;NINJ1;MXRA8;TXNIP;PREB;GINM1;TAGLN2;TRIB3;ATF5;VPS28;CRABP2;SAR1A;EPAS1;TWIST2;PPL;ADAMTS10;HSD11B1;ADAMTS15;FAM171A2;RHOT2;TSPAN9;RDH10;STC2;S100A13;TSPAN4;HMOX1;APOD;PLCG1;FZD1;CTSA;RPL41;ABCA6;ABCA9;MTHFR;T…
Albuterol Airway (Smooth muscle) GSE58434 down	GABAergic	354/712	4.82883e-08	1.53901e-06	0	0	1.50921	25.4242	IFITM3;ERRFI1;OXTR;RNH1;SPARC;SERPINE1;ZDHHC7;ACTB;IFIT3;RPS15;NDST1;GJA1;PPP2R1A;ADGRA2;CREB3L1;MYC;FTH1;PIEZO1;JUNB;IER5;B2M;TNS3;IER3;WSB1;ARMC9;ACTN4;CSNK1E;RUNX1;CPED1;SFRP4;ADCY9;CCDC80;KCTD10;MAP1B;TXNIP;LAP3;ATF5;PLPP3;MYL9;PLBD2;MACF1;SDC4;EPAS1;TWIST2;PTTG1IP;ADAMTS12;OAZ1;PPL;MYL12A;CYB5R3;RRAS;S100A16;RDH10;STC2;TSPAN4;TNRC18;S100A11;S100A10;RPL41;DMPK;FZD7;FN1;PARVA;FOSL2;FOSL1;EXT1;…
FOXC1 Skin conditional Knockout 2 months GSE77256 down	GABAergic	258/499	4.97607e-08	1.53901e-06	0	0	1.62983	27.4074	ERRFI1;F11R;ACTB;RAPGEFL1;BAIAP2L1;PPP2R1B;CAPNS2;MYC;TRIM25;PXDC1;KIF21B;SOX9;JUNB;TNS3;TNS2;IER3;CDON;TNS1;WSB1;SYTL1;CIRBP;MTUS1;ADGRA3;GCAT;NISCH;TIAM1;CD109;TXNIP;SIK1;TAGLN2;EZR;PLPP3;TRIB1;ATF3;PLPP1;MACF1;CASZ1;TMEM63A;SDC4;PIK3R1;TSPAN9;HIVEP1;SFN;TNRC18;APOE;ST3GAL2;ABCA1;VAT1;JAG1;CADM1;FZD5;JUP;RDX;IFFO2;FHDC1;FOSL2;EHD2;RPS28;SMTN;PPFIBP2;SLC6A8;CYP2S1;ID2;ID1;OGDH;FAT2;ID3;PLCH2;DDR…
MSI2 Hematopoietic Stem knockdown GSE70685 up	GABAergic	257/497	5.20094e-08	1.53901e-06	0	0	1.63021	27.3416	VARS;ACCS;SLA2;NADSYN1;CAPN15;ACTB;PREX1;RAVER1;MYC;FTH1;PIEZO1;CCNL2;SLC12A6;NUP210;AP1B1;SCRIB;ACTN4;ANK1;UNC13D;SCAMP2;HCFC1;RUNX1;NISCH;RNF123;TFR2;ORAI2;ULK3;RIN3;TAGLN2;TTLL12;ZFPM1;MACF1;TTYH3;STXBP2;PLA2G6;MED12L;FAM171A1;CYB5R3;INPP5D;MICAL1;GSE1;STXBP5;TNRC18;HEXIM1;VASP;STAT5A;CTSA;CDT1;INTS1;RCC2;MTHFR;NBEAL2;RAB27B;SMARCA4;QARS;FASN;ANP32B;RCOR1;SUGP2;FERMT3;DAZAP2;ARPC1B;PEAR1;ARHGA…
Panobinostat + 5-Azacytidine JJN3 GSE56623 down	GABAergic	257/497	5.20094e-08	1.53901e-06	0	0	1.63021	27.3416	RNH1;VARS;PPAN;KEAP1;MLC1;ACTB;IL27RA;DCAF1;GJA1;PNP;RAVER1;MYC;RASSF5;MYB;PIEZO1;TRIM27;ATXN7L3;TMPO;NUP210;IFRD2;SCRIB;SOX12;SND1;HCFC1;ARMC5;GRWD1;ORAI2;TAGLN2;TRIB3;TRIB1;CUTA;TSTA3;SEH1L;PAXIP1;SHMT2;FLII;MEPCE;MRPL12;ZBTB2;LDHB;RNF213;CHTF8;RRS1;CSTF1;TNRC18;PATZ1;ST3GAL1;S100A11;TRAP1;ST14;SETDB1;INTS1;ST8SIA2;RCC2;PMM2;IGF1;MEX3C;ELL2;THAP11;UCK2;QARS;HNRNPF;FASN;PSMG3;SFXN1;DUS1L;DAZAP1;…
SYKi (R406) iPSC-WA 1uM-7d GSE57896 up	GABAergic	257/497	5.20094e-08	1.53901e-06	0	0	1.63021	27.3416	CNTFR;PANK3;PANK1;LIPE;NSDHL;RASSF2;LURAP1L;RASSF4;PEG10;RAVER2;PDK4;FAM53B;MLYCD;PDK2;PDK1;STARD4;ACSL1;KCNK12;TALDO1;MAPK8IP2;RBP4;PPP1R3B;ACOT2;ACOT1;ALPK3;SMIM3;RETSAT;EPB41;HEPACAM;PDE1B;MAOA;SHMT1;PEX11A;MGST1;LDHD;CMYA5;S100A13;APOE;CD14;DECR1;ABCA1;STAT5A;NMB;ADHFE1;CIDEA;DDIT4L;KLHDC8B;DHFR;MSRA;CPEB1;ALDH6A1;SLC6A8;FASN;ZFAT;ACER3;PPP1R1B;ECHDC2;PLCH1;ECHDC3;RCOR2;CDKN1A;SYNM;DHRS11;ACY…
Desipramine Brain - Nucleus accumbens (Rgs9 KO) saline x treated 15mg-kg 2x daily GSE71527 up	Non-neuronal	33/497	8.52721e-08	1.542e-06	0	0	3.11754	50.7455	ATP8A1;CELF4;SLC1A2;SLC2A1;ATP2A2;DBI;NDRG1;ACTB;GNAI1;TRO;CHL1;TUBB3;FTH1;RESP18;ENPP2;MBP;RPL15;APOE;GPRASP2;GPM6B;GSN;SLC12A5;ARPP21;PEG3;MAPK8IP1;AHI1;TTC3;PLP1;MAPT;LY6H;PTPN5;ITM2B;XPR1
Asthma Airway smooth muscle GSE58434 down	Non-neuronal	33/498	8.93727e-08	1.57248e-06	0	0	3.11067	50.4876	KANK2;SEMA5A;CERK;CELF2;PTN;LDB2;LITAF;NDRG1;ACTB;EFR3A;TSPAN9;COBLL1;MBP;RPL15;ST3GAL1;MYH10;CTHRC1;ARHGEF10;UNC5B;LMO4;RFTN1;ACTN4;DISP2;MYO1D;SLC4A7;SLC6A9;PSAT1;CPD;TTC3;CDH11;SMS;TXNIP;IL6ST
MeCP2 Hypothalamus Knockout GSE66871 down	Non-neuronal	33/498	8.93727e-08	1.57248e-06	0	0	3.11067	50.4876	GABRB3;GRIA2;NECAB1;GPR26;ATP8A1;CPNE7;CELF3;CELF4;TRANK1;SLC1A2;HTR2C;PTN;GNAI1;ELAVL3;TRO;CHL1;TUBB3;MAP2;RESP18;ENPP2;SLC17A6;SLC17A7;APOE;TMSB10;SLC12A5;KCNJ10;SYT1;SYP;PGM2L1;MAPK8IP1;MAPT;LY6H;PTPN5
CrX Retina Knockout GSE61389 up	Non-neuronal	33/499	9.3657e-08	1.62589e-06	0	0	3.10383	50.2313	ROBO2;GRIA2;SNAP25;TTYH2;CERK;SLC1A2;ATP2A2;ATP1A3;NDRG1;ACTB;UNC80;PTER;TSPAN9;SLC38A6;NRCAM;APOE;TMSB10;GPM6B;CHGB;SYT1;STRBP;CADPS;PROX1;SYP;PGM2L1;MAPK8IP1;EML5;AHI1;ZEB2;TTC3;MAPT;ITM2B;XPR1
DAPT 3 hESCs GSE66506 up	GABAergic	255/494	7.13275e-08	2.06374e-06	0	0	1.62401	26.7247	ERRFI1;SPARC;MAML2;MYLK;NYNRIN;ZC3H12C;NDST1;UBASH3B;STMN1;PIEZO1;PTGFRN;CCNL2;EPHB2;TNS3;IER3;CDON;WSB1;PRKCH;CIRBP;RUNX1;SLC5A6;SFRP2;EWSR1;CRISPLD2;GPR161;MAP1B;MXRA8;TAGLN2;TRIM16;EZR;OBSL1;FREM2;PTGES;ENPEP;CRABP2;EPAS1;IQGAP1;PIK3R1;KLK6;RIC8A;NKAIN4;S100A16;ADAMTS18;PDGFC;ARSI;SFN;S100A11;WWTR1;PHC2;JAG1;CADM1;JUP;GADD45B;FZD6;RDX;LRRN4;FOSL2;DHFR;FERMT1;PPFIBP1;MEX3A;COL1A2;PTK7;MYO5B;CAL…
Kap1 Skeletal muscle Knockdown GSE62659 up	GABAergic	256/497	8.54726e-08	2.41925e-06	0	0	1.61678	26.3132	IFITM3;AHCYL1;IFITM2;SPARC;SERPINE1;LURAP1L;PEG10;STMN1;TRIM24;PDK4;CYP1B1;LGALS9;SYNPO;SLC12A7;SOX4;IER3;CDON;UNC5B;SERPINF1;P3H1;CSNK1D;ADGRA3;CSNK1E;SFRP2;ETHE1;MAP1B;TXNIP;TRIB3;ATF5;MYL9;TTYH3;SDC2;OAZ1;MYL12A;CYB5R3;TSPAN9;HMOX1;NAALAD2;S100A11;TRPM4;VASP;CDK18;RPL41;GSTM1;SETDB1;MCAM;FN1;IFFO2;ERLIN2;COL1A2;PTK7;FAT1;ID3;FAT4;CALM2;FERMT2;ITM2B;DDR1;FKBP10;BTG2;CDKN1A;ECM1;PTPRS;TGFB1I1;SE…
MITF 501 Melanocytes knockdown GSE61966 down	GABAergic	398/816	1.1309e-07	3.13285e-06	0	0	1.45413	23.2589	MDC1;CYFIP1;TMEM97;SMC4;NYNRIN;ZC3H12C;ZFYVE26;WDR91;ANKFY1;PIP4K2A;RTTN;DIP2C;JUNB;HES6;VPS18;PRKCH;NUP210;SERPINF1;EML4;MAP1B;PRR11;PLBD2;LINS1;CFAP61;RETSAT;TTYH2;PDXDC1;B3GLCT;CDCA8;MTMR4;CYB5R1;RNF213;CHST11;ST3GAL4;PLCG1;HEXIM1;PLK3;JAG1;TEX30;MCAM;FZD6;MTHFR;ERLIN2;CDC6;AIF1L;EHD4;TMEM98;FASN;OGDH;GPR19;NCAPG2;LRRC4;LPCAT1;FMN1;PYGL;SHB;RNF157;FAM102A;UCN2;TRIM5;DUSP3;NSUN2;BAZ1A;ITPKB;BAC…
Gcn2 Cerebellum Knockout GSE79929 up	Non-neuronal	32/496	2.56887e-07	4.40087e-06	0	0	3.01613	45.7687	KANK2;DDR1;CERK;CELF4;SLC1A2;SLC2A1;ATP2A2;ACTB;ELAVL3;RPH3A;UNC80;ARHGAP21;TSPAN9;AKT2;ENPP2;SLC38A6;DLGAP1;SLC17A7;APOE;GPM6B;CHGB;ABCA2;SLC12A5;SLC6A17;SYT1;NR1D1;ATP1B1;MAPK8IP1;GRIN1;CNTN2;PFKM;HCN2
Huntington's (Grade 2) BA4 (Motor Cortex) Grade 2 GSE79666 up	Non-neuronal	32/497	2.68697e-07	4.54342e-06	0	0	3.00949	45.5326	DOCK5;CERK;ZDHHC20;USP54;TRANK1;U2AF1;NDRG1;ADIPOR2;HAPLN2;TSPAN9;PLAGL1;EDIL3;PLEKHH1;PAG1;SCN1A;NKX6-2;NCOA3;IGFBP2;PROX1;SOX10;ST18;MYO1D;FA2H;ANLN;TANC1;PER3;TMEM98;PLP1;TXNIP;SGK3;SIK2;IL6ST
heat-inactivated MTB H37Rv Macrophage 18hr GSE67427 up	GABAergic	255/498	1.7346e-07	4.7051e-06	0	0	1.59673	24.8569	PID1;SPI1;UXS1;SERPINE1;MSANTD3;ACTB;ICAM1;IL4I1;NDST1;PNP;FTH1;ZC3H12A;RPS6KA1;CYP1B1;IER5;TNS3;CDK5RAP2;IER3;ARRDC4;ARMT1;SLC11A1;TALDO1;UNC13D;RUNX1;EML4;CYP27A1;SPINT1;CDC37;NINJ1;SPATA13;TXNIP;CD226;GSAP;ATF5;SMIM3;IGSF6;SDC4;MAOA;SDC2;DCUN1D3;SAMSN1;MYL12A;CYB5R1;CYP27B1;GNG10;FAM124A;CHST11;RRAS;CD14;ST3GAL1;SNX8;ST3GAL2;S100A11;N4BP1;PCK2;VASP;PLK3;STAC;EDEM2;TNFSF13;SLC16A10;NFATC1;PILRA…
Dexamethasone Human Airway Smooth Muscle Cells 1uM-18hrs GSE52778 up	GABAergic	254/496	1.81402e-07	4.82011e-06	0	0	1.59697	24.7891	ERRFI1;SPON1;SERPINE1;ANTXR2;ACTB;NDST1;FTH1;CREB3L2;PXDC1;CCBE1;CPT1A;STARD7;IL1R1;ACSL1;ACTN4;CPED1;CCDC80;DAAM2;CRISPLD2;PAPPA;DDIT4;MXRA8;COL8A1;PREB;MYL9;MACF1;CFH;MAOA;TWIST2;LPAR1;PIK3R1;PTTG1IP;APCDD1;OAZ1;MYL12A;CYB5R3;C7;STC2;PHC2;ABCA6;PARVA;ELL2;EHD2;CORO6;ITGBL1;CALM1;FERMT2;ITM2B;SRPX;PYGB;COL18A1;TRAM1;CLIC4;NRP2;SLC44A2;ELN;GBE1;STON1;ARHGAP1;ADM;TRAM2;PTPRG;TMEM47;CSRP1;SH3PXD2A;…
Cyclophosphamide B16F10 tumors in C57BL-6 mice GSE71491 up	GABAergic	254/498	2.79392e-07	7.13271e-06	0	0	1.58361	23.8978	IFITM3;IFITM2;SPARC;SERPINE1;PLEKHB1;HDAC11;ECI2;TXNDC12;IFIT1;LIPA;FGFRL1;IFIT3;MYLK;C4B;LGALS3;FTH1;DHX58;TRIM25;LGALS9;SYNPO;SLC12A7;B2M;TBC1D10A;CDK5RAP2;TNS1;ARSA;ST6GAL1;PAQR7;CPT1C;RNF128;IFI27;TBC1D9B;RETSAT;TTYH2;TMEM63B;SDC4;PDE1B;PTTG1IP;C2;NKAIN1;TSPAN4;ATP6V0A2;APOD;APOE;ZBTB7B;ST3GAL1;S100A11;RAB11FIP5;ABCA1;CTSA;DMPK;PMM1;MCAM;FN1;PARP14;CP;PARP12;PARP10;BST2;COL1A2;EHD4;SLC6A8;TCN…
Salmonella typhimurium Macrophage 48hr GSE67427 up	GABAergic	254/498	2.79392e-07	7.13271e-06	0	0	1.58361	23.8978	PID1;ANTXR2;CRKL;ICAM1;PREX1;IL4I1;NDST1;ZMIZ2;FTH1;ZC3H12A;CYP1B1;JUNB;B2M;TNS3;IER3;TMPO;GBP5;ACSL1;SLC11A1;RUNX1;CRISPLD2;DDIT4;NINJ1;TXNIP;CD226;ATF5;PTGES;MACF1;MTMR3;SDC4;RRAD;SDC2;IQGAP1;SAMSN1;CYP27B1;CYB5R3;RNF213;SYNGR2;CHST11;CD14;ZBTB7B;ST3GAL1;ST3GAL2;LYN;VASP;PLK3;PHC2;PILRA;ELL2;FOSL2;GRB2;CALM1;NRP1;CLIC4;ADM;SLC7A11;PPP1R18;AKAP13;C1QTNF1;SH3PXD2B;RAC2;TIMP3;CD38;CTSH;QSOX1;TIMP1…
Dlx3(Dlx3-K14) Enamel organ conditional Knockout GSE57984 up	GABAergic	254/499	3.45657e-07	8.65472e-06	0	0	1.57702	23.4626	SPON1;PID1;SPARC;CERK;PREP;SLC4A2;IKZF1;RAPGEFL1;PREX1;LGALS3;CREB3L1;MYB;FAM53B;LGALS9;ENTPD3;SERPINF1;CLEC11A;SYTL1;P3H4;ACTN4;RUNX1;NISCH;SFRP4;BCAM;CCDC80;CRISPLD2;MXRA8;COL8A2;TXNIP;TAGLN2;TRIB2;SDC4;IQGAP1;PIK3R1;CD79B;CD79A;S100A16;TSPAN6;ST3GAL4;GSE1;SFN;PLCG1;APOE;ARSB;WNT10B;WNT10A;JUP;RCC2;FZD6;EXOC6B;FN1;FOSL2;SMARCA4;PPFIBP1;SMTN;VANGL2;PTK7;ID2;ID1;FAT1;ID3;GNRH1;DCHS1;RGL1;DDR1;TME…
Albuterol & Dexamethasone Human Airway Smooth Muscle Cells 1uM-18hrs GSE52778 up	GABAergic	253/497	3.61575e-07	8.71798e-06	0	0	1.57718	23.3939	ERRFI1;SPON1;ANTXR2;ACTB;MYLK;FTH1;CREB3L2;PDK4;CPNE3;CCNL2;B2M;CCBE1;CPT1A;STARD7;IL1R1;ACSL1;ACTN4;RUNX1;CPED1;TWSG1;DAAM2;CRISPLD2;PAPPA;DDIT4;TXNIP;COL8A1;TAGLN2;MACF1;CFH;MAOA;TWIST2;MGST1;LPAR1;PIK3R1;APCDD1;MYL12A;HSD11B1;ADAMTS15;INPP5A;C7;STC2;ABCA1;PHC2;ABCA6;PARVA;ELL2;FOSL2;EHD2;CORO6;SNAI2;ITGBL1;FAT4;FERMT2;ITM2B;SRPX;PYGB;COL18A1;TRAM1;CLIC4;PTPRS;SLC44A2;ELN;GBE1;SETD7;STON1;ADM;T…
GW3965 Tumor-HT-29 48hrs GSE77039 up	GABAergic	253/497	3.61575e-07	8.71798e-06	0	0	1.57718	23.3939	ERRFI1;VARS;SLC4A2;CAPN15;FGFRL1;ACTB;LIPE;BAIAP2L1;MYC;FTH1;LONP1;TRIM25;PIEZO1;CHAC1;JUNB;EPHB4;IER3;ACSL5;SCRIB;CSNK1D;ACTN4;GTPBP4;DDX39B;EWSR1;PSME3;DDIT4;TXNIP;ALPK3;UHRF1BP1;TAGLN2;TRIB3;EZR;TRIB1;ATF3;SDC4;SHMT2;MEPCE;PPL;DEDD2;KLK6;PCNX3;PDCD11;DHX34;RDH10;GSE1;SFN;TNRC18;ZBTB7B;ST3GAL1;NTSR1;RBM10;PRELID3B;PCK2;NAA50;VASP;TRAP1;PHC2;JAG1;SIAH2;IFFO2;PYCR1;INO80;FOSL2;ABTB2;FOSL1;TPX2;SL…
INK128 MDA-MB-231 200nM-2hr GSE61375 up	GABAergic	253/498	4.46442e-07	1.01977e-05	0	0	1.5706	22.9653	ERRFI1;SERPINE1;BACH1;LIPA;IFIT2;ICAM1;LGALS3;CREB3L1;MYC;CYP1B1;PXDC1;SOX9;JUNB;IER5;B2M;IER3;HES7;ALG8;DAPK3;WDR74;TWSG1;ADCY9;IFI27;SOAT1;COL8A1;PLBD2;COL13A1;SDC4;GNG10;NUAK2;PDGFC;TSPAN4;CTC1;CTSA;JAG1;JUP;GADD45B;TIPARP;FZD7;FN1;VASN;FOSL1;BST2;EHD2;SNAI2;ID3;HIST1H4I;HIST1H4J;ITM2B;SRPX;COL18A1;NRP1;CDKN1A;TRAM1;ECM1;PTPRS;CTSZ;HIST2H2AB;PCSK9;LITAF;PRSS23;HIST2H2AC;PTPRG;SMPD1;TIMP3;QSOX1…
Staphylococcus epidermidis Macrophage 18hr GSE67427 up	GABAergic	253/498	4.46442e-07	1.01977e-05	0	0	1.5706	22.9653	IFITM3;PID1;SPI1;TRAF3IP2;UXS1;SERPINE1;MSANTD3;ICAM1;IL4I1;NDST1;PNP;ZMIZ2;ZC3H12A;CYP1B1;JUNB;IER5;CDK5RAP2;IER3;ARRDC4;ACSL1;SLC11A1;UNC13D;RUNX1;EML4;CYP27A1;IFI27;CRISPLD2;CDC37;NINJ1;PSME2;TXNIP;CD226;ATF5;SMIM3;IGSF6;SDC4;RRAD;MAOA;SDC2;DCUN1D3;EBI3;SAMSN1;MYL12A;HSD11B1;CYP27B1;FAM124A;CYB5R3;CHST11;RRAS;CD14;ST3GAL1;ST3GAL2;S100A11;N4BP1;S100A10;PCK2;LYN;VASP;PLK3;SLC16A10;PILRA;FOSL2;BS…
TCF21 HCA-SMC knockdown GSE44461 up	GABAergic	253/498	4.46442e-07	1.01977e-05	0	0	1.5706	22.9653	IFITM3;ERRFI1;SPARC;SERPINE1;ANTXR2;BACH1;MYLK;CRKL;GPR176;GJA1;ADGRA2;CREB3L1;CREB3L2;DPYSL3;PTGFRN;SLC12A6;SYNPO;IER3;TNS1;TMPO;WSB1;IL1R1;P3H1;ADGRA3;RUNX1;EML4;SFRP4;CCDC80;ZC3H11A;CD109;DDIT4;TXNIP;KDELR2;MYL9;PLPP1;SMIM3;CRABP2;FUT11;STC1;LPAR4;CYB5R3;PRRC1;HIVEP1;STXBP5;S100A10;PCK2;FZD7;SIAH2;RDX;IGF1;FOSL2;EHD2;LACC1;COL1A2;ID2;NOX4;FXYD5;INTS6;FKBP10;MTMR10;TRAM1;NRP2;SLC44A2;HILPDA;STO…
5-Azacytidine JJN3 4hr-10nM GSE56623 down	GABAergic	252/496	4.67033e-07	1.04841e-05	0	0	1.57074	22.8964	CYFIP1;RNH1;VARS;CCNF;ECI2;MLC1;IKZF2;IL27RA;PREX1;PNP;RASSF2;RASSF5;MYB;PIEZO1;CPNE3;CPT1A;NUP210;FNBP1;HPCAL1;AP1B1;SCRIB;MOGS;SOX12;ACTN4;SND1;MFSD10;SFRP2;ORAI2;PSME2;PRKD2;TAGLN2;PRR14;CUTA;TSTA3;GCDH;MACF1;SHMT2;FLII;VPS26B;AGAP3;MYL12A;CD79B;LDHB;ADAMTS15;GUCD1;RNF213;CHST12;PIP5K1C;ST3GAL1;S100A11;FDFT1;DECR1;VAT1;CTSA;TRAP1;RPL41;ST14;INTS1;NBEAL2;CGN;IGF1;SMARCA4;BST2;SQLE;RPS28;QARS;FA…
Tunicamycin WSB-EiJ mice - primary Mouse Embryonic Fibroblasts GSE63756 down	GABAergic	252/497	5.75504e-07	1.27001e-05	0	0	1.56419	22.4744	MAPKBP1;ZDHHC8;SOGA1;AQP1;LIPE;NDST1;ADGRA2;PEG10;DPYSL3;PIEZO1;TNS3;TNS1;NUP214;UNC5B;ACSL1;P3H4;ACTN4;HCFC1;NISCH;WDR81;MAP1B;PAPPA;PRR12;MACF1;TTYH3;FLII;IQGAP1;ADAMTS12;PCNX3;CHST11;NEU1;TNRC18;PIP5K1C;APOE;ST3GAL2;JUP;INTS1;FZD7;SETD1A;IFFO2;PARVB;SMARCA4;EHD2;PTK7;RPS29;FASN;FAT1;OGDH;FAT4;GALNTL6;NRP1;PTPRS;HIP1;SETD7;STON1;TCF20;ZCCHC14;PTPRG;ADAMTSL1;MRC2;AKAP12;AKAP13;SH3PXD2A;SH3PXD2B;…
Ezh2 Embryonic cerebellum Knockout GSE80222 up	Non-neuronal	31/496	7.83995e-07	1.2921e-05	0	0	2.90877	40.894	CYFIP2;DDR1;TENM3;ATP8A1;CELF4;SLC2A1;PTN;TTC28;ADD2;SALL1;TUBB3;PLAGL1;GNA12;SLC17A6;EPHB1;UNC13B;TLE4;PEG3;BCL11B;WSCD1;CACNA2D1;IGFBP2;FRMD4B;GRIN2B;PGM2L1;HIPK2;EML5;TMEFF1;CARHSP1;PSAT1;CNTN2
Tetradotoxin Hippocampus 1 uM GSE67245 down	Non-neuronal	31/496	7.83995e-07	1.2921e-05	0	0	2.90877	40.894	TENM2;GPR26;TENM3;TMEM63B;CELF2;NRXN1;TRANK1;SLC1A2;ATP2A2;ATP1A3;ELAVL3;ARHGAP21;MAP2;NRIP1;SLC17A7;NRCAM;LDLR;TMSB10;MYH10;EPHA5;ABCA2;SLC12A5;SLC6A17;SYT1;SYP;ATP1B1;GRIN2B;GRIN1;PACS2;ATP13A2;MAPT
LPS Astrocyte GSE75246 down	Non-neuronal	31/497	8.18274e-07	1.3153e-05	0	0	2.90238	40.6799	GRIA2;TENM3;TMEM63B;USP54;NRXN1;SLC1A2;FMN2;PTN;ARHGAP21;TSPAN9;AKT2;DLGAP1;APOE;GPM6B;PAG1;EPHA5;ABCA2;KCNJ10;PEG3;WSCD1;STRBP;GRIN2B;HIPK2;TOM1L2;PER3;SNPH;CCDC88C;TTC3;FAM20A;FGFR2;R3HDM2
Topotecan Cortical neurons 300 nM GSE43526 up	Non-neuronal	31/497	8.18274e-07	1.3153e-05	0	0	2.90238	40.6799	CPNE7;ATP1A3;GNAI1;ELAVL3;RPH3A;TRO;ZNRF2;TUBB3;SLC17A6;TBC1D14;NRIP3;SLC17A7;GPRASP2;TMSB10;CHGB;SLC12A5;PEG3;HSBP1;PLK2;SYP;AP3B2;PGM2L1;DISP2;TMEFF1;CARHSP1;DCX;TXNIP;CNTN2;ATP13A2;SERPINI1;LY6H
Parathyroid hormone Osteocyte 50 nM GSE61351 down	Non-neuronal	31/498	8.53939e-07	1.35589e-05	0	0	2.89601	40.4671	CYFIP2;GABRB3;ROBO2;RTKN2;TMTC2;NDRG1;GNAI1;FAM102A;ENPP6;ST3GAL1;RNF43;MEF2C;GSN;SMOX;SLC2A13;MBOAT1;UNC5C;SORCS1;SORBS2;FRMD4B;ATP1B1;HIPK2;MYO1D;PLA2G16;PPFIBP2;TMEM117;KCNMA1;CCDC88C;TXNIP;SGK3;FGFR2
IRF1 Primary bone marrow-derived macrophages (BMDM) Knockout GSE77885 down	GABAergic	252/498	7.07713e-07	1.51056e-05	0	0	1.5577	22.059	PID1;RNH1;CERK;ITSN1;XYLT2;SMC4;LIPA;ACTB;ELK3;PREX1;LGALS3;RASSF3;MYC;FTH1;STMN1;WDR91;PIEZO1;KIF21B;SLC12A6;TNS3;TMPO;CPT1A;PAQR7;FNBP1;STARD9;ACTN4;MYO7A;MFSD12;NISCH;WDR81;TAGLN2;MACF1;EPB41;AGAP3;INPP5D;HMOX1;PIP5K1C;CD14;SNX8;NAA50;VAT1;CDK18;CDT1;JAG1;DMPK;RCC2;NFATC2;RASSF8;SLC16A10;NBEAL2;IGF1;PARVB;ELL2;GPR137B;ANLN;UCK2;FASN;ANP32B;CALM1;CALM2;FERMT3;TOP2A;NRP1;FEN1;ZFAND2A;VSIR;TMEM18…
Mycobacterium smegmatis Macrophage 48hr GSE67427 up	GABAergic	252/498	7.07713e-07	1.51056e-05	0	0	1.5577	22.059	IFITM3;PID1;SPI1;SERPINE1;RTCB;IFI35;IFIT1;ACTB;IFIT3;IFIT2;ICAM1;IL4I1;NDST1;PNP;RASSF4;ZC3H12A;DHX58;CYP1B1;FBXO6;LGALS9;JUNB;TRIM21;B2M;TNS3;IER3;HERC6;TMPO;GBP5;SP110;ACSL1;SLC11A1;TALDO1;IFI27;SCO2;CDC37;NINJ1;PSME2;TXNIP;TRIM14;TAGLN2;LAP3;ATF5;IGSF6;SDC2;MYL12A;HELZ2;CYP27B1;RNF213;CHST11;CD14;ST3GAL2;N4BP1;LYN;VASP;PLK3;JUP;PILRA;PARP14;PARP12;FOSL2;PARP10;BST2;EHD4;FASN;CALM1;FERMT3;OGFR…
Nck2 Epididymal white adipose tissue Knockout GSE63510 up	GABAergic	252/499	8.68522e-07	1.8239e-05	0	0	1.55127	21.6502	OXTR;SPARC;FGFRL1;AQP1;C4B;LIPE;LGALS3;RPS6KA3;PPP2R1B;AKT2;FTH1;KDR;PIEZO1;ACAD11;B2M;PAQR9;ACSL1;SERPINF1;DHDH;SLC6A13;RNASE4;ACTN4;CMBL;GNPAT;RBP4;CCDC80;IFI27;TXNIP;GINM1;ENPEP;RETSAT;EPAS1;MGST1;APCDD1;MYL12A;C2;APOE;S100A11;CDR2;S100A10;DECR1;ABCA1;WWTR1;JUP;FZD4;MCAM;EDEM1;ADHFE1;FN1;EHD2;ALDH6A1;RGL1;NRP1;HIBADH;TENM4;CTSZ;TDRP;GPT;PYGL;PCSK6;SLC7A10;CHRDL1;VSIR;AKAP12;TUBA1B;C1QTNF1;SH3P…
Slfn5 786-0 knockdown GSE64399 up	GABAergic	251/497	9.08728e-07	1.87804e-05	0	0	1.55132	21.5808	ERRFI1;PATJ;ZDHHC7;GCC1;F11R;SOGA1;FGFRL1;PREX2;GLE1;GOLGA2;RPS6KA3;BAIAP2L1;FTH1;CREB3L2;HABP4;LONP1;SYNPO;B2M;TBC1D10B;SMARCC1;HPCAL1;ARMC9;MAPK8IP3;MFSD12;SND1;CD109;ORAI3;DDIT4;TRIB3;RBCK1;VPS25;MACF1;ENPEP;TBC1D9B;RETSAT;ANAPC16;FLII;LYPD1;TGFA;IQGAP1;PCNX3;PLCG2;HMGXB3;RAB11FIP3;VAT1;CTSA;ICMT;FN1;ERLIN2;MEX3D;CP;SMARCA4;SLC6A8;FXYD2;ATM;ITM2B;OGFR;FKBP10;CDKN1A;PIGQ;SETD7;LPCAT1;ADM;SHB;SI…
DAPT Cochlea 10 uM Post natal day 5 GSE83340 down	Non-neuronal	46/923	1.20805e-06	1.89504e-05	0	0	2.31868	31.5955	CYFIP2;PCSK2;DOCK5;TENM3;TTYH2;WBP1;TMEM41B;CELF2;HJURP;GOLIM4;SLC2A1;TGFA;DBI;PTN;ACTB;PHF21B;ENHO;FAM102A;SALL1;NRIP3;MBP;NRCAM;RPL15;PLEKHH1;MYH10;GPM6B;DYNC1I1;SREBF1;PCYT1B;KCNJ10;UNC5B;IGFBP2;SORCS1;B3GALT5;P3H3;ACTN4;PROX1;LHFPL2;S100B;PACS2;SNPH;CPD;ID1;PLP1;TXNIP;ATP13A2
DMOG Retina GSE74170 down	GABAergic	251/498	1.113e-06	2.26426e-05	0	0	1.54491	21.1783	VIT;NPFFR1;FRMPD1;CALML4;F11R;LCTL;CLDN1;ENO3;HS6ST1;FGFRL1;SLC4A5;CISD3;MYLK;RABGEF1;PNN;GJA1;UBASH3B;FLAD1;SERPINF1;DHDH;SLC6A13;RIIAD1;ADGRA3;MYO7A;BCAM;CARHSP1;COL8A2;COL8A1;SIK1;EZR;ZFPM1;PTGES;TPH1;CFH;SDC4;TSHZ2;IQGAP2;PPL;OAZ3;CYB5R1;GUCD1;RACGAP1;ASL;RHBDL3;RAB11FIP4;JAG1;GSTM1;CFAP70;IQSEC3;TNFSF13;SLC16A12;ABCA9;RAB27B;CGN;ELL2;GPR137B;EXT1;COL1A2;STAG3;ID2;COL9A1;COL9A3;GALNTL6;COL9A2…
BRD9-inhibitor MV4-11 GSE79284 up	GABAergic	250/496	1.16456e-06	2.33271e-05	0	0	1.54494	21.1088	MDC1;SPI1;TRAF3IP3;MAML1;LST1;XYLT1;IKZF1;SMC4;CCAR2;ACTB;RPS15;PREX1;RPS6KA3;RASSF2;PPP2R1A;FTH1;RPS6KA1;CYP1B1;KIF21B;B2M;ACSL1;CIRBP;AP1B1;TALDO1;ACTN4;PASK;UNC13D;NISCH;DDX39B;EWSR1;CDC37;TXNIP;TAGLN2;SLC45A4;TTYH3;SDC2;STXBP2;IQGAP1;PTTG1IP;CFP;OAZ1;MYL12A;RNF213;INPP5D;SYMPK;NCKAP1L;ZBTB7B;VASP;RPL41;PLK1;NBEAL2;CCDC88B;FAM111A;RPS28;FXYD5;SUGP2;FERMT3;OGFR;TOP2A;DAZAP2;BTG2;CDKN1A;CLIC4;AR…
Li-Fraumeni Syndrome Mesenchymal Stem Cells GSE58123 up	GABAergic	249/494	1.21852e-06	2.4038e-05	0	0	1.54497	21.0393	CYFIP1;ERRFI1;OXTR;SPARC;SERPINE1;BACH1;ACTB;MYLK;GJA1;ADGRA2;CREB3L1;DPYSL3;PIEZO1;CHAC1;SYNPO;TNS3;IER3;TNS1;STARD4;ST6GAL2;P3H2;ACTN4;SFRP2;PAPPA;MXRA8;TAGLN2;TRIB3;MYL9;MACF1;TTYH3;SHMT2;EPAS1;SDC2;IQGAP1;ADAMTS12;MYL12A;CYB5R3;RRAS;ARSJ;STC2;PCK2;VASP;VAT1;JAG1;MCAM;FZD7;PARVA;GNG12;EHD2;PTK7;FAT1;ITGBL1;CALM1;CALM2;FERMT2;ITM2B;PYGB;COL18A1;CLIC4;SLC44A2;TGFB1I1;PCSK7;SLC7A11;PRSS23;PPP1R18…
LPS Lung 5 ug-mouse GSE64027 down	GABAergic	250/497	1.42351e-06	2.76628e-05	0	0	1.53856	20.7126	PLEKHB1;SLC4A5;MYLK;AQP1;PREX2;NDST1;EDNRB;BAIAP2L1;SOX18;RAVER2;STMN1;KDR;PLCE1;NCKAP5;EPHB4;SOX4;TNS2;TNS1;PRKCI;PAQR7;STARD9;COL23A1;MTUS1;RNASE4;CPED1;BCAM;TWSG1;KCTD10;MXRA8;TXNIP;NHLRC2;MYL9;MACF1;ENPEP;CFH;COL13A1;TMEM63B;EPAS1;MAOA;USHBP1;ADAMTS10;HSD11B1;LDHB;CYB5R3;C7;TSPAN9;PLCG1;WWTR1;STARD13;AFAP1L1;ACE;GSTM1;CADM1;JUP;FZD4;MCAM;SLC16A11;RASSF8;ACER2;EHD2;ALDH6A1;EHD4;MYO5C;NOSTRIN;P…
KCNK1 RKO knockdown GSE68219 up	GABAergic	249/495	1.48951e-06	2.85197e-05	0	0	1.53856	20.643	CYFIP1;SERPINE1;TONSL;CBLB;SLC4A2;CAPN15;ACTB;RPS15;ZFYVE26;PPP2R1A;FTH1;STMN1;LONP1;PIEZO1;B2M;NUP210;DAPK3;SCRIB;ACTN4;SND1;MFSD10;SOAT1;PPP1R3B;TAGLN2;EZR;MYL9;TELO2;MACF1;TTYH3;CDCA4;FLII;WDR62;PTTG1IP;MYL12A;RIC8A;HELZ2;S100A16;NEU1;HMOX1;SFN;PLCG1;S100A11;S100A10;RAB11FIP5;VAT1;CTSA;PHC2;INTS1;RCC2;CDC6;SMARCA4;FOSL1;MOV10;ANLN;RPS28;SMTN;NPLOC4;PTK7;HNRNPF;FASN;TRIP6;FAT1;FXYD5;EZH2;TOP2A;…
Vemurafenib A375 6hr-0.1uM GSE64741 down	GABAergic	250/498	1.73653e-06	3.27675e-05	0	0	1.53222	20.3228	ERRFI1;SPARC;WIPF1;ANTXR2;FGFRL1;ELK3;RPS6KA3;EDNRB;UBASH3B;RPS6KA1;KIF21B;JUNB;IER3;SOX5;ST6GAL1;ENTPD6;HPCAL1;SOX11;ACTN4;CSNK1E;SOX10;MTAP;CDC37;DDIT4;TAGLN2;TRIB2;KCTD15;GNE;PTGES;MACF1;CDCA4;STC1;TGFA;AGAP3;S100A16;S100A13;ST3GAL4;SNX9;ST3GAL1;SNX8;S100A11;S100A10;PRELID3B;FZD1;NAA50;VASP;WWTR1;PHC2;MCAM;EDEM1;FZD7;NFATC2;RASSF8;GNG12;MEX3C;PAICS;PUM3;FOSL1;PPFIBP1;FASN;SPATS2L;FXYD5;FARSA;P…
DGCR8 Cone photoreceptors Knockout GSE58498 up	Non-neuronal	30/498	2.50584e-06	3.66585e-05	0	0	2.79007	35.9832	CYFIP2;GABRB3;SNAP25;ATP8A2;TTYH2;SLC1A2;ATP2A2;ATP1A3;ACTB;ADD2;UNC80;MAP2;FAM120A;SLC38A6;SLC17A7;NRCAM;CHGB;HMGN1;UNC13B;SLC12A5;PEG3;SYT1;ARRDC3;FRMD4B;SYP;MPP6;SLC4A7;EML5;AHI1;KCNMA1
Dgcr8 Cone photoreceptors - Post natal day 50 knockout GSE58498 up	Non-neuronal	30/498	2.50584e-06	3.66585e-05	0	0	2.79007	35.9832	CYFIP2;GABRB3;ATP8A2;TTYH2;GOLIM4;SLC1A2;ATP2A2;ATP1A3;ACTB;ADD2;UNC80;PTER;MAP2;FAM120A;NRCAM;CHGB;HMGN1;SLC12A5;PEG3;SYT1;ELOVL2;ARRDC3;FRMD4B;SYP;KLHL4;MPP6;SLC4A7;EML5;AHI1;KCNMA1
Klf6 Oligodendrocyte progenitor cells Silenced GSE79244 up	Non-neuronal	30/497	2.40633e-06	3.66585e-05	0	0	2.79619	36.1755	DDR1;GRIA2;PHLDB1;TMEM63B;CELF2;ATP2A2;FMN2;DUSP15;ACTB;TRO;FAM102A;MAP2;ENPP2;SLC38A6;TMSB10;SEC11C;KLHDC10;SREBF1;KCND2;PEG3;SORCS1;NETO2;ATP1B1;HIPK2;SLC4A7;TANC1;AHI1;PSAT1;TTC3;LRRN1
Nova1 Brain - Cortex Knockout GSE69711 down	Non-neuronal	30/498	2.50584e-06	3.66585e-05	0	0	2.79007	35.9832	GABRB3;RNASEL;HJURP;CELF4;SLC1A2;ATP1A3;DBI;ACTB;CHL1;MAP2;RPL15;APOE;OPCML;ANKRD28;KCND2;SYT1;CNTN6;PLK2;NETO2;SYP;ATP1B1;PGM2L1;DNAJC2;AHI1;TTC3;DCX;SERPINI1;MAPT;LY6H;TRIM33
PS2APP Astrocyte Transgenic 13 months GSE75431 up	Non-neuronal	30/498	2.50584e-06	3.66585e-05	0	0	2.79007	35.9832	CYFIP2;TMEM63B;CELF3;TRANK1;JAKMIP3;ADD2;ARHGAP21;AKT2;CNTRL;TRIM46;RREB1;MYH10;UNC13B;ABCA2;ARHGEF10;NOP14;PHC1;DMTN;USP5;ZFP1;CADPS;UPF3B;ACTN4;VWA5B2;AP3B2;GRIN1;RSL1D1;AHI1;HOOK1;CCDC88C
PS2APP Neuron Transgenic 13 months GSE75431 up	Non-neuronal	30/498	2.50584e-06	3.66585e-05	0	0	2.79007	35.9832	CYFIP2;TMEM63B;CELF3;TRANK1;JAKMIP3;ADD2;ARHGAP21;AKT2;CNTRL;TRIM46;RREB1;MYH10;UNC13B;ABCA2;ARHGEF10;NOP14;PHC1;DMTN;USP5;ZFP1;CADPS;UPF3B;ACTN4;VWA5B2;AP3B2;GRIN1;RSL1D1;AHI1;HOOK1;CCDC88C
MeCP2 Olfactory epithelium knockout GSE71126 up	Non-neuronal	30/499	2.60914e-06	3.77455e-05	0	0	2.78398	35.7922	CYFIP2;ROBO2;SNAP25;TENM2;RPN2;TMEM63B;TSHZ2;ATP2A2;FMN2;ACTB;ELAVL3;KLC2;TUBB3;FTH1;FAM120A;APOE;SREBF1;SYT1;SYNJ2;KSR2;ACTN4;SYP;ATP1B1;MAPK8IP1;CPD;LRRN1;IL6ST;ITM2B;XPR1;HCN2
Mycobacterium tuberculosis (MTB) H37Rv Macrophage 18hr GSE67427 up	GABAergic	249/498	2.68795e-06	4.99959e-05	0	0	1.51964	19.492	PID1;SPI1;UXS1;SERPINE1;MSANTD3;ANTXR2;ICAM1;IL4I1;PNP;FTH1;ZC3H12A;RPS6KA1;CYP1B1;IER5;B2M;CDK5RAP2;IER3;ARRDC4;ARMT1;ACSL1;SLC11A1;RUNX1;EML4;CRISPLD2;CDC37;DDIT4;NINJ1;TXNIP;CD226;GSAP;ATF5;IGSF6;SDC4;SDC2;SAMSN1;MYL12A;CYP27B1;GNG10;FAM124A;CYB5R3;CHST11;RRAS;CD14;ST3GAL1;ST3GAL2;S100A11;N4BP1;S100A10;PCK2;LYN;VASP;PLK3;TNFSF13;SLC16A10;PILRA;ELL2;FOSL2;TDP2;CALM1;NRP1;BTG2;HIP1;MEI1;ADM;SLC7…
17-betaestradiol Oviduct epithelial cell line 1 nM GSE67207 up	GABAergic	248/496	2.81271e-06	5.08632e-05	0	0	1.51957	19.4222	ERRFI1;FGFRL1;ACTB;LGALS3;NSDHL;EVA1A;CREB3L2;DPYSL3;SOX9;SYNPO;IER3;TMPO;STARD4;CIRBP;MTUS1;TALDO1;BCAM;TWSG1;PARD3;PADI2;PRR15;TAGLN2;NHLRC2;LXN;LPAR1;PIK3R1;MYL12A;FAM171A1;CHST11;RDH10;NEU1;PROM1;ST3GAL1;VASP;CDK18;RDX;GREB1;GNG12;AIF1L;BST2;EHD2;SQLE;PPFIBP2;WNK2;CCDC88C;INTS4;ITM2B;ECM1;ARPC1B;ADM;PCSK6;CSRP1;SH3PXD2A;GLIPR2;HYAL1;KIF13A;ANXA7;KIF1C;CGNL1;ANKRD6;DUSP2;DUSP3;PCYT1A;ANXA2;ANX…
Albuterol Human Airway Smooth Muscle Cells 1uM-18hrs GSE52778 down	GABAergic	248/496	2.81271e-06	5.08632e-05	0	0	1.51957	19.4222	RNH1;SPARC;TMEM200A;GLDN;MYLK;NYNRIN;C4B;RPS15;LGALS3;RASSF2;PPP2R1A;ADGRA2;CREB3L1;FTH1;PIEZO1;ACAD11;TNS3;CDK5RAP2;ARRDC4;UNC5B;AP1B1;KCNK15;P3H1;SFRP4;ETHE1;MAP1B;MXRA8;COL8A2;TXNIP;ATF5;PLPP3;MYL9;TTYH3;CRABP2;SDC4;EPAS1;XPC;PIK3R2;ADAMTS12;PCDH18;CYB5R3;PDGFD;RDH10;S100A13;SNX9;APOE;S100A11;VAT1;CTSA;FZD7;EXOC6B;FN1;VASN;EXT1;SMTN;COL1A2;PTK7;MRVI1;RGL1;CALM2;CDKN1A;ECM1;HIBADH;FMN1;PRSS23;T…
EPAS1 Yolk sac Knockdown GSE62974 up	GABAergic	249/499	3.25948e-06	5.65846e-05	0	0	1.51343	19.1206	IFITM3;RNH1;SERPINE1;ACTB;FTH1;DPYSL3;SYNPO;B2M;TNS1;RNASE4;ACTN4;SND1;KCTD10;CDC37;MXRA8;TXNIP;COL8A1;TAGLN2;RNF122;ADCYAP1R1;SDC4;AGAP1;IQGAP1;MYL12A;CYB5R3;HMOX1;RSU1;CD14;ST3GAL1;S100A11;NAA50;ABCA1;VAT1;CTSA;RPL41;DMPK;MCAM;FN1;PARVA;GNG12;CP;AIF1L;SMARCA4;BST2;EHD2;RPS28;SMTN;COL1A2;EHD4;CYP2S1;ATG2A;PYGB;BTG2;CDKN1A;CLIC4;HIP1;SLC44A2;ARPC1B;ELN;TGFB1I1;SLC35F5;CTSZ;ARHGAP1;PCSK6;LITAF;PRS…
Kras(G12D) Duct cell Mutation GSE65315 down	GABAergic	249/499	3.25948e-06	5.65846e-05	0	0	1.51343	19.1206	IFITM3;SPARC;SERPINE1;MYLK;ICAM1;NDST1;LURAP1L;CREB3L1;FTH1;CREB3L2;DPYSL3;SYNPO;TNS3;TNS1;ARRDC4;UNC5B;IL1R1;SERPINF1;TALDO1;NISCH;DOPEY2;BCAM;IFI27;CRISPLD2;RBP1;ATF5;MYL9;ADCYAP1R1;HPN;PDGFB;MGST1;IQGAP1;PPL;HELZ2;LDHB;CYB5R3;RNF213;NUAK2;CHST11;PDGFC;TNRC18;CD14;PROM1;FZD1;VAT1;MCAM;FN1;EIF2AK3;IFFO2;CP;VASN;FOSL2;SMARCA4;EXT1;EHD2;EXT2;COL1A2;SLC6A8;STAR;CCDC88C;FAT1;DDR1;PYGB;FKBP10;SLC44A2…
PS2APP Microglia Transgenic 7 months GSE75431 up	GABAergic	249/499	3.25948e-06	5.65846e-05	0	0	1.51343	19.1206	CYFIP1;RRP1;RPS15;IL4I1;ZFYVE26;BAIAP2L2;MYC;FTH1;TRIM24;ANKFY1;TRIM25;CCNL2;KIF21B;LGALS9;B2M;TNS3;TBC1D22A;HERC6;TNS1;PDK1;NUP214;WSB1;SP110;SLC11A1;CSNK1E;PHKA2;MFSD12;NISCH;DOPEY2;MARF1;DDX39B;WDR81;EWSR1;SPATA13;GSAP;RBCK1;ANAPC15;ADAMTS16;HELZ2;TRPM2;RNF213;INPP5D;NCKAP1L;PIP5K1C;APOE;AMZ1;ARSB;ABCA1;LYN;CTSA;RPL41;CADM1;NFATC2;IGF1;PARP14;PARP12;CCDC88B;LACC1;MMS19;CEP85;RGL2;TECPR1;FERMT3…
NHERF2 HCT116 knockdown GSE67931 up	GABAergic	248/497	3.41078e-06	5.8432e-05	0	0	1.51334	19.0508	ERRFI1;SLC4A2;FGFRL1;ACTB;CRKL;FAM122B;PNN;HTR7;FTH1;PIEZO1;AP1S3;SOX9;JUNB;B2M;NUP210;SYTL1;HPCAL1;MTUS1;ACTN4;RUNX1;JMJD6;SPINT1;CD109;DDIT4;EZR;TRIB1;PLBD2;CRABP2;SDC4;FLII;FUT11;TGFA;MST1R;KLK6;CYB5R3;RNF213;PDCD11;STC2;SFN;TNRC18;NTSR1;S100A10;JAG2;CTSA;PHC2;MCAM;INTS3;ABCA7;NBEAL2;FOSL2;FOSL1;EHD2;PPFIBP1;FASN;FAT1;TNFSF9;SPATS2L;COL9A3;DDR1;COL18A1;CDKN1A;ARPC1B;NAT10;PCSK9;ADM;TRIOBP;AKAP…
DAPT Cochlea 10 uM Post natal day 5 GSE83340 down	GABAergic	435/923	3.47315e-06	5.86327e-05	0	0	1.35975	17.0926	TMEM200A;WIPF1;FRMPD1;TRIL;ITSN1;TESK2;LIPA;SMC4;SOX21;FGFRL1;PREX1;NDST1;CREB3L1;CREB3L2;STMN1;IER5;NCKAP5;ANKS1B;UNC5B;SERPINF1;COL23A1;DNAAF5;WDR77;HCFC1;DDX39B;DAAM2;ZC3H11A;RBP1;TXNIP;GPLD1;ENPEP;TTYH2;IQGAP1;PRDM12;OAZ1;ADAMTS10;LDHB;PROM1;ABCA1;PHC2;RPL41;STARD13;JAG1;JUP;FZD4;MCAM;FZD6;FZD9;MTHFR;FAM160A2;FASN;SFXN5;BTG2;CDKN1A;PEAR1;PRSS23;VSIR;LFNG;MRC2;TMEM189;TUBA1B;FAM102A;C1QTNF1;HE…
LPS BMDM 10 ng-ml 6 hrs GSE78209 up	GABAergic	272/551	3.51256e-06	5.86327e-05	0	0	1.48214	18.6144	IFITM3;CYFIP1;SPI1;IFITM2;PGAP2;SERPINE1;IFI35;IKZF1;IFIT1;ACTB;IFIT3;IFIT2;ICAM1;PNP;RASSF4;FTH1;LIPG;ZC3H12A;DHX58;TRIM25;CPNE3;ATXN7L1;LGALS9;B2M;IER3;HERC6;GBP5;IL15RA;DAXX;STARD7;SP110;ACSL1;SLC11A2;CH25H;SPATA13;PSME2;CCDC86;RIN3;RIN2;PI4K2A;ATF3;PTGES;IGSF6;SDC4;EBI3;HELZ2;RNF213;MCMBP;CD14;N4BP1;LYN;VASP;PHC2;TIPARP;TREX1;SETDB2;MTHFR;TMEM192;PARP14;GNG12;CP;PARP12;BST2;MOV10;LACC1;EHD4;R…
Acromegaly Adipose GSE57803 down	GABAergic	248/498	4.12782e-06	6.55417e-05	0	0	1.50716	18.6854	IFITM3;ERRFI1;RNH1;IFITM2;ACTB;MYLK;RPS15;LIPE;LGALS3;PPP2R1B;AKT2;FTH1;DPYSL3;PDK4;PIEZO1;PXDC1;CCNL2;JUNB;TNS2;ACSL1;SERPINF1;ACTN4;RBP4;SFRP2;FNDC1;MAP1B;CDC37;ACOT2;TXNIP;TAGLN2;MYL9;PLPP1;TBC1D9B;RETSAT;MAOA;MGST1;APCDD1;PPL;HSD11B1;ADAMTS15;TSPAN4;APOD;S100A10;VAT1;RPL41;FZD4;INTS3;FN1;CIDEA;EHD2;FAT1;CALM1;BTG2;SYNM;PTPRS;TENM4;ELN;HIF3A;CSAD;SLC7A10;TUBA1B;CSRP1;NNT;HYAL2;TIMP3;TNKS1BP1;C…
Bacillus Calmette-Guerin Macrophage 48hr GSE67427 up	GABAergic	248/498	4.12782e-06	6.55417e-05	0	0	1.50716	18.6854	IFITM3;PID1;SPI1;SPARC;SERPINE1;LST1;IFI35;IFIT1;IFIT3;ICAM1;IL4I1;NDST1;RASSF4;FTH1;CYP1B1;JUNB;IER5;TNS3;IER3;TMPO;ARRDC4;ACSL1;SLC11A1;TALDO1;EML4;CDC37;NINJ1;PSME2;TXNIP;TAGLN2;LAP3;ATF5;IGSF6;SDC2;HELZ2;CYP27B1;RNF213;SYNGR2;CHST11;RRAS;CD14;ST3GAL1;SNX8;ST3GAL2;N4BP1;PCK2;LYN;VASP;ACE;STAC;TNFSF13;PILRA;PARP14;ELL2;PARP12;FOSL2;BST2;FASN;ID3;CALM1;FERMT3;NRP1;BTG2;CLIC4;ARPC1B;CTSZ;SLC7A11;…
Myc RKO knockdown GSE68219 up	GABAergic	248/498	4.12782e-06	6.55417e-05	0	0	1.50716	18.6854	SLC35B2;SERPINE1;MSANTD3;CBLB;ANTXR2;ACTB;ELK3;RPS15;PPP2R1A;FTH1;PIEZO1;B2M;WSB1;WSB2;CLEC11A;DAPK3;HPCAL1;ENTPD7;MFSD10;RRAGC;SOAT1;PPP1R3B;TAGLN2;EZR;MYL9;VPS28;PI4K2A;LLGL1;CUTA;MACF1;TTYH3;SDC4;FLII;BCL10;PTTG1IP;MYL12A;HELZ2;S100A16;MICAL1;NEU1;S100A13;HMOX1;PLCG1;S100A11;S100A10;DECR1;VAT1;CTSA;PHC2;FOSL1;BST2;MOV10;RPS28;SMTN;PTK7;GIPC1;TRIP6;ATG2A;FXYD5;CALM1;ITM2B;NRP1;CDKN1A;TRAM1;CLIC…
NMP U266 24hr-10nM GSE56623 down	GABAergic	248/498	4.12782e-06	6.55417e-05	0	0	1.50716	18.6854	MTRR;VARS;GLDC;XYLT1;GPATCH4;TMEM97;IL4I1;EDNRB;CREB3L2;LONP1;PROK2;HOMER3;CHAC1;KIF21B;TNS3;TMPO;PDK1;CHID1;ALG8;ST6GAL1;ST6GAL2;NUP210;IFRD2;WDR74;ALG3;JMJD8;WDR76;GRWD1;GPR160;PSME2;CCDC86;PRKD2;TRIB1;CERKL;NUP205;SHMT2;SLCO5A1;MRPL12;CD79B;FIGNL1;STC2;DPH2;DHX37;KCNN3;LYAR;NAA50;CDT1;CADM1;DDIAS;EDEM1;RCC2;PMM2;EIF2AK3;RAB27A;PYCR1;PYCR2;CDC6;ELL2;PAICS;DHFR;BST2;POLA2;SLC6A9;FASN;ANP32B;FARS…
ZnF4 Thymus Knockout GSE47496 down	GABAergic	247/496	4.31938e-06	6.77571e-05	0	0	1.50704	18.6156	CERK;GMFG;EHMT2;EIF4A3;PREP;HS6ST1;ACTB;RCBTB2;PREX1;MYB;STMN1;TRIM24;TBC1D10C;KIF21B;SOX4;AGFG2;TNS1;PDK1;FNBP1;ENTPD5;SCRIB;CSNK1E;WDR78;MAPK8IP3;HCFC1;DDX39B;PPP1R3B;CDC37;ORAI2;TXNIP;PRKD2;NEIL1;EZR;TRIB2;SKAP1;PRR14;TRIM11;NYAP1;LMAN2L;EPB41;IQGAP1;PIK3R1;OAZ1;PCNX3;LDHB;INPP5D;MICAL1;CHST10;GSE1;NCKAP1L;ZBED4;S100A10;HEXIM1;STAT5B;CFAP74;JUP;ARPP21;INTS1;FAM78A;EDEM1;NCAPH2;NFATC3;DCLK2;NBE…
Mecp2 Microglia Null GSE66211 up	GABAergic	248/499	4.98578e-06	7.72795e-05	0	0	1.50103	18.3259	CYFIP1;EHMT2;SERPINE1;IKZF1;RASSF2;FTH1;KDR;CCNL2;KIF21B;JUNB;IER5;IER3;SLC12A9;TNS1;WSB1;FNBP1;STARD9;CIRBP;RNASE4;ACTN4;CSNK1E;PHKA2;CD2AP;NISCH;DDX39B;WDR81;EWSR1;DDIT4;TXNIP;RIN2;TTYH3;EPAS1;PDE1B;IQGAP1;PIK3R1;APCDD1;ADAMTS10;SULT1A1;TRPM2;INPP5D;PLCG2;NCKAP1L;PLCG1;PIP5K1C;APOE;PROM1;ARSB;AFAP1L1;PPP1R21;EDEM1;FN1;ABCA7;PARVB;CCDC88B;PPFIBP1;ID1;ID3;CEP85;FERMT3;ACVRL1;BTG2;CLIC4;ARPC1B;ELN…
Nova1 Brain - Cortex Knockout GSE69711 up	Non-neuronal	29/495	6.32034e-06	8.84847e-05	0	0	2.70276	32.3567	ROBO2;GRIA2;TENM2;ATP8A1;TRANK1;SLC2A1;NDRG1;ELAVL3;TTC28;ADD2;FSD1L;RASSF2;ZMYM6;SLC38A6;MYH10;GPM6B;EPHA5;MEF2C;ARPP21;BCL11A;ARRDC3;SORBS2;FRMD4B;ZEB2;CARHSP1;CCNG2;CDH11;CNTN2;XPR1
Ptbp2 Neuronal progenitor cell (mNPC) knockodown GSE70985 up	Non-neuronal	29/495	6.32034e-06	8.84847e-05	0	0	2.70276	32.3567	SEMA5A;ROBO2;DDR1;PHLDB1;TENM3;RPN2;TMTC2;ATP2A2;ELAVL3;SALL1;TUBB3;MAP2;FTH1;NRCAM;RPL15;EDIL3;GPM6B;KLHDC10;SREBF1;GSN;PSAT1;TTC3;CDH11;DCX;TXNIP;CNTN2;MAPT;IL6ST;ITM2B
nSR100/Srrm4 Cortex Knockout GSE65818 down	Non-neuronal	29/495	6.32034e-06	8.84847e-05	0	0	2.70276	32.3567	SNAP25;NECAB1;PCNA;HJURP;CELF4;TRANK1;GRM5;CHL1;TUBB3;MAP2;RPL15;DYNC1I1;TLE4;MEF2C;WSB1;PHC1;DMTN;CADPS;CACYBP;NETO2;ATP1B1;GRIN2B;PGM2L1;RSL1D1;ARMCX1;TTC3;SMS;MAPT;LY6H
Autism iPSCs-derived Neural Cultures Differentiation day 11 GSE61476 down	Non-neuronal	29/496	6.56935e-06	8.90967e-05	0	0	2.69683	32.1815	CYFIP2;DDR1;SLC2A1;ATP1A3;ACTB;ELAVL3;TUBB3;MAP2;HECTD4;FTH1;APOE;TMSB10;WSB1;WSCD1;IGFBP2;HIPK2;PACS2;ID1;TTC3;DCX;TXNIP;CNTN2;SIK2;MAPT;MEGF8;ITM2B;XPR1;FGFR2;RAI14
SOD1(G93A mutant) Astrocytes Transgenic 3 days GSE49023 up	Non-neuronal	29/496	6.56935e-06	8.90967e-05	0	0	2.69683	32.1815	CYFIP2;GABRB3;ROBO2;GRIA2;NRXN1;ATP1A3;EFR3A;TUBB3;MAP2;NRCAM;GPRASP2;EPHB1;MYH10;PAG1;WSB1;UNC5C;GRIN2B;PGM2L1;DISP2;AHI1;PACS2;CPD;TTC3;SMS;DCX;TXNIP;MAPT;IL6ST;XPR1
ZNF2 NPC Knockdown GSE54112 down	Non-neuronal	29/496	6.56935e-06	8.90967e-05	0	0	2.69683	32.1815	ROBO2;GRIA2;BEX3;ATP8A1;CELF2;CELF4;ATP2A2;SALL1;MAP2;FTH1;LRRC8D;RPL15;APOE;FGFBP3;GPM6B;HMGN1;WSB1;PEG3;ST18;SLC6A9;PTPRA;TBC1D5;TTC3;PLP1;DCX;TXNIP;CNTN2;ITM2B;XPR1
Klf6 Immature oligodendrocytes Silenced GSE79244 up	Non-neuronal	29/497	6.82731e-06	9.07057e-05	0	0	2.69093	32.0074	GRIA2;TMEM63B;CELF2;NRXN1;ATP2A2;FMN2;ADIPOR2;GRM5;FAM102A;MAP2;SLC38A6;SEC11C;KLHDC10;TLE4;SREBF1;KCND2;PEG3;LMO4;PLK2;IGFBP2;ARAP2;SORCS1;NETO2;ATP1B1;HIPK2;SLC4A7;PSAT1;TTC3;LRRN1
SMCX Adult Pre-Frontal Cortex Knockout GSE74630 up	Non-neuronal	29/497	6.82731e-06	9.07057e-05	0	0	2.69093	32.0074	DDR1;PHLDB1;TENM2;CPNE7;CELF3;CELF4;TRANK1;ATP1A3;SOBP;ACTB;RPH3A;TUBB3;NRIP3;DLGAP1;SLC17A7;APOE;GPRASP2;CSMD1;TMSB10;SLC12A5;USP5;SLC6A17;SLC16A11;SYNJ2;ACTN4;SYP;ARHGAP23;DISP2;LY6H
C9ORF72 Brain Transgenic (C9ORF72 BAC including 500 G4C2 repeats) GSE74973 up	Non-neuronal	29/498	7.09453e-06	9.14562e-05	0	0	2.68505	31.8344	GABRB3;GRIA2;TENM3;ATP8A1;CELF2;CPNE7;TRANK1;HTR2C;ATP1A3;GNAI1;GRM5;MAP2;SLC38A6;NRIP3;SCN1A;ARPP21;PEG3;CACNA2D1;PLK2;STRBP;ATP1B1;GABRG3;TTLL7;EML5;PER3;PLP1;STRN;SERPINI1;IL6ST
Dgcr8 Cone photoreceptors - Post natal day 30 knockout GSE58498 up	Non-neuronal	29/498	7.09453e-06	9.14562e-05	0	0	2.68505	31.8344	CYFIP2;GABRB3;SNAP25;SLC1A2;ATP2A2;ATP1A3;ACTB;RIMS2;UNC80;FSD1L;MAP2;SLC38A6;SLC17A7;NRCAM;CHGB;HMGN1;UNC13B;MYEF2;PEG3;SYT1;STRBP;ARRDC3;SYP;MPP6;SLC4A7;EML5;AHI1;HOOK1;TTC3
MPTP-HCl Midbrain Dopaminergic Neurons 30 mg-kg GSE54795 up	Non-neuronal	29/498	7.09453e-06	9.14562e-05	0	0	2.68505	31.8344	NRXN1;CELF3;CELF4;SLC1A2;ATP2A2;ATP1A3;CCNDBP1;ACTB;GNAI1;TUBB3;FTH1;RESP18;NRIP3;DMTN;PEG3;SYT1;KCNIP4;SYP;ATP1B1;MAPK8IP1;GRIN1;ARHGAP23;DISP2;TOM1L2;AHI1;PACS2;PLP1;PTPN5;ITM2B
Blinc1 Pancreas Heterozygous Knockout GSE73711 up	Non-neuronal	29/499	7.37128e-06	9.31788e-05	0	0	2.67919	31.6625	TMEM63B;MAST3;SLC41A1;ATP1A3;NDRG1;GNAI1;ELAVL3;ADD2;TUBB3;MAP2;TRIM46;RPL15;LDLR;PLS1;SEC11C;IAH1;NKX6-2;SYT1;PLK2;MBOAT1;SYP;MPP6;TMEFF1;RINT1;ADI1;HOOK1;DCX;RNF181;MAPT
Dgcr8 Cone photoreceptors - Post natal day 40 knockout GSE58498 up	Non-neuronal	29/499	7.37128e-06	9.31788e-05	0	0	2.67919	31.6625	CYFIP2;GABRB3;SNAP25;ATP8A2;SLC1A2;ATP2A2;ATP1A3;RIMS2;UNC80;MAP2;FAM120A;SLC38A6;SLC17A7;NRCAM;CHGB;HMGN1;UNC13B;SLC12A5;PEG3;SYT1;STRBP;ARRDC3;SYP;MPP6;SLC4A7;EML5;AHI1;HOOK1;TTC3
DAPT Cochlea 10 uM Post natal day 5 GSE83340 up	Non-neuronal	42/871	8.09178e-06	0.000101303	0	0	2.22432	26.0793	CYFIP2;ROBO2;RPN2;ATP8A1;SLC1A2;ATP2A2;DBI;PTN;RASSF2;AKT2;FTH1;COBLL1;NRIP1;ENPP2;SLC38A6;APOE;LDLR;UNC13B;ABCA2;GSN;UNC5B;STRBP;ARAP2;RFX3;XPO7;UNC5C;SORBS2;FRMD4B;SYNJ2;ATP1B1;PGM2L1;ZEB2;CPD;TMEM117;TMBIM1;TTC3;CDH11;SMS;SIK2;ITM2B;FGFR2;RAI14
CITCO HepaRG-hCAR-KO GSE71446 down	GABAergic	246/497	7.91703e-06	0.000120962	0	0	1.48854	17.4851	ERRFI1;SERPINE1;CLDN1;ACTB;CRKL;ICAM1;C4B;GJA1;EFR3A;LONP1;LGALS8;SOX4;CDK5RAP2;TNS1;CPT1A;ACSL1;HPCAL1;P3H2;ACTN4;UNC13D;CPED1;RBP4;PPP1R3C;PPP1R3B;MAP1B;DDIT4;COL8A1;EZR;TTYH3;TBC1D9B;SDC4;EPAS1;MAOA;FLII;SDC2;HPN;FUT11;PIK3R1;PTTG1IP;MTMR4;RPAP1;PPL;TSPAN6;AFMID;APOE;RAB11FIP3;CTSA;FZD4;RDX;FN1;EXT1;EHD2;AIMP2;SLC6A8;FASN;ID2;OGDH;GRB2;TRAM1;ARPC1B;HILPDA;LPCAT1;ADM;GPT;PYGL;ECSIT;PCSK6;LIMD1;…
LPS BMDM 10 ng-ml 3 hrs GSE78209 up	GABAergic	281/576	7.98983e-06	0.000120962	0	0	1.44784	16.9938	IFITM3;SPI1;IFITM2;SERPINE1;XYLT2;IKZF1;IFIT1;BACH1;ACTB;IFIT3;IFIT2;ICAM1;LGALS3;PNP;RAVER1;RASSF4;LIPG;ZC3H12A;TRIM25;LGALS9;JUNB;TRIM21;B2M;IER3;GBP5;IL15RA;DAXX;STARD7;SP110;ACSL1;SLC11A2;RC3H1;CH25H;MARF1;NINJ1;PSME2;CCDC86;RIN3;TAGLN2;EZR;RIN2;ATF3;IGSF6;SDC4;EBI3;IQGAP1;HELZ2;RNF213;HIVEP1;CD14;ST3GAL1;N4BP1;LYN;VASP;STAT5A;GADD45B;TIPARP;SETD1B;TREX1;SETDB2;MTHFR;SLC16A10;PARP14;ELL2;PARP…
Bacillus Calmette-Guerin Macrophage 18hr GSE67427 up	GABAergic	246/498	9.50629e-06	0.00014065	0	0	1.4825	17.143	PID1;SPI1;UXS1;SERPINE1;MSANTD3;ANTXR2;ACTB;ICAM1;IL4I1;PNP;RASSF4;FTH1;DPYSL3;ZC3H12A;RPS6KA1;CYP1B1;JUNB;IER5;CDK5RAP2;IER3;ARRDC4;ARMT1;SLC11A1;RUNX1;EML4;CYP27A1;SPINT1;CDC37;NINJ1;TXNIP;CD226;GSAP;ATF5;SMIM3;IGSF6;SDC4;SDC2;DCUN1D3;SAMSN1;MYL12A;CYB5R1;CYP27B1;GNG10;FAM124A;CHST11;RRAS;CD14;ST3GAL1;SNX8;ST3GAL2;S100A11;N4BP1;S100A10;PCK2;VASP;PLK3;STAC;TNFSF13;SLC16A10;NFATC1;PILRA;ELL2;FOSL…
Msi2 Leukemia stem cells (LSCs) Knockout GSE64545 up	GABAergic	246/498	9.50629e-06	0.00014065	0	0	1.4825	17.143	IFITM3;GLTP;RNH1;SPI1;IFITM2;EHMT2;CCNF;IKZF1;SMC4;ABCA13;RPS15;LGALS3;PNP;FTH1;STMN1;RPS6KA1;GTSE1;TBC1D10B;ACSL1;MTUS1;TALDO1;ACTN4;MYO7A;IFI27;RIN3;TAGLN2;EZR;NLRX1;MTMR3;TMEM63A;IGSF6;CDCA3;STXBP2;MRPL17;MGST2;XPC;IQGAP1;CFP;MYL12A;HSD11B1;HELZ2;RACGAP1;NEU1;VPS11;STXBP5;LTA4H;CD14;ZBTB7B;VASP;CTSA;RPL41;GSTM1;JUP;SLC35E1;RAB27A;ABCA7;NBEAL2;PILRA;CCDC88B;FAM160A2;TCN2;STAG3;FASN;CCDC88C;FXYD…
DAPT Cochlea 10 uM Post natal day 0 GSE83340 up	Non-neuronal	42/893	1.47095e-05	0.000182398	0	0	2.16426	24.0818	CYFIP2;ROBO2;SEMA5B;GRP;ATP8A1;CELF2;SLC1A2;SLC41A1;ATP2A2;DBI;ACTB;RIMS2;GJC3;SALL1;NRIP1;FAM120A;ENPP2;SLC38A6;MBP;RPL15;APOE;MYH10;SREBF1;WSB1;GSN;PEG3;UNC5B;STRBP;RFX3;SORBS2;LHFPL2;VWA5B2;S100B;SOX10;PGM2L1;TOM1L2;TANC1;ZEB2;PSAT1;TTC3;PLP1;IL6ST
EVX1AS CJ9 stem cells knockout GSE70419 down	GABAergic	245/498	1.42565e-05	0.000203977	0	0	1.47033	16.4063	CNTFR;RNH1;SPARC;SLC4A2;F11R;ACTB;NYNRIN;LGALS3;CREB3L1;MYC;PEG10;GTSE1;JUNB;IER5;ATXN7L3;UNC5B;ACTN4;NISCH;SPINT1;SOAT1;KCTD10;PSME2;TAGLN2;PRR12;ZFPM1;PDGFB;PDGFA;MTMR4;MYL12A;IGSF9;CYB5R3;CHST12;SFN;TNRC18;S100A11;S100A10;VASP;VAT1;WNT10A;ST14;JUP;SETD1B;FN1;SLC16A10;PARVA;CGN;FOSL2;UCK2;PTK7;FAT1;FXYD6;FERMT2;DDR1;FKBP10;BTG2;CDKN1A;NRP2;TGFB1I1;ARHGAP1;PRSS23;PPP1R18;SMG5;CSRP1;SH3PXD2A;GLIP…
Fanconi Anemia iPSCs GSE57826 down	GABAergic	245/498	1.42565e-05	0.000203977	0	0	1.47033	16.4063	IFITM3;FAAH;SPARC;GLDC;XYLT1;F11R;NADSYN1;LIPA;IFIT2;SOX2;GJA1;HTR7;FRAT2;MYC;DPYSL3;KDR;TUNAR;KIF21B;EPHB4;UNC13B;ST6GAL1;P3H1;ACTN4;SND1;BCAM;SFRP2;PLPP3;MYL9;PLPP2;MACF1;NUP205;TTYH3;TMEM63A;ABCB6;SDC2;IQGAP1;PTTG1IP;IQGAP2;PCDH18;GJC1;SGPL1;RNF213;MICAL1;STC2;APOE;FDFT1;PCK2;STAT5B;FZD5;FZD7;FN1;CGN;SQLE;EXT2;COL1A2;VANGL2;PTK7;CYP2S1;FAT1;ID3;DCHS1;ALDH18A1;FERMT2;COL18A1;FKBP10;NRP2;PTPRS;T…
METTL3 MDA-MB knockdown GSE70061 up	GABAergic	245/498	1.42565e-05	0.000203977	0	0	1.47033	16.4063	MDC1;VEZT;VIPR1;NUP107;HHIP;SERPINE1;ITSN1;SLC4A2;IFIT1;CLDN1;MYLK;ICAM1;PEG10;LGALS8;CCDC93;TMPO;AQR;SECISBP2;P3H2;MTUS1;YOD1;ANK1;GTPBP4;EML4;COL8A1;EZR;CFH;SDC2;B3GLCT;IQGAP1;PTTG1IP;ADAMTS12;ADAMTS16;ADAMTS15;DHX30;BRIP1;PDGFC;MCMBP;RAB11FIP5;XRCC4;FZD7;FZD6;RDX;EIF2AK3;GNG12;ELL2;EXT1;ICK;FAM111A;TPX2;ANLN;HNRNPF;FAT1;FAT4;RAD18;FEN1;TENM3;KIF14;AP4E1;PTPRM;KIF11;SLC7A11;TRAM2;AKAP13;NUDCD1;…
BRG1 501 Melanocytes knockdown GSE61966 down	Non-neuronal	28/494	1.67344e-05	0.000205549	0	0	2.60363	28.6348	SEMA5A;PCNA;RPN2;TTYH2;BHLHE41;ATP2A2;LITAF;GRK3;CHL1;FTH1;MBP;APOE;PLEKHH1;MYH10;GPM6B;ANKRD28;PTPN1;SLC6A17;IGFBP2;MITF;SOX10;ANLN;TANC1;ZEB2;TTC3;PLP1;SMS;ITM2B
Parkinson's Neurons (WT GBA) 33 Day Differentiation GSE62642 up	Non-neuronal	28/496	1.80043e-05	0.000219081	0	0	2.59223	28.3198	DDR1;ATP1A3;NDRG1;ACTB;ELAVL3;ARHGAP21;TUBB3;MAP2;NRCAM;GPM6B;CHGB;SEC11C;UNC13B;ABCA2;WSB1;GSN;SLC6A17;PLK2;IGFBP2;ST18;CPD;TTC3;DCX;TXNIP;CNTN2;SIK2;LY6H;ITM2B
HD (R6/1; transgenic for exon 1) Striatum Mutant GSE59571 up	Non-neuronal	28/497	1.86716e-05	0.000223032	0	0	2.58657	28.1639	TENM3;ATP8A1;USP54;NRXN1;ATP1A3;ACTB;ELAVL3;UNC80;TRO;MAP2;FTH1;SLC38A6;MBP;GPRASP2;EDIL3;ABCA2;PEG3;CACNA2D1;CADPS;SYP;ATP1B1;ANLN;AHI1;PSAT1;TTC3;CNTN2;MAPT;ITM2B
PRMT5 A549 Knockdown GSE80182 down	Non-neuronal	28/497	1.86716e-05	0.000223032	0	0	2.58657	28.1639	GABRB3;YAP1;DOCK5;ALAS1;PCNA;RPN2;ZDHHC20;ADIPOR2;ZBTB41;GNAI1;ARHGAP21;EBP;MAP2;RPL15;NCOA3;PMM2;ECH1;NFATC3;IL18;TALDO1;ACTN4;OSGIN2;SLC4A7;CPD;CDC37;ID1;SIK2;ITM2B
APP/PS1-21 Hippocampus (CA1 subregion) Transgenic GSE63943 up	Non-neuronal	28/498	1.93613e-05	0.000223084	0	0	2.58093	28.0088	DDR1;CPNE7;CELF4;SLC1A2;SLC41A1;DBI;NDRG1;ACTB;RASGRP3;RASSF2;FTH1;GNA12;SLC17A7;MBP;APOE;LDLR;SNX5;PAG1;SREBF1;WSB1;GSN;KCNJ10;PLXDC2;S100B;SIRT2;SNPH;IL6ST;XPR1
H2A.Z Hippocampus (CA1 subregion) viral Knockdown GSE58797 up	Non-neuronal	28/498	1.93613e-05	0.000223084	0	0	2.58093	28.0088	SEMA5A;ATP8A1;CELF2;CELF4;SLC1A2;ACTB;ELAVL3;ADD2;RPH3A;PTER;CHL1;SLC17A7;RPL15;APOE;GPM6B;MEF2C;BCL11B;CACNA2D1;SLC2A13;RFX3;PROX1;LHFPL2;ATP1B1;PGM2L1;TANC1;AHI1;ZEB2;XPR1
SMCX Embryonic cortex Knockout GSE61024 up	Non-neuronal	28/498	1.93613e-05	0.000223084	0	0	2.58093	28.0088	DDR1;TENM2;TSHZ2;SLC41A1;ATP1A3;DBI;ACTB;ARHGAP21;TUBB3;FTH1;GNA12;MBP;APOE;TMSB10;MYH10;KCNH3;SREBF1;DMTN;KCNJ10;PEG3;IGFBP2;HIPK2;GRIN1;DISP2;PACS2;LRRN1;ATP13A2;PTPN5
nmf205 Cerebellum Knockout GSE79929 down	Non-neuronal	28/498	1.93613e-05	0.000223084	0	0	2.58093	28.0088	CYFIP2;KANK2;SNAP25;ATP1A3;ELAVL3;RIMS2;UNC80;TUBB3;TSPAN9;SLC17A7;LDLR;ABCA2;GSN;SLC12A5;KCND2;SYT1;SLC16A11;UNC5C;SYP;ATP1B1;PGM2L1;MAPK8IP1;GRIN1;EML5;CNTN2;ATP13A2;ACKR1;PFKM
nSR100/Srrm4 Cortex Knockout GSE65818 up	Non-neuronal	28/499	2.00741e-05	0.000229268	0	0	2.57531	27.8548	CYFIP2;ROBO2;DDR1;GRIA2;TENM2;TENM3;CELF3;ATP2A2;PTN;ACTB;ELAVL3;TTC28;ADD2;FTH1;APOE;EPHB1;MYH10;GPM6B;PEG3;BCL11B;BCL11A;ARRDC3;AHI1;ZEB2;DCX;CNTN2;MEGF8;RNF165
MITF 501 Melanocytes knockdown GSE61966 down	Non-neuronal	39/816	2.10177e-05	0.000237957	0	0	2.19434	23.6333	CYFIP2;SEMA5A;NRROS;RPN2;TTYH2;BHLHE41;HJURP;TXNDC12;RASGRP3;NPAT;UGCG;GRK3;FAM102A;GNG5;WDR91;PRRG1;TBC1D14;MBP;APOE;LDLR;MYH10;GPM6B;SNX5;EPHA5;MYEF2;MITF;ERLIN2;FRMD4B;BPGM;S100B;MYO1D;ANLN;PER3;TMEM98;PSAT1;LPAR6;PLP1;SMS;CRELD1
SENCR HCA-SMC knockdown GSE51878 up	GABAergic	244/498	2.12125e-05	0.000290722	0	0	1.45825	15.6921	ERRFI1;SPARC;SERPINE1;CBLB;TXNDC12;ACTB;MYLK;GPR176;RASSF2;DPYSL4;PDK3;PXDC1;CHAC1;IER3;TNS1;WSB1;RNASE4;CD2AP;JMJD6;SFRP4;CARHSP1;CCDC80;PPP1R3C;FNDC1;CRISPLD2;PPP1R3B;DDIT4;KCTD11;SIK1;TRIB3;ALPK2;MGARP;ATF5;MYL9;CERKL;SDC2;NMD3;PTTG1IP;ADAMTS12;MYL12A;FAM124A;NUAK2;STC2;ARSB;PCK2;DNAH11;GADD45B;MCAM;SIAH2;PYCR1;IGF1;SLC6A8;SLC6A9;ITGBL1;MRVI1;FERMT2;RCOR1;DHRS13;SYNM;ELN;GBE1;FAM57A;HILPDA;ADM…
SRA MCF7 knockdown GSE52385 up	GABAergic	244/498	2.12125e-05	0.000290722	0	0	1.45825	15.6921	TDRKH;SOGA1;CAPN15;RAPGEFL1;RPS15;PREX1;FTH1;STMN1;PIEZO1;PTGFRN;LGALS8;JUNB;SOX4;IER3;SLC12A9;TNS1;TSPYL2;WSB2;SCRIB;CSNK1D;SND1;SCAMP2;SPINT1;FEZ2;DDIT4;ORAI2;ULK3;ULK1;TRIM16;EZR;PLBD2;PTGES;PIK3R2;OAZ1;SULT1A1;HELZ2;NEU1;HMOX1;PIP5K1C;FDFT1;PROM2;TRPM4;CDK18;RPL41;PRRT3;JUP;GREB1;RMDN3;PBX2;AMMECR1;MEMO1;CGN;FOSL2;SMARCA4;RPS28;FASN;ID3;RGL2;SUGP2;RET;DDR1;COL18A1;NRP1;BTG2;CDKN1A;ARPC1B;LPCA…
Salmonella typhimurium Macrophage 4hr GSE67427 up	GABAergic	244/498	2.12125e-05	0.000290722	0	0	1.45825	15.6921	IFITM3;PI4K2B;TRAF3IP2;RTCB;IFI35;ANTXR2;IFIT1;ACTB;IFIT3;IFIT2;ICAM1;NIPAL4;IL4I1;ZFYVE26;RASSF4;ZC3H12A;DHX58;TRIM25;FBXO6;LGALS9;JUNB;TRIM21;B2M;IER3;HERC6;ACOT9;GBP5;IL15RA;SP110;ACSL1;MFSD12;KARS;IFI27;PPA1;NINJ1;PSME2;TRIM14;RBCK1;LAP3;ATF5;RIN2;ATF3;SMIM3;SAR1A;CDCA4;EBI3;SAMSN1;MYL12A;HELZ2;CYP27B1;RNF213;S100A11;S100A10;STAT5A;GADD45B;EDEM1;NMI;PARP14;PARP12;ABTB2;PARP10;BST2;MOV10;GPR18…
Trisomy 21 Fetal Fibroblasts GSE55504 down	GABAergic	244/498	2.12125e-05	0.000290722	0	0	1.45825	15.6921	IFITM3;SERPINE1;SLC4A2;FGFRL1;NDST1;GJA1;PNP;PPP2R1A;FTH1;PSMD3;LONP1;PIEZO1;HOMER3;IER3;DAPK3;AP1B1;TALDO1;ACTN4;P3H3;MFSD12;HCFC1;CARHSP1;MXRA8;TAGLN2;EZR;TTYH3;OAZ1;RRP7A;S100A16;PENK;TSPAN4;HMOX1;ST3GAL1;RAB11FIP5;VASP;INTS1;PLK1;FN1;VASN;FOSL1;EHD2;RPS28;SMTN;NPLOC4;RPS29;FASN;ID3;RNPS1;FXYD5;OGFR;PYGB;COL18A1;CDKN1A;ARPC1B;PPP1R18;ADAMTSL1;MRC2;TUBA1C;TUBA1B;ACTR1A;CSRP1;CHMP1A;TMED3;RPLP2;…
PAX2 REP knockdown GSE59781 up	GABAergic	243/496	2.21898e-05	0.000300949	0	0	1.45795	15.6232	SLC46A3;ERRFI1;SPARC;SERPINE1;SOGA1;ACTB;GOLGA2;GJA1;PEG10;LONP1;TUNAR;TNS3;WSB1;CSNK1D;CCDC80;EWSR1;KCTD10;CRISPLD2;MAP1B;COL8A1;TAGLN2;MYL9;TBC1D9B;SDC4;EPAS1;FLII;SDC2;IQGAP1;PTTG1IP;CHTF8;PDGFC;RSU1;ABCA1;VAT1;ICMT;HOMER2;NR1D2;ERLIN2;MEX3D;GNG12;ELL2;FOSL2;EHD2;ANLN;SMTN;COL1A2;FAT1;CALM1;FERMT2;CLIC4;TENM3;SLC44A2;TGFB1I1;LPCAT1;PRSS23;PPP1R18;TRIOBP;PTPRG;AKAP12;TUBA1C;TUBA1B;CSRP1;KIF1C;C…
PKC412 ZR751 1uM-6hrs GSE63721 up	GABAergic	243/497	2.63854e-05	0.000350549	0	0	1.45208	15.3089	CYFIP1;HS6ST1;FGFRL1;LSM10;NSDHL;CREB3L1;AKT2;EVA1C;ARFIP2;PIEZO1;IER5;CDK5RAP3;PDK2;IER3;MCCC2;VPS18;CPT1A;ENTPD6;KCNK15;P3H4;CSNK1D;MAPK8IP2;SND1;PISD;DDX39B;SPINT1;CDC37;NINJ1;TXNIP;PREB;EZR;OBSL1;PTGES;TBC1D9B;PDXDC1;CRABP2;EPAS1;FLII;MEPCE;PEX11B;MST1R;MTMR4;MRPL10;SEC14L2;ADAMTS15;SYNGR2;VPS11;ST3GAL4;TNRC18;ST3GAL1;FDFT1;PROM2;VAT1;CTSA;JUP;SIAH2;PLK1;GREB1;PYCR1;PYCR2;FOSL2;QARS;FASN;LYPD…
Vemurafenib A375 48hr-0.1uM GSE64741 up	GABAergic	243/497	2.63854e-05	0.000350549	0	0	1.45208	15.3089	IFITM3;SLC35B2;SPARC;SLC4A2;FTH1;CCNL2;B2M;TNS3;VPS39;SOX4;TNS2;SERPINF1;ARMC9;SOX10;MAPK8IP3;MFSD12;SND1;PRKD3;ZC3H11A;CD109;ORAI3;TXNIP;COL8A1;FREM2;TTYH3;TBC1D9B;RNF213;S100A10;VAT1;CTSA;STARD13;CADM1;MCAM;RDX;NFATC2;GNG12;ICK;SLC6A8;QARS;COL9A3;RGL2;ITM2B;CC2D1B;DDR1;DAZAP2;FKBP10;TRAM1;CLIC4;NRP2;ECM1;SYNM;PTPRS;TENM3;HIBADH;SLC44A2;ARPC1B;STON1;PYGL;PCSK6;SIPA1L2;PRSS23;TMEM47;MRC2;FAM102A;…
Mycobacterium tuberculosis GC1237 Macrophage 18hr GSE67427 up	GABAergic	243/498	3.13149e-05	0.000411839	0	0	1.44627	14.9998	PID1;SPI1;TRAF3IP2;UXS1;GMFG;SERPINE1;MSANTD3;ANTXR2;ICAM1;IL4I1;RABGEF1;PNP;ZC3H12A;IER5;CDK5RAP2;IER3;ARRDC4;ACSL1;SLC11A1;RUNX1;EML4;CRISPLD2;CDC37;DDIT4;NINJ1;TXNIP;ATF5;IGSF6;SDC4;RRAD;SDC2;SAMSN1;MYL12A;CYP27B1;FAM124A;CYB5R3;CHST11;RRAS;CD14;ST3GAL1;ST3GAL2;S100A11;N4BP1;S100A10;VASP;PLK3;TNFSF13;SLC16A10;PILRA;FOSL2;TDP2;CALM1;BTG2;HIP1;MEI1;PHF1;SRA1;ADM;SLC7A11;LITAF;PPP1R18;C1QTNF1;ADA…
Imatinib CML15-CML17 5uM GSE60065 up	GABAergic	242/497	3.87955e-05	0.000500116	0	0	1.44013	14.6277	CYFIP1;RNH1;WIPF1;F11R;BACH1;LIPA;ACTB;PREX1;RASSF2;RASSF4;FTH1;RPS6KA1;PDK4;CYP1B1;LGALS8;B2M;SLC11A1;AP1B1;ACTN4;GPR160;PADI2;TTYH3;STXBP2;IQGAP1;SAMSN1;OAZ1;MYL12A;RNF213;INPP5D;MICAL1;NEU1;NCKAP1L;STXBP5;LTA4H;S100A11;ARSB;FDFT1;HEXIM1;LYN;VASP;VAT1;CTSA;EDEM1;RAB27B;SQLE;LACC1;GRB2;CALM1;ITM2B;FERMT3;DAZAP2;NRP1;BTG2;ARPC1B;CTSZ;SLC7A11;RCSD1;PPP1R18;CTSS;LIMD2;MRC2;AKAP13;ADAMTSL4;MIS18BP1;…
Vemurafenib UACC62 48hr-0.1uM GSE64741 up	GABAergic	242/497	3.87955e-05	0.000500116	0	0	1.44013	14.6277	SPARC;CBLB;LCTL;ZFYVE1;EDNRB;FTH1;ANKFY1;FAM53B;CCNL2;B2M;TNS3;SOX4;TNS2;PKNOX2;PRIMA1;STARD3;ARSA;ALG6;SLC11A2;ARMC9;CIRBP;TALDO1;SOX10;RUNX1;PRKD1;TRIM16;ATF3;PTTG1IP;PLA2G6;SULT1A1;MICAL1;S100A13;PLCG2;HMOX1;APOD;HMGXB3;S100A10;DECR1;VAT1;CTSA;STARD13;TGDS;MCAM;GREB1;RAB27A;GPR137B;FOSL2;NPLOC4;SLC6A8;PCDHB2;ADI1;FAT1;ATG2A;COL9A3;ITM2B;CDKN1A;CLIC4;NRP2;PTPRS;HIBADH;ARPC1B;STON1;PTPRM;FMN2;PC…
GATA2 Ch-CRPC (ARCaPM-DR culture(AR+)) Knockdown GSE58966 up	Non-neuronal	27/496	4.75165e-05	0.000515554	0	0	2.48853	24.7719	YAP1;TRANK1;IKZF2;ADIPOR2;GNAI1;UGCG;EFR3A;FTH1;COBLL1;RPL15;PLS1;KLHDC10;TLE4;WSB1;PLK2;NCOA3;ARRDC3;ERLIN2;LHFPL2;SYNJ2BP;ATP1B1;MGAT4C;SLC4A7;ANLN;PSAT1;TXNIP;IL6ST
Huntington's (Grade 3) BA4 (Motor Cortex) Grade 3 GSE79666 up	Non-neuronal	27/496	4.75165e-05	0.000515554	0	0	2.48853	24.7719	GABRB3;DOCK5;PHLDB1;CELF2;SLC1A2;NDRG1;ADIPOR2;ACTB;ELAVL3;ARHGAP21;GNA12;MBP;APOE;PLEKHH1;GPM6B;WSB1;KCNJ10;HIPK2;TTLL7;ANLN;ZEB2;SNPH;PLP1;TXNIP;SIK2;LY6H;ITM2B
SOD1 Astrocytes Overexpression 3 days GSE49023 up	Non-neuronal	27/496	4.75165e-05	0.000515554	0	0	2.48853	24.7719	GABRB3;ROBO2;TENM3;CELF2;NRXN1;SLC1A2;ATP1A3;TTC28;CHL1;PLAGL1;LRRC8D;MYH10;CHGB;HMGN1;KLHDC10;USP5;PEG3;ARRDC3;ATP1B1;GRIN2B;HIPK2;PACS2;PSAT1;TTC3;DCX;TXNIP;XPR1
TAF15 Motor Neuron Knockdown GSE77702 up	Non-neuronal	27/496	4.75165e-05	0.000515554	0	0	2.48853	24.7719	GRIA2;NRXN1;TSHZ2;PCSK5;RIMS2;ARHGAP21;CHL1;MAP2;NRIP1;NRCAM;TMSB10;EDIL3;MYH10;HMGN1;UNC13B;PLK2;ARRDC3;UNC5C;PLXDC2;PGM2L1;SLC4A7;MMP16;TTC3;CDH11;TXNIP;IL6ST;XPR1
TGFB3 Palatal shelves E16.5 GSE45568 down	Non-neuronal	27/496	4.75165e-05	0.000515554	0	0	2.48853	24.7719	CYFIP2;DDR1;RPN2;TSHZ2;SLC2A1;ATP2A2;ATP1A3;PTN;ACTB;ELAVL3;TUBB3;MAP2;FTH1;SLC38A6;APOE;HSBP1;STRBP;IGFBP2;SORBS2;SYP;ATP1B1;MAPK8IP1;TTC3;DCX;TXNIP;MAPT;ITM2B
TAF15 Motor neuron Knockdown GSE77707 up	Non-neuronal	27/497	4.91735e-05	0.000529124	0	0	2.48311	24.6328	CERK;NRXN1;ATP2A2;ATP1A3;PCSK5;ACTB;ADD2;TRO;ARHGAP21;CHL1;TUBB3;MAP2;HECTD4;FTH1;LDLR;EDIL3;MYH10;UNC13B;EPHA5;HSBP1;CADPS;SYP;PGM2L1;TTC3;DCX;MAPT;XPR1
PS2APP Neuron Transgenic 7 months GSE75431 up	Non-neuronal	27/498	5.08825e-05	0.000534267	0	0	2.47771	24.4946	GABRB3;PCSK2;GRIA2;SNAP25;TENM3;ATP8A1;GFM2;CELF2;ATP1A3;PTPRK;EFR3A;PTER;SLC38A6;NRCAM;LRRC4C;GPM6B;SCN1A;MEF2C;WSB1;MYEF2;CADPS;SORBS2;TTLL7;HOOK1;CDH11;DCX;SGK3
Setdb1 C2C12 myoblast cell line knockdown GSE70069 up	Non-neuronal	27/498	5.08825e-05	0.000534267	0	0	2.47771	24.4946	DDR1;CSTB;RARG;PHLDB1;TMEM63A;TTYH2;SLC2A1;ATP2A2;PTPRK;LITAF;ACTB;PDLIM2;TUBB3;SLC38A6;LDLR;TMSB10;GSN;UNC5B;PLK2;ACTN4;SORCS2;ARHGAP23;SLC4A7;CARHSP1;TMBIM1;ITM2B;HIST1H2BC
Setdb1 Skeletal muscle (C2C12 cells) Knockdown GSE70069 up	Non-neuronal	27/498	5.08825e-05	0.000534267	0	0	2.47771	24.4946	DDR1;CSTB;RARG;PHLDB1;TMEM63A;TTYH2;SLC2A1;ATP2A2;PTPRK;LITAF;ACTB;PDLIM2;TUBB3;SLC38A6;LDLR;TMSB10;GSN;UNC5B;PLK2;ACTN4;SORCS2;ARHGAP23;SLC4A7;CARHSP1;TMBIM1;ITM2B;HIST1H2BC
Olig2 Brain tumor conditional Knockout GSE71493 down	Non-neuronal	27/499	5.26449e-05	0.000548349	0	0	2.47233	24.3572	CYFIP2;PHLDB1;MYRF;TMEM63B;TSHZ2;SLC2A1;TGFA;ATP1A3;ACTB;TUBB3;FTH1;ENPP2;MBP;TMSB10;MYH10;GSN;KCND2;LMO4;PLK2;UNC5C;KCTD3;SOX10;DISP2;TANC1;CPD;PLP1;XPR1
pterosin B Chondrocyte GSE75995 down	GABAergic	242/498	4.58669e-05	0.000585478	0	0	1.43438	14.3291	HHIP;SERPINE1;ACTB;AQP1;RPS15;PREX1;CREB3L1;DPYSL3;CCNL2;SOX9;B2M;TNS3;PDK1;WSB1;WSB2;UNC5B;SERPINF1;CLEC11A;NISCH;RBP4;CCDC80;FNDC1;EWSR1;TRIB3;ATF5;SDC4;EPAS1;CYB5R3;CHST12;STC2;S100A13;TSPAN4;ARSI;FAM43A;APOE;ST3GAL1;S100A11;FDFT1;PCK2;CTSA;RPL41;RDX;FN1;DDIT4L;PYCR1;CP;PPFIBP1;RPS28;COL1A2;COL9A3;COL9A2;ANP32B;CALM1;RCOR2;ITM2B;NRP1;CDKN1A;NRP2;SLC44A2;ARPC1B;PTH1R;PCSK6;SMPD3;GYS1;TUBA1B;TIM…
Calcific aortic valve stenosis Aorta GSE55492 up	GABAergic	241/497	5.65955e-05	0.000708532	0	0	1.42827	13.9679	CYFIP1;SPARC;IFIT1;ACTB;MYLK;AQP1;EPS8;C4B;B2M;UNC5B;IL1R1;SERPINF1;AP1B1;ACTN4;SYTL2;RUNX1;SFRP2;CCDC80;IFI27;FNDC1;MAP1B;NINJ1;MXRA8;COL8A2;COL8A1;LAP3;MYL9;RIN2;MACF1;CFH;PDGFA;IQGAP1;PTTG1IP;C2;GNG10;RNF213;HMOX1;NCKAP1L;CD14;CTSA;RPL41;IFITM10;JAG1;MCAM;FZD8;CP;BST2;RPS28;COL1A2;FAT1;ITGBL1;ID3;MRVI1;FAT4;CALM1;ITM2B;COL18A1;DAZAP2;ECM1;HIP1;ELN;ARHGAP1;PCSK7;PRSS23;PPP1R18;TRAM2;TUBA1C;TUBA…
Cortistatin A HCT116 100nM-24hrs GSE78506 down	GABAergic	241/497	5.65955e-05	0.000708532	0	0	1.42827	13.9679	IFITM3;CYFIP1;ERRFI1;FGFRL1;ELK3;NDST1;LGALS3;MYC;FTH1;CREB3L2;PIP4K2A;TRIM25;PIEZO1;AP1S3;CCNL2;PRKACA;LGALS8;SYNPO;JUNB;B2M;ATXN7L3;SOX4;IER3;WSB2;HPCAL1;AP1B1;MTUS1;ACSL5;CSNK1D;ACTN4;MAPK8IP3;TIAM1;BCAM;TEP1;PPA1;CD109;RBP1;TRIB1;PLBD2;LLGL2;CRABP2;MAOB;SDC4;EPB41;IQGAP1;PPL;HELZ2;CYB5R3;SYNGR2;S100A16;NEU1;S100A13;GSE1;ZBTB7B;NTSR1;JAG2;VASP;WWTR1;PHC2;DMPK;JUP;PMM2;PBX2;ABCA7;CGN;EHD2;PPFIB…
Anankinra PBMC GSE57253 down	GABAergic	241/498	6.66562e-05	0.000826536	0	0	1.42259	13.6796	IFITM3;SPI1;IFITM2;IFI35;IFIT1;IFIT3;IFIT2;FRAT2;RASSF2;FTH1;DHX58;PROK2;TRIM25;LGALS9;JUNB;TRIM21;B2M;HERC6;SLC12A9;GBP5;WSB1;SP110;SLC11A1;TALDO1;SCO2;PPP1R3B;NINJ1;PSME2;PADI2;RBCK1;LAP3;SLC22A4;IGSF6;OAZ1;MYL12A;HELZ2;PGS1;CD79A;GNG10;RNF213;ST3GAL4;LTA4H;CD14;S100A11;N4BP1;LYN;VASP;NTNG2;STAT5B;PHC2;NBEAL2;NMI;PARP14;PARP12;FOSL2;PARP10;BST2;MOV10;MRVI1;ITM2B;ARHGAP9;CSRNP1;BTG2;ADM;PYGL;LIT…
PER2 Endometrial Stromal knockdown GSE62854 down	GABAergic	239/495	8.56336e-05	0.00105184	0	0	1.41605	13.2619	IFITM3;IFITM2;TMEM200A;WIPF1;LIPA;MYLK;NYNRIN;GJA1;NSDHL;ADGRA2;AKT2;TNS2;TNS1;ACVR1;PAQR7;STARD7;IL1R1;SERPINF1;HPCAL1;TWSG1;GPR161;MAP1B;RBP1;TRIM14;MYL9;PLBD2;CFH;SAR1A;MAOB;PIK3R1;APCDD1;RRAS;TSPAN9;MICAL1;ARSJ;RSU1;FDFT1;MCAM;PBX2;PARVA;GNG12;EHD2;SQLE;SMTN;GPR180;PTK7;FASN;CALM1;FERMT2;DAZAP2;FKBP10;CLIC4;ECM1;SLC44A2;CAB39L;ELN;SETD7;PYGL;PCSK7;MAGT1;SIPA1L2;OSBPL10;MEDAG;MRC2;C1QTNF1;CSRP…
GW3965 Tumor GSE66539 down	GABAergic	240/498	9.61124e-05	0.00115869	0	0	1.41089	13.0508	JRK;TRAF3IP2;WIPF1;PLEKHB1;PREP;BACH1;CLDN1;SOGA1;ACTB;ICAM1;AKT2;CREB3L2;LONP2;DIP2C;ST6GAL1;WSB2;NUP210;WDR74;SOX11;ACTN4;MYO7A;SND1;GPR161;PSME3;MAP1B;FREM1;TRIB2;PLBD2;SMIM3;TTYH3;STC1;AGAP3;PTTG1IP;RPAP2;CIAO1;RNF213;ST3GAL4;PLCG2;SYMPK;APOD;APOE;ST3GAL1;ST3GAL2;TBC1D8B;VAT1;CTSA;MCAM;EDEM1;GREB1;PARP14;PPFIBP1;NPLOC4;SLC6A8;FAT1;UBAP1L;SUGP2;SRPX;PYGB;FKBP10;CDKN1A;SYNM;PTPRM;FMN1;RNF157;AK…
SGC0946 MV4-11 (Nascent RNA) GSE81147 down	GABAergic	240/498	9.61124e-05	0.00115869	0	0	1.41089	13.0508	RNH1;SPI1;IFITM2;SMC4;FGFRL1;CCAR2;ACTB;FTH1;MYB;RPS6KA1;LONP1;CHAC1;KIF21B;SLC12A6;JUNB;NUP210;ACSL1;CACNA2D4;ACTN4;MFSD12;HCFC1;ADCY9;EWSR1;CDC37;DDIT4;TAGLN2;TRIB3;TRIM16;ATF5;EZR;SMIM3;MACF1;TTYH3;SHMT2;STXBP2;IQGAP1;PTTG1IP;OAZ1;MYL12A;TTBK2;TRPM2;CHST11;INPP5D;MICAL1;PLCG2;S100A11;ST3GAL3;FDFT1;PCK2;VASP;FAM78A;EDEM1;NFATC3;RAB27A;FOSL2;SMARCA4;FOSL1;HNRNPF;FASN;GRB2;FXYD5;HIST1H4J;ANP32B;F…
Bicuculin Hippocampus 20 uM GSE67245 up	Non-neuronal	26/495	0.000116804	0.00119747	0	0	2.39094	21.65	GABRB3;SNAP25;NECAB1;GPR26;CELF3;SLC1A2;ATP2A2;ARHGAP21;ENPP2;CHGB;EPHA5;ARPP21;KCND2;SLC6A17;IGFBP2;ACTN4;PLXDC2;ATP1B1;SORCS2;MAPK8IP1;GRIN1;HECW2;SERPINI1;RELL2;PTPN5;R3HDM2
OPC Cerebral Cortex Knockdown GSE74647 up	Non-neuronal	26/495	0.000116804	0.00119747	0	0	2.39094	21.65	GABRB3;ROBO2;PCNA;TMEM41B;CCDC127;NRXN1;SLC1A2;SLC41A1;FMN2;PTN;GRM5;CHL1;PLAGL1;FTH1;NRCAM;GPM6B;SNX5;HSBP1;IGFBP2;SORCS1;SORBS2;ATP1B1;MPP6;MAPK8IP1;PFKM;ITM2B
FUS Motor Neuron Knockdown GSE77702 up	Non-neuronal	26/496	0.000120637	0.001199	0	0	2.38573	21.5258	GRIA2;NRXN1;TSHZ2;PCSK5;ARHGAP21;CHL1;MAP2;NRIP1;NRCAM;GPRASP2;TMSB10;EDIL3;MYH10;HMGN1;PLK2;ARRDC3;UNC5C;PLXDC2;PGM2L1;SLC4A7;MMP16;TTC3;CDH11;TXNIP;IL6ST;XPR1
Haloperidol Striatum GSE67750 up	Non-neuronal	26/496	0.000120637	0.001199	0	0	2.38573	21.5258	PCSK2;DDR1;CELF3;CELF4;TRANK1;ATP1A3;ACTB;TUBB3;RESP18;ENPP2;SLC17A7;MBP;APOE;TMSB10;MYH10;CHGB;PLK2;SYP;ATP1B1;SIRT2;GRIN1;ATP13A2;RELL2;LY6H;PFKM;HCN2
Miconazole Embryonic stem cells 12 hrs GSE63804 down	Non-neuronal	26/496	0.000120637	0.001199	0	0	2.38573	21.5258	GRIA2;U2AF1;TXNDC12;DBI;PTN;GJC3;MAP2;ENPP2;NRCAM;APOE;MAP4K5;TMSB10;EPHB1;PAG1;HMGN1;MTX2;CACYBP;S100B;SIRT2;DNAJC2;SCCPDH;PTPRA;PLP1;DCX;NF2;ITM2B
Satb1 Midbrain Dopaminergic Neurons Knockdown GSE70133 down	Non-neuronal	26/496	0.000120637	0.001199	0	0	2.38573	21.5258	CYFIP2;SNAP25;NECAB1;GPR26;CELF2;CPNE7;CELF3;SLC1A2;ACTB;GNAI1;ELAVL3;UNC80;KLC2;TUBB3;MAP2;NRIP3;TMSB10;MYH10;PEG3;SYT1;HSBP1;CADPS;SYP;GRIN2B;RNF181;PTPN5
FUS Motor neuron Knockdown GSE77707 up	Non-neuronal	26/497	0.000124582	0.00121959	0	0	2.38054	21.4024	SNAP25;PCSK5;ADD2;AP5M1;CHL1;MAP2;NRIP1;NRCAM;GPRASP2;LDLR;TMSB10;EDIL3;HMGN1;PTPN1;MYEF2;SYT1;HSBP1;CADPS;SYP;PLXDC2;PGM2L1;RSL1D1;DCX;TXNIP;MAPT;XPR1
Vemurafenib UACC62 48hr-0.1uM GSE64741 up	Non-neuronal	26/497	0.000124582	0.00121959	0	0	2.38054	21.4024	MYRF;WBP1;GOLIM4;ATP2A2;FMN2;FAM102A;TUBB3;FTH1;MBP;GPM6B;ANKRD28;GSN;PLK2;TALDO1;MITF;SORBS2;ATP1B1;SOX10;SIRT2;TOM1L2;ZEB2;ADI1;PLP1;MAPT;MEGF8;ITM2B
Blinc1 Pancreas Knockout GSE73711 up	Non-neuronal	26/498	0.000128642	0.00124068	0	0	2.37537	21.2797	SNAP25;PCNA;MAST3;CELF4;ATP1A3;GRIK1;ELAVL3;ADD2;COMMD8;TUBB3;MAP2;TRIM46;NRCAM;RPL15;SEC11C;IAH1;NKX6-2;SYT1;SYP;MPP6;TMEFF1;RINT1;ADI1;TRMT6;TRIM36;MAPT
Cyclophosphamide B16F10 tumors in C57BL-6 mice GSE71491 up	Non-neuronal	26/498	0.000128642	0.00124068	0	0	2.37537	21.2797	CYFIP2;DDR1;PHLDB1;TTYH2;TMEM63B;TXNDC12;LITAF;FAM102A;FTH1;MBP;APOE;ST3GAL1;TMSB10;ST6GAL1;GSN;SLC6A17;ARAP2;LHFPL2;S100B;MAPK8IP1;TMBIM1;RNF181;ATP13A2;CRELD1;ITM2B;HIST1H2BC
C9orf72 Spinal cord Knockout GSE77681 up	Non-neuronal	26/499	0.000132819	0.00127155	0	0	2.37023	21.1579	GABRB3;SNAP25;DOCK5;MTMR2;USP54;SLC2A1;SLC41A1;DBI;LITAF;ADIPOR2;SAMM50;CDH20;SLC38A6;APOE;LRRC4C;PLEKHH1;WSB1;KCNJ10;SMOX;ECH1;TALDO1;ATP1B1;PTPRA;POLR3E;TXNIP;SUCLG1
Dexamethasone Embryonic hypothalamic progenitor-stem cells - Male 100 nM 4 hrs GSE55113 down	GABAergic	239/497	0.000117641	0.00139244	0	0	1.40483	12.7108	MDC1;TRIL;SOX21;FGFRL1;CRKL;EPS8;SOX2;PREX1;RPS6KA3;RASSF3;MYC;DPYSL3;KIF21B;SOX9;PRKACB;CDK5RAP2;SMARCC1;CPT1A;WSB1;ST6GAL2;FNBP1;SOX11;ACTN4;SYTL2;HCFC1;NISCH;MAP1B;SPATA13;TAGLN2;PLPP3;TRIB2;RNF122;ADCYAP1R1;PDE1B;IQGAP1;MRPL12;CBARP;SGPL1;CHST11;TNRC18;RIMKLB;N4BP1;NKX2-2;NAA50;JAG1;BTBD17;RCC2;FZD9;FN1;DCLK2;DDIT4L;IFFO2;AIF1L;FOSL2;ABTB2;MEX3A;FASN;CCDC88C;FAT1;PDE3A;ID3;ANP32B;DDR1;COL18A1…
Oct4 Atherosclerosis lesion Knockout GSE75044 up	GABAergic	239/497	0.000117641	0.00139244	0	0	1.40483	12.7108	GLTP;RNH1;SPI1;NPFFR1;CERK;LIPA;SLC4A4;LGALS3;PNP;FTH1;WDR91;PDK4;CYP1B1;B2M;SLC11A1;TALDO1;MFSD12;SFRP4;RNF128;SOAT1;ATF3;IGSF6;CFH;TTYH2;STXBP2;MGST1;IQGAP1;CFP;SGPL1;INPP5D;PLCG2;HMOX1;NCKAP1L;CD14;SNX5;DECR1;ABCA1;LYN;CTSA;TIPARP;KNOP1;IGF1;GPR137B;SLC6A8;FASN;ID2;FXYD5;ITM2B;FERMT3;CDKN1C;DAZAP2;SLC35F6;NRP1;NRP2;CTSZ;LITAF;VSIR;CTSS;IL18BP;TUBA1C;CTSO;GNGT2;CTSK;MRC1;STAB1;CD38;CTSH;CD36;AC…
Cushing's Syndrome Adipose GSE66446 up	GABAergic	239/498	0.000137506	0.00157047	0	0	1.39929	12.4423	SPON1;AHCYL1;SPARC;FAM89A;XYLT1;CBLB;LIPA;GLDN;EPS8;LGALS3;MYC;PEG10;FTH1;PDK4;CYP1B1;LGALS9;IL1R1;TALDO1;MFSD12;SFRP2;SOAT1;MAP1B;CD109;MYL9;PLBD2;TTYH3;SDC4;MAOA;SDC2;MGST1;IQGAP1;IQGAP2;PPL;LDHB;RNF213;C7;SLC19A3;HMOX1;NCKAP1L;APOE;S100A11;S100A10;ZBED3;NAA50;WWTR1;ST14;MCAM;FN1;PARVA;GNG12;CP;COL1A2;FASN;FAT1;ID4;FERMT3;CLIC6;SRPX;CDKN1A;CLIC4;NRP2;ARPC1B;GBE1;CTSZ;PCSK7;PRSS23;TRAM2;CHRDL1;C…
Yersinia pseudotuberculosis Macrophage 18hr GSE67427 up	GABAergic	239/498	0.000137506	0.00157047	0	0	1.39929	12.4423	IFITM3;PID1;TRAF3IP2;UXS1;MSANTD3;ANTXR2;HS6ST1;ICAM1;IL4I1;NDST1;RASSF4;ZMIZ2;ZC3H12A;JUNB;IER5;B2M;IER3;GBP5;IL15RA;WSB1;ACSL1;SLC11A1;RUNX1;IFI27;CRISPLD2;DDIT4;NINJ1;TXNIP;ATF5;PTGES;SMIM3;SDC4;RRAD;EBI3;SAMSN1;MYL12A;CYP27B1;CYB5R3;RRAS;CD14;ST3GAL1;ST3GAL2;N4BP1;LYN;PLK3;PHC2;SLC16A10;PILRA;ELL2;FOSL2;CALM1;BTG2;ADM;SLC7A11;LITAF;PPP1R18;GYS1;C1QTNF1;SH3PXD2B;RAC2;CD38;CTSH;QSOX1;TIMP1;JAK3…
Yersinia pseudotuberculosis Macrophage 4hr GSE67427 up	GABAergic	239/498	0.000137506	0.00157047	0	0	1.39929	12.4423	IFITM3;TRAF3IP2;RTCB;IFI35;ANTXR2;IFIT1;ACTB;IFIT3;IFIT2;ICAM1;NIPAL4;IL4I1;RASSF4;FTH1;ZC3H12A;DHX58;TRIM25;FBXO6;LGALS9;JUNB;TRIM21;B2M;IER3;HERC6;ACOT9;GBP5;IL15RA;SP110;ACSL1;KARS;IFI27;PPA1;DDIT4;NINJ1;PSME2;TRIM14;RBCK1;LAP3;RIN2;ATF3;SMIM3;SAR1A;SDC4;CDCA4;EBI3;SAMSN1;MYL12A;HELZ2;CYP27B1;RNF213;S100A11;N4BP1;S100A10;STAT5A;JUP;GADD45B;EDEM1;NMI;PILRA;PARP14;PARP12;PARP10;BST2;MOV10;GPR183…
heat-inactivated MTB H37Rv Macrophage 48hr GSE67427 up	GABAergic	239/498	0.000137506	0.00157047	0	0	1.39929	12.4423	PID1;SPARC;SERPINE1;ANTXR2;LIPA;ICAM1;NDST2;IL4I1;NDST1;RASSF4;FTH1;CYP1B1;JUNB;IER5;TNS3;IER3;TMPO;ARRDC4;ACSL1;SLC11A1;TALDO1;RUNX1;EML4;SOAT1;TXNIP;LAP3;ATF5;MACF1;IGSF6;SDC2;IQGAP1;SGPL1;RNF213;CHST11;CD14;ST3GAL1;SNX8;ST3GAL2;N4BP1;PCK2;LYN;VASP;ACE;STAC;TNFSF13;SLC16A10;PILRA;ELL2;PARP12;FOSL2;FASN;ID3;CALM1;RGL1;NRP1;BTG2;TRAM1;CLIC4;ARPC1B;CTSZ;SLC7A11;PPP1R18;CTSS;TUBA1C;ADAMTSL4;GLIPR2;…
Dot1l Common myeloid progenitors Knockout GSE76748 up	GABAergic	239/499	0.000160436	0.00181641	0	0	1.39379	12.1784	IFITM3;SPI1;IFITM2;CERK;GMFG;SMC4;ABCA13;ACTB;ZFYVE27;PNP;RINL;MYB;RPS6KA1;ACSL1;MTUS1;TALDO1;MOGS;ACTN4;MYO7A;MFSD12;TIAM1;CDC34;SOAT1;SPATA13;KDELR2;EZR;CFTR;MTMR3;IGSF6;MGST1;MGST2;IQGAP1;MYL12A;SYNGR2;PENK;NEU1;DHX38;LTA4H;B4GALNT3;S100A11;N4BP1;ARSB;GSTM1;EDEM1;NBEAL2;FAM111A;FASN;CALM1;CALM2;ITM2B;NRP2;ARPC1B;CTSZ;PCSK9;VSIR;LIMD2;NHSL2;GLIPR2;TMED3;RAC2;TIMP3;TSPO;EMB;IKBKE;CD53;ELOVL1;TSC…
Rcor1 Fetal Liver Knockout GSE50708 down	GABAergic	238/497	0.000167627	0.00186539	0	0	1.39326	12.1127	VARS;RRP1;EIF4A3;RTCB;PPAN;ICAM4;ACTB;AQP1;NUBP2;RPS15;PSMD4;RAVER1;PPP2R1B;PPP2R1A;AKT2;PSMD3;PIEZO1;RCC1;TNS1;NUP210;IFRD2;SLC11A2;AP1B1;MOGS;ACTN4;ANK1;HCFC1;CDC34;DDX39B;WDR81;MTHFD1;EWSR1;CDC37;GRWD1;HMBS;TTLL12;ZFPM1;ABCB6;SHMT2;ABCB4;SMIM1;MRPL12;OAZ1;PTDSS2;CYB5R3;PDCD11;GAR1;SYMPK;CDT1;RPL41;INTS1;RCC2;PLK1;PYCR2;UBAC1;SMARCA4;UCK2;TBL3;RPS28;POLA2;EIF6;RPS29;HNRNPF;FASN;OGDH;TMCC2;RNPS1…
Salmonella typhimurium Macrophage 18hr GSE67427 up	GABAergic	238/497	0.000167627	0.00186539	0	0	1.39326	12.1127	IFITM3;UXS1;F11R;ANTXR2;IFIT1;IFIT3;IFIT2;ICAM1;IL4I1;NDST1;RASSF4;ZMIZ2;ZC3H12A;DHX58;CYP1B1;JUNB;B2M;IER3;GBP5;IL15RA;WSB1;ACSL1;SLC11A1;RUNX1;EML4;IFI27;PPA1;DDIT4;NINJ1;PSME2;TXNIP;CD226;LAP3;ATF5;PTGES;IGSF6;SDC4;RRAD;MAOA;EBI3;MGST1;IQGAP1;SAMSN1;MYL12A;C2;CYP27B1;CYB5R3;CD14;ST3GAL1;ST3GAL2;N4BP1;LYN;PLK3;SLC16A10;PILRA;PARP14;ELL2;FOSL2;PARP10;BST2;CALM1;CDKN1A;CLIC4;ADM;SLC7A11;LITAF;PPP…
Trichostatin A Skeletal muscle 0.6 mg-Kg-day GSE51933 up	GABAergic	237/495	0.000175138	0.00193246	0	0	1.39272	12.0469	CCNK;VARS;SERPINE1;KEAP1;EPS8;SYNGAP1;ADGRA2;CDC26;LUC7L;JUNB;HES7;ARL10;WDHD1;SLC11A1;ACSL5;ANK1;GTPBP3;KARS;ZC3H11A;CCDC82;EPB41;FAM171A1;PRRC1;RNF215;SCFD2;ADAMTS17;S100A13;PLCG2;NCKAP1L;LTA4H;PIP5K1C;RAB11FIP3;HIST1H3E;TBC1D8B;VASP;STAT5A;FZD4;RCC2;TNFSF12;XRCC1;IFFO2;AIF1L;FOSL2;FAM160A2;FXYD6;BAP1;CEP89;PHF2;DAZAP2;SYNM;PTPRS;TENM3;NAT10;MRPL36;LITAF;PIGV;MED12;IFIH1;BABAM1;AKAP10;HINT2;ADA…
LPS Microglia GSE75246 down	GABAergic	238/498	0.000195199	0.00211791	0	0	1.38778	11.8537	SPARC;TRAF3IP3;MAML2;ACCS;SOGA1;RCBTB2;PREX1;RPS6KA1;PWWP2A;KIF21B;PKNOX1;SLC12A6;CCDC93;TNS3;STARD3;ENTPD1;WSB1;FNBP1;STARD9;P3H2;MTUS1;CSNK1E;MARF1;WDR81;ZC3H11A;ULK1;RIN3;MAML3;PRR14;MACF1;CFH;PDGFB;MED12L;ADAMTS16;INPP5D;CMYA5;PLCG2;ATP6V0A2;TNRC18;PLCG1;AMZ1;ARSB;CDR1;CTSA;CFAP74;PHC2;IFITM10;EXOC6B;ABCA9;NFATC1;NBEAL2;LPAR6;RGL1;RGL2;DENND1C;PTPRS;GFM2;LRRC3;STON2;RCSD1;SIPA1L2;VSIR;WDR44;A…
TGFB3 Palatal shelves E14.5 knockout GSE45568 down	GABAergic	238/498	0.000195199	0.00211791	0	0	1.38778	11.8537	SPARC;XYLT1;ANTXR2;SMC4;AQP1;CREB3L1;MYC;PEG10;FTH1;CREB3L2;PLCE1;CYP1B1;SOX9;ENTPD1;STARD8;COL23A1;CLEC11A;P3H1;P3H4;SOX10;TWSG1;SFRP2;COL8A2;KDELR2;ENPEP;CFH;SAR1A;SDC4;TSHZ1;TGFA;PIK3R1;LPAR4;ADAMTS12;FAM149A;CHST11;ADAMTS17;ARSI;RAB11FIP4;NAA50;COL24A1;FZD4;RDX;FZD9;PYCR1;NFATC1;IGF1;ELL2;VASN;AIF1L;FAM111A;RPS28;COL1A2;HRC;COL9A1;PDE3A;SPATS2L;COL9A3;COL9A2;CDKN1C;FKBP10;TRAM1;ARPC1B;ELN;SET…
JAK3i (CP-690550) iPSC-WA 2uM-7d GSE57896 down	GABAergic	237/496	0.000203916	0.0021942	0	0	1.38722	11.7884	IFITM3;ERRFI1;IFITM2;ACTB;AQP1;ICAM1;C4B;GJA1;PPP2R1A;FTH1;CYP1B1;PIEZO1;B2M;TNS3;IL1R1;ACSL1;SERPINF1;CARHSP1;CCDC80;PAPPA;TXNIP;KDELR2;TAGLN2;PLPP3;PLBD2;TTYH3;SDC4;EPAS1;MGST1;PIK3R1;PTTG1IP;OAZ1;PPL;PCDH18;LDHB;CYB5R3;C7;APOE;S100A11;CTSA;RPL41;FZD4;FOSL2;EHD2;ITM2B;SRPX;CDKN1A;TRAM1;CLIC4;ARPC1B;ADM;PRSS23;TRAM2;CHRDL1;PTPRG;TUBA1B;C1QTNF1;SH3PXD2A;ADAMTSL4;RPLP2;TSPO;TNKS1BP1;TIMP1;CD36;CLI…
LNA 30bcd Human Intestinal Epithelial Cells 100nM-48h GSE79923 down	GABAergic	236/494	0.000213019	0.00227337	0	0	1.38666	11.723	CYFIP1;VARS;MYLK;NDST1;GJA1;PPP2R1A;CREB3L1;DPYSL3;TRIM25;LONP2;PIEZO1;EPHB2;PRKACB;TNS3;SOX4;ARMC9;ACTN4;SND1;RUNX1;CPED1;MAP1B;TXNIP;TAGLN2;EZR;MACF1;TTYH3;EPAS1;FLII;IQGAP1;PCDH18;MYL12A;HELZ2;PIP5K1C;RSU1;FDFT1;VASP;JUP;MCAM;PARVA;PARP14;GNG12;SMARCA4;EXT1;EHD2;SMTN;FASN;CYP2S1;FAT1;OGDH;MRVI1;CALM1;CALM2;PYGB;CLIC4;ARHGAP1;PRSS23;TRIOBP;TUBA1C;GYS1;TUBA1B;ACTR1A;CSRP1;SH3PXD2A;TIMP3;TNKS1BP1…
Albuterol Human Airway Smooth Muscle Cells 1uM-18hrs GSE52778 up	GABAergic	237/497	0.000236994	0.00250867	0	0	1.38177	11.5343	ERRFI1;SPON1;ANTXR2;ACTB;CREB3L2;CPNE3;TNS1;CPT1A;STARD7;IL1R1;SERPINF1;ACTN4;TWSG1;CCDC80;DAAM2;CRISPLD2;PAPPA;COL8A1;TAGLN2;MACF1;LXN;CFH;MAOA;LPAR1;STC1;IQGAP1;PIK3R1;APCDD1;MYL12A;LDHB;C7;STC2;ABCA1;PHC2;RPL41;ABCA6;NR1D2;PARVA;HNRNPF;FAT1;CORO6;SNAI2;ITGBL1;FAT4;CALM1;FERMT2;ITM2B;SRPX;PYGB;COL18A1;TRAM1;CLIC4;GBE1;SETD7;STON1;PTPRG;TMEM47;AKAP13;CSRP1;SH3PXD2A;ADAMTSL4;SH3PXD2B;KIF13A;TIMP3…
ABCA4 Retina knockout GSE63772 up	Non-neuronal	25/498	0.000312544	0.00267053	0	0	2.27392	18.3523	CYFIP2;SEMA5A;DDR1;SLC1A2;SLC2A1;ATP2A2;ATP1A3;DBI;PTN;ACTB;UNC80;EFR3A;FTH1;MBP;NRCAM;APOE;MYH10;CHGB;SLC12A5;SYT1;FOLH1;ELF2;STRN;IL6ST;ITM2B
Bmpr1a Hairbulb Knockout GSE61505 up	Non-neuronal	25/498	0.000312544	0.00267053	0	0	2.27392	18.3523	CYFIP2;SEMA5A;DDR1;YAP1;RARG;SMARCD2;TENM2;ATP2A2;PTN;LITAF;ACTB;FTH1;SLC38A6;APOE;TMSB10;SREBF1;GSN;BCL11A;LMO4;ARRDC3;ACTN4;TTC3;TXNIP;FGFR2;RAI14
Cocaine Nucleus accumbens 20 mg- kg GSE42805 down	Non-neuronal	25/498	0.000312544	0.00267053	0	0	2.27392	18.3523	GPR26;MAST3;BHLHE41;CELF4;SLC2A1;ATP1A3;ACTB;TRO;FAM120A;ENPP2;RPL15;APOE;TLE4;SLC12A5;PEG3;LMO4;SLC2A13;ATP1B1;DISP2;AHI1;SNPH;ATP13A2;LY6H;PTPN5;ITM2B
Dexamethasone Embryonic hypothalamic progenitor-stem cells - Female 100 nM 4 hrs GSE55113 down	Non-neuronal	25/496	0.000294321	0.00267053	0	0	2.28382	18.5693	DDR1;PHLDB1;NRXN1;PTN;ZBTB41;ZNRF2;MAP2;APOE;MYH10;GPM6B;TLE4;ANKRD28;MEF2C;WSB1;ARRDC3;ARAP2;NETO2;SYNJ2;MSH6;SLC4A7;RSL1D1;PTPRA;TTC3;MAPT;ITM2B
Dexamethasone Human Airway Smooth Muscle Cells 1uM-18hrs GSE52778 up	Non-neuronal	25/496	0.000294321	0.00267053	0	0	2.28382	18.5693	KANK2;YAP1;PHLDB1;SMARCD2;CELF2;ATP2A2;ACTB;FTH1;MYH10;GPM6B;CTHRC1;ANKRD28;GSN;ABCA6;NCOA3;IGFBP2;ACTN4;HIPK2;MYO1D;CPD;TMBIM1;NF2;IL6ST;ITM2B;RAI14
Dgcr8 Cone photoreceptors - Post natal day 60 knockout GSE58498 down	Non-neuronal	25/499	0.000322023	0.00267053	0	0	2.269	18.2448	GABRB3;SNAP25;SLC1A2;ATP2A2;RIMS2;UNC80;FSD1L;MAP2;SLC38A6;SLC17A7;NRCAM;CHGB;HMGN1;UNC13B;MYEF2;PEG3;SYT1;STRBP;SYP;MPP6;SLC4A7;EML5;AHI1;HOOK1;TTC3
GW3965 Tumor GSE66539 down	Non-neuronal	25/498	0.000312544	0.00267053	0	0	2.27392	18.3523	CYFIP2;SEMA5A;DBI;PCSK5;NDRG1;ACTB;PTPA;CHL1;AKT2;HECTD4;ENPP2;NRIP3;MBP;APOE;ST3GAL1;TMSB10;PLEKHH1;MYH10;ST6GAL1;MYEF2;CNTN6;ACTN4;S100B;TANC1;TTC3
Oct4 Atherosclerosis lesion Knockout GSE75044 down	Non-neuronal	25/499	0.000322023	0.00267053	0	0	2.269	18.2448	SNAP25;ATP2A2;TTC28;ADD2;CHL1;TUBB3;MAP2;SLC38A6;LDLR;MYH10;CHGB;ABCA2;GSN;USP5;PEG3;SYT1;ACTN4;ATP1B1;TTLL7;DISP2;TOM1L2;TTC3;SIK2;MAPT;IL6ST
PS2APP Microglia Transgenic 13 months GSE75431 down	Non-neuronal	25/499	0.000322023	0.00267053	0	0	2.269	18.2448	NRROS;ATP8A2;TMEM63A;ATP8A1;GFM2;MAST3;CELF2;SLC1A2;ACTB;SALL1;RASSF2;NRIP1;SLC38A6;RREB1;SNX5;PAG1;MEF2C;WSB1;NCOA3;FRMD4B;PLXDC2;ZEB2;LPAR6;SIK2;IL6ST
Prox1 Lens knockout GSE69940 down	Non-neuronal	25/499	0.000322023	0.00267053	0	0	2.269	18.2448	CYFIP2;DOCK5;ATP8A1;CPNE7;RTKN2;NDRG1;ADD2;SEC14L5;NRCAM;FGFBP3;GPM6B;DYNC1I1;DMTN;GSN;MBOAT1;OSGIN2;GABRG3;ST18;MAPK8IP1;PLA2G16;SCCPDH;KCNMA1;TMBIM1;TMCC3;HIST1H2BC
Rosiglitazone Tumor-HT-29 48hrs GSE77039 down	Non-neuronal	25/496	0.000294321	0.00267053	0	0	2.28382	18.5693	DDR1;PHLDB1;TMEM63A;RPN2;USP54;SLC2A1;PTPRK;ACTB;EFR3A;FTH1;COBLL1;FAM120A;RPL15;ST3GAL1;TMSB10;GSN;LMO4;PLK2;ATP1B1;MYO1D;PSAT1;TTC3;TXNIP;IL6ST;ITM2B
SOD1 Astrocytes Overexpression 1 day GSE49023 down	Non-neuronal	25/497	0.000303312	0.00267053	0	0	2.27886	18.4605	CYFIP2;GRIA2;ELAVL3;ADD2;CHL1;TUBB3;MAP2;NRCAM;GPRASP2;GPM6B;USP5;PEG3;CACNA2D1;UNC5C;SORBS2;GRIN2B;DISP2;TMEFF1;ZEB2;TTC3;PLP1;SMS;DCX;LRRN1;MAPT
Satb1 Cancer-Associated Dendritic Cells (DCs) knockdown GSE76776 up	Non-neuronal	25/499	0.000322023	0.00267053	0	0	2.269	18.2448	DOCK5;ZDHHC20;USP54;CELF2;RASGRP3;SNX29;RASSF2;NRIP1;APOE;MYH10;PAG1;EPHA5;MEF2C;ST6GAL1;CACNA2D1;STRBP;RFX3;SORBS2;MRPL48;FRMD4B;PLXDC2;ATP1B1;PGM2L1;SIK2;ITM2B
Smchd1 Neural stem cells Null GSE65747 down	Non-neuronal	25/498	0.000312544	0.00267053	0	0	2.27392	18.3523	KANK2;YAP1;TMEM63A;PCNA;TSHZ2;SLC2A1;TMTC2;TNFAIP1;ZNRF2;GNG5;RPL15;LDLR;TMSB10;TLE4;MEF2C;LMO4;CACNA2D1;PLK2;PLCL1;TMEFF1;CARHSP1;TMEM98;PSAT1;CCNG2;SMS
Snord116 Brain cortices Deletion GSE43575 down	Non-neuronal	25/497	0.000303312	0.00267053	0	0	2.27886	18.4605	GRIA2;SNAP25;MYT1L;NRXN1;CELF3;ATP2A2;ACTB;ANAPC11;RASSF2;AUH;MAP2;FTH1;SLC38A6;MBP;TMSB10;GPM6B;CACNA2D1;PLK2;CADPS;XPO7;MRPL48;GRIN2B;TTC3;SIK2;HIST1H2BC
TAF15 Striatum Knockdown GSE77703 up	Non-neuronal	25/499	0.000322023	0.00267053	0	0	2.269	18.2448	DDR1;TMEM63A;MYRF;USP54;CELF2;CELF3;TRANK1;TGFA;ACTB;ELAVL3;SREBF1;GSN;KCNJ10;ARPP21;BCL11B;PLK2;B3GALT5;AHI1;CARHSP1;SLC6A9;PACS2;CPD;TMCC3;STRN;PTPN5
Vemurafenib A375 6hr-0.1uM GSE64741 down	Non-neuronal	25/498	0.000312544	0.00267053	0	0	2.27392	18.3523	YAP1;PHLDB1;ZDHHC20;TWF2;TGFA;NDRG1;PTPA;MLX;ST3GAL1;LDLR;TMSB10;CTHRC1;TLE4;ST6GAL1;GSN;CACYBP;ACTN4;SOX10;HIPK2;SLC4A7;RSL1D1;MMP16;CDC37;SMS;IL6ST
WZ4002 NSCLC-Parental PC9-GR3 24hrs GSE75602 up	Non-neuronal	25/497	0.000303312	0.00267053	0	0	2.27886	18.4605	SEMA5A;DDR1;PHLDB1;PTPRK;LITAF;PIK3C2B;UGCG;FAM102A;FTH1;RPL15;LDLR;TMSB10;GSTK1;ST6GAL1;GSN;PLK2;TALDO1;BPGM;ACTN4;ARHGAP23;CARHSP1;TMBIM1;TXNIP;ITM2B;SKAP2
Zeb2 Sciatic nerves conditional Knockout GSE74381 up	Non-neuronal	25/497	0.000303312	0.00267053	0	0	2.27886	18.4605	GRIA2;TENM3;RPN2;ATP2A2;DBI;PTN;ACTB;PLAGL1;FTH1;SLC38A6;APOE;GPM6B;GSN;KCNJ10;PEG3;PLK2;SORCS1;SORBS2;ACTN4;SORCS2;TTC3;CDH11;TXNIP;IL6ST;ITM2B
beta-catenin Skin Mutation (Deletion) GSE75944 up	Non-neuronal	25/499	0.000322023	0.00267053	0	0	2.269	18.2448	SEMA5A;SEMA5B;TENM2;TENM3;RPN2;TSHZ2;ATP2A2;PTN;PCSK5;SLC38A6;ST3GAL1;MYH10;HMGN1;PEG3;UNC5C;P3H3;LHFPL2;PLXDC2;HIPK2;PTPRA;CPD;TTC3;CDH11;IL6ST;RAI14
nSR100/Srrm4 Hippocampus Knockout GSE65818 up	Non-neuronal	25/499	0.000322023	0.00267053	0	0	2.269	18.2448	ROBO2;GRIA2;RNASEL;DBI;PIK3C2B;TTC28;TRO;ARHGAP21;ZMYM6;SLC38A6;RPL15;GPM6B;UNC13B;MEF2C;WSB1;MYEF2;PEG3;BCL11A;CACNA2D1;IGFBP2;RFX3;SORBS2;PROX1;EML5;CCDC88C
NNK Lung 100 mg-kg GSE64027 up	GABAergic	237/498	0.000274946	0.00286384	0	0	1.37636	11.2847	PI4K2B;AQP5;ACTB;MYLK;ICAM1;C4B;NDST1;BAIAP2L1;FTH1;PIEZO1;PTGFRN;B2M;TNS2;TNS1;CPT1A;ENTPD1;STARD8;RNASE4;ACTN4;HCFC1;NISCH;BCAM;DDX39B;SOAT1;TXNIP;EZR;RIN2;SDC4;EPAS1;EPB41;FLII;IQGAP1;OAZ1;HELZ2;CYB5R3;RNF213;TSPAN9;NKX2-1;PLCG1;APOE;ST3GAL1;VAT1;CTSA;ACE;JUP;FN1;RAB27A;SMARCA4;EHD4;TCN2;FASN;FAT1;OGDH;ITM2B;CLIC4;SLC44A2;ARPC1B;CTSZ;LPCAT1;PTPRM;WFDC2;CTSS;AKAP13;CTSK;MRC1;STAB1;TIMP3;CTSH;CT…
PRMT9 HeLa knockdown GSE63953 up	GABAergic	237/498	0.000274946	0.00286384	0	0	1.37636	11.2847	IFITM3;ERRFI1;SERPINE1;EIF4A3;IFIT1;BACH1;ACTB;IFIT3;CRKL;IFIT2;ICAM1;ZC3H12C;FTH1;PDK4;JUNB;B2M;IER3;WSB1;MTUS1;YOD1;CSNK1E;MFSD12;JMJD6;IFI27;PPP1R3B;TXNIP;KDELR2;TRIB1;TBC1D9B;CFH;SAR1A;SDC4;EPAS1;FUT11;MRPL17;PTTG1IP;PPL;HELZ2;RNF213;PLCG2;S100A11;STAT5B;FZD4;TIPARP;ELL2;CP;FOSL2;BST2;ANLN;SMTN;TNFSF9;ITM2B;HILPDA;LPCAT1;PTPRM;ADM;PRSS23;PPP1R18;MYPN;IFIH1;GYS1;AKAP13;AKAP10;CSRP1;IKBIP;TNFRS…
PBS-1086 & Erlotinib 11-18 GSE65420 down	GABAergic	236/497	0.000332464	0.00338178	0	0	1.37038	10.9753	VARS;POP1;RRP1;TONSL;GPATCH4;PWP2;CLDN1;ACTB;RRP9;ICAM1;RPS6KA4;PNN;PNP;MYC;DPYSL3;TRIM25;RCC1;PTGFRN;IER3;NUP210;DDX11;DNAAF5;IMP4;WDR77;DDX39B;MTHFD1;PPA1;PSME3;CDC37;GRWD1;CCDC86;TAGLN2;TTLL12;EZR;NUP205;NMD3;MRPL12;NCAPH;RRP7A;PDCD11;DPH2;SFN;S100A11;NAA50;TRAP1;ST14;PLK1;FAM136A;PAICS;FOSL1;ANLN;EIF6;HNRNPF;FASN;SFXN1;RNPS1;DUS1L;ANP32B;CALM1;CALM2;TOP2A;PYGB;FEN1;GFM1;HIP1;SLC35F2;NAT10;WDR…
SRT3025 cKit+ Sca1+ Lin- cells (KSL) GSE60941 up	GABAergic	236/497	0.000332464	0.00338178	0	0	1.37038	10.9753	GLTP;SPI1;VARS;EHMT2;PPAN;IKZF1;RPS15;RAVER1;MYC;FTH1;GPR171;LUC7L;CCNL2;KIF21B;B2M;SOX4;SP110;CSNK1D;MAPK8IP3;SND1;UNC13D;NISCH;DDX39B;EWSR1;CDC37;DDIT4;TXNIP;ATF7;ULK1;PREB;RIN3;SIK1;TAGLN2;TTYH3;FLII;MEPCE;STXBP2;OAZ1;ADAMTS10;PCNX3;INPP5D;PLCG2;GSE1;NCKAP1L;TNRC18;ABCA1;VASP;INTS1;RCC2;NBEAL2;FOSL2;SMARCA4;CCDC88B;PPP5C;RPS28;RPS29;FASN;FXYD5;CORO7;RGL2;ITM2B;SUGP2;FERMT3;DENND1C;CDKN1A;PTPRS…
STAU1 HEK293T Overexpression GSE52447 down	GABAergic	236/497	0.000332464	0.00338178	0	0	1.37038	10.9753	SLC4A1AP;AVIL;WDR83;GPATCH4;PHAX;ICAM5;F11R;PWP2;SOX21;CYB5D1;IL27RA;EPS8;FAM110A;AS3MT;MYC;GOLGA1;TRIM24;PLCE1;FAM53B;CHAC2;AP1S3;PTGFRN;JUNB;IER5;SOX4;TMPO;HES7;WSB1;ESCO2;EML4;ZSCAN21;RABL3;UPRT;PLBD2;LINS1;LLGL1;PIF1;NUMBL;RTEL1;EPB41;FBF1;BRCC3;SKA3;EPB41L5;CHTF8;ZNHIT6;ZSCAN12;SURF6;RAB11FIP4;HEXIM1;FZD1;JAG2;VASP;EXOC6B;KNOP1;UPF3A;FOSL2;BST2;SMTN;FUBP3;HNRNPF;ID2;ID1;OGDH;SPRTN;MPHOSPH10;…
SYKi (R406) iPSC-WA 1uM-24hrs GSE57896 down	GABAergic	235/495	0.000347134	0.00350363	0	0	1.36976	10.9112	ERRFI1;SPARC;SERPINE1;ACTB;C4B;NDST1;LGALS3;PPP2R1A;DPYSL3;CYP1B1;PIEZO1;PTGFRN;B2M;IL1R1;SERPINF1;TALDO1;ACTN4;CCDC80;EWSR1;MAP1B;TXNIP;TAGLN2;PLPP3;MYL9;TTYH3;SDC4;EPAS1;FLII;MGST1;IQGAP1;PIK3R1;PTTG1IP;PCDH18;MYL12A;CYB5R3;S100A16;APOE;S100A11;S100A10;RPL41;MCAM;FN1;FOSL2;COL1A2;FASN;PYGB;FKBP10;CDKN1A;TRAM1;CLIC4;TENM3;GBE1;ADM;PCSK7;PRSS23;TRAM2;TRIOBP;MEDAG;PTPRG;TUBA1C;TUBA1B;CSRP1;SH3PXD2…
5-Azacytidine-CdR HEK 293T GSE62591 down	GABAergic	236/498	0.000384274	0.00384866	0	0	1.36503	10.7348	IPO11;PLEKHB1;NADSYN1;ALKBH6;PNN;AS3MT;RASSF2;KAT5;LONP1;KAT8;EIF2D;CHAC1;SOX4;ABT1;ARRDC4;ALG8;IFRD2;NGDN;MAPK8IP3;DDX39B;RNF128;GPR160;DDIT4;ULK3;TXNIP;ALPK1;NEIL1;EPHA3;ENPEP;PPP1R35;LYPD1;LPAR4;OAZ1;PCDH18;MRPL10;RRP7A;LDHB;DHX30;DHX35;STC2;HIST1H3H;ZSCAN18;PRELID3B;PRELID2;TIPARP;PYCR1;PARVB;NARFL;MRPL22;MOV10;TDP1;GIPC1;MKS1;ID4;FAT4;HIST1H4J;NOL11;INTS9;HIST1H4D;MRPS15;MTMR14;HIST2H2AB;STO…
Maf1 Epididymal white adipose tissue Knockout GSE65976 down	GABAergic	236/499	0.000443378	0.0044067	0	0	1.35972	10.4985	PANK3;SPARC;SERPINE1;ACTB;AQP1;PREX2;C4B;LIPE;PPP2R1B;AKT2;KDR;FAM53B;ACAD11;TNS2;TNS1;SERPINF1;ACTN4;NISCH;CPED1;CCDC80;TXNIP;PLPP3;MACF1;RETSAT;CFH;EPAS1;EPB41;MGST1;APCDD1;ART3;C2;PLCG1;APOE;ABCA1;WWTR1;JUP;FZD4;MCAM;EDEM1;FN1;IGF1;EHD2;PPFIBP1;ALDH6A1;COL1A2;OGDH;PYGB;COL18A1;NRP1;CLIC4;HIP1;TENM4;SETD7;PTPRM;SLC7A10;CHRDL1;VSIR;PHF8;AKAP12;AKAP13;TUBA1B;SH3PXD2A;STAB1;TIMP3;TNKS1BP1;KIF1C;PH…
Nutlin-3a MCF7 5uM-24hrs GSE47042 up	GABAergic	235/497	0.000462778	0.00453036	0	0	1.35907	10.4353	TDRKH;ERRFI1;ZDHHC7;F11R;NADSYN1;PREX1;LGALS3;EPHB4;SOX4;IER3;TSPYL2;MCCC2;ARRDC1;FIBCD1;SLC11A2;SYTL1;KCNK15;SCRIB;ACTN4;CMBL;UNC13D;SYTL2;PISD;DOPEY2;SPINT1;TEP1;PPP1R3B;ORAI3;DDIT4;TXNIP;ULK1;TRIM16;EZR;OBSL1;PI4K2A;LXN;SLC22A5;RETSAT;TMEM63B;EPAS1;XPC;NMD3;PIK3R2;PIK3R1;PPL;MYL12A;S100A16;BLOC1S2;STC2;AMZ2;ST3GAL1;S100A11;S100A10;FDFT1;PROM2;TBC1D8B;JUP;STARD10;GREB1;FOSL2;MOV10;QARS;GIPC1;ID…
T0901317 Tumor-HT-29 24hrs GSE77039 down	GABAergic	235/497	0.000462778	0.00453036	0	0	1.35907	10.4353	ACTB;NYNRIN;RASSF3;CREB3L1;FTH1;LIPG;STMN1;CHAC1;CCNL2;LGALS9;SOX4;AGFG2;TNS2;TNS1;HES6;ACSL1;SOX13;EML4;BCAM;SPINT1;DDIT4;ULK1;TRIB3;RBCK1;CFTR;SLC45A4;MACF1;TTYH3;TMEM63A;SHMT2;FLII;IQGAP1;PPL;RNF213;MICAL1;GSE1;SYMPK;TNRC18;PLCG1;PROM1;ST3GAL1;PROM2;PCK2;ABCA1;JUP;STARD10;NBEAL2;PARP14;DHFR;EHD2;PTK7;MYO5B;CYP2S1;FAT1;GTF2IRD1;COL9A3;CORO7;CALM1;ITM2B;DDR1;PYGB;CLIC4;CCDC120;LPCAT1;PCSK9;PYGL;…
5-Azacytidine JJN3 24hr-10nM GSE56623 down	GABAergic	235/498	0.000532925	0.00506473	0	0	1.35379	10.2037	CYFIP1;PANK3;MLC1;TMEM97;IKZF2;NADSYN1;SLC4A4;FGFRL1;IFIT2;GJA1;PNP;RASSF2;MYC;MYB;CREB3L2;LONP1;PIEZO1;CPNE3;EPHB2;PDK1;CPT1A;ENTPD1;ALG8;ST6GAL1;NUP210;HPCAL1;SCRIB;DNAAF5;SND1;CD2AP;TWSG1;SFRP2;CYP2U1;DDIT4;EPHA3;MACF1;PAXIP1;SHMT2;EPB41;AGAP1;VPS26B;ADAMTS15;RNF213;STC2;DYM;PIP5K1C;ST3GAL1;ZBED4;FDFT1;TRAP1;CARMIL2;COL24A1;INTS1;EDEM1;NFATC3;CGN;IGF1;ELL2;SQLE;PM20D2;QARS;FASN;ATM;FXYD5;CORO7…
ETS2 Skin Overexpression GSE74868 down	GABAergic	235/498	0.000532925	0.00506473	0	0	1.35379	10.2037	GLTP;MAPKBP1;RNH1;SPARC;IKZF2;CLDN1;RAPGEFL1;AQP1;LGALS3;GJA1;CAPNS2;FTH1;STMN1;PTGFRN;CCNL2;SLC12A6;FNBP1;ACSL1;PAQR5;SYTL1;P3H2;ADGRA3;ACTN4;NISCH;TIAM1;BCAM;ZC3H11A;CD109;TXNIP;ATF7;SIK1;SLC22A4;MACF1;SDC4;IL20RA;IL20RB;IQGAP1;APCDD1;PPL;APOE;ZBTB7B;S100A11;S100A10;EXPH5;PROM2;JAG2;VAT1;NFATC3;IFFO2;SLC16A14;EHD2;ANLN;WNK2;ITM2B;DDR1;COL18A1;CDKN1A;RARG;PTPRS;TENM4;FAM57A;LIMD1;PRSS23;EPB41L4B…
Imatinib CML15-CML17 5uM GSE60065 down	GABAergic	235/498	0.000532925	0.00506473	0	0	1.35379	10.2037	VARS;TONSL;CAPN15;RPS15;PNN;SYNGAP1;MYC;LONP1;PIEZO1;RCC1;JUNB;TMPO;DDX18;SMARCC1;DDX11;IFRD2;CLEC11A;SCRIB;IMP4;RUNX1;MFSD10;SLC5A6;DDX39B;MTHFD1;KARS;EWSR1;PPA1;PSME3;CDC37;GRWD1;CCDC86;TAGLN2;TTLL12;TELO2;SHMT2;CDCA7;MRPL12;RRP7A;LDHB;DHX30;RHOT2;DHX33;PDCD11;TNRC18;TRAP1;SIVA1;INTS1;RCC2;PLK1;FAM136A;PAICS;SMARCA4;TPX2;PPP5C;HNRNPF;FASN;RNPS1;DUS1L;ANP32B;ALDH18A1;FARSA;TOP2A;DAZAP1;NAT10;PFA…
SMCX Embryonic cortex Knockout GSE61024 up	GABAergic	235/498	0.000532925	0.00506473	0	0	1.35379	10.2037	SPON1;IFITM2;GLDC;TRIL;TMEM94;XYLT1;MLC1;ACTB;NYNRIN;EDNRB;ZMIZ2;FTH1;PIEZO1;SOX8;KIF21B;SOX9;EPHB2;NCKAP5;TNS3;SAMD11;TNS1;ARSA;CPT1A;PAQR7;ISLR2;ACSL5;CPT1C;NISCH;ORAI3;PRR18;ATF5;PLPP3;MACF1;HEPACAM;GIPR;TSHZ2;FAM149A;CBARP;FAM124A;PCBP4;MICAL1;APOE;RHBDL1;NTSR1;ARSB;S100A10;ABCA1;HEXIM2;GPR17;NTNG2;ACE;GSTM1;JUP;INTS1;GRIN2D;SMARCA4;SLC6A7;FASN;MYO5B;WNK2;FAT1;OGDH;DCHS1;COL9A3;FAT4;DZIP1;HIS…
Obesity Omental adipose tissue GSE55008 up	GABAergic	234/496	0.00055613	0.00524048	0	0	1.35311	10.1409	AHCYL1;SPARC;ITSN1;ANTXR2;LIPA;SLC4A4;ACTB;AQP1;LIPE;NDST1;RASSF3;PPP2R1B;FTH1;KDR;SYNPO;B2M;TNS3;TNS1;ST6GAL1;IL1R1;SERPINF1;CPED1;RBP4;CCDC80;PPA1;MAP1B;MYL9;MACF1;RETSAT;MAOB;EPAS1;MGST1;IQGAP1;PIK3R1;OAZ1;LDHB;CYB5R3;CD14;S100A11;ABCA1;CTSA;MCAM;PARVA;BST2;EHD2;NPLOC4;FAT1;CALM1;ITM2B;PYGB;NRP1;NRP2;SYNM;PTPRS;C2CD2;SETD7;CTSZ;PYGL;CHRDL1;CTSS;AKAP12;AIFM2;MRC1;KIF1C;CD36;CTSC;ZCCHC24;ANXA2;A…
Vitamin D Airway (Smooth muscle) GSE58434 down	GABAergic	306/663	0.000559467	0.00524048	0	0	1.30016	9.73629	IFITM3;RNH1;SPARC;SERPINE1;ACTB;MYLK;NDST1;PPP2R1A;ADGRA2;PIEZO1;SYNPO;JUNB;B2M;TNS3;IER3;TNS1;IL1R1;EML1;SND1;TWSG1;CCDC80;PPP1R3C;KCTD10;TXNIP;COL8A1;KDELR2;TAGLN2;PLPP3;MYL9;MACF1;TTYH3;CFH;SDC4;MGST1;IQGAP1;PTTG1IP;OAZ1;PPL;PCDH18;MYL12A;LDHB;CYB5R3;TNRC18;SNX9;APOE;S100A11;S100A10;ABCA1;VAT1;RPL41;PARVA;GNG12;EXT1;EHD2;RPS28;COL1A2;PTK7;FAT1;ITGBL1;MRVI1;CALM1;CALM2;FERMT2;ITM2B;NRP1;FKBP10;…
DAPT 3 hESCs GSE66506 up	Non-neuronal	24/494	0.000651498	0.00530157	0	0	2.19229	16.0832	DDR1;YAP1;TENM2;WSB1;TENM3;MYRF;ARRDC3;UNC5C;PTN;ATP1B1;NDRG1;MYO1D;UGCG;ARHGAP21;PDLIM2;TUBB3;KCNMA1;CDH11;GNA12;NRIP1;LRRN1;MYH10;XPR1;CTHRC1
IFNg Primary bone marrow-derived macrophages (BMDM) 3 hrs GSE77885 down	Non-neuronal	28/614	0.000646728	0.00530157	0	0	2.05743	15.1089	DOCK5;PCNA;CERK;MAST3;BHLHE41;HJURP;ATP2A2;ACTB;FTH1;WDR91;GNA12;LRRC8D;MBP;ANKRD28;GSN;PLK2;NCOA3;NFATC3;ACTN4;LHFPL2;MSH6;ANLN;RSL1D1;ZEB2;PTPRA;CPD;TMBIM1;ATP13A2
LNA 30bcd Human Intestinal Epithelial Cells 100nM-24h GSE79923 down	Non-neuronal	24/494	0.000651498	0.00530157	0	0	2.19229	16.0832	KANK2;SEMA5A;YAP1;PHLDB1;GSN;RFTN1;GOLIM4;SLC2A1;ATP2A2;BPGM;ACTN4;PTPRK;TNFAIP1;ACTB;HIPK2;SLC4A7;ANLN;TUBB3;TXNIP;IL6ST;LDLR;TMSB10;PAG1;CTHRC1
ALS (Sporadic) Whole lumbar Spinal Cord GSE52946 down	Non-neuronal	24/496	0.000689254	0.00539711	0	0	2.18278	15.8904	ABCA2;NKX6-2;KCNJ10;ZDHHC20;BHLHE41;SLC1A2;SOBP;S100B;ADIPOR2;SIRT2;ARHGAP23;ELAVL3;HAPLN2;AGPAT4;ENHO;RASSF2;PACS2;FTH1;CARNS1;GNA12;PLP1;TRIM13;MBP;EDIL3
AMPK R299Q Brain - Hypothalamic Arcuate Nucleus Knockin GSE73436 down	Non-neuronal	24/497	0.000708837	0.00539711	0	0	2.17805	15.7949	TENM2;PEG3;HSBP1;CELF2;CELF3;CELF4;ATP1A3;SORBS2;DBI;SYP;DISP2;TRO;RINT1;MTF1;PLAGL1;TTC3;NRIP1;TIMM17B;LRRN1;MAPT;MEGF8;GPRASP2;XPR1;OPCML
Albuterol Human Airway Smooth Muscle Cells 1uM-18hrs GSE52778 up	Non-neuronal	24/497	0.000708837	0.00539711	0	0	2.17805	15.7949	KANK2;ANKRD28;PCSK2;YAP1;PHLDB1;SMARCD2;GSN;ABCA6;CELF2;IGFBP2;ATP2A2;ACTN4;ACTB;HIPK2;ARHGAP21;CPD;TMBIM1;RPL15;IL6ST;EDIL3;GPM6B;ITM2B;CTHRC1;RAI14
Dexamethasone Embryonic hypothalamic progenitor-stem cells - Male 100 nM 4 hrs GSE55113 down	Non-neuronal	24/497	0.000708837	0.00539711	0	0	2.17805	15.7949	GABRB3;TLE4;ANKRD28;DDR1;MEF2C;PHLDB1;WSB1;TENM3;PLK2;CELF2;GOLIM4;ATP2A2;NETO2;SYNJ2;ACTN4;TNFAIP1;SORCS2;MAPK8IP1;SLC4A7;ZNRF2;CCDC88C;CDH11;MYH10;FGFR2
GW3965 Tumor GSE66539 up	Non-neuronal	24/495	0.000670145	0.00539711	0	0	2.18753	15.9865	PCSK2;ARHGEF10;WSB1;GSN;IGFBP2;ATP2A2;PLXDC2;UNC80;UGCG;ZEB2;GRK3;MAP2;FTH1;SEC14L5;CDH11;PLP1;SMS;TXNIP;NRCAM;RPL15;IL6ST;GPM6B;PAG1;ITM2B
IL-10 Macrophages 100ng-ml 4 hrs GSE49449 down	Non-neuronal	30/679	0.000700071	0.00539711	0	0	1.99284	14.4767	NRROS;TTYH2;MYRF;CERK;BHLHE41;ATP2A2;ATP1A3;WDR91;GNA12;FAM120A;ENPP2;LRRC8D;MBP;RPL15;APOE;LDLR;ABCA2;PTPN1;NCOA3;ACTN4;LHFPL2;HIPK2;ZEB2;PACS2;CPD;CDH11;ATP13A2;NF2;IL6ST;RAI14
JAK3i (CP-690550) iPSC-WA 2uM-7d GSE57896 up	Non-neuronal	24/497	0.000708837	0.00539711	0	0	2.17805	15.7949	CYFIP2;MYEF2;CELF2;NCOA3;IGFBP2;BHLHE41;SLC2A1;SORBS2;ACTN4;PTN;PLXDC2;ATP1B1;AP3B2;HIPK2;RASSF2;PDLIM2;COBLL1;KCNMA1;SMS;ATP13A2;MAPT;EDIL3;PLEKHH1;MYH10
PRMT4 CD34+ knockdown GSE46056 up	Non-neuronal	24/497	0.000708837	0.00539711	0	0	2.17805	15.7949	CSTB;DMTN;LMO4;NCOA3;TRANK1;RHOG;TALDO1;DBI;PLXDC2;LITAF;NDRG1;ARHGAP21;ZEB2;RASSF2;FTH1;GNA12;NRIP1;ENPP2;RPL15;IL6ST;LDLR;TMSB10;ITM2B;SKAP2
TDP43 Motor Neuron Knockdown GSE77702 up	Non-neuronal	24/497	0.000708837	0.00539711	0	0	2.17805	15.7949	GRIA2;NRXN1;ARRDC3;TSHZ2;SLC1A2;UNC5C;PCSK5;SLC4A7;ARHGAP21;FSD1L;MSH2;CHL1;MAP2;TTC3;NRIP1;TXNIP;NRCAM;IL6ST;GPRASP2;TMSB10;EDIL3;MYH10;XPR1;HMGN1
TDP43 Motor neuron Knockdown GSE77707 up	Non-neuronal	24/497	0.000708837	0.00539711	0	0	2.17805	15.7949	SNAP25;MYEF2;SYT1;SLC1A2;ATP1A3;UNC5C;PCSK5;ADD2;ARHGAP21;MSH2;CHL1;TUBB3;MAP2;HECTD4;TTC3;DCX;TRIM36;NRCAM;MAPT;GPRASP2;EDIL3;MYH10;XPR1;CHGB
TGFB3 Palatal shelves E14.5 GSE45568 up	Non-neuronal	24/496	0.000689254	0.00539711	0	0	2.18278	15.8904	CYFIP2;ROBO2;BCL11B;MYT1L;CELF2;CELF3;ATP2A2;LHFPL2;ACTB;MAPK8IP1;ELAVL3;ADD2;TTLL7;ZEB2;PACS2;TUBB3;TTC3;CDH11;DCX;CNTN2;LRRN1;MAPT;IL6ST;TMSB10
Asxl1 BM-derived Mesenchymal stem/progenitor cells (MSPCs) Knockout GSE75787 down	Non-neuronal	24/498	0.000728903	0.00548573	0	0	2.17334	15.7001	YAP1;PCNA;UNC5B;PLK2;ARRDC3;HJURP;GOLIM4;PTN;ATP1B1;TMEFF1;ANLN;ARHGAP21;MMP16;PSAT1;TSPAN9;FTH1;COBLL1;TTC3;CDH11;FAM120A;TXNIP;TMSB10;EDIL3;HMGN1
Drc Embryonic stem cells Knockout GSE55338 up	Non-neuronal	24/498	0.000728903	0.00548573	0	0	2.17334	15.7001	KANK2;SEMA5A;DOCK5;PEG3;NCOA3;ARRDC3;ATP2A2;ACTN4;PTPRK;ACTB;ANLN;TANC1;REST;SALL1;PLAGL1;FAM120A;TXNIP;NF2;IL6ST;RREB1;LDLR;PLEKHH1;RAI14;R3HDM2
FFAR3 Pancreatic islets knockout GSE67991 down	Non-neuronal	24/499	0.000749461	0.00551298	0	0	2.16865	15.6059	CYFIP2;PCSK2;RPN2;CELF3;ARRDC3;SORBS2;PROX1;ACTB;TTC28;TTLL7;DISP2;UNC80;ENHO;SLC4A7;TUBB3;RESP18;TXNIP;SLC38A6;RNF181;NF2;APOE;ITM2B;CHGB;HIST1H2BC
FOXC1 Skin conditional Knockout 2 months GSE77256 down	Non-neuronal	24/499	0.000749461	0.00551298	0	0	2.16865	15.6059	TLE4;DDR1;TENM2;WSB1;GSN;TMEM63A;PEG3;USP54;ARRDC3;GOLIM4;MITF;GRIK1;FHDC1;NDRG1;ACTB;PPFIBP2;TSPAN9;TMBIM1;ID1;TXNIP;SGK3;ATP13A2;APOE;FGFR2
Mef2d Retina Knockout GSE61389 down	Non-neuronal	24/499	0.000749461	0.00551298	0	0	2.16865	15.6059	UNC13B;SNAP25;SLC12A5;PEG3;SYT1;STRBP;CADPS;SLC1A2;ATP1A3;FRMD4B;PROX1;SYP;NDRG1;ACTB;SLC4A7;AHI1;MAP2;HOOK1;TTC3;SLC38A6;SLC17A7;APOE;GPM6B;HMGN1
Shh Forelimb Null GSE58645 up	Non-neuronal	24/499	0.000749461	0.00551298	0	0	2.16865	15.6059	YAP1;GRIA2;WSB1;TENM3;PEG3;WBP1;PLK2;IGFBP2;ARRDC3;PTN;LHFPL2;TANC1;FTH1;CCNG2;ID1;CNTRL;TTC3;CDH11;TXNIP;MEGF8;MYH10;ITM2B;FGFR2;KLHDC10
Bmal1 Liver Knockout ZT16 GSE70499 down	GABAergic	235/499	0.000612635	0.00561726	0	0	1.34854	9.97618	ERRFI1;VIPR1;AQP4;BACH1;PEX26;NDST1;AS3MT;NSDHL;SLC12A7;TNS3;PDK2;TNS2;TNS1;MFSD2A;UNC13B;HES6;PAQR9;STARD4;PAQR7;ACSL1;SYTL1;MMD2;NISCH;CYP27A1;RNF123;DOPEY2;PPA1;RBP1;ACOT1;TRIB1;RETSAT;PEX11A;FBF1;PIK3R1;PPL;ADAMTS10;C2;SULT1A1;HELZ2;LDHD;AFMID;TSPAN4;ASL;PLK3;TMEM86B;DMPK;HOMER2;NR1D2;SQLE;LACC1;UCK1;FASN;PPP1R1B;OGDH;SFXN1;SLC22A7;CLIC5;BTG2;LRRC3;PCSK9;FMN1;CSAD;AACS;TUBA1C;AKAP13;FAM102A;T…
FBXL10 Female - Whole embryo Ablation GSE76552 up	GABAergic	235/499	0.000612635	0.00561726	0	0	1.34854	9.97618	CNTFR;MDC1;SPARC;VARS;ACTB;NYNRIN;RPS15;GJA1;PPP2R1A;PEG10;LONP1;PIEZO1;CCNL2;PDK1;SOX11;SOX12;ACTN4;CSNK1E;MAPK8IP3;SND1;NISCH;BCAM;SFRP2;DDX39B;SOAT1;EWSR1;DDIT4;TXNIP;KDELR2;TAGLN2;ATF5;LLGL1;SHMT2;MYL12A;LDHB;CYB5R3;STC2;SYMPK;TNRC18;PLCG1;APOE;ST3GAL1;PCK2;CTC1;VAT1;CTSA;NCAPH2;FZD7;GREB1;FN1;PYCR1;RPS28;COL1A2;TBL2;QARS;PTK7;FAT1;MMS19;ALDH18A1;RCOR2;ITM2B;CDKN1C;DDR1;COL18A1;DAZAP2;CLIC4;N…
Lap2alpha Fibroblasts Knockout GSE70149 up	GABAergic	235/499	0.000612635	0.00561726	0	0	1.34854	9.97618	IFITM3;ERRFI1;PPAN;ANTXR2;IFIT1;IFIT3;EPS8;NDST1;DPYSL3;TRIM25;SYNPO;B2M;CDON;DDX18;CCBE1;ACTN4;MFSD10;MTHFD1;SPATA13;TAGLN2;PRKD1;LXN;CDCA4;SHMT2;TSHZ1;TWIST2;LPAR1;PCDH18;HELZ2;PGS1;DHX30;CYB5R3;RNF213;PDGFC;SYMPK;ST3GAL1;TRAP1;PARVA;SNF8;PARP14;PARP12;AIF1L;FOSL2;SMARCA4;BST2;UCK2;PPFIBP1;PTK7;RPS29;FASN;FXYD5;RGL1;ATG2B;NRP1;RARG;TENM4;SLC44A2;GLI2;IFIH1;ATIC;PHGDH;PRMT5;CLUH;GSTO1;ANXA5;EMP1…
ALS IPSCs-derived neurons GSE52202 down	GABAergic	234/497	0.000639189	0.00573947	0	0	1.34785	9.91387	IFITM3;CYFIP1;ERRFI1;SPARC;HHIP;SMC4;SOX2;PNN;RPS6KA3;GJA1;CPNE3;PTGFRN;CCNL2;SYNPO;B2M;TNS3;WSB1;SERPINF1;ACTN4;BCAM;DDIT4;FREM1;OBSL1;CRABP2;LYPD1;IQGAP1;LDHB;ADAMTS15;B4GALNT3;FDFT1;ABCA1;VAT1;WWTR1;RPL41;JAG1;CADM1;RDX;FN1;PBX2;CP;PAICS;TPX2;COL1A2;QARS;PTK7;FASN;FAT1;ANP32B;TOP2A;COL18A1;FKBP10;PPP1R17;STON1;PHF6;TMEM47;MRC2;TUBA1B;TIMP1;CHST9;ANXA2;ANXA5;EMP1;GFRA1;IL17RD;POU5F1;PXDN;PABPC1…
Albuterol & Dexamethasone Human Airway Smooth Muscle Cells 1uM-18hrs GSE52778 down	GABAergic	234/497	0.000639189	0.00573947	0	0	1.34785	9.91387	SPARC;SERPINE1;NYNRIN;RPS15;LGALS3;RASSF2;ADGRA2;CREB3L1;SYNPO;TNS3;EPHB4;SOX4;CDK5RAP2;CDON;ARRDC4;P3H1;CCDC80;ETHE1;MAP1B;ATF5;PLPP3;TTYH3;CRABP2;SDC4;SHMT2;EPAS1;XPC;PIK3R2;PCDH18;RDH10;S100A13;HMOX1;SNX9;VAT1;CTSA;RPL41;FZD7;FN1;VASN;EXT1;SMTN;COL1A2;PTK7;MRVI1;RGL1;CALM2;CDKN1A;ECM1;TENM4;PRSS23;TRIOBP;ADAMTSL1;MRC2;AKAP12;TUBA1C;TUBA1B;CTSK;QSOX1;PHGDH;TIMP1;CIC;APPL2;SREBF1;EXOC7;GFRA1;EMP…
Dexamethasone Fetal liver burst-forming unit erythroid (BFU-E) cells 100 nM 12 hrs GSE63836 down	GABAergic	234/497	0.000639189	0.00573947	0	0	1.34785	9.91387	TDRKH;IFITM3;JRK;OXTR;IFITM2;TRAF3IP1;GMFG;SLC23A1;LDLRAD4;F11R;SLA2;IFIT1;FGFRL1;SLC4A5;IKZF4;MYLK;IL12A;CHAC1;SAMD11;PAQR9;ST6GAL1;DAPK2;SOX13;MTUS1;HUS1;ADGRA3;SFRP4;ACOT2;CD226;ULK1;GSAP;TRIB3;MAML3;ATF5;MYL9;PI4K2A;SLC22A4;TBCEL;MAOB;EPB41;FUT10;PDGFB;LYPD1;AGAP1;MED12L;HACD4;CYB5R1;TSPAN9;HMOX1;FAM43A;CDR2;GADD45B;RAB27B;FHDC1;FAM220A;SMTN;ARTN;MYO5C;PDE3A;MRVI1;TMCC2;FXYD5;MYOM1;TGFB1I1;ST…
CFTR Colon Knockout GSE76095 up	Non-neuronal	35/845	0.000822407	0.00601559	0	0	1.8683	13.2711	ROBO2;RNASEL;ALAS1;CANT1;RPN2;DBI;TNFAIP1;LITAF;NDRG1;ADIPOR2;ACTB;FAM102A;LDLR;PLS1;GSN;PMM2;MBOAT1;IL18;TALDO1;NR1D1;B3GALT5;ACTN4;LHFPL2;ATP1B1;MGAT4C;MYO1D;SLC4A7;FA2H;CPD;TMBIM1;ID1;TXNIP;TMCC3;ITM2B;HIST1H2BC
IL-10 Macrophages 100ng-ml 4 hrs GSE49449 down	GABAergic	312/679	0.000708568	0.00631888	0	0	1.28943	9.35132	GLTP;CYFIP1;SPARC;CERK;XYLT1;HS6ST1;EPS8;PREX1;NDST1;ZMIZ2;DPYSL3;WDR91;CYP1B1;PIEZO1;PTGFRN;SLC12A6;TNS3;TNS1;WSB2;IL1R1;ACTN4;MYO7A;GAPVD1;MFSD12;SND1;HCFC1;NISCH;CCDC80;WDR81;SOAT1;FNDC1;PI4K2A;MACF1;TTYH3;IGSF6;CFH;TTYH2;EPAS1;AGAP1;IQGAP1;HACD4;PCNX3;SGPL1;NCKAP1L;TNRC18;APOE;RAB11FIP5;ABCA1;VAT1;GSTM1;JUP;INTS1;SLC35E1;RCC2;TNFSF12;LRRN4;FN1;KNOP1;NBEAL2;GNG12;SMARCA4;COL1A2;SLC6A8;TCN2;HNR…
BZLT Akata Knockdown GSE79304 up	GABAergic	234/498	0.000733378	0.00645174	0	0	1.34263	9.69092	TESK1;LIPA;SOGA1;IFIT3;IL4I1;GPR176;UBASH3B;FTH1;MYB;SLC12A6;IER5;B2M;TNS3;TSPYL2;STARD4;ACSL1;ISLR2;TWSG1;PRKD3;CD109;DDIT4;PRKD2;PI4K2A;PTTG1IP;RNF213;SYNGR2;INPP5D;MICAL1;NEU1;NCKAP1L;ST3GAL1;SNX8;SNX5;FDFT1;HEXIM1;LYN;VASP;STAT5A;CTSA;STAT5B;CADM1;SETD1B;EIF2AK3;NFATC2;NFATC1;FHDC1;GPR137B;MOV10;EHD4;LPAR5;GPR183;ID2;INTS6;GPR18;FERMT3;MON1B;DENND1C;ARHGAP9;PYGB;CDKN1A;ARPC1B;MTMR14;LPCAT1;MR…
EHF Calu-3 knockdown GSE63397 down	GABAergic	234/498	0.000733378	0.00645174	0	0	1.34263	9.69092	CYFIP1;CERK;FAM89B;PGAP3;ZDHHC7;LIPA;ACTB;NDST1;PPP2R1A;PEG10;ARFIP2;TRIM27;ATXN7L3;SIL1;SOX4;AGFG2;ACVR1;STARD4;HPCAL1;ACSL5;ACTN4;SND1;MTAP;CDC34;CLNS1A;DDIT4;PREB;TAGLN2;TRIM16;EZR;MYL9;VPS28;TSTA3;MACF1;TTYH3;FICD;SHMT2;EPAS1;STXBP2;TGFA;DEDD2;PRRC1;S100A16;RDH10;TSPAN6;NEU1;RSU1;ZBTB7B;FDFT1;TMEM86A;SIAH2;STARD10;MRPL27;ERLIN2;FOSL2;ABTB2;FA2H;EHD2;GJB1;FASN;FXYD5;FARSA;RGL2;FERMT2;CDKN1A;TR…
Autism iPSCs-derived Neural Cultures Differentiation day 11 GSE61476 up	GABAergic	233/497	0.000876033	0.00750392	0	0	1.33672	9.41067	MDC1;SPON1;EHMT2;TONSL;SMC4;SOX21;CCAR2;MYLK;PREX2;SOX2;PNN;SYNGAP1;DPYSL3;CCNL2;SKP2;CDK5RAP3;EPHB4;TMPO;EPHA4;SMARCC1;NUP210;DDX11;HCFC1;TIAM1;SFRP2;DDX39B;EWSR1;SPATA13;NUP205;SHMT2;EPB41;MGST1;NCAPG;LPAR4;PCDH18;GJC1;BRIP1;CEP192;PLCG1;PATZ1;NAA50;RPL41;FZD5;RCC2;FZD8;CDC7;PAICS;AIF1L;DHFR;TPX2;SLC6A8;H2AFY2;FASN;FAT1;COL9A1;ANP32B;FERMT2;EZH2;TOP2A;CLIC4;PTPRS;HIP1;KIF11;BRCA1;SLC7A11;PHF6;P…
I-BET MV4-11 GSE71777 down	GABAergic	233/497	0.000876033	0.00750392	0	0	1.33672	9.41067	ANKLE1;RNH1;SPI1;VARS;WIPF1;MLC1;IKZF1;CAPN15;RPS6KA4;PREX1;RASSF2;PPP2R1A;ADGRA2;MYC;MYB;LONP1;PIEZO1;LGALS9;TNS3;TMPO;DDX18;SMARCC1;CPT1A;NUP210;IFRD2;CLEC11A;UNC13D;HCFC1;MFSD10;SLC5A6;MTHFD1;KARS;TRIM14;PREB;TRIM16;TTLL12;ATF5;NUP205;SHMT2;LDHB;TRPM2;CHST11;PDCD11;INPP5D;MICAL1;MCMBP;GSE1;SYMPK;TNRC18;ST3GAL3;FDFT1;FAM78A;RCC2;RAB27A;PYCR1;PAICS;FOSL2;SMARCA4;PM20D2;HNRNPF;FASN;GRB2;ANP32B;FA…
SAP130 HCT116 knockdown GSE56788 up	GABAergic	233/497	0.000876033	0.00750392	0	0	1.33672	9.41067	IFITM3;ERRFI1;EIF4A3;ELK1;FGFRL1;ACTB;RRP9;MYC;PEG10;FTH1;CPNE3;AP1S3;PDK1;ARRDC4;MTUS1;CD3EAP;DDX10;IMP4;ACTN4;GAPVD1;JMJD6;MTAP;DDIT4;LAP3;MACF1;PDXDC1;CTBP2;FLII;OAZ1;SYNGR2;PDCD11;ERI1;DPH1;RDH10;NEU1;SFN;LYAR;S100A11;FDFT1;VASP;VAT1;YES1;JUP;MEX3D;MEX3C;PAICS;FOSL1;SQLE;OCLN;RPS28;NPLOC4;FASN;GIPC1;FAT1;SPATS2L;DAZAP2;MTMR12;AKAP12;TUBA1C;AKAP13;XPO6;XPO5;CHMP1A;ARIH2;KIF1C;QSOX1;RRP12;CLIC1…
Tunicamycin CAST-EiJ mice - primary Mouse Embryonic Fibroblasts GSE63756 down	GABAergic	233/497	0.000876033	0.00750392	0	0	1.33672	9.41067	RNH1;SPARC;EHMT2;CCNF;SOGA1;ACTB;RPS15;RPS6KA4;NDST1;PPP2R1A;FTH1;PSMD3;PIEZO1;TNS1;WSB2;UNC5B;TALDO1;P3H4;ACTN4;SND1;NISCH;CDC34;WDR81;KCTD10;CDC37;TAGLN2;TTLL12;MYL9;OBSL1;TTYH3;PDGFA;AGAP3;OAZ1;MYL12A;CYB5R3;CHST12;TSPAN9;PCBP4;NEU1;TSPAN4;TNRC18;PIP5K1C;ST3GAL2;VAT1;RPL41;ICMT;JUP;MCAM;RCC2;IFFO2;PARVB;MEX3D;NR2F6;SMARCA4;EHD2;RPS28;COL1A2;EIF6;PTK7;RPS29;KLHDC8A;FASN;ID1;GALNTL6;FKBP10;PTPRS…
EWSFLI1 A673 knockdown GSE60949 up	GABAergic	232/495	0.000913596	0.00777452	0	0	1.33599	9.3494	IFITM3;ERRFI1;IFITM2;SPARC;SERPINE1;LIPA;ICAM1;RPS15;LGALS3;TDO2;CREB3L1;PEG10;FTH1;CREB3L2;SOX9;SYNPO;JUNB;IER3;SERPINF1;P3H3;SND1;CCDC80;PSME2;KDELR2;TAGLN2;ALPK2;ATF3;EPAS1;SDC2;IQGAP1;PTTG1IP;PCDH18;S100A11;S100A10;WWTR1;GADD45B;GNG12;ELL2;FOSL2;FOSL1;EHD2;PPFIBP1;COL1A2;ITM2B;DDR1;NRP1;TRAM1;ARPC1B;ARHGAP1;PCSK9;ADM;MAGT1;PRSS23;PPP1R18;TRAM2;C1QTNF1;TNKS1BP1;QSOX1;TIMP1;ANXA2;IFNGR1;SSR2;AN…
IFNg Primary bone marrow-derived macrophages (BMDM) 3 hrs GSE77885 up	GABAergic	289/628	0.000975866	0.00825051	0	0	1.29227	8.95824	IFITM3;CYFIP1;IKZF1;IFIT1;BACH1;ACTB;IFIT3;IFIT2;ICAM1;EPS8;GJA1;EDNRB;PNP;UBASH3B;RASSF4;DHX58;TRIM25;LGALS9;LGALS8;JUNB;IER5;TRIM21;SLC12A7;B2M;HERC6;GBP5;DAXX;SP110;ACSL1;SLC11A2;AP1B1;CH25H;TIAM1;FEZ2;NINJ1;PSME2;TXNIP;TRIB1;ATF3;SDC4;FLII;PDGFB;HELZ2;PGS1;RNF213;STXBP5;N4BP1;SNX5;LYN;STAT5B;PHC2;FZD7;TREX1;MTHFR;RMDN3;PARP14;PARP12;PARP10;BST2;MOV10;LACC1;PARP11;EHD4;ID2;CEP85;FARSA;RGL1;OGF…
Cyclophosphamide GL261 tumors in C57BL-6 mice GSE71491 up	GABAergic	233/498	0.00100146	0.00835836	0	0	1.33156	9.19618	IFITM3;SPON1;SPARC;LIPA;ACTB;IFIT3;IFIT2;C4B;LGALS3;PNP;RASSF4;FTH1;B2M;HERC6;GBP5;ENTPD1;FNBP1;SP110;SERPINF1;SLC11A1;SOAT1;FNDC1;TXNIP;MACF1;SDC4;IQGAP1;CFP;C2;SGPL1;RNF213;INPP5D;HMOX1;NCKAP1L;APOE;S100A11;SNX5;ABCA1;LYN;VAT1;CTSA;ACE;FN1;IGF1;PARP14;CP;BST2;COL1A2;EHD4;GRB2;CEP85;FXYD5;CALM1;ITM2B;NRP1;CDKN1A;CLIC4;NRP2;ECM1;CTSZ;LITAF;VSIR;CTSS;IL18BP;AKAP13;CSRP1;CTSK;MRC1;SH3PXD2B;STAB1;TI…
Idiopathic pulmonary fibrosis Lung GSE73189 down	GABAergic	233/498	0.00100146	0.00835836	0	0	1.33156	9.19618	SPI1;SPARC;HDAC10;LST1;AQP5;IFIT1;CAPN15;C4B;BAIAP2L1;RASSF4;STMN1;LUC7L;CCNL2;LGALS9;CDK5RAP3;SAMD11;HERC6;ARRDC4;ARSA;NUP210;ARRDC1;SERPINF1;SLC11A1;CLEC11A;RFX2;DLEC1;RUNX1;MFSD10;SFRP2;IFI27;SCO2;ARMC3;MXRA8;PSME2;COL8A1;LAP3;TTYH3;SDC4;RRAD;STXBP2;LPAR4;WDR66;C2;ADAMTS16;RHOT2;RNF213;NKX2-1;HMOX1;APOE;PROM1;CFAP65;S100A11;SLC19A1;DNAH12;ST14;CFAP70;RASSF7;PARP14;CP;PARP10;COL1A2;PTK7;CDK10;E…
WZ4002 NSCLC-Parental PC9 24hrs GSE75602 up	GABAergic	232/496	0.00104418	0.0086594	0	0	1.33081	9.1354	PATJ;MAML2;TMEM94;ICAM1;EPS8;GOLGA2;LGALS3;C1GALT1C1;RASSF5;FTH1;CREB3L2;PIEZO1;CCNL2;SYNPO;B2M;TNS3;SOX4;TNS1;PAQR7;ACTN4;SYTL2;SCAMP2;BCAM;CCDC80;SPINT1;TXNIP;TRIM16;OBSL1;PTGES;CRABP2;PTTG1IP;PPL;KLK6;SGPL1;DPH1;S100A11;RAB11FIP4;S100A10;CTSA;STARD13;ST14;JUP;FOSL2;ACER2;ICK;OCLN;QARS;PTK7;CALM1;RGL1;ITM2B;DDR1;DAZAP2;SLC44A2;BICDL1;PRSS22;PTPRH;LITAF;PRSS23;FAM102A;TMED3;TIMP3;CTSH;TMED4;ANXA…
SYKi (R406) iPSC-WA 1uM-7d GSE57896 down	GABAergic	231/494	0.0010887	0.00897144	0	0	1.33006	9.07468	IFITM3;ERRFI1;SPARC;SERPINE1;ACTB;C4B;NDST1;GJA1;PPP2R1A;FTH1;CYP1B1;PIEZO1;B2M;TNS3;TNS1;SERPINF1;ACTN4;CCDC80;MAP1B;PAPPA;TXNIP;COL8A1;KDELR2;TAGLN2;PLPP3;MYL9;PLBD2;TTYH3;EPAS1;SDC2;PTTG1IP;OAZ1;MYL12A;CYB5R3;S100A11;CTSA;RPL41;FN1;GNG12;FOSL2;EHD2;COL1A2;FAT1;ITGBL1;CALM2;FERMT2;ITM2B;PYGB;FKBP10;TRAM1;CLIC4;NRP2;ADM;PCSK7;PRSS23;TRAM2;PTPRG;MRC2;TUBA1B;CSRP1;SH3PXD2A;TIMP3;RPLP2;QSOX1;TIMP1;…
4-hydroxytamoxifen Embrionic stem cells 0.1 uM 0 hrs GSE84953 down	Non-neuronal	23/497	0.00158825	0.0105576	0	0	2.0781	13.3936	TLE4;DOCK5;RARG;PCYT1B;PHC1;MYEF2;MYRF;PEG3;ARRDC3;TWF2;TALDO1;TMEFF1;REST;SALL1;PSAT1;SMS;TXNIP;RPL15;NF2;IL6ST;LDLR;TMSB10;HMGN1
Bcl9/9l Colorectal tumor Knockout GSE60837 down	Non-neuronal	23/495	0.00150775	0.0105576	0	0	2.08713	13.5603	YAP1;RNF43;CADPS;SLC41A1;NETO2;ACTN4;PROX1;PTN;PGM2L1;ACTB;GNAI1;AKT2;PLAGL1;FTH1;TTC3;CDH11;SLC38A6;APOE;IL6ST;TMSB10;ITM2B;SKAP2;HMGN1
CITCO HepaRG-hCAR-KO GSE71446 down	Non-neuronal	23/497	0.00158825	0.0105576	0	0	2.0781	13.3936	CYFIP2;SREBF1;CSTB;TENM2;GSN;IGFBP2;RFTN1;SLC2A1;ACTN4;PROX1;PLXDC2;ATP1B1;NDRG1;ACTB;MYO1D;EFR3A;MAP2;KCNMA1;GNA12;ATP13A2;APOE;RREB1;GPM6B
Cushing's Syndrome Adipose GSE66446 down	Non-neuronal	23/497	0.00158825	0.0105576	0	0	2.0781	13.3936	YAP1;PHLDB1;GSN;ECH1;RFTN1;ACTN4;S100B;ADIPOR2;ACTB;PLA2G16;PER3;AKT2;CDC37;COBLL1;ID1;ENPP2;TXNIP;RPL15;SIK2;LZTS2;TMSB10;EZH1;ITM2B
DEANR1 Endodermal knockdown GSE44875 down	Non-neuronal	23/498	0.00162986	0.0105576	0	0	2.07362	13.3111	SEMA5A;DDR1;YAP1;BEX3;WSB1;TMEM63A;LHFPL2;HIPK2;MSH6;TRO;PTPA;CARHSP1;PPFIBP2;SALL1;TUBB3;TBC1D5;FTH1;TTC3;LRRN1;APOE;TMSB10;MYH10;HMGN1
DICER1 Hippocampus Knockout GSE60261 down	Non-neuronal	23/497	0.00158825	0.0105576	0	0	2.0781	13.3936	SNAP25;ATP8A1;LMO4;NRXN1;CELF4;CACYBP;DBI;SYP;PTN;ACTB;GNAI1;EFR3A;TUBB3;PTPRA;FTH1;SMS;ENPP2;SLC38A6;NRIP3;LRRN1;RREB1;GPM6B;ITM2B
HER2 BT-474 knockdown GSE60182 up	Non-neuronal	23/497	0.00158825	0.0105576	0	0	2.0781	13.3936	ARHGEF10;SPEF2;ATP8A1;CERK;SLC2A13;MTERF4;ARRDC3;SORBS2;ATP1B1;PCSK5;NDRG1;HMGCL;REST;PER3;TXNIP;ANO10;NRCAM;SERPINI1;IL6ST;MEGF8;TSPOAP1;XPR1;SCN1A
HER2 BT474 knockdown GSE60182 up	Non-neuronal	23/497	0.00158825	0.0105576	0	0	2.0781	13.3936	ARHGEF10;SPEF2;ATP8A1;CERK;SLC2A13;MTERF4;ARRDC3;SORBS2;ATP1B1;PCSK5;NDRG1;HMGCL;REST;PER3;TXNIP;ANO10;NRCAM;SERPINI1;IL6ST;MEGF8;TSPOAP1;XPR1;SCN1A
Huntington's NSCs GSE74201 up	Non-neuronal	23/498	0.00162986	0.0105576	0	0	2.07362	13.3111	YAP1;BEX3;ATP8A1;GOLIM4;ATP2A2;NETO2;ACTN4;TRHDE;ACTB;GNAI1;TANC1;ARHGAP21;TUBB3;COBLL1;NRIP1;SMS;DCX;LRRN1;LDLR;EDIL3;MYH10;PAG1;RAI14
I-BET MV4-11 GSE71777 up	Non-neuronal	23/498	0.00162986	0.0105576	0	0	2.07362	13.3111	KANK2;PTPN1;WSB1;PCNA;UXS1;NCOA3;ATP2A2;ACTN4;SIRT2;ACTB;MSH6;ANLN;CARHSP1;ADI1;PTPRA;FTH1;CDC37;TXNIP;NRIP3;TMSB10;SNX5;ITM2B;XPR1
ILK (Epidermis) Hair follicle bulge stem cell Knockout 21 day old epidermis GSE68846 down	Non-neuronal	23/498	0.00162986	0.0105576	0	0	2.07362	13.3111	RNASEL;TENM2;TENM3;PEG3;ARRDC3;GOLIM4;MITF;SORBS2;NR1D1;PTN;IKZF2;GNAI1;TANC1;PPFIBP2;CHL1;NIPAL2;ID1;NRIP3;SGK3;NRCAM;FGFR2;HMGN1;RAI14
MEP50 A549 Knockdown GSE80182 down	Non-neuronal	23/497	0.00158825	0.0105576	0	0	2.0781	13.3936	DOCK5;ALAS1;PCNA;RPN2;NCOA3;ECH1;IL18;TALDO1;ATP2A2;ACTN4;OSGIN2;ZBTB41;GNAI1;MSH6;EFR3A;EBP;MAP2;CPD;ID1;NRIP1;RPL15;SIK2;ITM2B
Miconazole Embryonic stem cells 6 hrs GSE63804 down	Non-neuronal	23/496	0.00154755	0.0105576	0	0	2.0826	13.4767	SEMA5A;DDR1;GRIA2;PHLDB1;WSB1;KCND2;PEG3;CELF2;NRXN1;RFX3;NETO2;SOX10;ZEB2;SALL1;MMP16;MAP2;TTC3;FAM120A;DCX;SLC38A6;MEGF8;TRIM33;GPM6B
Nfix Brain Knockout GSE65337 up	Non-neuronal	23/495	0.00150775	0.0105576	0	0	2.08713	13.5603	GRIA2;SREBF1;KCNJ10;TENM3;PCNA;MYEF2;PEG3;CELF2;NRXN1;IGFBP2;ATP2A2;SORCS1;PTN;SORCS2;ACTB;GRM5;CHL1;MAP2;CDH20;TTC3;FAM120A;SLC38A6;MYH10
Nova1 midhindbrain Knockout GSE69711 down	Non-neuronal	23/497	0.00158825	0.0105576	0	0	2.0781	13.3936	STRBP;CELF4;ATP2A2;DBI;PROX1;SYP;PTN;ZBTB41;ACTB;GNAI1;UNC80;AHI1;MAP2;CDH11;SLC17A6;NRCAM;RPL15;APOE;GPRASP2;TMSB10;MYH10;GPM6B;SCN1A
OPC Cerebral Cortex Knockdown GSE74647 down	Non-neuronal	23/496	0.00154755	0.0105576	0	0	2.0826	13.4767	CYFIP2;DDR1;GRIA2;SREBF1;PHLDB1;KCNJ10;MYRF;PEG3;ATP2A2;SOX10;SIRT2;ACTB;HIPK2;ZEB2;RASSF2;TTC3;PLP1;ENPP2;MBP;LRRN1;APOE;MYH10;XPR1
PS2APP Neuron Transgenic 7 months GSE75431 down	Non-neuronal	23/497	0.00158825	0.0105576	0	0	2.0781	13.3936	EPHA5;RNASEL;ARPP21;PEG3;MYT1L;ZDHHC20;NRXN1;TRANK1;SLC1A2;UNC5C;BFAR;ELAVL3;RPH3A;ARHGAP21;AHI1;ZEB2;MAP2;TMBIM1;CCDC88C;TTC3;DLGAP1;SIK2;R3HDM2
Panobinostat Neuroblastoma 5mg-kg GSE69869 down	Non-neuronal	23/497	0.00158825	0.0105576	0	0	2.0781	13.3936	SNAP25;PHC1;MYEF2;PEG3;CACNA2D1;CELF3;HJURP;ATP2A2;FRMD4B;PROX1;AP3B2;HIPK2;ELAVL3;TRO;EML5;RSL1D1;TUBB3;TTC3;DCX;SLC38A6;MYH10;CHGB;HMGN1
Parkinson's Neurons (WT GBA) 33 Day Differentiation GSE62642 down	Non-neuronal	23/496	0.00154755	0.0105576	0	0	2.0826	13.4767	TLE4;ROBO2;YAP1;SPEF2;TENM3;HSBP1;LMO4;CACNA2D1;CELF2;RFX3;ATP2A2;ACTN4;PLXDC2;HIPK2;AP5M1;FTH1;CDH11;SLC17A6;EDIL3;MYH10;XPR1;FGFR2;HMGN1
Rb1 Colon knockout GSE71924 up	Non-neuronal	23/497	0.00158825	0.0105576	0	0	2.0781	13.3936	STARD5;PCNA;ATP8A1;STRBP;MBOAT1;ATP2A2;B3GALT5;ACTN4;MPP6;NDRG1;ACTB;MGAT4C;SLC4A7;FA2H;UGCG;ARHGAP21;CARHSP1;HOOK1;CCNG2;FAM120A;SLC38A6;TMCC3;PLS1
SOD1(G93A mutant) Astrocytes Transgenic 3 days GSE49023 down	Non-neuronal	23/498	0.00162986	0.0105576	0	0	2.07362	13.3111	DDR1;SEMA5B;SREBF1;PHLDB1;PCNA;RPN2;PEG3;IGFBP2;ACTN4;ADIPOR2;ACTB;MAPK8IP1;PSAT1;PLAGL1;FTH1;FAM120A;LRRN1;RPL15;FGFBP3;LY6H;TMSB10;HMGN1;RAI14
STC1 Embryonic fibroblasts Knockout GSE47395 down	Non-neuronal	23/498	0.00162986	0.0105576	0	0	2.07362	13.3111	PTPN1;RNASEL;NRROS;PCNA;CERK;CELF2;GOLIM4;PTN;SORCS2;ACTB;ANLN;ZEB2;RASSF2;TUBB3;PSAT1;GNA12;APOE;IL6ST;LDLR;MYH10;SNX5;SKAP2;CTHRC1
Trisomy 21 Primary Fibroblasts GSE55504 up	Non-neuronal	23/496	0.00154755	0.0105576	0	0	2.0826	13.4767	CSTB;RARG;PHLDB1;WSB1;PLK2;TSHZ2;RFTN1;TGFA;U2AF1;NR1D1;SYNJ2;PLXDC2;ATP1B1;SORCS2;NDRG1;ACTB;ADD2;PSAT1;PLAGL1;TTC3;NRIP1;HMGN1;CTHRC1
Bmal1 Liver Knockout ZT04 GSE70499 down	Non-neuronal	23/499	0.0016724	0.0105702	0	0	2.06915	13.2291	UNC13B;RNF43;PHLDB1;GSN;ALAS1;PEG3;ABCA6;ARRDC3;BHLHE41;SLC1A2;SLC16A11;SLC41A1;NR1D1;HIPK2;DISP2;ENHO;UGCG;ARHGAP21;PER3;SLC6A9;ID1;GNA12;FGFR2
Id3 Spleen B cells Knockout GSE72831 down	Non-neuronal	34/847	0.00164186	0.0105702	0	0	1.80377	11.5656	SMARCD2;RPN2;ATP8A1;CERK;MAST3;ATP2A2;ACTB;RASGRP3;SNX29;ZNRF2;RASSF2;FTH1;SLC38A6;TBC1D14;RPL15;APOE;SNX5;PAG1;MEF2C;GSN;BCL11A;NCOA3;ARRDC3;RFTN1;NFATC3;RHOG;TALDO1;RHOH;ACTN4;HIPK2;ZEB2;CDC37;CCDC88C;TXNIP
PS2APP Microglia Transgenic 7 months GSE75431 up	Non-neuronal	23/499	0.0016724	0.0105702	0	0	2.06915	13.2291	ABCA2;MEF2C;NOP14;WSB1;ATP8A2;CANT1;GFM2;BHLHE41;ARAP2;ATP1A3;FRMD4B;SYNJ2;PLXDC2;RASGRP3;SNX29;ELF2;CPD;FTH1;KCNMA1;TMCC3;APOE;IL6ST;RREB1
Sip1 Lens Knockout GSE49949 up	Non-neuronal	23/499	0.0016724	0.0105702	0	0	2.06915	13.2291	CYFIP2;SEMA5A;SREBF1;DOCK5;TENM3;RPN2;USP5;PEG3;IGFBP2;SLC2A1;XPO7;ATP2A2;PROX1;MPP6;ADIPOR2;ADD2;CARHSP1;PSAT1;TTC3;FAM120A;MYH10;SNX5;RAI14
TGFB3 Palatal shelves E14.5 GSE45568 down	Non-neuronal	23/499	0.0016724	0.0105702	0	0	2.06915	13.2291	RARG;PHLDB1;WSB1;TENM3;PEG3;LMO4;IGFBP2;UNC5C;SORBS2;P3H3;PTN;SOBP;PCSK5;NMRAL1;MMP16;PSAT1;PLAGL1;FTH1;ID1;SLC38A6;RPL15;FGFR2;CTHRC1
All-trans retinoic acid Embryonal carcinoma cell line 12 hrs GSE56893 down	GABAergic	232/498	0.00135705	0.0109744	0	0	1.32058	8.71907	SPARC;VARS;GLDC;EIF4A3;PPAN;ADARB2;PWP2;ACTB;RRP9;RPS15;SOX2;PNP;PSMD4;RAVER1;ZMIZ2;MYC;PEG10;FTH1;RCC1;TRIM27;GTSE1;TNS3;DDX18;SMARCC1;WDR74;CSNK1D;WDR77;CDC34;DDX39B;CLNS1A;GRWD1;L3MBTL2;CTBP2;SHMT2;SHMT1;CDCA7;MRPL12;OAZ1;CHTF8;PCBP4;HMOX1;DHX38;FDFT1;PCK2;NGFR;CDT1;RPL41;PMM1;JUP;INTS1;RCC2;ELL2;PUM3;EXT1;SQLE;UCK2;TBL3;EIF6;RPS29;FASN;ID1;FAT1;RNPS1;ANP32B;COL18A1;RARG;NAT10;WDR46;PFAS;WDR43…
EPZ6438 KARPAS-422 GSE62056 up	GABAergic	232/498	0.00135705	0.0109744	0	0	1.32058	8.71907	IFI35;IFIT1;NADSYN1;ACTB;IFIT3;IFIT2;PNP;RASSF2;PPP2R1A;AKT2;DHX58;TRIM25;CCNL2;SOX9;LGALS9;TRIM21;B2M;TNS3;CDK5RAP3;VPS39;HERC6;SMARCC1;ST6GAL1;NUP210;SP110;SLC6A16;ACSL5;ACTN4;PHKA2;DDX39B;IFI27;FNDC1;EWSR1;PPA1;CDC37;PSME2;TRIM14;RBCK1;LAP3;EZR;HELZ2;RNF213;NCKAP1L;FAM43A;FDFT1;CARMIL3;JUP;INTS1;SIAH2;INTS3;SETDB2;PBX2;ABCA7;PARP14;PARP12;SMARCA4;CCDC88B;PARP10;BST2;SQLE;RPS28;ADI1;FASN;ATM;OG…
Epac1-PLN transgenic Cardiomyocytes Transgenic GSE65651 down	GABAergic	232/498	0.00135705	0.0109744	0	0	1.32058	8.71907	PANK4;AHCYL1;CLPB;PANK1;ECI2;ANTXR2;LIPE;GJA1;PDK4;EPC2;MLYCD;PRKACA;DIP2C;TNS2;PDK1;PAQR9;CPT1A;ACSL1;ENTPD5;MTUS1;P3H4;PRKAB1;SND1;PPP1R3B;ACOT2;ACOT1;SIK1;ATF3;SLC22A5;PEX11A;MEPCE;MTTP;DCUN1D2;PIK3R1;ARPP19;MYL12A;DEDD2;LDHD;LTA4H;DECR1;CDK18;MYH7B;TRAP1;GSTM1;CHKB;JUP;FUCA2;CP;FOSL2;KLHDC8A;OGDH;PDE3A;ECHDC2;INTS4;ECHDC3;INTS6;FERMT2;PYGB;DAZAP2;NRP1;BTG2;USPL1;SLC44A2;GPT;FMN1;CTCF;LRRC2;LR…
JAK3i (CP-690550) iPSC-WA 2uM-24hrs GSE57896 down	GABAergic	231/496	0.00141428	0.0113666	0	0	1.31979	8.65935	IFITM3;ACTB;C4B;PPP2R1B;PPP2R1A;FTH1;DPYSL3;CYP1B1;PIEZO1;PTGFRN;B2M;TNS3;TNS2;IL1R1;ACSL1;SERPINF1;ACTN4;CARHSP1;FNDC4;CCDC80;DDX39B;EWSR1;TXNIP;TAGLN2;MYL9;TTYH3;SDC4;EPAS1;SHMT1;MGST1;PIK3R1;PTTG1IP;OAZ1;LDHB;CYB5R3;RNF213;C7;APOE;ABCA1;RPL41;FZD4;MCAM;FOSL2;EHD2;COL1A2;ITM2B;DDR1;CDKN1A;TRAM1;PTPRS;TENM3;PTPRG;C1QTNF1;SH3PXD2A;ADAMTSL4;RPLP2;TNKS1BP1;CIC;CLIC1;ZCCHC24;SREBF1;ANXA2;ITPK1;OSMR;…
LPS BMDM 10 ng-ml 3 hrs GSE78209 down	GABAergic	279/608	0.00144694	0.0115577	0	0	1.28491	8.4011	GLTP;MDC1;PID1;RNH1;CERK;FAM89B;WIPF1;CBLB;LIPA;ELK3;UBE2L3;LGALS3;MYC;FTH1;RPS6KA1;PIP4K2A;PRKACA;PRKACB;PAQR7;FNBP1;SLC11A1;SLC35C1;AP1B1;TALDO1;ACTN4;MFSD12;SCAMP3;HCFC1;RUNX1;NISCH;WDR81;SOAT1;TXNIP;TTYH3;EPB41;CFP;SGPL1;CHST12;INPP5D;PLCG2;HMOX1;PIP5K1C;SNX8;SNX5;RAB11FIP5;CTSA;CDK18;CDT1;RPL41;TMEM86A;GSTM1;TNFSF12;SETD1A;NFATC2;NFATC1;NBEAL2;GPR137B;RPS28;SLC6A8;HNRNPF;FASN;FXYD5;ANP32B;CA…
IRF1 Primary bone marrow-derived macrophages (BMDM) Knockout GSE77885 up	GABAergic	232/499	0.00154313	0.0121767	0	0	1.31552	8.51663	IFITM3;IKZF1;IFIT1;BACH1;IFIT3;IFIT2;ICAM1;EPS8;GJA1;EDNRB;PNP;UBASH3B;RASSF4;DHX58;TRIM25;LGALS9;LGALS8;JUNB;IER5;TRIM21;SLC12A7;B2M;GBP5;DAXX;SP110;ACSL1;SLC11A2;AP1B1;TIAM1;FEZ2;NINJ1;TXNIP;TRIB1;ATF3;SDC4;FLII;PDGFB;HELZ2;PGS1;RNF213;STXBP5;SNX5;LYN;STAT5B;FZD7;TREX1;MTHFR;PARP14;PARP12;PARP10;BST2;EHD4;ID2;FARSA;RGL1;OGFR;CSRNP1;CDKN1A;CLIC4;NRP2;ECM1;FKBP15;CTSZ;LITAF;CTSS;LFNG;IFIH1;FAM102…
Runx1 Bone marrow Deficiency GSE67609 up	GABAergic	232/499	0.00154313	0.0121767	0	0	1.31552	8.51663	IFITM2;IKZF2;SOGA1;ACTB;SAMD14;ANKFY1;PIP4K2A;ATXN7L1;KIF21B;LGALS9;SLC12A6;MFSD2B;JUNB;IER5;TNS1;SOX5;STARD9;MYO7A;CSNK1E;SCAMP3;RUNX1;TIAM1;MARF1;PRKCQ;MAML3;MACF1;SLC22A3;TTYH3;STXBP4;SLC35D3;CDCA7;SAMSN1;RNF213;CHTF8;PLCG2;ATP6V0A2;HIST1H3H;RSU1;APOE;ST3GAL1;N4BP2;SNX5;HIST1H3E;LYN;STAT5B;NCAPH2;FHDC1;GIPC1;HIST1H4H;HIST1H4I;FXYD5;HIST1H4J;HIST1H4D;FERMT3;TOP2A;PYGB;ROBO3;BTG2;PTPRM;ARHGAP6;K…
APP/PS1-21 Hippocampus (CA1 subregion) Transgenic GSE63943 up	GABAergic	231/498	0.00182481	0.014227	0	0	1.30969	8.25924	CYFIP1;SPARC;CPNE7;PLEKHB1;MLC1;AQP4;SLC4A4;ACTB;C4B;RPS15;PREX1;GJA1;RASSF2;FTH1;PLCE1;B2M;TNS3;PDK1;STARD4;WSB1;SLC11A1;RNASE4;GPR37L1;MAPK8IP2;NISCH;IFI27;DAAM2;PADI2;LAP3;PLPP3;RIN2;MACF1;ADCYAP1R1;CFH;SDC4;PTTG1IP;SGPL1;S100A16;INPP5D;NCKAP1L;APOE;ARSB;SNX5;FDFT1;NTSR2;CTSA;RPL41;GSTM1;IGF1;GNG12;SQLE;RPS29;FASN;FXYD1;RGL1;SFXN5;DDR1;PYGB;DAZAP2;SLC44A2;ARPC1B;CTSZ;SLC7A11;VSIR;CTSS;RNF157;T…
Autism iPSCs-derived Neural Cultures Differentiation day 0 GSE61476 up	GABAergic	231/498	0.00182481	0.014227	0	0	1.30969	8.25924	VIPR2;PLEKHB1;LDLRAD3;PWP2;SOX21;MYLK;PREX2;NYNRIN;SOX2;PNN;AS3MT;SYNGAP1;MYC;CHEK2;DPYSL3;PIEZO1;CHAC1;EPHB2;SOX4;SOX5;TSPYL2;ARRDC4;NUP210;NHLRC3;UNC5A;DDX11;KCNK12;SOX11;ACTN4;CPT1C;SFRP2;KATNAL2;SPATA13;TXNIP;UHRF1BP1;DNA2;TRIB2;NECAB2;PIF1;MACF1;RWDD2B;PDXDC1;CTBP2;SHMT2;MGST1;LPAR4;PCDH18;ADAMTS10;MED12L;IGSF9;BRIP1;FAM124A;TSPAN9;MICAL1;CEP192;ZSCAN18;PCK2;FZD5;HOMER2;FZD8;UPF3A;NR1D2;NBEA…
4-hydroxytamoxifen Embrionic stem cells 0.1 uM 0 hrs GSE84953 up	GABAergic	230/496	0.00190083	0.0146443	0	0	1.30886	8.20062	SPARC;EIF4A3;CCNF;PPAN;DCAF4;ACTB;PSMD4;PEG10;FTH1;DPF2;KAT7;ACAD11;GTSE1;AQR;DDX10;ACTN4;ESCO2;SND1;GTPBP4;JMJD6;MTHFD1;EWSR1;DDIT4;TAGLN2;RBCK1;EZR;LLGL2;SDC4;CDCA8;IQGAP1;LDHB;PDCD11;FIGNL1;INPP5D;HMOX1;DHX38;SYMPK;SFN;PLCG1;SNX5;FDFT1;CTC1;CDT1;ST14;PMM1;JUP;MCAM;INTS3;RDX;XRCC1;SMU1;ANLN;PTK7;HNRNPF;FASN;FAT1;ATG2A;NOL11;RCOR2;COL18A1;BTG2;UBXN1;HIP1;FAF1;KIF11;WDR43;MED17;RARS;ANXA7;DHX16;R…
Parkinson's Neurons (Mutant GBA) 33 Day Differentiation GSE62642 up	GABAergic	230/496	0.00190083	0.0146443	0	0	1.30886	8.20062	IFITM3;ERRFI1;SPARC;SERPINE1;SLC4A2;LDLRAD4;LIPA;ACTB;GJA1;CREB3L2;PTGFRN;B2M;SAMD11;IER3;P3H2;ACTN4;CCDC80;ARMC3;MXRA8;KDELR2;MYL9;CFH;MAOB;SDC2;IQGAP1;APCDD1;CFAP126;MYL12A;CYB5R1;APOE;PROM1;CTSA;RPL41;CADM1;MCAM;FZD6;ERLIN2;GNG12;CP;VASN;FOSL2;EXT1;COL1A2;HNRNPF;ID2;ID1;FAT1;ID4;SPATS2L;ID3;CALM2;ITM2B;CLIC6;DDR1;COL18A1;FKBP10;CDKN1A;TRAM1;NRP2;SYNM;TENM3;ELN;PRSS23;PTPRG;MRC2;AKAP12;TUBA1C;N…
Erlotinib 11-18 GSE65420 up	Non-neuronal	35/902	0.0024682	0.0155246	0	0	1.74016	10.4484	DDR1;CSTB;ALAS1;FECH;WBP1;TMEM63B;USP54;PDCD6;TWF2;SLC2A1;U2AF1;LITAF;ACTB;ANAPC11;MAP2;FTH1;LRRC8D;RPL15;LDLR;TMSB10;HMGN1;UNC13B;HSBP1;LMO4;ECH1;TALDO1;FHDC1;ATP1B1;PGM2L1;HIPK2;PSAT1;TTC3;UFC1;TXNIP;SKAP2
Albuterol Airway (Smooth muscle) GSE58434 up	GABAergic	341/757	0.00205979	0.0157756	0	0	1.24275	7.6866	SLC35B2;SPON1;SPARC;ANTXR2;HS6ST1;GLDN;MYLK;RPS15;LGALS3;GPR176;RASSF2;PPP2R1B;CREB3L2;DPYSL3;CYP1B1;PTGFRN;CCNL2;SYNPO;PRKACB;B2M;EPHB4;SOX4;TNS1;CCBE1;IL1R1;SERPINF1;P3H1;RNASE4;ADGRA3;P3H3;TWSG1;PPP1R3C;PPA1;CRISPLD2;MAP1B;CDC37;PAPPA;DDIT4;MXRA8;TXNIP;COL8A1;KDELR2;TAGLN2;PLPP3;PLPP1;LXN;TTYH3;TBC1D9B;CRABP2;CFH;SDC2;TWIST2;MGST1;LPAR1;STC1;APCDD1;OAZ1;PCDH18;MICAL1;HMOX1;TNRC18;ST3GAL1;FZD1;…
DAPT Cochlea 10 uM Post natal day 0 GSE83340 down	Non-neuronal	36/937	0.00253376	0.0158604	0	0	1.72318	10.3012	SEMA5A;PCSK2;DOCK5;TENM2;TENM3;DBI;PTPRK;PTN;ACTB;AKT2;FTH1;NRCAM;ST3GAL1;DYNC1I1;PLS1;CTHRC1;PTPN1;SREBF1;KCNJ10;MTERF4;SORCS1;NETO2;ERLIN2;MRPL48;FRMD4B;SYNJ2;P3H3;PROX1;ATP1B1;SOX10;ID1;SIK2;FAM20A;IL6ST;ITM2B;FGFR2
BRD4 HT29 knockdown GSE73317 up	GABAergic	230/497	0.00215322	0.0159289	0	0	1.30385	8.00665	PI4K2B;VSIG2;FTH1;PIEZO1;CCNL2;SLC12A7;B2M;TNS3;ARPIN;TNS2;CPT1A;NUP210;CIRBP;ACSL5;ACTN4;SND1;SYTL2;BCAM;SPINT1;ZC3H11A;TXNIP;SLC45A4;UNC119B;MACF1;PDXDC1;CRABP2;EPAS1;IQGAP1;PPL;MYL12A;HELZ2;SGPL1;RNF213;CHTF8;GSE1;TNRC18;CEP192;PROM1;S100A10;TBC1D8B;ST14;JUP;INTS1;STARD10;NBEAL2;PARP14;GNG12;DHFR;EXT1;MOV10;FAM111A;QARS;PTK7;MYO5B;FAT1;OGDH;ALDH18A1;DDR1;PYGB;COL18A1;CLIC5;FKBP10;CLIC4;LPCAT1;…
CDK9 HCT116 knockdown GSE58107 up	GABAergic	230/497	0.00215322	0.0159289	0	0	1.30385	8.00665	ERRFI1;VARS;EHMT2;CPNE7;RRP1;EIF4A3;TMEM97;F11R;PWP2;NADSYN1;ACTB;MYC;PPAT;FTH1;PIP4K2A;TRIM25;PIEZO1;NUP210;WDR74;CIRBP;MTUS1;ACSL5;SCRIB;IMP4;YOD1;ACTN4;GTPBP4;GCAT;KARS;CDC37;CD109;TRIM16;TTLL12;EZR;TRIB1;LLGL2;SAR1A;FLII;XPC;RPAP2;MYL12A;RRP7A;LDHB;DHX30;PDCD11;S100A16;DHX37;HMOX1;SFN;NTSR1;S100A10;FDFT1;TRAP1;JAG1;TIPARP;PYCR1;PAICS;FERMT1;SQLE;AIMP2;EIF6;FASN;FAT1;PYGB;CDKN1A;SETD7;LPCAT1;P…
DRB (dichlorobenzimidazole 1-??-D-ribofuranoside) Foresking Fibroblasts (HF1) 60min GSE55534 down	GABAergic	230/497	0.00215322	0.0159289	0	0	1.30385	8.00665	IFITM3;JRK;SERPINE1;SOGA1;ACTB;MYLK;PEX26;NDST1;PPP2R1A;FTH1;CREB3L2;PIEZO1;KAT7;JUNB;MED9;CSNK1D;ACTN4;CSNK1E;HCFC1;RUNX1;DDX39B;WDPCP;TAGLN2;ASTN2;RIN1;LPAR1;RPAP2;CYB5R3;RNF213;STC2;TNRC18;FAM43A;PLCG1;RAB11FIP5;TBC1D8B;VAT1;FZD7;FN1;ELL2;VASN;FOSL2;FOSL1;EHD2;SMTN;NPLOC4;FASN;ID1;REL;ID3;CSRNP1;NRP1;CDKN1A;CCDC125;ADM;PPP1R18;TRAM2;TRIOBP;RPTOR;TUBA1C;AKAP13;TUBA1B;SH3PXD2A;ADAMTSL3;XPO6;TIMP…
Sim2 Embryonic stem cells Expression GSE59373 up	GABAergic	230/497	0.00215322	0.0159289	0	0	1.30385	8.00665	VARS;GLDC;EHMT2;TONSL;CCAR2;ACTB;PEG10;FTH1;PSMD3;RPS6KA1;TRIM25;PIEZO1;PTGFRN;GTSE1;TNS3;NUP214;PRKCI;SMARCC1;AQR;SCRIB;ACTN4;CSNK1E;HCFC1;NISCH;BCAM;MTHFD1;EWSR1;TAGLN2;LAP3;EZR;LLGL2;MACF1;NUP205;L3MBTL2;CTBP2;EPAS1;IQGAP1;RRP7A;CYB5R3;RACGAP1;INPP5D;APOE;ZBED4;PMM1;JUP;SETDB1;NCAPH2;FN1;PARVB;SMARCA4;MYLPF;UCK2;SLC6A8;PTK7;FASN;FAT1;OGDH;FXYD6;CDKN1C;COL18A1;CLIC4;HIP1;TCF20;ASH2L;AKAP12;TUBA…
Staphylococcus epidermidis Macrophage 4hr GSE67427 down	GABAergic	230/497	0.00215322	0.0159289	0	0	1.30385	8.00665	CYFIP1;RNH1;SPI1;SPARC;SERPINE1;SLC4A2;LIPA;ACTB;PREX1;RASSF2;MYC;CYP1B1;PIEZO1;HOMER3;B2M;TNS3;AP1B1;WDR81;TXNIP;TAGLN2;ATF5;PI4K2A;MACF1;TTYH3;TBC1D9B;FLII;IQGAP1;AGAP3;PTTG1IP;OAZ1;LDHB;SGPL1;SYNGR2;HMOX1;NCKAP1L;LTA4H;APOE;CD14;ST3GAL1;LYN;VAT1;CTSA;RCC2;LACC1;EHD4;FASN;GRB2;CALM2;ITM2B;FERMT3;DAZAP2;NRP1;ARPC1B;CTSZ;CTSS;ARHGAP4;MRC2;TUBA1C;TUBA1B;CSRP1;MRC1;STAB1;TSPO;CTSH;QSOX1;CLIC1;CTSC;…
Yersinia pseudotuberculosis Macrophage 48hr GSE67427 up	GABAergic	230/497	0.00215322	0.0159289	0	0	1.30385	8.00665	PID1;ANTXR2;HS6ST1;ICAM1;NDST2;PREX1;IL4I1;NDST1;RASSF2;RASSF4;ZMIZ2;ZC3H12A;CYP1B1;IER5;B2M;TNS3;IER3;ACSL1;SLC11A1;CRISPLD2;DDIT4;NINJ1;TXNIP;CD226;ATF5;RIN2;MACF1;MTMR3;SDC2;IQGAP1;PTTG1IP;SAMSN1;SGPL1;RNF213;SYNGR2;CHST11;CD14;ZBTB7B;ST3GAL1;ST3GAL2;N4BP1;LYN;VASP;PHC2;SLC16A10;PILRA;ELL2;FOSL2;LACC1;GRB2;CALM1;RGL1;DAZAP2;NRP1;CLIC4;SLC7A11;PPP1R18;CTSS;C1QTNF1;SH3PXD2B;CD38;CTSH;QSOX1;TIMP1…
Asthma Tracheal-bronchial GSE61141 up	GABAergic	230/498	0.00243507	0.0176137	0	0	1.29887	7.81633	IFITM3;IFITM2;SERPINE1;ACTB;ICAM1;NDST1;CREB3L1;MYC;AKT2;FTH1;CREB3L2;PIEZO1;PTGFRN;SOX9;LGALS9;EPHB2;CCDC92;JUNB;B2M;IER3;NUP214;ST6GAL1;UNC5B;IL1R1;ACTN4;HCFC1;RUNX1;SPINT1;MAP1B;TAGLN2;PLBD2;MACF1;PIK3R2;IQGAP1;CYB5R3;S100A16;RDH10;HIVEP1;SFN;TNRC18;PROM1;S100A11;ZBTB7C;VASP;CTSA;JAG1;JUP;INTS1;FN1;CP;VANGL1;FOSL1;FERMT1;RPS28;FASN;CYP2S1;FAT1;OGDH;SNAI2;SPATS2L;DDR1;PYGB;TRAM1;STON2;PRSS23;ZC…
Mycobacterium tuberculosis (MTB) H37Rv Macrophage 48hr GSE67427 up	GABAergic	230/498	0.00243507	0.0176137	0	0	1.29887	7.81633	IFITM3;PID1;SERPINE1;IFI35;ANTXR2;IFIT1;IFIT3;IFIT2;ICAM1;IL4I1;NDST1;PNP;RASSF4;ZC3H12A;CYP1B1;IER5;TNS3;IER3;ARRDC4;ACSL1;SLC11A1;RUNX1;EML4;NINJ1;TXNIP;GSAP;LAP3;ATF5;IGSF6;SDC2;HELZ2;RNF213;CHST11;CD14;ST3GAL1;ST3GAL2;N4BP1;LYN;VASP;PHC2;ACE;STAC;TNFSF13;SLC16A10;PILRA;PARP14;ELL2;FOSL2;LACC1;TDP2;ID3;CALM1;NRP1;BTG2;TRAM1;CLIC4;HIP1;ADM;SLC7A11;CTSS;C1QTNF1;ADAMTSL4;GLIPR2;MRC1;SH3PXD2B;CD38…
Nfix Brain Knockout GSE65337 down	GABAergic	230/498	0.00243507	0.0176137	0	0	1.29887	7.81633	IFITM3;ERRFI1;RNH1;SPARC;SERPINE1;FGFRL1;AQP1;RPS15;LGALS3;FTH1;DPYSL3;PIEZO1;PTGFRN;SYNPO;ENTPD2;UNC5B;SERPINF1;ACTN4;RUNX1;NISCH;CARHSP1;CDC37;MXRA8;TAGLN2;RIN1;EZR;PLBD2;SDC4;IQGAP1;PTTG1IP;PPL;MYL12A;FAM171A1;SGPL1;CYB5R3;PCBP4;TSPAN4;S100A11;S100A10;ABCA1;VAT1;CTSA;RPL41;ACE;CADM1;DMPK;FN1;PARVB;FOSL2;PPFIBP1;KLHDC8A;NOX4;ID3;CALM2;ITM2B;PYGB;FKBP10;CDKN1A;ARPC1B;CTSZ;PCSK6;LITAF;PRSS23;PPP1…
Rhinovirus Tracheal-bronchial GSE61141 up	GABAergic	230/498	0.00243507	0.0176137	0	0	1.29887	7.81633	IFITM3;RNH1;IFITM2;IFT172;SERPINE1;AQP5;IFI35;ANTXR2;IFIT1;IFIT3;IFIT2;ICAM1;C4B;ZFYVE26;DHX58;ANKFY1;TRIM25;SOX9;LGALS9;TRIM21;SLC12A7;HERC6;GBP5;STARD4;SP110;ACSL1;DAPK3;DLEC1;ACTN4;MFSD10;IFI27;ORAI2;TRIM14;ALPK3;LAP3;TRIM16;EZR;TRIB2;ATF3;LLGL2;MACF1;CASZ1;RRAD;FLII;PTTG1IP;PPL;MYL12A;HELZ2;RNF213;ST3GAL4;PLCG2;ABCA1;CFAP74;ST14;JUP;TREX1;TNFSF13;FN1;PARP14;PARP12;PARP10;MOV10;EHD4;FASN;MYO5B…
5-Azacytidine JJN3 24hr-10nM GSE56623 down	Non-neuronal	22/498	0.00349001	0.0188547	0	0	1.97475	11.1729	CYFIP2;IFNAR2;EPHA5;ABCA2;ST6GAL1;TENM3;RPN2;ECH1;NFATC3;UNC5C;DBI;LHFPL2;IKZF2;NDRG1;HIPK2;MYO1D;SLC4A7;RASSF2;TTC3;MBP;IL6ST;ST3GAL1
Albuterol & Dexamethasone Human Airway Smooth Muscle Cells 1uM-18hrs GSE52778 up	Non-neuronal	22/497	0.00340784	0.0188547	0	0	1.97901	11.2441	KANK2;ANKRD28;PCSK2;YAP1;PHLDB1;SMARCD2;GSN;ABCA6;CELF2;ATP2A2;ACTN4;PLXDC2;ACTB;HIPK2;CPD;FTH1;TMBIM1;TXNIP;NF2;IL6ST;ITM2B;RAI14
All-trans retinoic acid Embryonal carcinoma cell line 48 hrs GSE56893 down	Non-neuronal	22/498	0.00349001	0.0188547	0	0	1.97475	11.1729	TLE4;RARG;PCYT1B;PHC1;DMTN;PCNA;MYRF;NCOA3;SLC2A1;CACYBP;ACTN4;ACTB;MSH6;RSL1D1;REST;SAMM50;PSAT1;ASNA1;FTH1;ID1;SMS;RPL15
Baf60c Cardiac precursor stage (D5.3) knockout GSE59383 down	Non-neuronal	22/498	0.00349001	0.0188547	0	0	1.97475	11.1729	TENM3;ATP8A1;CACNA2D1;CELF2;SORBS2;PTPRK;PTN;KLHL4;ATP1B1;NMRAL1;HIPK2;SMAD7;TTC28;PACS2;CCDC88C;ID1;CDH11;STRN;IL6ST;TMSB10;EDIL3;RNF165
Bardet-Biedi Syndrome Neurons (IPSCs-derived) GSE62936 down	Non-neuronal	22/496	0.00332729	0.0188547	0	0	1.98329	11.3159	SEMA5A;DDR1;YAP1;TENM2;TENM3;RPN2;CNTN6;CELF2;IGFBP2;RFTN1;SORBS2;ACTN4;PLXDC2;ACTB;TOM1L2;CHL1;FTH1;CDH11;MYH10;ITM2B;HMGN1;RAI14
Cnot3 ESCs Knockout GSE84953 down	Non-neuronal	22/497	0.00340784	0.0188547	0	0	1.97901	11.2441	KANK2;RARG;PCYT1B;PHC1;MYEF2;RPN2;PEG3;IGFBP2;HJURP;SLC2A1;ATP1B1;ADIPOR2;TMEFF1;REST;SALL1;SMS;TXNIP;NF2;APOE;IL6ST;MEGF8;LDLR
Ctcfl Transgenic GSE72178 down	Non-neuronal	22/497	0.00340784	0.0188547	0	0	1.97901	11.2441	TLE4;RARG;PHC1;MYEF2;MYRF;NCOA3;HJURP;SLC2A1;ATP1A3;CACYBP;MSH6;ANLN;ARMCX1;SALL1;MSH2;HOOK1;FTH1;SMS;TXNIP;NUP88;RNF165;RAI14
DMOG Retina GSE74170 up	Non-neuronal	22/496	0.00332729	0.0188547	0	0	1.98329	11.3159	UNC13B;SNAP25;SYT1;CELF2;SLC1A2;SLC2A1;ATP1A3;FRMD4B;PROX1;SYP;NDRG1;ACTB;UNC80;SLC4A7;FTH1;TTC3;SLC38A6;SLC17A7;RPL15;TMSB10;GPM6B;HMGN1
Dexamethasone Human Airway Smooth Muscle Cells 1uM-18hrs GSE52778 down	Non-neuronal	22/497	0.00340784	0.0188547	0	0	1.97901	11.2441	SEMA5A;SREBF1;GOLIM4;XPO7;ERLIN2;SYNJ2;PTN;LHFPL2;LDB2;LITAF;TTC28;SLC4A7;FAM102A;RASSF2;TUBB3;PSAT1;TTC3;CDH11;TXNIP;ST3GAL1;TMSB10;HMGN1
Down Sydrome iPSCs GSE52249 down	Non-neuronal	22/494	0.00317099	0.0188547	0	0	1.99191	11.4608	DDR1;YAP1;WSB1;TENM3;IGFBP2;SLC2A1;PTN;KLHL4;HIPK2;TTC28;ARHGAP21;ZEB2;SALL1;MAP2;FTH1;TTC3;NRIP1;TXNIP;RPL15;MEGF8;TMSB10;MYH10
EHF Calu-3 knockdown GSE63397 down	Non-neuronal	22/498	0.00349001	0.0188547	0	0	1.97475	11.1729	BEX3;ALAS1;WBP1;CERK;TWF2;SLC2A1;TGFA;ATP2A2;CACYBP;ERLIN2;B3GALT5;ACTN4;NDRG1;SIRT2;ACTB;ARHGAP23;FA2H;FAM102A;TUBB3;RNF181;TIMM17B;MBP
ETS2 Skin Overexpression GSE74868 down	Non-neuronal	22/498	0.00349001	0.0188547	0	0	1.97475	11.1729	DDR1;RARG;GSN;ARRDC3;NFATC3;GOLIM4;ACTN4;IKZF2;GNAI1;ANLN;TANC1;ZNRF2;CHL1;FTH1;TTC3;NRIP1;TXNIP;APOE;IL6ST;ITM2B;FGFR2;HMGN1
FOXA2 Endodermal knockdown GSE44875 down	Non-neuronal	22/498	0.00349001	0.0188547	0	0	1.97475	11.1729	SEMA5A;YAP1;BEX3;WSB1;TMEM63A;ATP8A1;LHFPL2;HIPK2;MSH6;TRO;CARHSP1;PPFIBP2;SALL1;TUBB3;TBC1D5;FTH1;TTC3;LRRN1;APOE;TMSB10;MYH10;HMGN1
Hira Oocyte Knockout GSE73381 down	Non-neuronal	22/498	0.00349001	0.0188547	0	0	1.97475	11.1729	MYEF2;TMEM41B;CELF2;SORBS2;BPGM;LITAF;MSH6;UGCG;FSD1L;AUH;GNG5;TMEM117;PRRG1;SMS;TXNIP;TRIM36;FBXO3;STRN;SERPINI1;RPL15;SNRPD3;PLS1
Huntington's NSCs GSE74201 down	Non-neuronal	22/496	0.00332729	0.0188547	0	0	1.98329	11.3159	RARG;WSB1;PHC1;TENM3;WBP1;LMO4;IGFBP2;ARRDC3;SOBP;LITAF;PQBP1;TRO;FTH1;ID1;TTC3;CDH11;TXNIP;TIMM17B;RPL15;APOE;TMSB10;PFKM
IRF1 Primary bone marrow-derived macrophages (BMDM) Knockout GSE77885 down	Non-neuronal	22/498	0.00349001	0.0188547	0	0	1.97475	11.1729	ANKRD28;GSN;PCNA;CERK;MAST3;PLK2;NCOA3;HJURP;ATP2A2;ACTN4;LHFPL2;ACTB;MSH6;ANLN;PTPRA;CPD;FTH1;WDR91;GNA12;LRRC8D;MBP;ATP13A2
Klf6 Immature oligodendrocytes Silenced GSE79244 down	Non-neuronal	22/497	0.00340784	0.0188547	0	0	1.97901	11.2441	GSN;KCNJ10;MYEF2;TGFA;DBI;PTN;KCTD3;SOX10;ACTB;MAPK8IP1;TMEFF1;GJC3;RASSF2;SLC6A9;GNA12;RPL15;APOE;MAPT;IL6ST;LDLR;TMSB10;GPM6B
LPS Microglia GSE75246 down	Non-neuronal	22/498	0.00349001	0.0188547	0	0	1.97475	11.1729	MEF2C;WSB1;ATP8A2;GFM2;NCOA3;BHLHE41;SLC1A2;FRMD4B;PLXDC2;RASGRP3;TTC28;SNX29;SALL1;PTPRA;LPAR6;TBC1D5;TTC3;NRIP1;MBP;RREB1;PAG1;R3HDM2
NMP JJN3 24hr-10nM GSE56623 up	Non-neuronal	22/497	0.00340784	0.0188547	0	0	1.97901	11.2441	UNC13B;CSTB;LMO4;NCOA3;SLC41A1;UNC5C;LITAF;NDRG1;MYO1D;HMGCL;EFR3A;CARHSP1;MAP2;CPD;HECTD4;FTH1;CCNG2;TXNIP;TMCC3;IL6ST;MEGF8;ITM2B
Notch1 T lymphocyte read article GSE66147 down	Non-neuronal	22/498	0.00349001	0.0188547	0	0	1.97475	11.1729	CYFIP2;SEMA5A;ST6GAL1;CERK;ZDHHC20;CELF2;NCOA3;ARRDC3;SLC41A1;MSH6;SLC4A7;ARHGAP21;ZNRF2;FAM102A;RASSF2;CCNG2;NRIP1;TXNIP;LRRC8D;MBP;SERPINI1;IL6ST
PDPN Macrophages knockdown GSE79160 down	Non-neuronal	22/496	0.00332729	0.0188547	0	0	1.98329	11.3159	KANK2;WSB1;DMTN;ACTN4;PROX1;LDB2;ARHGAP23;ARHGAP21;FAM102A;RASSF2;CPD;FTH1;CDC37;TTC3;FAM120A;TXNIP;RPL15;IL6ST;MEGF8;TMSB10;MYH10;ITM2B
Panobinostat JJN3 24hr-10nM GSE56623 up	Non-neuronal	22/498	0.00349001	0.0188547	0	0	1.97475	11.1729	EPHA5;MEF2C;TENM3;LMO4;TALDO1;SLC41A1;UNC5C;LITAF;ACTB;HMGCL;EFR3A;MMP16;MAP2;CPD;CDC37;TXNIP;ATP13A2;RPL15;MEGF8;TMSB10;ITM2B;SKAP2
Phenobarbital HepaRG GSE71446 down	Non-neuronal	22/495	0.00324835	0.0188547	0	0	1.98759	11.3881	KANK2;DDR1;ABCA2;SREBF1;CSTB;RPN2;IGFBP2;ECH1;ATP2A2;ACTN4;PROX1;ATP1B1;NDRG1;ACTB;PTPA;CARHSP1;ADI1;MAP2;CPD;TMBIM1;TMSB10;GPM6B
Ptbp2 Neuronal progenitor cell (mNPC) knockodown GSE70985 down	Non-neuronal	22/498	0.00349001	0.0188547	0	0	1.97475	11.1729	YAP1;WSB1;PCNA;MYEF2;PEG3;HJURP;UNC5C;U2AF1;ACTN4;ZBTB41;MSH6;ANLN;RSL1D1;TANC1;LPAR6;NRIP1;MAP4K5;TMSB10;MYH10;PAG1;HMGN1;RAI14
Roxadust Retina GSE74170 up	Non-neuronal	22/497	0.00340784	0.0188547	0	0	1.97901	11.2441	TTYH2;CERK;SLC1A2;SLC2A1;ATP1A3;DBI;FRMD4B;SYP;PTN;NDRG1;ACTB;RIMS2;SLC4A7;MAP2;FTH1;CCNG2;TTC3;SLC38A6;SLC17A7;RPL15;TMSB10;HMGN1
SOD1(G93A mutant) Astrocytes Transgenic 1 day GSE49023 down	Non-neuronal	22/497	0.00340784	0.0188547	0	0	1.97901	11.2441	CYFIP2;WSB1;PEG3;SYT1;CELF3;CADPS;ATP2A2;MAPK8IP1;ELAVL3;ADD2;CHL1;PSAT1;MAP2;TTC3;PLP1;SMS;DCX;NF2;MAPT;MYH10;XPR1;KLHDC10
Smchd1 Neural stem cells Null GSE65747 up	Non-neuronal	22/496	0.00332729	0.0188547	0	0	1.98329	11.3159	GABRB3;DDR1;GRIA2;PHLDB1;MYEF2;KCND2;PEG3;TMEM63B;NRXN1;IGFBP2;HJURP;ATP2A2;NETO2;PTN;ACTB;GRM5;CHL1;MAP2;FAM120A;SLC38A6;GPM6B;SNX5
T0901317 Tumor-HT-29 48hrs GSE77039 down	Non-neuronal	22/497	0.00340784	0.0188547	0	0	1.97901	11.2441	DDR1;GSTK1;ABCA2;SREBF1;GSN;CANT1;TMEM63A;RPN2;PLK2;ATP2A2;KCTD3;ATP1B1;ACTB;MYO1D;CARHSP1;FTH1;TTC3;RPL15;LZTS2;MEGF8;TMSB10;ITM2B
TAF15 Motor Neuron Knockdown GSE77702 down	Non-neuronal	22/494	0.00317099	0.0188547	0	0	1.99191	11.4608	CYFIP2;SNAP25;BEX3;SYT1;HSBP1;CELF3;ATP2A2;ATP1A3;SYP;ACTB;HIPK2;ELAVL3;DISP2;KLC2;TUBB3;HECTD4;FTH1;SMS;DCX;MAPT;GPM6B;SKAP2
TDP43 Motor neuron Knockdown GSE77707 down	Non-neuronal	22/496	0.00332729	0.0188547	0	0	1.98329	11.3159	ANKRD28;GRIA2;GSN;ATP8A2;CERK;HSBP1;PLK2;NRXN1;IGFBP2;PTN;PGM2L1;ACTB;SLC4A7;MMP16;PTPRA;CDH11;SMS;TRIM13;RPL15;IL6ST;MAP4K5;RAI14
TGFB3 Palatal shelves E15.5 GSE45568 down	Non-neuronal	22/496	0.00332729	0.0188547	0	0	1.98329	11.3159	SEMA5A;ROBO2;YAP1;MEF2C;TENM3;PEG3;ARRDC3;SLC2A1;LHFPL2;ZEB2;TSPAN9;PLAGL1;CPD;TTC3;CDH11;SLC38A6;LRRN1;IL6ST;MYH10;ITM2B;FGFR2;RAI14
Vemurafenib A375 vivo (xenograft) 10 doses - 75mg-kg GSE64741 up	Non-neuronal	22/493	0.00309519	0.0188547	0	0	1.99624	11.5341	DDR1;MEF2C;RARG;GSN;TENM3;WBP1;PLK2;CELF2;ARRDC3;FHDC1;ATP1B1;S100B;SOX10;LITAF;PQBP1;ZEB2;FAM102A;PDLIM2;MMP16;PLP1;UFC1;TXNIP
miR-92a-1 Tail bud Knockout GSE63813 up	Non-neuronal	22/498	0.00349001	0.0188547	0	0	1.97475	11.1729	RARG;TENM3;RPN2;USP5;HJURP;SLC2A1;ATP2A2;ACTN4;LHFPL2;ACTB;HIPK2;TMEFF1;ANLN;SALL1;FAM120A;SLC38A6;RPL15;MEGF8;LDLR;TMSB10;MYH10;KLHDC10
Dgcr8 Cone photoreceptors - Post natal day 90 knockout GSE58498 up	Non-neuronal	22/499	0.00357384	0.0189924	0	0	1.97051	11.1021	UNC13B;SNAP25;ATP8A2;PEG3;SYT1;STRBP;ARRDC3;SLC1A2;ATP2A2;ATP1A3;FRMD4B;SYP;ACTB;UNC80;SLC4A7;EML5;AHI1;MAP2;SLC38A6;SLC17A7;CHGB;HMGN1
GFP Retina Expression GSE56473 up	Non-neuronal	22/499	0.00357384	0.0189924	0	0	1.97051	11.1021	SLC12A5;LMO4;CELF2;BHLHE41;CELF4;UPF3B;ATP2A2;ATP1A3;NR1D1;FRMD4B;ACTN4;SYP;NARFL;ACTB;HIPK2;TTC28;UNC80;SLC4A7;FTH1;TTC3;ITM2B;HMGN1
Maf1 Epididymal white adipose tissue Knockout GSE65976 down	Non-neuronal	22/499	0.00357384	0.0189924	0	0	1.97051	11.1021	PHLDB1;GSN;PEG3;ARRDC3;ACTN4;LHFPL2;NDRG1;ADIPOR2;ACTB;GNAI1;HIPK2;PLA2G16;ZEB2;ZNRF2;AKT2;TMBIM1;ENPP2;TXNIP;SLC38A6;SIK2;APOE;IL6ST
ZnF4 Thymus Knockout GSE32190 up	Non-neuronal	22/499	0.00357384	0.0189924	0	0	1.97051	11.1021	CYFIP2;GRIA2;ST6GAL1;ATP8A1;WSCD1;CELF2;HJURP;ATP2A2;ACTN4;IKZF2;TANC1;ARHGAP21;FAM102A;TTC3;TXNIP;SLC38A6;TMCC3;MBP;IL6ST;ST3GAL1;MYH10;PAG1
TTP BMDM Knockout GSE78209 down	GABAergic	230/499	0.00274926	0.0197764	0	0	1.29393	7.62958	GLTP;WIPF1;CCNF;LIPA;RPS6KA3;RAVER1;PPP2R1A;FTH1;STMN1;SLC12A6;GTSE1;PRKACB;TNS1;TMPO;ST6GAL1;RNASE4;ACTN4;HCFC1;SOAT1;RIN3;TAGLN2;PRR11;MACF1;CDCA3;EPB41;IQGAP1;AAAS;OAZ1;NCAPH;SGPL1;CYB5R3;RACGAP1;CD14;S100A11;ARSB;VAT1;CDK18;CADM1;EDEM1;TNFSF12;PLK1;SETD1A;PARVB;SQLE;TPX2;ANLN;HNRNPF;FASN;OGDH;CEP85;FXYD5;ANP32B;TOP2A;DAZAP2;NRP1;CDKN1A;ARHGAP1;KIF11;PPP1R18;TUBA1C;TUBA1B;CSRP1;MRC1;STAB1;RAC2…
Gefitinib NSCLC-Parental PC9-Gefitinib-tolerant 24hrs GSE75602 up	GABAergic	229/497	0.00286158	0.0201393	0	0	1.29306	7.57264	TMEM94;CBLB;F11R;CLDN1;ACTB;ICAM1;LGALS3;FTH1;CREB3L2;CYP1B1;PIEZO1;B2M;TNS3;SOX4;AGFG2;PAQR7;ACTN4;BCAM;CCDC80;SPINT1;CD109;DDIT4;TXNIP;ULK1;TRIM16;OBSL1;PTGES;ANAPC16;PDGFB;PTTG1IP;PPL;MYL12A;SGPL1;PDGFD;RAB11FIP4;S100A10;FDFT1;GSTM4;VAT1;CTSA;STARD13;ST14;JUP;PARP14;EXT1;SQLE;OCLN;ITGBL1;SPATS2L;RGL1;ITM2B;DDR1;DAZAP2;TRAM1;CLIC4;SLC44A2;PRSS22;LITAF;PRSS23;FAM102A;TIMP3;TNKS1BP1;CTSH;IFNGR1;A…
Vemurafenib Colo800 48hr-0.1uM GSE64741 up	GABAergic	229/497	0.00286158	0.0201393	0	0	1.29306	7.57264	TMEM94;LCTL;EPS8;EDNRB;FTH1;FAM53B;HOMER3;CCNL2;DIP2C;ACAD11;B2M;TNS3;CDK5RAP3;VPS39;SOX4;NHLRC3;SERPINF1;ARMC9;CIRBP;MTUS1;SOX10;RUNX1;CYP27A1;WDR81;CYP2U1;RRAGC;TXNIP;TRIB2;ATF3;TTYH2;EPB41;PTTG1IP;HELZ2;FAM124A;PCBP4;MICAL1;SEC14L5;HMOX1;STXBP5;APOE;CTSA;COL24A1;SETDB2;GREB1;MTHFR;RAB27A;AIF1L;FOSL2;VANGL2;SLC6A8;GPR180;TMCC2;COL9A3;ITM2B;FBXL7;DDR1;MTMR10;CLIC4;SYNM;FAM69C;STON1;PTPRM;SIPA1L2…
heat-inactivated MTB H37Rv Macrophage 4hr GSE67427 up	GABAergic	229/497	0.00286158	0.0201393	0	0	1.29306	7.57264	UXS1;MSANTD3;ANTXR2;PWP2;ACTB;ICAM1;NIPAL4;LGALS3;RPS6KA3;PNP;RASSF4;DPYSL3;ZC3H12A;CYP1B1;TRIM25;JUNB;CDK5RAP2;IER3;MFSD2A;IL15RA;ACSL5;GTPBP4;RUNX1;EML4;DDIT4;PSME2;TAGLN2;ATF3;SMIM3;TMEM63B;SDC4;SDC2;DCUN1D3;EBI3;PDGFB;SAMSN1;CYP27B1;GNG10;CYB5R3;SNX9;S100A11;N4BP1;PCK2;NAA50;ABCA1;STAT5A;PLK3;ACE;GADD45B;SLC16A10;OSGIN2;ELL2;GPR137B;PARP12;FOSL2;ABTB2;GPR183;TNFSF9;CALM1;NRP1;BTG2;CDKN1A;CLIC…
pterosin B Chondrocyte GSE75995 up	GABAergic	229/497	0.00286158	0.0201393	0	0	1.29306	7.57264	FAAH;SPARC;XYLT1;LDLRAD3;TXNDC12;ISM1;FGFRL1;ICAM1;GJA1;FTH1;CREB3L2;CHAC1;TNS2;CDON;TNS1;SOX5;MTUS1;ADGRA3;CARHSP1;TWSG1;PPP1R3C;SOAT1;PPP1R3B;PAPPA;DDIT4;NINJ1;MXRA8;COL8A2;PLPP3;RIN2;ATF3;TMEM63A;SDC2;B3GLCT;LPAR1;PTTG1IP;LPAR4;CYB5R1;CHST11;TSPAN6;PENK;ST3GAL4;HMOX1;RAB11FIP4;RAB11FIP5;ABCA1;IFITM10;MTERF4;FUCA2;FZD9;FZD8;NFATC1;ERLIN2;OSGIN2;GNG12;ELL2;EXT1;EXT2;SLC6A8;GPR180;RPS29;PPP1R1B;I…
Mettl3 Embryonic stem cells knockout GSE61997 up	GABAergic	229/498	0.00322467	0.0222144	0	0	1.28814	7.38997	IFITM3;POP1;EHMT2;PREP;KEAP1;GPATCH4;PHAX;HS6ST1;ACTB;SOX2;PNP;PEG10;FTH1;ADNP2;TRIM27;PTGFRN;CCNL2;GTSE1;PELO;CCDC93;TBC1D10B;ABT1;COG8;ADGRA3;CSNK1E;CDC34;SPINT1;GRWD1;EZR;MACF1;CTBP2;SDC4;CDCA4;MRPL17;MRPL15;IQGAP1;MRPL12;DHX30;HMGXB4;CHTF8;GRPEL2;RRS1;CSTF1;SFN;TNRC18;N4BP1;RAB11FIP5;CTSA;ST14;PMM1;SETDB1;RDX;KNOP1;TYSND1;FAM160A2;COL1A2;RPS29;HNRNPF;FAT1;HIST1H4I;ANP32B;FEN1;MOCS3;TDRP;TCF20…
Mycobacterium tuberculosis GC1237 Macrophage 48hr GSE67427 up	GABAergic	229/498	0.00322467	0.0222144	0	0	1.28814	7.38997	PID1;SERPINE1;IFI35;IFIT1;IFIT3;IFIT2;ICAM1;IL4I1;NDST1;PNP;RASSF4;ZC3H12A;CYP1B1;TRIM25;IER5;TNS3;IER3;ACSL1;SLC11A1;RUNX1;EML4;SOAT1;NINJ1;TXNIP;LAP3;ATF5;PTGES;IGSF6;SDC4;SDC2;MYL12A;HELZ2;RNF213;CHST11;CD14;ST3GAL1;ST3GAL2;N4BP1;LYN;VASP;PLK3;PHC2;TNFSF13;SLC16A10;PILRA;PARP14;ELL2;FOSL2;CALM1;NRP1;BTG2;CLIC4;HIP1;ADM;SLC7A11;PPP1R18;ADAMTSL4;GLIPR2;MRC1;SH3PXD2B;RAC2;CD38;CTSH;QSOX1;TIMP1;IK…
Rpl11 Hematopoietic progenitor cells Loss GSE72537 down	GABAergic	229/498	0.00322467	0.0222144	0	0	1.28814	7.38997	NUP107;OSGEPL1;VARS;RRP1;CCNF;HS6ST1;AQP1;RPS6KA4;PNN;SAMD15;PNP;PPP2R1B;FTH1;LONP1;PIEZO1;MFSD2B;PDK1;WDHD1;PAQR9;TIPIN;STARD7;IFRD2;SLC11A2;BOLA1;AP1B1;ACTN4;PRKAB1;ANK1;SND1;RNF123;CARHSP1;WDR81;MTHFD1;HMBS;DNA2;TTLL12;EZR;TRIB2;ABCB6;ABCB4;SMIM1;HPN;ZBTB1;NCAPG;MRPL17;PIK3R2;MST1R;PTDSS2;NEU3;CYB5R3;FIGNL1;CDT1;RPL41;EIF2AK1;STARD10;RMDN3;SLC16A10;CDC6;ELL2;UBAC1;RPS29;DUS1L;CEP89;CLIC4;FEN1;…
ZnF1 Thymus Knockout GSE47496 down	GABAergic	229/498	0.00322467	0.0222144	0	0	1.28814	7.38997	CERK;EHMT2;PREP;BACH1;HS6ST1;RCBTB2;PREX1;PNN;MYB;PSMD3;PIP4K2A;CCNL2;KIF21B;LGALS9;SOX4;AGFG2;PDK1;FNBP1;HPCAL1;SCRIB;WDR78;MAPK8IP3;HCFC1;NISCH;DDX39B;SOAT1;ZC3H11A;SPATA13;ORAI2;TXNIP;PRKD2;SIK1;PRR12;EZR;TRIB1;TRIB2;PRR14;TRIM11;OSER1;CDCA7;PIK3R1;PCNX3;CHST10;GSE1;PATZ1;N4BP2;HEXIM1;STAT5B;CFAP74;ARPP21;TIPARP;FAM78A;EDEM1;SETD1B;ABCA7;NBEAL2;POU6F1;ABTB2;CCDC88B;UCK2;RPS29;CCDC88C;ID3;GTF2I…
Panobinostat Neuroblastoma 5mg-kg GSE69869 up	GABAergic	228/497	0.003774	0.0255925	0	0	1.28235	7.15503	SPARC;LIPA;C4B;LGALS3;RASSF4;FTH1;PIEZO1;CPNE3;B2M;CPT1A;FNBP1;ACSL1;SERPINF1;TALDO1;RNASE4;ACTN4;MFSD12;RBP4;SOAT1;TXNIP;COL8A1;PI4K2A;PLBD2;CFH;MGST1;IQGAP1;PTTG1IP;MYL12A;HPX;SGPL1;CYB5R3;HMOX1;NCKAP1L;APOE;S100A11;ABCA1;CTSA;MCAM;FN1;IGF1;CP;MYLPF;EHD2;ALDH6A1;COL1A2;EHD4;TCN2;STAR;TH;OGDH;GRB2;CALM1;TECPR1;ITM2B;PYGB;COL18A1;CLIC4;ARPC1B;ELN;CTSZ;SIPA1L2;LITAF;CTSS;MRC2;CSRP1;ACADL;MRC1;STAB…
Rosiglitazone Tumor-HT-29 24hrs GSE77039 down	GABAergic	228/497	0.003774	0.0255925	0	0	1.28235	7.15503	AQP5;ACTB;NYNRIN;EFR3A;PPP2R1A;CREB3L1;ZMIZ2;FTH1;LIPG;STMN1;CCNL2;SOX4;TNS2;HES6;ARRDC1;CSNK1E;MAPK8IP3;HCFC1;MFSD10;EML4;BCAM;SPINT1;EWSR1;ULK1;ALPK3;TRIB3;RBCK1;ZFPM1;CFTR;SLC45A4;MACF1;TTYH3;TMEM63A;CRABP2;CTBP2;FLII;IQGAP1;PIK3R1;PPL;RNF213;GSE1;SYMPK;TNRC18;PLCG1;PROM1;ST3GAL1;RPL41;ST14;DMPK;JUP;STARD10;RASSF7;NBEAL2;DHFR;PTK7;CYP2S1;WNK2;FAT1;DDR1;SLC7A11;LFNG;SMPD3;TNKS1BP1;QSOX1;TK1;DLG…
SUZ12 HEK293T knockdown GSE50177 up	GABAergic	228/497	0.003774	0.0255925	0	0	1.28235	7.15503	VARS;SLC4A2;FGFRL1;ACTB;RPS15;SCAMP4;RAVER1;PPP2R1A;PSMD3;SOX4;TBC1D10B;UNC5B;GTPBP6;AP1B1;SCRIB;ACTN4;CSNK1E;MFSD12;SND1;SCAMP2;THAP4;CDC37;GRWD1;DDIT4;CCDC86;TAGLN2;TTLL12;EZR;PLBD2;LLGL1;CUTA;TTYH3;TBC1D9B;SHMT1;PIK3R2;AGAP3;MRPL12;OAZ1;CYB5R3;SYMPK;SLC19A1;VAT1;TRAP1;RPL41;INTS1;PLK1;PYCR1;AIF1L;SMARCA4;TBL3;RPS28;FASN;GIPC1;OGDH;ID3;DUS1L;ANP32B;FARSA;ITPA;BAP1;PIGS;COL18A1;MRPL38;SNX12;MED1…
BRD9-inhibitor HL60 GSE79284 up	GABAergic	228/498	0.00423789	0.028296	0	0	1.27749	6.97983	MDC1;SPI1;LST1;XYLT1;ANTXR2;SMC4;ACTB;PREX1;NDST1;RPS6KA3;RASSF2;FTH1;RPS6KA1;KIF21B;SLC12A6;B2M;SLC12A9;TBC1D10B;CPT1A;WSB1;NUP210;ACTN4;UNC13D;HCFC1;RUNX1;DDX39B;ORAI2;PRR12;MACF1;MTMR3;TTYH3;IQGAP1;MYL12A;LDHB;RNF213;INPP5D;MCMBP;NCKAP1L;TNRC18;ZBTB7B;S100A11;VASP;VAT1;RPL41;FAM78A;SETD1B;RCC2;NBEAL2;CCDC88B;FAM111A;RPS29;HNRNPF;ATM;RCOR1;SUGP2;FERMT3;ARHGAP9;TOP2A;DAZAP2;DAZAP1;ARPC1B;CTSZ;LI…
Bmpr1a Hairbulb Knockout GSE61505 up	GABAergic	228/498	0.00423789	0.028296	0	0	1.27749	6.97983	CNTFR;SPARC;CLDN1;ACTB;C4B;GJA1;FTH1;STMN1;B2M;EPHB4;SOX4;CPT1A;SOX13;MTUS1;RNASE4;ACTN4;CSNK1E;NISCH;TIAM1;BCAM;DDIT4;TXNIP;FREM1;ATF3;CASZ1;SDC4;PDGFA;PIK3R2;IQGAP1;AGAP3;PIK3R1;MYL12A;IGSF9;PLCG1;APOE;S100A11;RAB11FIP4;FZD1;JAG2;ABCA1;CTSA;JUP;FN1;IFFO2;FOSL2;SMTN;COL1A2;VANGL2;PTK7;HNRNPF;FASN;FAT1;DDR1;COL18A1;BTG2;RARG;CLIC4;NRP2;PTPRS;TENM4;ARPC1B;LITAF;SHH;SH3PXD2A;MRC1;TIMP3;CIC;SREBF1;A…
WZ4002 NSCLC-Parental PC9-GR2 24hrs GSE75602 up	GABAergic	228/498	0.00423789	0.028296	0	0	1.27749	6.97983	PATJ;TMEM94;F11R;ICAM1;LGALS3;CREB3L2;PIEZO1;B2M;TNS3;ARPIN;SOX4;AGFG2;PAQR7;MTUS1;ACTN4;CMBL;SYTL2;BCAM;CARHSP1;CCDC80;SPINT1;TAGLN2;EZR;PLPP3;OBSL1;PTGES;SLC45A4;PDXDC1;CRABP2;EPAS1;PTTG1IP;KLK6;SGPL1;RDH10;RAB11FIP4;S100A10;PROM2;HEXIM1;CTSA;RPL41;STARD13;ST14;JUP;IFFO2;RAB27B;CGN;PARP14;NR2F6;FOSL2;EXT1;ICK;SQLE;OCLN;QARS;PTK7;FASN;SPATS2L;DDR1;DAZAP2;SLC44A2;BICDL1;PRSS22;PTPRH;LITAF;PRSS23;…
KCl Embryonic cortex 50 mM 1 hr GSE61024 down	Non-neuronal	33/880	0.00541794	0.0286755	0	0	1.67353	8.73256	TMEM63B;CELF3;SLC1A2;DBI;ACTB;UGCG;ZNRF2;TUBB3;FTH1;GNA12;ENPP2;SLC17A6;APOE;LURAP1;GPM6B;OPCML;SREBF1;MEF2C;DMTN;KCNJ10;HSBP1;LMO4;MARS2;RFX3;NETO2;SYP;LHFPL2;MAPK8IP1;PACS2;PSAT1;TXNIP;ATP13A2;LY6H
AE9aMeis2 Bone marrow GSE81329 up	GABAergic	228/499	0.0047511	0.0315609	0	0	1.27267	6.808	IFITM3;GLTP;SPI1;IFITM2;ACTB;PREX1;LGALS3;PNP;RASSF4;RPS6KA1;KIF21B;JUNB;B2M;NUP210;FNBP1;SP110;ACSL1;MTUS1;TALDO1;PHKA2;SOAT1;PRKD3;RIN3;TAGLN2;DNA2;EZR;TPH1;MTMR3;IGSF6;MGST1;IQGAP2;HELZ2;TRPM2;RNF213;PLCG2;NCKAP1L;LTA4H;S100A11;VASP;GSTM1;EDEM1;FN1;RAB27A;ABCA7;NBEAL2;PARP14;CCDC88C;MRVI1;FXYD5;CALM1;ITM2B;DAZAP2;BTG2;ARPC1B;PYGL;RCSD1;VSIR;CTSS;IKBKB;NHSL2;CNTRL;RAC2;TSPO;CTSH;EMB;CTSC;CD53;C…
Gsa Cerebellum knockout GSE60415 up	Non-neuronal	28/719	0.00615966	0.0324691	0	0	1.73513	8.83133	GRIA2;PHLDB1;PCNA;HJURP;SLC1A2;SLC2A1;PTN;ACTB;TUBB3;FTH1;SLC38A6;MBP;RPL15;APOE;TMSB10;HMGN1;ABCA2;SREBF1;KCNJ10;MYEF2;PEG3;CACNA2D1;FRMD4B;DISP2;PSAT1;DCX;TXNIP;CNTN2
Bacillus Calmette-Guerin Macrophage 4hr GSE67427 down	GABAergic	227/497	0.00493957	0.0326463	0	0	1.27173	6.75347	CYFIP1;PID1;RNH1;SPI1;SPARC;LST1;SLC4A2;RPS15;PREX1;IL4I1;RASSF2;MYC;FTH1;HOMER3;LGALS9;EPHB2;TNS3;AP1B1;TALDO1;SCAMP2;CYP27A1;WDR81;ATF5;MACF1;TTYH3;TBC1D9B;FLII;AGAP3;OAZ1;SGPL1;HMOX1;NCKAP1L;LTA4H;APOE;CD14;ST3GAL1;LYN;VAT1;RPL41;RCC2;LACC1;RPS28;GRB2;FXYD5;CORO7;CALM2;FERMT3;ARPC1B;CTSZ;ARHGAP4;LIMD2;MRC2;TUBA1C;TUBA1B;CSRP1;STAB1;RPLP2;TSPO;CTSH;QSOX1;TIMP1;CLIC1;DBNL;IFNGR1;SPHK1;MYOF;RHOG;…
ALS (Familial) Whole lumbar Spinal Cord GSE52946 up	Non-neuronal	21/497	0.00699323	0.0334748	0	0	1.88077	9.33393	GSTK1;SNAP25;SREBF1;ST6GAL1;SLC12A5;PEG3;SYT1;CADPS;ATP1A3;DBI;ATP1B1;PGM2L1;ADD2;PSAT1;MAP2;KCNMA1;UFC1;RPL15;APOE;ACKR1;SCN1A
All-trans retinoic acid Embryonal carcinoma cell line 48 hrs GSE56893 up	Non-neuronal	21/495	0.00669293	0.0334748	0	0	1.88891	9.4572	YAP1;WSB1;RPN2;PEG3;UNC5B;IGFBP2;ATP2A2;ERLIN2;AP3B2;TMEFF1;UGCG;CARHSP1;PLAGL1;TTC3;NRIP1;SLC38A6;APOE;TMSB10;MYH10;ITM2B;RAI14
Asthma Tracheal-bronchial GSE61141 up	Non-neuronal	21/498	0.00714746	0.0334748	0	0	1.87673	9.27293	DDR1;SREBF1;ST6GAL1;DMTN;RPN2;UNC5B;ACTN4;PTPRK;ACTB;HIPK2;MYO1D;AKT2;CPD;FTH1;FAM120A;LRRN1;ATP13A2;IL6ST;LDLR;TMSB10;HIST1H2BC
Blimp1 Bone marrow Knockout GSE70813 down	Non-neuronal	21/497	0.00699323	0.0334748	0	0	1.88077	9.33393	CYFIP2;ABCA2;BCL11B;MAST3;CELF2;NCOA3;NFATC3;ATP2A2;PLXDC2;ADIPOR2;SLC4A7;UGCG;EFR3A;LPAR6;CPD;NRIP1;FAM120A;TXNIP;SLC38A6;MBP;PAG1
CBFA2T2 KH2 embryonic stem cells Knockout GSE71674 down	Non-neuronal	21/498	0.00714746	0.0334748	0	0	1.87673	9.27293	TLE4;RARG;PHC1;PCNA;MYRF;NCOA3;SLC2A1;XPO7;ATP2A2;CACYBP;ACTN4;ACTB;MSH6;RSL1D1;REST;SALL1;MSH2;PSAT1;FTH1;TMSB10;SNX5
Clobetasol Embryonic stem cells 2hrs GSE63804 up	Non-neuronal	21/496	0.00684173	0.0334748	0	0	1.88483	9.39535	DDR1;SREBF1;PHLDB1;PEG3;USP54;ATP2A2;PTN;SOX10;ACTB;HIPK2;ARHGAP21;PSAT1;MAP2;FTH1;SLC38A6;LRRN1;LDLR;TMSB10;MYH10;GPM6B;ITM2B
Clobetasol Embryonic stem cells 6 hrs GSE63804 up	Non-neuronal	21/498	0.00714746	0.0334748	0	0	1.87673	9.27293	GRIA2;SREBF1;PEG3;SMOX;USP54;PLK2;IGFBP2;ATP2A2;ADIPOR2;TOM1L2;ARHGAP21;EBP;PTPRA;PSAT1;FTH1;TMCC3;LDLR;TMSB10;PFKM;GPM6B;ITM2B
Doxycycline T-ALL cells 600 mg-kg 3 days GSE54447 up	Non-neuronal	21/493	0.00640329	0.0334748	0	0	1.89711	9.5822	SREBF1;ST6GAL1;GSN;CERK;BCL11B;LMO4;MAST3;CELF2;RFTN1;NFATC3;HJURP;RHOH;IKZF2;ACTB;CCNG2;NRIP1;TXNIP;SLC38A6;IL6ST;TMSB10;ITM2B
FLT3 Thymus - leukemic cells Knockout GSE61971 up	Non-neuronal	21/497	0.00699323	0.0334748	0	0	1.88077	9.33393	NECAB1;DMTN;PCNA;FECH;XPO7;BPGM;KLHL4;NDRG1;NMRAL1;MAPK8IP1;ADD2;ANLN;AUH;TUBB3;TSPAN9;ID1;TBC1D14;APOE;XXYLT1;ST3GAL1;MYH10
FOXA2 Endodermal knockdown GSE44875 up	Non-neuronal	21/496	0.00684173	0.0334748	0	0	1.88483	9.39535	CYFIP2;GABRB3;PHC1;TENM3;PCNA;IGFBP2;SLC2A1;NETO2;ACTN4;ACTB;ADD2;SLC4A7;RSL1D1;PSAT1;CDH11;RPL15;LDLR;EDIL3;GPM6B;ITM2B;RAI14
FUS Motor neuron Knockdown GSE77707 down	Non-neuronal	21/498	0.00714746	0.0334748	0	0	1.87673	9.27293	TLE4;DDR1;BEX3;GSN;ATP8A2;USP5;CERK;CACNA2D1;PLK2;UNC5C;ATP1B1;GNAI1;PHF21B;FSD1L;TMEM98;TUBB3;FTH1;TTC3;CDH11;RPL15;SKAP2
IL-13 Small intestine (Nod2 knockout) 25ug GSE76504 down	Non-neuronal	21/498	0.00714746	0.0334748	0	0	1.87673	9.27293	CANT1;UNC5B;TALDO1;DBI;ACTN4;ATP1B1;HIPK2;SMAD7;MGAT4C;TOM1L2;FAM102A;HOOK1;CPD;FTH1;TMBIM1;ID1;TXNIP;SLC38A6;PLEKHH1;PLS1;HIST1H2BC
Irf4 CD8+ T cells knockout GSE49929 down	Non-neuronal	21/498	0.00714746	0.0334748	0	0	1.87673	9.27293	CYFIP2;SREBF1;GSN;BCL11B;CELF2;NFATC3;HJURP;RHOG;SLC2A1;ARAP2;NDRG1;ACTB;UGCG;FAM102A;FTH1;CCNG2;TXNIP;SLC38A6;LRRC8D;MBP;ITM2B
Lap2alpha Fibroblasts Knockout GSE70149 down	Non-neuronal	21/497	0.00699323	0.0334748	0	0	1.88077	9.33393	SEMA5A;GSN;PCNA;RPN2;ZDHHC20;PLK2;NFATC3;PTN;TTC28;ZEB2;RASSF2;PSAT1;TSPAN9;FTH1;TTC3;CDH11;FAM120A;ENPP2;RPL15;TMSB10;HIST1H2BC
MPTP-HCl Midbrain Dopaminergic Neurons 30 mg-kg GSE54795 down	Non-neuronal	21/496	0.00684173	0.0334748	0	0	1.88483	9.39535	CYFIP2;SNAP25;PCYT1B;GPR26;LMO4;PLCL1;CADPS;CACYBP;MPP6;PGM2L1;TTLL7;UNC80;EFR3A;KLC2;FSD1L;MAP2;SMS;VWC2L;RPL15;GPRASP2;SCN1A
Msi1 MIA PaCa-2 Knockdown GSE75797 down	Non-neuronal	21/496	0.00684173	0.0334748	0	0	1.88483	9.39535	SMARCD2;ZDHHC20;PLK2;STRBP;XPO7;CACYBP;ATP1B1;ACTB;ANLN;EFR3A;REST;PTPRA;PSAT1;TBC1D5;FTH1;ID1;TXNIP;MBP;NF2;IL6ST;SNX5
NHD13 Myelodysplastic syndrome stem cells Overexpression GSE76840 up	Non-neuronal	21/498	0.00714746	0.0334748	0	0	1.87673	9.27293	IFNAR2;WSB1;NRROS;ALAS1;ZDHHC20;LMO4;MARS2;TALDO1;IKZF2;LITAF;ADIPOR2;ACTB;ZEB2;RASSF2;TBC1D5;SGK3;APOE;TMSB10;ITM2B;SKAP2;HIST1H2BC
PDPN Macrophages knockdown GSE79160 up	Non-neuronal	21/497	0.00699323	0.0334748	0	0	1.88077	9.33393	PTPN1;UNC5B;ZDHHC20;UXS1;PLK2;CELF2;SLC41A1;ATP2A2;SORBS2;SYNJ2;KLHL4;ATP1B1;PGM2L1;ACTB;SLC4A7;UGCG;GNG5;SMS;LDLR;HMGN1;RAI14
PTP1B Macrophages Knockout GSE49449 down	Non-neuronal	21/498	0.00714746	0.0334748	0	0	1.87673	9.27293	CSTB;ALAS1;TTYH2;CERK;PLK2;CELF2;BHLHE41;ATP1A3;ACTN4;HIPK2;ZEB2;PACS2;PTPRA;CPD;GNA12;FAM120A;ATP13A2;APOE;TMSB10;ITM2B;XPR1
Prmt5 Neural Stem/Progenitors Cells knockout GSE45284 up	Non-neuronal	21/497	0.00699323	0.0334748	0	0	1.88077	9.33393	DDR1;PLK2;NRXN1;IGFBP2;SLC1A2;ARAP2;DBI;SYNJ2;PTN;ATP1B1;SORCS2;GRM5;SLC6A9;CHL1;PTPRA;FTH1;CCDC88C;FAM120A;APOE;PFKM;GPM6B
Ptbp1 Embryonic stem cell (mESC) knockdown GSE71075 down	Non-neuronal	21/497	0.00699323	0.0334748	0	0	1.88077	9.33393	TLE4;ANKRD28;PHC1;MYEF2;IGFBP2;ARRDC3;SLC2A1;ATP2A2;ACTN4;ACTB;MSH6;ANLN;EFR3A;REST;SALL1;MSH2;PSAT1;TXNIP;TMSB10;SNX5;HMGN1
Rosiglitazone Tumor-HT-29 24hrs GSE77039 down	Non-neuronal	21/497	0.00699323	0.0334748	0	0	1.88077	9.33393	DDR1;GSN;CANT1;TMEM63A;RPN2;LMO4;USP54;PLK2;PDCD6;SLC2A1;PTPRK;ATP1B1;ACTB;MYO1D;EFR3A;HECTD4;FTH1;COBLL1;TTC3;ST3GAL1;LDLR
Salmonella HT-29 cells (shCAP-D3) 0.5hrs GSE62520 down	Non-neuronal	21/497	0.00699323	0.0334748	0	0	1.88077	9.33393	SMARCD2;WSB1;CPNE7;ECH1;ARRDC3;SLC2A1;ACTN4;NDRG1;ACTB;RSL1D1;PDLIM2;CCNG2;FAM120A;SMS;MLX;RPL15;LZTS2;TMSB10;PFKM;SNX5;HMGN1
Slfn5 786-0 knockdown GSE64399 up	Non-neuronal	21/497	0.00699323	0.0334748	0	0	1.88077	9.33393	YAP1;GAL3ST1;USP5;ARRDC3;SLC2A1;TGFA;ERLIN2;NDRG1;ARHGAP21;TUBB3;CPD;FTH1;COBLL1;TTC3;NRIP1;MBP;TMSB10;MYH10;PAG1;ITM2B;KLHDC10
TCF21 HCA-SMC knockdown GSE44461 up	Non-neuronal	21/498	0.00714746	0.0334748	0	0	1.87673	9.27293	YAP1;TENM2;WSB1;RPN2;LMO4;CACNA2D1;PLK2;SLC2A13;PLCL1;ARRDC3;ATP2A2;SYNJ2;PCSK5;PTER;PSAT1;PLAGL1;CPD;TXNIP;EDIL3;MYH10;CTHRC1
TGFB3 Palatal shelves E14.5 knockout GSE45568 down	Non-neuronal	21/498	0.00714746	0.0334748	0	0	1.87673	9.27293	MEF2C;GSN;RPN2;PEG3;CACNA2D1;ARRDC3;SLC1A2;TGFA;SORBS2;PTN;SOBP;S100B;SOX10;MPP6;MMP16;PSAT1;PLAGL1;FTH1;ENPP2;CTHRC1;KLHDC10
Vemurafenib A375 48hr-0.1uM GSE64741 up	Non-neuronal	21/497	0.00699323	0.0334748	0	0	1.88077	9.33393	ANKRD28;DDR1;GSTK1;TENM3;WBP1;PLK2;MITF;SORBS2;ATP1B1;SOX10;ZEB2;FAM102A;PTPRA;TBC1D5;FTH1;TTC3;PLP1;ENPP2;TXNIP;MEGF8;ITM2B
Vemurafenib UACC62 48hr-0.1uM GSE64741 down	Non-neuronal	21/498	0.00714746	0.0334748	0	0	1.87673	9.27293	PTPN1;ST6GAL1;RPN2;ACTN4;S100B;NDRG1;ACTB;PTPA;SLC4A7;ANLN;RSL1D1;MMP16;CHL1;MAP2;AGMO;NRCAM;RPL15;LDLR;TMSB10;MYH10;CTHRC1
heat-inactivated MTB H37Rv Macrophage 48hr GSE67427 up	Non-neuronal	21/498	0.00714746	0.0334748	0	0	1.87673	9.27293	PTPN1;SREBF1;GSN;TNFAIP6;IGFBP2;BHLHE41;TALDO1;ATP2A2;S100B;NDRG1;HIPK2;ZEB2;MTF1;FTH1;TMBIM1;GNA12;FAM120A;ENPP2;TXNIP;TBC1D14;ST3GAL1
miR-92a-1 Whole embryo Knockout GSE63813 up	Non-neuronal	21/498	0.00714746	0.0334748	0	0	1.87673	9.27293	DDR1;TENM3;RPN2;HJURP;SLC2A1;ATP2A2;ACTN4;LHFPL2;ACTB;ANLN;PLAGL1;CPD;CDC37;CDH11;FAM120A;RPL15;APOE;LDLR;TMSB10;MYH10;KLHDC10
pterosin B Chondrocyte GSE75995 up	Non-neuronal	21/497	0.00699323	0.0334748	0	0	1.88077	9.33393	SREBF1;TMEM63A;PEG3;MTERF4;TXNDC12;SORBS2;DBI;NR1D1;ERLIN2;OSGIN2;PLXDC2;SOBP;S100B;NDRG1;CARHSP1;PLAGL1;FTH1;ID1;ENPP2;RNF181;EDIL3
ABCA4 RPE/choroid knockout GSE63772 down	Non-neuronal	21/499	0.00730446	0.0336057	0	0	1.87271	9.21236	CYFIP2;SNAP25;SLC12A5;ARPP21;SYT1;TNFAIP6;CADPS;HJURP;SLC1A2;ATP1A3;NETO2;PROX1;SYP;RASGRP3;RIMS2;HMGCL;MAP2;ENPP2;SLC17A7;TMSB10;CHGB
ABCA4 Retina knockout GSE63772 down	Non-neuronal	21/499	0.00730446	0.0336057	0	0	1.87271	9.21236	UNC13B;SNAP25;MEF2C;PEG3;PLK2;STRBP;ARRDC3;HJURP;UPF3B;FRMD4B;SYP;EML5;PER3;MAP2;HOOK1;TTC3;SLC38A6;FBXO3;SIK2;STAM2;GPM6B
Baf60c Cardiomyocyte stage (D10) knockout GSE59383 down	Non-neuronal	21/499	0.00730446	0.0336057	0	0	1.87271	9.21236	TTYH2;PEG3;UNC5B;STRBP;SLC2A1;ATP2A2;SYNJ2;ACTN4;PROX1;ATP1B1;ACTB;ARHGAP23;ANLN;ARHGAP21;PPFIBP2;PSAT1;PLAGL1;LRRC8D;RPL15;IL6ST;LDLR
Sip1 Lens Knockout GSE49949 down	Non-neuronal	21/499	0.00730446	0.0336057	0	0	1.87271	9.21236	EPHA5;GSN;MYRF;ATP8A1;HSBP1;CPNE7;MBOAT1;UPF3B;SIRT2;ACTB;MAPK8IP1;PLA2G16;ZEB2;GNG5;SVBP;FTH1;NRCAM;RPL15;TMSB10;GPM6B;ITM2B
TTP BMDM Knockout GSE78209 down	Non-neuronal	21/499	0.00730446	0.0336057	0	0	1.87271	9.21236	SREBF1;ST6GAL1;GSN;PCNA;RPN2;CELF2;NCOA3;HJURP;ATP1A3;ACTN4;ANAPC11;ANLN;ARHGAP21;PACS2;PTPRA;CPD;FTH1;GNA12;FAM120A;TMSB10;R3HDM2
Asxl1 BM-derived Mesenchymal stem/progenitor cells (MSPCs) Knockout GSE75787 up	GABAergic	226/495	0.0051353	0.0337685	0	0	1.27077	6.69904	ERRFI1;SPARC;SERPINE1;RRP1;ACTB;IFIT3;MYLK;GPR176;GJA1;ADGRA2;DPYSL3;CYP1B1;SYNPO;TNS3;SOX4;TNS2;TNS1;EBF2;RNASE4;ACTN4;CCDC80;COL8A1;GINM1;TAGLN2;MYL9;CFH;SAR1A;SDC2;IQGAP1;PTTG1IP;OAZ1;SGPL1;CYB5R3;NAALAD2;FZD1;VAT1;FZD7;PARVA;GNG12;CP;EHD2;RPS29;FAT1;CALM1;RGL1;FERMT2;NRP1;CLIC4;NRP2;ADM;PRSS23;MEDAG;AKAP12;ACTR1A;CSRP1;SH3PXD2A;RSPO2;TIMP3;KIF1C;CGNL1;ZCCHC24;PARP3;ANXA3;MYOF;MAMDC2;EMP1;RAB3…
Duchenne Muscular Dystrophy Myoblasts GSE70389 down	GABAergic	226/497	0.0064162	0.0415616	0	0	1.26118	6.36762	IFITM3;ERRFI1;SPARC;SERPINE1;IFIT1;IFIT3;MYLK;IFIT2;EPS8;FTH1;TRIM25;PTGFRN;B2M;TNS3;HERC6;UNC5B;SERPINF1;P3H1;CCDC80;PPP1R3C;ZC3H11A;CD109;MXRA8;COL8A1;ALPK3;KDELR2;LAP3;MACF1;CFH;IQGAP1;PTTG1IP;HELZ2;CYB5R1;RNF213;STC2;PDGFC;PLCG2;ABCA1;NGFR;WWTR1;FZD6;NR1D2;PARP14;EXT2;PPFIBP1;COL1A2;FAT1;ITGBL1;ID3;ITM2B;COL18A1;NRP1;FKBP10;CDKN1A;TRAM1;CLIC4;NRP2;ELN;SLC35F5;SETD7;CTSZ;FMN1;PRSS23;ADAMTSL1;T…
PBS-1086 11-18 GSE65420 down	GABAergic	226/497	0.0064162	0.0415616	0	0	1.26118	6.36762	VARS;POP1;GPATCH4;PWP2;CLDN1;SMC4;ACTB;RRP9;ICAM1;PNN;PNP;KAT5;MYC;PEG10;DPYSL3;CYP1B1;TRIM25;RCC1;PTGFRN;B2M;TNS3;IER3;DDX18;CD3EAP;DDX10;DNAAF5;IMP4;WDR77;HCFC1;DDX39B;MTHFD1;PPA1;PSME3;CCDC86;TTLL12;EZR;NUP205;SEH1L;SDC4;NMD3;NCAPH;DHX33;PDCD11;FIGNL1;DPH2;SFN;NAA50;TRAP1;MRPL27;PAICS;PUM3;AIF1L;FOSL1;ANLN;PPP5C;HNRNPF;SFXN1;NOL11;ANP32B;ALDH18A1;FERMT2;TOP2A;GFM1;PAK1IP1;LPCAT1;NAT10;PFAS;WDR…
Tunicamycin PWK-PhJ mice - primary Mouse Embryonic Fibroblasts GSE63756 down	GABAergic	226/497	0.0064162	0.0415616	0	0	1.26118	6.36762	SPARC;SERPINE1;ZDHHC8;SOGA1;ACTB;AQP1;RPS15;RPS6KA4;NDST1;PSMD3;PIEZO1;SYNPO;TNS3;TNS1;P3H4;ACTN4;SND1;HCFC1;NISCH;WDR81;KCTD10;MXRA8;ATF5;MYL9;MACF1;TTYH3;OAZ1;CHST12;PCBP4;TNRC18;PIP5K1C;ST3GAL2;S100A11;VAT1;CTSA;RPL41;ICMT;JUP;SLC35E1;MCAM;FZD7;IFFO2;PARVB;MEX3D;EHD2;RPS28;SLC6A8;PTK7;RPS29;KLHDC8A;FASN;ID1;FAT1;OGDH;FXYD5;PYGB;FKBP10;PTPRS;HIP1;ARPC1B;ARHGAP1;AACS;ZCCHC14;MRC2;TUBA1C;TUBA1B;A…
Asxl1 BM-derived Mesenchymal stem/progenitor cells (MSPCs) Knockout GSE75787 down	GABAergic	226/498	0.00715474	0.0454413	0	0	1.25644	6.20678	MDC1;AHCYL1;SMC4;AQP1;RPS15;SYNGAP1;MYC;PEG10;FTH1;PIEZO1;PTGFRN;PRKCI;UNC5B;SERPINF1;CLEC11A;MTAP;SFRP2;MTHFD1;KARS;EWSR1;CD109;MXRA8;TXNIP;LAP3;PLPP1;MACF1;NUP205;TTYH3;SDC4;SHMT2;PCDH18;MYL12A;CYB5R1;LDHB;RACGAP1;TSPAN9;PENK;HMOX1;SNX7;S100A10;PCK2;NAA50;TRAP1;GSTM1;SETDB1;FN1;PAICS;VASN;FOSL2;TPX2;ANLN;COL1A2;PTK7;HNRNPF;DCHS1;FAT4;ANP32B;ALDH18A1;TOP2A;ECM1;PTPRS;SETD7;MRC2;TUBA1C;TUBA1B;CSR…
Cyp26b1 Skin Knockout GSE40436 down	GABAergic	226/498	0.00715474	0.0454413	0	0	1.25644	6.20678	SLC46A2;WIPF1;MYLK;AQP1;LGALS4;LIPE;LGALS3;SOX18;RASSF5;PDK4;FAM53B;PTGFRN;B2M;TNS3;PDK2;TNS1;ARSA;EBF2;YOD1;FNDC9;GCAT;BTC;SFRP2;DAAM2;PADI2;TXNIP;PLPP3;SLC22A4;NUMBL;TMEM63A;EPAS1;IL20RB;DEDD2;XKRX;MICAL1;HMOX1;DECR1;ATP6V1C2;PCK2;PLK3;HOMER2;ADHFE1;SLC35E4;FN1;CIDEA;NFATC1;VASN;POU6F1;EHD2;SSPN;OGDH;ID4;ITM2B;BTG2;CLIC4;NRP2;ECM1;GPT;WDR45;SMPD3;C1QTNF1;SH3PXD2A;ACADL;STAB1;TIMP3;TSPO;PHGDH;CD…
DKK3 Kidney knockout GSE75925 up	GABAergic	226/498	0.00715474	0.0454413	0	0	1.25644	6.20678	IFITM3;ERRFI1;SPON1;SPARC;SERPINE1;PLEKHB1;LIPA;SLC4A4;MYLK;C4B;RPS15;FTH1;PDK4;TRIM25;PIEZO1;JUNB;IER5;B2M;TNS3;CPT1A;DHDH;NISCH;BCAM;DDX39B;ETHE1;RBP1;TXNIP;COL8A1;MACF1;CFH;SDC4;PDGFB;PIK3R1;HELZ2;RNF213;NUAK2;SYNGR2;RDH10;LDHD;NCKAP1L;CD14;RAB11FIP3;S100A11;S100A10;RAB11FIP5;ABCA1;CTSA;CADM1;SLC35E3;FN1;PARP14;CP;FOSL2;PPFIBP1;RPS28;COL1A2;SLC6A8;FAT1;NOX4;COL18A1;NRP1;BTG2;CDKN1A;ARPC1B;SERP…
miR-92a-1 Tail bud Knockout GSE63813 up	GABAergic	226/498	0.00715474	0.0454413	0	0	1.25644	6.20678	VARS;SOGA1;ACTB;GJA1;ZMIZ2;PSMD3;PIEZO1;PTGFRN;KIF21B;SLC12A7;EPHB4;SMARCC1;NUP210;SCRIB;SOX11;CSNK1D;ADGRA3;ACTN4;WDR77;HCFC1;NISCH;MAP1B;PRR12;FREM1;FREM2;PPP1R37;MACF1;TTYH3;EPB41;IGSF9;PCNX3;RNF213;SYMPK;PIP5K1C;N4BP2;PHC2;INTS1;EDEM1;SETD1B;RCC2;PLK1;GREB1;FN1;SMARCA4;SQLE;ANLN;MEX3A;FAM135A;PTK7;FASN;FAT1;DCHS1;SFXN1;CCNJL;TOP2A;COL18A1;BTG2;RARG;NRP2;PTPRS;TENM3;HIP1;TENM4;SETD7;TCF20;TUBA…
Lapatinib HCC1419 1uM-70d GSE62074 up	GABAergic	225/496	0.00743152	0.0469701	0	0	1.25544	6.1542	AHCYL1;CPNE7;TMEM94;LDLRAD4;HS6ST1;SOGA1;PREX1;ZMIZ2;MYC;AKT2;PIEZO1;FAM53B;SOX9;JUNB;MCCC2;CPT1A;ARMT1;SOX13;MTUS1;CSNK1D;PDZK1;ACTN4;CMBL;SYTL2;HCFC1;PISD;AR;BCAM;PADI2;ULK1;ASTN2;PRR12;TRIB1;PLBD2;FREM2;LLGL2;MACF1;CTBP2;NPRL3;PIK3R2;RPAP2;SEC14L2;RNF213;PDCD11;STC2;GSE1;SYMPK;TBC1D8B;JUP;TIPARP;SETD1B;SIAH2;GREB1;NBEAL2;BBIP1;PAICS;FOSL2;SMARCA4;PPFIBP1;CCDC88C;RNPS1;RET;SLC35F6;PTPRS;NAT10;C…
Prox1 Lens knockout GSE69940 down	GABAergic	226/499	0.00796569	0.0501031	0	0	1.25173	6.04912	VIT;TDRKH;SLC46A3;FAM89A;CPNE7;LCTL;ENO3;FGFRL1;DPF3;TBC1D22A;ENTPD1;PAQR7;ZFYVE21;RNF123;DOPEY2;TRIM17;PAPPA;GPR160;ORAI2;KCNQ4;MTMR3;NYAP1;SLAIN1;MED12L;IGSF9;HACD4;CYB5R2;NKAIN2;ADAMTS18;ADAMTS17;SEC14L5;SLC19A3;ZBTB7B;STAT5A;MYH7B;DNAH11;ACE;BTBD17;GADD45B;SLC16A12;MEMO1;PBX4;OSGIN2;ELL2;ST18;GPR137B;ABTB2;CPEB1;ID2;CPEB3;ZBTB8B;TMEM9B;GPR19;RSPH10B;CDKN1C;HBS1L;SYNM;SETD7;PRKAG2;PYGM;PCSK6;M…
PATZ1 Embryonic fibroblasts Knockout GSE65864 down	GABAergic	225/497	0.0082714	0.0517758	0	0	1.25072	5.99713	SPARC;VARS;EHMT2;SERPINE1;ACTB;AQP1;NYNRIN;RPS15;GJA1;PPP2R1A;ADGRA2;LIPG;CYP1B1;PIEZO1;PTGFRN;SYNPO;JUNB;CCBE1;STARD4;UNC5B;ACTN4;HCFC1;NISCH;MTAP;DDX39B;EWSR1;KCTD10;MAP1B;TAGLN2;EZR;MACF1;TTYH3;SDC4;TWIST2;OAZ1;MYL12A;PCNX3;CYB5R3;PCBP4;TSPAN4;SYMPK;TNRC18;ST3GAL2;FDFT1;VAT1;RPL41;RCC2;VASN;FOSL2;SMARCA4;SQLE;RPS28;EIF6;PTK7;FASN;OGDH;FAT4;ANP32B;COL18A1;BTG2;RARG;PTPRS;ARPC1B;LITAF;TUBA1C;TUB…
Nfix Brain Knockout GSE65337 up	GABAergic	224/495	0.0085884	0.0532481	0	0	1.2497	5.94525	SPON1;AHCYL1;PANK3;TRIL;XYLT1;MLC1;SLC4A4;ACTB;MYLK;PREX1;GJA1;EDNRB;PEG10;CREB3L2;STMN1;TNS3;CDK5RAP2;TNS1;TMPO;MFSD2A;NUP210;HCFC1;CPED1;CCDC80;MTHFD1;RFX4;COL8A1;PLPP3;MYL9;TRIB2;MACF1;LXN;TTYH3;HEPACAM;RACGAP1;TSPAN6;HMOX1;APOD;NAA50;GSTM1;ST8SIA2;RDX;GNG12;SQLE;TPX2;COL1A2;HNRNPF;FASN;FAT1;DCHS1;FAT4;ANP32B;CALM1;TOP2A;COL18A1;CLIC4;PTPRS;TENM3;HIP1;KIF11;SLC7A11;SLC6A1;LFNG;SHH;DNER;PHGDH;C…
Phenobarbital HepaRG-hCAR-KO GSE71446 down	GABAergic	224/495	0.0085884	0.0532481	0	0	1.2497	5.94525	ERRFI1;SERPINE1;CLDN1;ACTB;LGALS4;PPP2R1A;PEG10;KDR;B2M;TNS3;SOX4;CDK5RAP2;TNS1;HPCAL1;PDZK1;ACTN4;PPP1R3C;PPP1R3B;ACOT2;COL8A1;TAGLN2;EZR;MACF1;TTYH3;TBC1D9B;RETSAT;EPAS1;MAOA;FLII;IQGAP1;PIK3R1;PTTG1IP;PPL;MYL12A;CYB5R3;S100A16;S100A10;ZBED3;CDK18;RDX;CGN;GNG12;ELL2;FOSL2;EXT1;EHD2;SLC6A8;ADI1;HNRNPF;ID2;FAT4;ALDH18A1;CDKN1A;TRAM1;GBE1;SETD7;LPCAT1;PTPRM;ADM;PCSK6;PRSS23;TRAM2;PTPRG;AKAP12;GYS1…
AMPK R299Q Brain - Hypothalamic Arcuate Nucleus Knockin GSE73436 up	Non-neuronal	20/496	0.0134372	0.054019	0	0	1.78721	7.70241	SNAP25;KCNJ10;PLCL1;CADPS;SLC1A2;PTN;ATP1B1;ACTB;AGPAT4;UNC80;AHI1;MAP2;FTH1;RESP18;PLP1;FBXO3;MBP;APOE;LY6H;GPM6B
Albuterol & Dexamethasone Human Airway Smooth Muscle Cells 1uM-18hrs GSE52778 down	Non-neuronal	20/497	0.0137074	0.054019	0	0	1.78337	7.65035	SEMA5A;SREBF1;PCNA;LMO4;XPO7;PTN;LHFPL2;LDB2;MYO1D;SLC4A7;RASSF2;TUBB3;PSAT1;KCNMA1;TTC3;CDH11;ENPP2;RPL15;TMSB10;MYH10
Albuterol Airway (Smooth muscle) GSE58434 up	Non-neuronal	28/757	0.011847	0.054019	0	0	1.64136	7.28056	KANK2;PCSK2;PHLDB1;LITAF;TTC28;RASSF2;ANO10;RPL15;ST3GAL1;EDIL3;HMGN1;SREBF1;ABCA6;LMO4;RFTN1;NR1D1;P3H3;LHFPL2;KCTD3;PLXDC2;ZEB2;CDC37;TTC3;TXNIP;SIK2;IL6ST;MEGF8;ITM2B
Albuterol Human Airway Smooth Muscle Cells 1uM-18hrs GSE52778 down	Non-neuronal	20/496	0.0134372	0.054019	0	0	1.78721	7.70241	SEMA5A;SREBF1;PCNA;UNC5B;PLK2;XPO7;BPGM;PTN;LHFPL2;MYO1D;SLC4A7;RASSF2;TUBB3;PSAT1;FTH1;CDH11;ENPP2;TXNIP;APOE;TMSB10
Autism iPSCs-derived Neural Cultures Differentiation day 0 GSE61476 up	Non-neuronal	20/498	0.0139819	0.054019	0	0	1.77955	7.59867	SEMA5A;TLE4;SEMA5B;CELF2;SORCS1;ACTN4;PLXDC2;PCSK5;SORCS2;AGPAT4;SALL1;PSAT1;TSPAN9;CDH20;CCNG2;CDH11;NRIP1;TXNIP;PLEKHH1;PFKM
BMAL1 Renal tubular cells Knockout ZT16 GSE76838 up	Non-neuronal	20/498	0.0139819	0.054019	0	0	1.77955	7.59867	WSB1;ECH1;ARRDC3;ATP2A2;DBI;ACTN4;PTPRK;ATP1B1;NDRG1;ACTB;HMGCL;FOLH1;PTER;FTH1;ENPP2;SLC38A6;RNF181;SUCLG1;RPL15;ITM2B
BRD9-inhibitor MV4-11 GSE79284 up	Non-neuronal	20/496	0.0134372	0.054019	0	0	1.78721	7.70241	IFNAR2;GSN;CELF2;NCOA3;RHOG;TALDO1;ACTN4;PLXDC2;ACTB;TTC28;PTPA;RASSF2;PDLIM2;TBC1D5;FTH1;CDC37;NRIP1;FAM120A;TXNIP;RPL15
Bcl9/9l APC-KRAS Bcl9/9l Knockout GSE60837 down	Non-neuronal	20/496	0.0134372	0.054019	0	0	1.78721	7.70241	IL18;ATP2A2;B3GALT5;PROX1;PTN;ATP1B1;LITAF;NDRG1;ACTB;SLC4A7;GNG5;CPD;FTH1;FAM120A;TXNIP;SLC38A6;SNX5;ITM2B;SKAP2;HMGN1
CBFA2T2 KH2 embryonic stem cells Knockout GSE71674 up	Non-neuronal	20/497	0.0137074	0.054019	0	0	1.78337	7.65035	DDR1;PEG3;PLK2;IGFBP2;HJURP;AP3B2;ANLN;PLAGL1;TTC3;TXNIP;SLC38A6;NRCAM;RPL15;APOE;MEGF8;RREB1;LDLR;PLEKHH1;MYH10;FGFR2
Cardiomyopathy (Dilated) Heart Cardiomyopathy (Dilated) GSE71613 up	Non-neuronal	20/496	0.0134372	0.054019	0	0	1.78721	7.70241	KANK2;PHLDB1;TENM2;GSN;IGFBP2;ATP1A3;SORBS2;PTN;PLXDC2;HIPK2;TOM1L2;TXNIP;RPL15;MEGF8;ST3GAL1;PFKM;MYH10;EZH1;CHGB;R3HDM2
Cardiomyopathy (Dilated) Heart Dilated GSE71613 up	Non-neuronal	20/496	0.0134372	0.054019	0	0	1.78721	7.70241	KANK2;PHLDB1;TENM2;GSN;IGFBP2;ATP1A3;SORBS2;PTN;PLXDC2;HIPK2;TOM1L2;TXNIP;RPL15;MEGF8;ST3GAL1;PFKM;MYH10;EZH1;CHGB;R3HDM2
Casz1 Heart Knockout GSE55394 up	Non-neuronal	20/497	0.0137074	0.054019	0	0	1.78337	7.65035	WSB1;TENM3;MYRF;PEG3;UNC5B;IGFBP2;SLC2A1;ATP2A2;UNC5C;FRMD4B;PTN;AP3B2;ACTB;FTH1;TTC3;IL6ST;TMSB10;MYH10;XPR1;HMGN1
Ch25h BMDM Knockout GSE58993 up	Non-neuronal	20/497	0.0137074	0.054019	0	0	1.78337	7.65035	IFNAR2;PTPN1;CSTB;STARD5;TMEM41B;RHOG;SLC2A1;ATP2A2;DBI;FRMD4B;ZEB2;ZNRF2;REST;FTH1;FAM120A;TXNIP;TRIM36;APOE;ST3GAL1;LDLR
DMR1-U2 Skeletal Muscle Knockout GSE80128 up	Non-neuronal	20/498	0.0139819	0.054019	0	0	1.77955	7.59867	SEMA5A;PHLDB1;GSN;PEG3;CELF2;ECH1;ATP2A2;SORBS2;SORCS2;ARHGAP21;ZEB2;PLAGL1;CPD;TMBIM1;TTC3;TXNIP;SLC38A6;RPL15;IL6ST;ITM2B
DRB (dichlorobenzimidazole 1-??-D-ribofuranoside) Foresking Fibroblasts (HF1) 60min GSE55534 down	Non-neuronal	20/497	0.0137074	0.054019	0	0	1.78337	7.65035	SEMA5A;TLE4;SREBF1;PHLDB1;GSN;SLC2A1;ATP2A2;ACTN4;ACTB;SMAD7;ARHGAP23;ZEB2;TUBB3;FTH1;KCNMA1;ID1;NRIP1;NF2;RREB1;LDLR
EVX1 CJ9 stem cells knockout GSE70419 down	Non-neuronal	20/497	0.0137074	0.054019	0	0	1.78337	7.65035	DDR1;RARG;GSN;TMEM63B;PLK2;SLC2A1;TALDO1;ACTN4;ATP1B1;ACTB;ARHGAP23;TTC28;TSPAN9;ASNA1;FTH1;CDC37;ORAI1;TXNIP;APOE;TMSB10
FUS Motor Neuron Knockdown GSE77702 down	Non-neuronal	20/493	0.0126519	0.054019	0	0	1.79883	7.86081	CYFIP2;TLE4;BEX3;CELF3;ATP2A2;ATP1A3;ATP1B1;ACTB;HIPK2;ELAVL3;DISP2;TUBB3;HECTD4;FTH1;SMS;DCX;ATP13A2;RPL15;MAPT;GPM6B
GFP Retina Expression GSE56473 down	Non-neuronal	20/497	0.0137074	0.054019	0	0	1.78337	7.65035	CYFIP2;SNAP25;SREBF1;WSB1;SLC6A17;STRBP;CELF3;CADPS;TRANK1;SLC1A2;CCNDBP1;GRIN1;TOM1L2;UGCG;SLC17A7;ATP13A2;APOE;GPM6B;HIST1H2BC;R3HDM2
GW3965 Tumor-HT-29 24hrs GSE77039 down	Non-neuronal	20/497	0.0137074	0.054019	0	0	1.78337	7.65035	SREBF1;GSN;TMEM63A;RPN2;LMO4;USP54;PLK2;SLC2A1;PTPRK;ATP1B1;ADIPOR2;GNAI1;TUBB3;PSAT1;FTH1;TTC3;ST3GAL1;LDLR;TMSB10;PAG1
Gcn5 Embryonic Stem cells Knockout GSE67691 up	Non-neuronal	20/498	0.0139819	0.054019	0	0	1.77955	7.59867	YAP1;MYEF2;PEG3;NCOA3;SLC2A1;ATP2A2;CACYBP;MPP6;MSH6;ANLN;RSL1D1;TUBB3;TSPAN9;SMS;APOE;LDLR;TMSB10;FGFR2;RAI14;HIST1H2BC
HNRNPA1 A549 knockdown GSE76151 down	Non-neuronal	20/498	0.0139819	0.054019	0	0	1.77955	7.59867	ZDHHC20;PLK2;ATP2A2;ACTN4;ATP1B1;ACTB;MSH6;PTPA;ANLN;RASSF2;FTH1;TTC3;TBC1D14;RPL15;IL6ST;MYH10;SNX5;XPR1;HMGN1;HIST1H2BC
HNRNPA2B1 MDA-MB knockdown GSE70061 down	Non-neuronal	20/496	0.0134372	0.054019	0	0	1.78721	7.70241	ANKRD28;YAP1;DOCK5;WSB1;PLK2;SLC2A1;ATP2A2;ACTN4;ACTB;UGCG;ANLN;ARHGAP21;CPD;CDC37;TTC3;CDH11;TXNIP;LDLR;TMSB10;RAI14
IL-4 BMDM 40 ng-ml GSE58283 up	Non-neuronal	20/495	0.0131713	0.054019	0	0	1.79107	7.75483	PLEKHF1;ALAS1;RPN2;PLK2;ECH1;DBI;KSR2;MPP6;ZNRF2;AUH;PTPRA;PSAT1;MAP2;WDR91;TXNIP;IL6ST;EDIL3;SEC11C;RAI14;HIST1H2BC
JAK3i (CP-690550) iPSC-WA 2uM-24hrs GSE57896 down	Non-neuronal	20/496	0.0134372	0.054019	0	0	1.78721	7.70241	DDR1;SREBF1;TENM3;DBI;ACTN4;ACTB;CARHSP1;TUBB3;PLAGL1;FTH1;TMBIM1;CDH11;ENPP2;TXNIP;NRCAM;RPL15;APOE;IL6ST;LDLR;ITM2B
Kawasaki Disease Coronary Artery GSE64486 up	Non-neuronal	20/497	0.0137074	0.054019	0	0	1.78337	7.65035	ROBO2;MEF2C;ST6GAL1;PCYT1B;STARD5;SLC12A5;BCL11B;CADPS;TRANK1;PLXDC2;IKZF2;TTLL7;MYO1D;MMP16;KCNMA1;CNTRL;CDH11;CSMD1;EDIL3;MYH10
Klf3 Fetal Liver Knockout GSE50554 up	Non-neuronal	20/496	0.0134372	0.054019	0	0	1.78721	7.70241	IFNAR2;RNASEL;DMTN;TBCCD1;ATP8A1;NFATC3;SLC2A1;FHDC1;ARHGAP23;ADD2;AGPAT4;MYO1D;ANLN;ZNRF2;CARHSP1;CCNG2;WDR91;SLC38A6;FBXO3;TMSB10
Klf6 Oligodendrocyte progenitor cells Silenced GSE79244 down	Non-neuronal	20/497	0.0137074	0.054019	0	0	1.78337	7.65035	PTPN1;WSB1;PCNA;MYEF2;PLK2;SLC41A1;DBI;PROX1;PTN;LITAF;MAPK8IP1;ZEB2;RASSF2;TUBB3;PTPRA;FAM120A;RPL15;IL6ST;LDLR;GPM6B
Li-Fraumeni Syndrome Mesenchymal Stem Cells GSE58123 down	Non-neuronal	20/498	0.0139819	0.054019	0	0	1.77955	7.59867	EPHA5;BEX3;RARG;TENM2;WSB1;TENM3;UNC5B;NETO2;P3H3;HIPK2;CARHSP1;FTH1;ID1;TTC3;CDH11;TXNIP;IL6ST;TMSB10;HMGN1;CTHRC1
MEP50 A549 Knockdown GSE80182 up	Non-neuronal	20/496	0.0134372	0.054019	0	0	1.78721	7.70241	CYFIP2;USP5;PLK2;ELOVL2;HJURP;SLC2A1;TXNDC12;NETO2;ATP1B1;ACTB;HIPK2;ADD2;ANLN;RASSF2;TUBB3;PSAT1;FTH1;SMS;ST3GAL1;HMGN1
Mef2c Heart conditional Knockout GSE68147 up	Non-neuronal	20/497	0.0137074	0.054019	0	0	1.78337	7.65035	MEF2C;MYRF;PEG3;UNC5B;PLK2;GOLIM4;SLC2A1;ATP2A2;UNC5C;SORBS2;PTN;ATP1B1;ACTB;CPD;FTH1;CDH11;IL6ST;TMSB10;MYH10;HMGN1
Nurr1 Substantia nigra dopaminergic neurons conditional Knockout GSE42912 down	Non-neuronal	20/498	0.0139819	0.054019	0	0	1.77955	7.59867	ABCA2;SNAP25;GSN;SYT1;BHLHE41;TALDO1;KCTD3;ACTB;ANAPC11;AGPAT4;AHI1;TUBB3;FTH1;PLP1;MBP;RPL15;APOE;LY6H;TMSB10;ITM2B
Oct4 Atherosclerosis lesion Knockout GSE75044 up	Non-neuronal	20/497	0.0137074	0.054019	0	0	1.78337	7.65035	PTPN1;CSTB;NRROS;ALAS1;TTYH2;CERK;ECH1;RFTN1;TALDO1;BPGM;LHFPL2;LITAF;ZEB2;CPD;FTH1;WDR91;SNX5;ITM2B;SKAP2;RAI14
PRDM14 KH2 embryonic stem cells Knockout GSE71674 up	Non-neuronal	20/498	0.0139819	0.054019	0	0	1.77955	7.59867	KANK2;PEG3;PLK2;IGFBP2;HJURP;ATP1B1;AP3B2;NDRG1;ANLN;PLAGL1;TTC3;TXNIP;SLC38A6;APOE;MEGF8;RREB1;LDLR;PLEKHH1;MYH10;FGFR2
PRMT5 A549 Knockdown GSE80182 up	Non-neuronal	20/497	0.0137074	0.054019	0	0	1.78337	7.65035	CYFIP2;PLK2;ELOVL2;HJURP;SLC2A1;TXNDC12;NETO2;ATP1B1;ACTB;ANLN;RASSF2;TUBB3;PSAT1;FTH1;TRMT6;NF2;IL6ST;LDLR;HMGN1;RAI14
PRMT9 HeLa knockdown GSE63953 up	Non-neuronal	20/498	0.0139819	0.054019	0	0	1.77955	7.59867	DOCK5;WSB1;PLK2;NCOA3;ARRDC3;SLC2A1;ATP2A2;TNFAIP1;NDRG1;PGM2L1;ACTB;UGCG;ANLN;FTH1;TXNIP;IL6ST;RREB1;TMSB10;TRIM33;ITM2B
PS2APP Astrocyte Transgenic 7 months GSE75431 down	Non-neuronal	20/498	0.0139819	0.054019	0	0	1.77955	7.59867	WSCD1;STRBP;NRXN1;BHLHE41;SLC1A2;SLC2A1;RFX3;UPF3B;NR1D1;ERLIN2;MRPL48;LHFPL2;RINT1;AKT2;NRCAM;FAM20A;LDLR;EPHB1;LURAP1;GPM6B
Panobinostat + 5-Azacytidine JJN3 24hr-10nM GSE56623 up	Non-neuronal	20/497	0.0137074	0.054019	0	0	1.78337	7.65035	SREBF1;MEF2C;TENM3;LMO4;CELF2;SLC41A1;ACTN4;LITAF;EFR3A;CARHSP1;TUBB3;MAP2;CPD;FTH1;CDC37;ATP13A2;RPL15;IL6ST;TMSB10;ITM2B
RBM47 H358 knockdown GSE75491 down	Non-neuronal	20/497	0.0137074	0.054019	0	0	1.78337	7.65035	CSTB;TMEM41B;SYT1;PLK2;SLC2A1;ERLIN2;OSGIN2;ATP1B1;NDRG1;ACTB;FAM102A;PSAT1;HOOK1;CPD;FTH1;CCNG2;COBLL1;TMSB10;SKAP2;PLS1
RNPK1 A673 knockdown GSE60890 up	Non-neuronal	20/497	0.0137074	0.054019	0	0	1.78337	7.65035	PCSK2;PCNA;PEG3;SYT1;TNFAIP6;LMO4;ATP2A2;PTPRK;PLXDC2;ATP1B1;RSL1D1;PTPRA;CPD;FTH1;RNF181;DLGAP1;TMSB10;HMGN1;SEC11C;HIST1H2BC
SGC0946 MV4-11 (Nascent RNA) GSE81147 down	Non-neuronal	20/498	0.0139819	0.054019	0	0	1.77955	7.59867	SREBF1;MEF2C;GSN;NRROS;RPN2;CELF2;NFATC3;SLC2A1;UNC5C;ACTN4;ACTB;TTC28;UGCG;PSAT1;FTH1;CDC37;CNTRL;RREB1;LDLR;PAG1
Smc3 Embryonic fibroblast Knockout GSE68831 down	Non-neuronal	20/495	0.0131713	0.054019	0	0	1.79107	7.75483	PEG3;SORBS2;PTPRK;PTN;ATP1B1;GNAI1;PLAGL1;FTH1;TTC3;CDH11;FAM120A;TXNIP;IL6ST;EDIL3;MYH10;GPM6B;ITM2B;FGFR2;KLHDC10;R3HDM2
T0901317 Tumor-HT-29 24hrs GSE77039 down	Non-neuronal	20/497	0.0137074	0.054019	0	0	1.78337	7.65035	DDR1;ABCA2;SREBF1;GSN;CANT1;TMEM63A;LMO4;USP54;PLK2;SLC2A1;PTPRK;ATP1B1;ADIPOR2;ACTB;PSAT1;FTH1;ST3GAL1;LDLR;TMSB10;ITM2B
TGM5 HCT116 knockdown GSE56788 down	Non-neuronal	20/497	0.0137074	0.054019	0	0	1.78337	7.65035	ABCA2;SMARCD2;ST6GAL1;FECH;CERK;PDCD6;XPO7;HIPK2;RSL1D1;EFR3A;PACS2;PSAT1;TBC1D5;CPD;ID1;TTC3;NUP88;MBP;MYH10;KLHDC10
Thap11 Retina Knockout GSE74822 down	Non-neuronal	20/496	0.0134372	0.054019	0	0	1.78721	7.70241	TLE4;EPHA5;TENM3;PEG3;CELF2;IGFBP2;SLC2A1;PTN;HIPK2;MAP2;PLAGL1;CCNG2;CDH11;SMS;DCX;SLC38A6;RPL15;MEGF8;MYH10;HMGN1
Trisomy 21 Primary Fibroblasts GSE55504 down	Non-neuronal	20/496	0.0134372	0.054019	0	0	1.78721	7.70241	SEMA5A;YAP1;DOCK5;TENM3;ATP2A2;ACTN4;HIPK2;MYO1D;MMP16;CPD;FTH1;ID1;CDH11;ENPP2;RPL15;IL6ST;TMSB10;EDIL3;ITM2B;RAI14
Utx Spleen Knockout GSE64969 down	Non-neuronal	20/498	0.0139819	0.054019	0	0	1.77955	7.59867	PTPN1;STARD5;GFM2;ZDHHC20;CELF2;TSHZ2;IKZF2;NDRG1;ACTB;HIPK2;SLC4A7;ZNRF2;PTPRA;AKT2;ZMYM6;ORAI1;LRRC8D;NF2;SNRPD3;GPM6B
WZ4002 NSCLC-Parental PC9 24hrs GSE75602 up	Non-neuronal	20/496	0.0134372	0.054019	0	0	1.78721	7.70241	SEMA5A;DDR1;GSTK1;GSN;PLK2;ACTN4;PTPRK;LITAF;PCSK5;PIK3C2B;ARHGAP23;PLA2G16;FAM102A;FTH1;CCNG2;TMBIM1;TTC3;TXNIP;ITM2B;SKAP2
WZ4002 NSCLC-Parental PC9-WZ4002-tolerant 24hrs GSE75602 up	Non-neuronal	20/498	0.0139819	0.054019	0	0	1.77955	7.59867	SEMA5A;DDR1;GSTK1;GSN;PLK2;ECH1;BPGM;ACTN4;LITAF;ACTB;ARHGAP23;UGCG;PLA2G16;FAM102A;MAP2;TMBIM1;TTC3;TXNIP;RPL15;ITM2B
ZNA MCF7 30uM-12hrs GSE59251 up	Non-neuronal	20/498	0.0139819	0.054019	0	0	1.77955	7.59867	DDR1;WSB1;ALAS1;UNC5B;STRBP;NCOA3;PTPRK;LHFPL2;SLC4A7;RSL1D1;FAM102A;SLC6A9;TBC1D5;FTH1;COBLL1;TXNIP;LRRC8D;NRCAM;TMSB10;R3HDM2
ZNA MCF7 30uM-3hrs GSE59251 down	Non-neuronal	20/496	0.0134372	0.054019	0	0	1.78721	7.70241	PTPN1;SREBF1;PCNA;ELOVL2;ATP2A2;DBI;KCTD3;ATP1B1;ADIPOR2;MSH6;ANLN;RSL1D1;MSH2;SNRPD3;IL6ST;ST3GAL1;LDLR;TRIM33;SNX5;HMGN1
Zmiz1 T lymphocyte read article GSE66147 down	Non-neuronal	20/496	0.0134372	0.054019	0	0	1.78721	7.70241	CYFIP2;SEMA5A;SREBF1;SMARCD2;GSN;ARPP21;USP5;CERK;BCL11B;CELF2;TALDO1;RHOH;ARHGAP21;PTPRA;CCNG2;TXNIP;SLC38A6;TBC1D14;IL6ST;ITM2B
heat-inactivated MTB H37Rv Macrophage 18hr GSE67427 up	Non-neuronal	20/498	0.0139819	0.054019	0	0	1.77955	7.59867	PTPN1;GSN;TNFAIP6;SMOX;UXS1;BHLHE41;TALDO1;S100B;LITAF;NDRG1;ACTB;MTF1;FTH1;CDC37;TMBIM1;TXNIP;NRIP3;ST3GAL1;TMSB10;RAI14
mir-93 Kidney (podocyte) Transfected GSE64080 down	Non-neuronal	20/496	0.0134372	0.054019	0	0	1.78721	7.70241	UNC5B;USP54;BHLHE41;GOLIM4;TALDO1;ATP2A2;BPGM;TNFAIP1;MYO1D;PACS2;CPD;FTH1;TXNIP;SLC38A6;CRELD1;IL6ST;MEGF8;LDLR;EZH1;SKAP2
mir-93 Kidney (podocyte) Transfected GSE64080 up	Non-neuronal	20/496	0.0134372	0.054019	0	0	1.78721	7.70241	DDR1;WSB1;GSN;PEG3;HSBP1;PLK2;IGFBP2;SLC2A1;ACTN4;NDRG1;ACTB;HIPK2;ARHGAP23;CARHSP1;COBLL1;RNF181;NF2;MYH10;ITM2B;RAI14
FBXL10 Female - Whole embryo Ablation GSE76552 up	Non-neuronal	20/499	0.0142607	0.0544499	0	0	1.77574	7.54735	DDR1;RPN2;MYRF;PEG3;IGFBP2;ARRDC3;HJURP;SLC2A1;ACTN4;NDRG1;ACTB;PSAT1;PLAGL1;TXNIP;RPL15;APOE;MEGF8;ST3GAL1;TMSB10;ITM2B
Mecp2 Microglia Null GSE66211 up	Non-neuronal	20/499	0.0142607	0.0544499	0	0	1.77574	7.54735	MEF2C;WSB1;PCNA;MAST3;SLC2A1;ACTN4;NDRG1;ADIPOR2;SALL1;RASSF2;FTH1;ID1;PLP1;TXNIP;SLC38A6;TMCC3;TBC1D14;ATP13A2;APOE;IL6ST
Nck2 Epididymal white adipose tissue Knockout GSE63510 up	Non-neuronal	20/499	0.0142607	0.0544499	0	0	1.77574	7.54735	PHLDB1;GSN;PEG3;CELF2;ECH1;DBI;ACTN4;LHFPL2;ADIPOR2;GNAI1;PLA2G16;ZEB2;AKT2;PLAGL1;FTH1;TMBIM1;TXNIP;TMCC3;SIK2;APOE
UTX Muscle satellite cells Knockin GSE69968 down	Non-neuronal	20/499	0.0142607	0.0544499	0	0	1.77574	7.54735	DDR1;ARPP21;PEG3;CELF2;SORBS2;DBI;PIK3C2B;TRO;PLA2G16;PACS2;ADI1;TUBB3;TSPAN9;HECW2;LRRN1;RPL15;CRELD1;ST3GAL1;TMSB10;DYNC1I1
5-Azacytidine U266 24hr-10nM GSE56623 down	GABAergic	225/498	0.00919173	0.0556634	0	0	1.24603	5.8432	TMEM41A;CCNF;MLC1;TXNDC12;ELK1;UXT;RPS15;EDNRB;CHAC1;SEPHS1;GTSE1;CHID1;PAQR9;ARSA;ALG9;ST6GAL2;ENTPD7;GOLPH3L;KNSTRN;SND1;PSME2;PRR15;KDELR2;RHNO1;PIF1;PARPBP;CDCA3;SLC35D1;SHMT2;CDCA8;AGAP1;SLCO5A1;SLAIN1;MRPL12;OAZ1;CD79B;RACGAP1;ARSB;CCR10;PCK2;CADM1;JUP;CRADD;ST8SIA2;SIAH2;PLK1;SLC35E3;NFATC3;RAB39B;PYCR1;BBIP1;IGF1;PAFAH2;VANGL1;TPX2;SLC6A9;CALM2;DET1;TRAM1;CLIC4;MEI1;SLC7A11;TUBA1C;TUBA1B;…
DICER1 Fibroblast Overexpression GSE44158 up	GABAergic	225/498	0.00919173	0.0556634	0	0	1.24603	5.8432	IFITM3;VARS;SERPINE1;RRP1;RTCB;PREP;SOGA1;ACTB;ELK3;RPS15;NDST1;PPP2R1A;PEG10;FTH1;PIEZO1;LGALS9;SYNPO;B2M;PKNOX2;SERPINF1;HCFC1;NISCH;CDC34;IFI27;KCTD10;MAP1B;CDC37;TAGLN2;MYL9;PLBD2;TTYH3;SDC4;FLII;IQGAP1;OAZ1;MYL12A;CYB5R3;PCBP4;HMOX1;TNRC18;PIP5K1C;S100A11;VAT1;RPL41;INTS1;MCAM;FN1;NFATC1;FOSL2;SMARCA4;EHD2;FAM111A;RPS28;FAT1;OGDH;SNAI2;CALM1;CDKN1A;RARG;ARHGAP1;FMN1;MRC2;TUBA1C;TUBA1B;ACTR1A…
Hnrnpk TT2 embryonic stem cells siRNA GSE84386 down	GABAergic	225/498	0.00919173	0.0556634	0	0	1.24603	5.8432	IFITM3;MDC1;IFITM2;VARS;GLDC;EHMT2;RRP1;EIF4A3;ACTB;SOX2;RAVER1;PPP2R1B;ZMIZ2;PEG10;PSMD3;TNS3;CDK5RAP3;PDK1;NUP210;SOX12;ACTN4;HCFC1;NISCH;GNPAT;KARS;PSME3;MAP1B;TXNIP;EZR;VPS25;OBSL1;LLGL1;NUP205;CTBP2;SHMT2;SHMT1;CDCA7;RPAP1;OAZ1;NUP85;PCBP4;TRAP1;RPL41;PHC1;FZD5;INTS1;RCC2;PLK1;FN1;PAICS;SMARCA4;MOV10;UCK2;TBL3;HNRNPF;FASN;OGDH;RNPS1;ALDH18A1;TOP2A;MRPL38;TCF20;IDE;BRCA1;BRCA2;PFAS;RPTOR;AKAP…
SGC0946 & I-BET MV4-11 (Nascent RNA) GSE81147 down	GABAergic	225/498	0.00919173	0.0556634	0	0	1.24603	5.8432	ANKLE1;RNH1;SPI1;IFITM2;VARS;LST1;PPAN;GPATCH4;IKZF1;ACTB;RPS6KA4;PNN;ADGRA2;MYC;MYB;LONP1;PIEZO1;CHAC1;KIF21B;JUNB;PKNOX2;TMPO;CPT1A;NUP210;CLEC11A;CACNA2D4;HCFC1;RUNX1;ADCY9;EWSR1;DDIT4;PREB;TAGLN2;TRIB3;TRIM16;ATF5;KCTD15;SMIM3;MACF1;SHMT2;LDHB;TRPM2;RNF213;CHST11;INPP5D;MICAL1;MCMBP;SYMPK;TNRC18;ST3GAL3;FDFT1;VASP;FAM78A;RCC2;RAB27A;PAICS;PUM3;FOSL2;SMARCA4;FOSL1;HNRNPF;FASN;GRB2;ANP32B;FARSA…
YAP Oocyte Knockout GSE74344 down	GABAergic	225/498	0.00919173	0.0556634	0	0	1.24603	5.8432	ZDHHC8;SMC4;RRP8;RAPGEFL1;PDCD2L;PREX1;PPP2R1A;CDK20;SLC12A7;MFSD2A;TBC1D10B;STARD7;ARRDC1;ARRDC2;TINF2;AP1B1;MTUS1;CARHSP1;MTHFD1;KARS;NINJ2;NINJ1;ORAI1;KIF20B;CCNO;EXD1;MACF1;L3MBTL2;ABCB8;AGAP3;ABCB9;OAZ1;MYL12A;PGS1;LDHB;MIER2;LDHD;CMYA5;SYMPK;FDFT1;BANP;PHC2;STARD13;ICMT;INTS3;PLK1;EDEM2;SMARCA4;DERA;EXT1;GDF9;TPX2;EIF6;QARS;OGDH;MMS19;TMCC2;CPEB3;ZBTB8B;SLC44A2;EFCAB6;BRCA2;LIMD1;KIF17;GYS1…
GAB2 Bone Marrow Knockout GSE75615 up	GABAergic	225/499	0.0101985	0.0614744	0	0	1.24138	5.69235	TRAF3IP3;CERK;GMFG;RPS15;GJA1;MYB;TBC1D10C;FAM53B;CCNL2;LGALS9;SLC12A6;B2M;SOX4;PRKCH;NUP210;CSNK1D;RUNX1;NISCH;MARF1;SPATA13;ORAI2;TXNIP;MAML3;MACF1;ENPEP;MTMR3;SDC4;MGST2;PIK3R1;PTTG1IP;ZBTB5;CD79B;CD79A;RNF213;INPP5D;INPP5K;NCKAP1L;PLCG1;N4BP2;CTSA;ARPP21;EIF2AK3;XRCC1;PARP14;SMARCA4;CORO7;ITM2B;EZH2;FERMT3;CSRNP1;BTG2;TENM4;SLC44A2;TCF20;RCSD1;VSIR;ARHGAP4;RNF157;LFNG;RPTOR;AKAP12;AKAP13;EPB4…
PRMT4 CD34+ knockdown GSE46056 up	GABAergic	224/497	0.010583	0.0629178	0	0	1.24033	5.64166	CYFIP1;SPI1;WIPF1;CBLB;LIPA;LGALS3;RASSF2;FTH1;CREB3L2;LGALS9;LGALS8;JUNB;B2M;TNS3;SOX4;GBP5;STARD4;FNBP1;ACSL1;TALDO1;ORAI3;DDIT4;ORAI2;RIN3;TRIB1;VPS28;SMIM3;MACF1;LXN;EPB41;IQGAP1;SAMSN1;OAZ1;FAM171A1;CYB5R3;RNF213;INPP5D;HMOX1;NCKAP1L;STXBP5;TNRC18;S100A11;FDFT1;VAT1;CTSA;TIPARP;EIF2AK1;RDX;MTHFR;KLHDC8B;GRB2;FXYD5;ITM2B;FERMT3;CDKN1C;HBS1L;CTSZ;PYGL;SLC7A11;LITAF;CTSS;AKAP13;STAB1;RAC2;CD37;…
RFWD2 Lung Knockout GSE80707 up	GABAergic	224/497	0.010583	0.0629178	0	0	1.24033	5.64166	ERRFI1;CMAS;RPS6KA4;RPS6KA3;GJA1;RASSF3;PEG10;FTH1;CREB3L2;TRIM25;SOX9;B2M;CUBN;UNC5B;ARRDC1;SERPINF1;SOX13;SOX11;ACTN4;RBP4;BCAM;PPP1R3C;SOAT1;DAAM2;TXNIP;ATF5;EZR;TRIB1;EPHA3;BEX4;CTBP2;SDC2;TSHZ1;STXBP2;MGST1;IQGAP1;ADAMTS10;NKX2-1;APOE;ST3GAL1;S100A10;PCK2;VASP;ST14;AFAP1L1;JUP;FZD7;STARD10;GREB1;GNG12;PAICS;FAM111A;OCLN;RPS28;ID2;ID1;ID3;CALM1;CALM2;TECPR1;CLIC6;COL18A1;DAZAP2;NRP1;ARPC1B;LP…
WZ4002 NSCLC-Parental PC9-GR3 24hrs GSE75602 up	GABAergic	224/497	0.010583	0.0629178	0	0	1.24033	5.64166	IFITM3;PATJ;TMEM94;F11R;HS6ST1;ICAM1;NDST1;LGALS3;FTH1;PIEZO1;B2M;TNS3;SOX4;AGFG2;TNS1;ST6GAL1;TALDO1;ACTN4;CMBL;BCAM;CARHSP1;CCDC80;SPINT1;MAP1B;TXNIP;EZR;PLPP3;OBSL1;OSER1;PTTG1IP;PPL;GNG10;SGPL1;RNF213;S100A11;RAB11FIP4;S100A10;LYN;VAT1;CTSA;STARD13;ST14;JUP;FN1;CGN;FOSL2;EXT1;ICK;SQLE;FASN;ITM2B;PIGS;DDR1;DAZAP2;TRAM1;NRP2;PTPRS;SLC44A2;ARPC1B;BICDL1;PCSK9;LITAF;PRSS23;FAM102A;TIMP3;CTSH;ANXA…
LPS BMDM 10 ng-ml 3 hrs GSE78209 down	Non-neuronal	23/608	0.0168612	0.0641909	0	0	1.67399	6.83446	CSTB;NRROS;PCNA;CERK;MAST3;NCOA3;BHLHE41;HJURP;TWF2;TALDO1;ACTN4;LHFPL2;LITAF;PTPRA;FTH1;GNA12;TXNIP;MBP;ATP13A2;RREB1;TMSB10;SNX5;ITM2B
Albuterol Airway (Smooth muscle) GSE58434 down	Non-neuronal	26/712	0.0173138	0.0657219	0	0	1.61602	6.55497	SEMA5A;CSTB;SLC2A1;ATP2A2;PTN;NDRG1;ACTB;UGCG;PDLIM2;FTH1;LDLR;TMSB10;MYH10;ANKRD28;WSB1;GSN;ACTN4;ARHGAP23;MYO1D;SLC4A7;PSAT1;TMBIM1;CDH11;TXNIP;IL6ST;RAI14
CNS2 Regulatory T (Treg) cells knockout GSE57272 up	Non-neuronal	27/750	0.0182598	0.0691111	0	0	1.59277	6.37594	CYFIP2;MAST3;IKZF2;ACTB;TTC28;EFR3A;FAM102A;RASSF2;PLAGL1;NRIP1;FAM120A;SLC38A6;TBC1D14;MBP;XXYLT1;PAG1;ST6GAL1;BCL11B;NCOA3;ARAP2;XPO7;CACYBP;KSR2;HIPK2;SMAD7;TTC3;TXNIP
Cardiomyopathy (Dilated) Heart Cardiomyopathy (Dilated) GSE71613 up	GABAergic	223/496	0.0121576	0.0716255	0	0	1.23464	5.4445	SPARC;GOLGA2;ADGRA2;RASSF4;PLCE1;MLYCD;CCNL2;SYNPO;TNS3;VPS39;TNS1;TSPYL2;ACSL1;MAPK8IP3;NISCH;DDIT4;TXNIP;COL8A1;ULK1;ALPK3;OBSL1;MACF1;PDXDC1;CFH;DCUN1D2;PIK3R1;RNF213;C7;CMYA5;TNRC18;PLCG1;B4GALNT3;ST3GAL1;MYH7B;AFAP1L1;JUP;FZD4;INTS3;FN1;CP;PPFIBP1;ALDH6A1;COL1A2;WNK2;ID4;ECHDC2;CEP85;PYGB;MYOM1;CSRNP1;ARHGAP1;PTPRM;HIF3A;MYPN;MRC2;NNT;KIF13A;ARIH2;TIMP3;CD36;DUSP1;PABPC4;FOS;CTTN;PACS1;PLIN4…
Cardiomyopathy (Dilated) Heart Dilated GSE71613 up	GABAergic	223/496	0.0121576	0.0716255	0	0	1.23464	5.4445	SPARC;GOLGA2;ADGRA2;RASSF4;PLCE1;MLYCD;CCNL2;SYNPO;TNS3;VPS39;TNS1;TSPYL2;ACSL1;MAPK8IP3;NISCH;DDIT4;TXNIP;COL8A1;ULK1;ALPK3;OBSL1;MACF1;PDXDC1;CFH;DCUN1D2;PIK3R1;RNF213;C7;CMYA5;TNRC18;PLCG1;B4GALNT3;ST3GAL1;MYH7B;AFAP1L1;JUP;FZD4;INTS3;FN1;CP;PPFIBP1;ALDH6A1;COL1A2;WNK2;ID4;ECHDC2;CEP85;PYGB;MYOM1;CSRNP1;ARHGAP1;PTPRM;HIF3A;MYPN;MRC2;NNT;KIF13A;ARIH2;TIMP3;CD36;DUSP1;PABPC4;FOS;CTTN;PACS1;PLIN4…
LNA 30bcd Human Intestinal Epithelial Cells 100nM-24h GSE79923 down	GABAergic	222/494	0.0126105	0.0739591	0	0	1.23356	5.39465	SPARC;ACTB;MYLK;NDST1;GJA1;CREB3L1;CREB3L2;DPYSL3;LONP2;EPHB2;PRKACB;TNS3;SOX4;ARMC9;ACTN4;SND1;RUNX1;MAP1B;TXNIP;TAGLN2;EZR;MACF1;STC1;IQGAP1;PCDH18;HMGXB3;VASP;JUP;TIPARP;EIF2AK1;FZD6;EXOC6B;FZD8;GNG12;EXT1;EHD2;ANLN;SMTN;COL1A2;FASN;CYP2S1;FAT1;OGDH;MRVI1;CALM1;CALM2;HIP1;C2CD2;SLC35F5;ARHGAP1;PRSS23;TRIOBP;TUBA1C;TUBA1B;ACTR1A;SH3PXD2A;TNKS1BP1;EPG5;DLGAP4;PARP4;PCYT1A;ANXA2;EMP1;SLC39A13;ANO…
Mecp2 Microglia Null GSE66211 down	GABAergic	224/499	0.0129599	0.075667	0	0	1.2311	5.35024	SPI1;SPARC;SLC4A2;F11R;SOGA1;UBE2L3;RASSF4;RPS6KA1;CCDC97;PTGFRN;B2M;CCDC93;STARD3;ENTPD1;ST6GAL1;SLC35C2;P3H2;MARF1;IFI27;SOAT1;SPATA13;TRIB1;ATF3;MACF1;CFH;PDGFB;HACD4;LDHB;GNG10;CHTF8;ABCA1;LYN;CTSA;CFAP74;CADM1;INTS3;ABCA9;KLHDC8B;TCN2;SSPO;COL9A3;CALM2;RGL2;ITM2B;CLIC6;NRP1;CTSZ;MAGT1;LIMD2;TUBA1B;GNGT2;STAB1;CD34;CTSC;CD53;TSC22D4;KCND1;FCER1G;SYK;IFNGR1;NFAM1;RAB3IL1;IL16;TMEM173;F5;IL17RA…
Bmal1 U2OS knockdown GSE56924 up	GABAergic	223/497	0.0134392	0.0770831	0	0	1.23003	5.30089	GLTP;CYFIP1;SPARC;VARS;SERPINE1;MSANTD3;ANTXR2;ACTB;ELK3;GOLGA2;RPS6KA4;EFR3A;PNP;EVA1A;PPP2R1A;FTH1;PSMD3;PIEZO1;EPHB2;WSB2;ENTPD7;SCRIB;SYTL2;WDR77;SLC5A6;TIAM1;PPA1;CDC37;ORAI2;VPS25;TTYH3;SDC4;MAOA;FLII;S100A16;BLOC1S2;PDGFC;NEU1;S100A10;PHC2;RPL41;JAG1;INTS1;FN1;PYCR1;GPN1;PPFIBP1;SMTN;EIF6;FASN;MYO5B;FAT1;SRPX;NRP1;FKBP10;BTG2;CDKN1A;ARPC1B;WDR43;PTPRG;MRC2;AKAP12;RPLP2;EPG5;QSOX1;TIMP1;RRP…
Kawasaki Disease Coronary Artery GSE64486 up	GABAergic	223/497	0.0134392	0.0770831	0	0	1.23003	5.30089	SPARC;TRAF3IP3;LST1;IKZF1;LDLRAD4;IKZF2;IFIT1;CLDN1;IFIT3;MYLK;IFIT2;GOLGA2;PNN;DPYSL3;PLCE1;TNS3;HERC6;GBP5;EPHA4;ENTPD1;ST6GAL1;ST6GAL2;FNBP1;SP110;SYTL2;CPED1;SFRP4;CCDC80;PPP1R3C;FNDC1;COL8A2;COL8A1;CD226;ASTN2;ALPK1;FREM1;PLBD2;CERKL;TPH1;HEPACAM;PDGFA;IQGAP2;RNF213;RIMKLB;CDR1;BTBD19;CFAP70;FN1;NR1D2;PARP14;PARP12;EXT1;PARP11;COL1A2;FAT1;SSPN;COL9A1;ITGBL1;MRVI1;ATM;ECM2;ELN;WFDC1;SLC6A1;PR…
Vitamin E K-RAS-induced lung tumor GSE52594 down	GABAergic	223/497	0.0134392	0.0770831	0	0	1.23003	5.30089	SLC46A3;IFITM3;PI4K2B;SPON1;IFIT3;PREX2;KDR;B2M;TNS3;IER3;TNS1;PAQR7;ACSL1;DAPK2;COL23A1;CIRBP;MTUS1;NISCH;CNBD2;EWSR1;MXRA8;TXNIP;FAM76A;PLPP3;BEX4;MACF1;TBCEL;CFH;EPAS1;EPB41;MGST1;PDGFA;SULT1A1;HSD11B1;RRAS;S100A16;NKX2-1;TSPAN4;INPP5K;APOE;ABCA1;ACE;GSTM1;JUP;GADD45B;NR1D2;CGN;BST2;EHD2;ALDH6A1;COL1A2;EHD4;TCN2;CYP2S1;CEP85;ITM2B;ACVRL1;DAZAP2;CLIC5;NRP1;BTG2;CLIC4;SLC44A2;WFDC2;LIMD2;AKAP13;…
Yersinia pseudotuberculosis Macrophage 4hr GSE67427 down	GABAergic	223/497	0.0134392	0.0770831	0	0	1.23003	5.30089	CYFIP1;PID1;RNH1;SPI1;SPARC;SERPINE1;SLC4A2;LIPA;PREX1;RASSF2;RPS6KA1;CYP1B1;HOMER3;TNS3;ARRDC4;STARD7;SLC11A1;HPCAL1;AP1B1;TALDO1;CYP27A1;WDR81;CD109;PI4K2A;TTYH3;TBC1D9B;FLII;SDC2;AGAP3;PTTG1IP;OAZ1;SGPL1;CHST11;HMOX1;NCKAP1L;LTA4H;APOE;CD14;ST3GAL1;SNX8;NAA50;VASP;VAT1;RCC2;FN1;ELL2;LACC1;TDP2;HNRNPF;FASN;GRB2;CALM2;ITM2B;FERMT3;DAZAP2;NRP1;BTG2;ARPC1B;SLC7A11;LIMD2;TUBA1C;TUBA1B;CSRP1;CTSK;MR…
2,3,7,8-tetrachlorodibenzo-p-dioxin (TCDD) Primary B cell 30 nM 8 hr GSE80953 up	Non-neuronal	19/488	0.0217463	0.0820686	0	0	1.71999	6.58465	CSTB;ZDHHC20;STRBP;NCOA3;RFTN1;LYSMD2;SLC2A1;NDRG1;NPAT;UGCG;RSL1D1;FTH1;TTC3;NRIP1;RPL15;IL6ST;CNOT9;ITM2B;HMGN1
2,3,7,8-tetrachlorodibenzo-p-dioxin (TCDD) Primary B cell 30 nM 24 hr GSE80953 down	Non-neuronal	19/494	0.0242808	0.0857863	0	0	1.69773	6.31227	PTPN1;MEF2C;ST6GAL1;ATP8A1;BCL11A;ZDHHC20;NFATC3;RHOH;RASGRP3;RSL1D1;FTH1;CCNG2;COBLL1;CNTRL;TXNIP;RPL15;TMSB10;ITM2B;HMGN1
ADAR Fetal liver Knockout GSE71042 up	Non-neuronal	19/497	0.0256297	0.0857863	0	0	1.68681	6.18047	IFNAR2;ATP8A1;SMOX;HJURP;SLC2A1;TALDO1;FHDC1;CCNDBP1;ARHGAP23;UGCG;PLA2G16;GNG5;FTH1;CCNG2;CCDC88C;SLC38A6;RPL15;EZH1;ITM2B
Acromegaly Adipose GSE57803 down	Non-neuronal	19/498	0.0260917	0.0857863	0	0	1.6832	6.13717	KANK2;YAP1;PHLDB1;ECH1;ACTN4;S100B;ADIPOR2;ACTB;HIPK2;PLA2G16;ARHGAP21;AKT2;FTH1;CDC37;TMBIM1;ENPP2;TXNIP;TMSB10;MYH10
All-trans retinoic acid Embryonal carcinoma cell line 12 hrs GSE56893 up	Non-neuronal	19/494	0.0242808	0.0857863	0	0	1.69773	6.31227	KANK2;YAP1;WSB1;PCNA;PEG3;TWF2;SLC2A1;ATP2A2;ACTN4;MSH6;TMEFF1;ANLN;PLAGL1;NRIP1;TXNIP;SLC38A6;NUP88;SKAP2;HMGN1
Autism iPSCs-derived Neural Cultures Differentiation day 0 GSE61476 down	Non-neuronal	19/496	0.0251739	0.0857863	0	0	1.69043	6.22409	YAP1;WSB1;PCNA;RPN2;IGFBP2;SLC2A1;ATP2A2;UNC5C;PIK3C2B;ZEB2;TUBB3;MAP2;PLAGL1;FTH1;TTC3;FGFBP3;TMSB10;FGFR2;HMGN1
BMAL1 Renal tubular cells Knockout ZT4 GSE76838 up	Non-neuronal	19/498	0.0260917	0.0857863	0	0	1.6832	6.13717	CYFIP2;GALNT11;WSB1;ARRDC3;ATP2A2;DBI;ERLIN2;ACTN4;ATP1B1;NDRG1;ACTB;FOLH1;PTER;FTH1;ENPP2;TXNIP;SLC38A6;SUCLG1;ITM2B
BS69 Hela knockdown GSE51261 down	Non-neuronal	19/498	0.0260917	0.0857863	0	0	1.6832	6.13717	DDR1;YAP1;NCOA3;ATP2A2;CACYBP;NDRG1;ADIPOR2;ACTB;SLC4A7;UGCG;ANLN;RSL1D1;PSAT1;CPD;CDC37;ID1;TXNIP;LZTS2;TRIM33
Bacillus Calmette-Guerin Macrophage 48hr GSE67427 up	Non-neuronal	19/498	0.0260917	0.0857863	0	0	1.6832	6.13717	PTPN1;SREBF1;GSN;TNFAIP6;SMOX;IGFBP2;BHLHE41;TALDO1;S100B;NDRG1;ZEB2;MTF1;FTH1;CDC37;TMBIM1;GNA12;TXNIP;ST3GAL1;TMSB10
Blinc1 Pancreas Heterozygous Knockout GSE73711 down	Non-neuronal	19/497	0.0256297	0.0857863	0	0	1.68681	6.18047	GALNT11;GSN;PEG3;HJURP;DBI;PTN;ACTB;TSPAN9;PLAGL1;FTH1;CDC37;CDH11;SLC38A6;APOE;TMSB10;MYH10;ITM2B;CHGB;HMGN1
Blinc1 Pancreas Knockout GSE73711 down	Non-neuronal	19/495	0.0247243	0.0857863	0	0	1.69407	6.26802	GSN;RPN2;MYRF;PEG3;HJURP;ATP2A2;ACTN4;PTN;ATP1B1;ACTB;PLAGL1;FTH1;CDH11;TXNIP;APOE;TMSB10;ITM2B;CHGB;HMGN1
Bmal1 Liver Knockout ZT8 GSE70497 down	Non-neuronal	19/497	0.0256297	0.0857863	0	0	1.68681	6.18047	ST6GAL1;STARD5;FECH;ABCA6;ELOVL2;IGFBP2;ECH1;ARRDC3;HJURP;SLC1A2;BFAR;NR1D1;HMGCL;PER3;ADI1;GNA12;TXNIP;SUCLG1;APOE
CDK9 HCT116 knockdown GSE58107 up	Non-neuronal	19/497	0.0256297	0.0857863	0	0	1.68681	6.18047	DOCK5;SMARCD2;PLK2;CPNE7;SLC2A1;ATP2A2;ACTN4;ACTB;AGPAT4;SLC4A7;UGCG;RSL1D1;ASNA1;FTH1;CDC37;TMBIM1;FAM120A;LDLR;TMSB10
CITCO HepaRG GSE71446 up	Non-neuronal	19/497	0.0256297	0.0857863	0	0	1.68681	6.18047	ABCA2;GSN;RPN2;IGFBP2;ECH1;TALDO1;ATP2A2;ACTN4;ACTB;HIPK2;SCCPDH;MAP2;CPD;FTH1;FAM120A;RPL15;APOE;TMSB10;ITM2B
Calcific aortic valve stenosis Aorta GSE55492 down	Non-neuronal	19/497	0.0256297	0.0857863	0	0	1.68681	6.18047	BEX3;PHLDB1;GSN;HSBP1;ECH1;DBI;S100B;NDRG1;FTH1;CDC37;TMBIM1;TXNIP;RPL15;APOE;MAPT;ST3GAL1;TMSB10;MYH10;GPM6B
Cardiomyopathy (Restrictive) Heart Restrictive GSE71613 up	Non-neuronal	19/496	0.0251739	0.0857863	0	0	1.69043	6.22409	KANK2;PHLDB1;TENM2;WSB1;IGFBP2;GOLIM4;SORBS2;PTN;PLXDC2;HIPK2;TOM1L2;TANC1;ARHGAP21;PER3;TTC3;TXNIP;MYH10;EZH1;XPR1
Clobetasol Embryonic stem cells 6 hrs GSE63804 down	Non-neuronal	19/495	0.0247243	0.0857863	0	0	1.69407	6.26802	CYFIP2;SEMA5A;DDR1;PHLDB1;WSB1;WSCD1;TGFA;NETO2;BPGM;PTN;ACTB;SALL1;MAP2;TTC3;DCX;TBC1D14;LRRN1;MYH10;SNX5
Cyclophosphamide GL261 tumors in scid mice GSE71491 down	Non-neuronal	19/496	0.0251739	0.0857863	0	0	1.69043	6.22409	CYFIP2;DDR1;CSTB;PHLDB1;PCNA;MYRF;TMEM63B;HJURP;SLC2A1;BPGM;SOX10;ACTB;GJC3;PSAT1;PLAGL1;PLP1;SLC38A6;RPL15;LDLR
DDX5 Th17 cells Knockout GSE70108 down	Non-neuronal	19/497	0.0256297	0.0857863	0	0	1.68681	6.18047	CYFIP2;WSB1;GSN;SMOX;NCOA3;RFTN1;SLC2A1;ARAP2;TMTC2;NDRG1;HIPK2;SLC4A7;REST;CPD;TTC3;SLC38A6;ST3GAL1;ITM2B;RAI14
Dgcr8 Cone photoreceptors - Post natal day 50 knockout GSE58498 down	Non-neuronal	19/498	0.0260917	0.0857863	0	0	1.6832	6.13717	UNC13B;GRIA2;GALNT11;MEF2C;CELF2;STRBP;CADPS;XPO7;UNC5C;MRPL48;PGM2L1;RIMS2;TANC1;EFR3A;TTC3;SLC38A6;SIK2;APOE;TMSB10
Down Sydrome iPSCs GSE52249 up	Non-neuronal	19/498	0.0260917	0.0857863	0	0	1.6832	6.13717	BEX3;SMARCD2;PHC1;RPN2;UNC5B;STRBP;PMM2;TALDO1;B3GALT5;LITAF;PLA2G16;PSAT1;ID1;GNA12;SMS;APOE;EDIL3;SNX5;HMGN1
Duchenne Muscular Dystrophy Myoblasts GSE70389 up	Non-neuronal	19/498	0.0260917	0.0857863	0	0	1.6832	6.13717	PCNA;LMO4;PLK2;ATP2A2;ACTN4;LHFPL2;ACTB;ANLN;TUBB3;ID1;SMS;RPL15;IL6ST;LDLR;TMSB10;MYH10;HMGN1;RAI14;HIST1H2BC
Gefitinib NSCLC-Parental PC9-Gefitinib-tolerant 24hrs GSE75602 up	Non-neuronal	19/497	0.0256297	0.0857863	0	0	1.68681	6.18047	SEMA5A;DDR1;GSTK1;GSN;PLK2;ECH1;BPGM;ACTN4;LITAF;ACTB;PIK3C2B;ARHGAP23;UGCG;PLA2G16;FAM102A;FTH1;TXNIP;ITM2B;SKAP2
H2AZ Embryonic stem cells Knockdown GSE40065 down	Non-neuronal	19/497	0.0256297	0.0857863	0	0	1.68681	6.18047	KANK2;DOCK5;RARG;PHC1;USP5;PLK2;NCOA3;TALDO1;ACTN4;ACTB;ANLN;REST;TSPAN9;TXNIP;NF2;APOE;MEGF8;TMSB10;MYH10
INK128 MDA-MB-231 200nM-2hr GSE61375 up	Non-neuronal	19/498	0.0260917	0.0857863	0	0	1.6832	6.13717	SREBF1;GSN;RPN2;TMEM41B;PLK2;SLC2A1;ATP2A2;PTPRK;ATP1B1;LITAF;UGCG;PLA2G16;GNG5;CPD;CDH11;IL6ST;LDLR;EDIL3;ITM2B
IPTKB Hematopoietic stem cell Knockout GSE56613 down	Non-neuronal	19/498	0.0260917	0.0857863	0	0	1.6832	6.13717	KANK2;PHC1;HSBP1;NRXN1;SLC2A1;PLXDC2;MYO1D;TOM1L2;FSD1L;RASSF2;GNG5;ADI1;COBLL1;TMBIM1;TTC3;ORAI1;TXNIP;APOE;ST3GAL1
Influenza A549 GSE68673 down	Non-neuronal	19/497	0.0256297	0.0857863	0	0	1.68681	6.18047	DOCK5;PCNA;RPN2;NCOA3;HJURP;TALDO1;ATP2A2;ACTN4;ATP1B1;ACTB;MSH6;ANLN;CPD;FTH1;NRIP1;NRCAM;RPL15;IL6ST;SNX5
LPS Neuron GSE75246 up	Non-neuronal	19/498	0.0260917	0.0857863	0	0	1.6832	6.13717	GABRB3;ABCA2;SNAP25;GALNT11;SLC12A5;PEG3;ZDHHC20;RFX3;SORCS1;ATP1B1;PGM2L1;GRIN1;TRO;ARHGAP21;EFR3A;PER3;MAP2;NUP88;SCN1A
MeCP2 Visual Cortex Knockout GSE67294 down	Non-neuronal	19/497	0.0256297	0.0857863	0	0	1.68681	6.18047	UNC13B;KCNH3;GRIA2;NECAB1;MEF2C;ARPP21;GRP;SLC6A17;CNTN6;IGFBP2;SLC2A1;PTN;PGM2L1;ADD2;RIMS2;RPH3A;LRRC7;SNPH;SERPINI1
Miconazole Embryonic stem cells 2 hrs GSE63804 down	Non-neuronal	19/494	0.0242808	0.0857863	0	0	1.69773	6.31227	EPHA5;GRIA2;MEF2C;MYEF2;CELF2;STRBP;NRXN1;CACYBP;BFAR;NETO2;PTN;ZBTB41;ZEB2;MMP16;MAP2;TTC3;CDH11;TRIM33;GPM6B
Multiple Sclerosis T Cells GSE66763 down	Non-neuronal	19/498	0.0260917	0.0857863	0	0	1.6832	6.13717	CYFIP2;GSTK1;ST6GAL1;TMEM63A;MAST3;CELF2;ECH1;ARRDC3;NFATC3;ACTB;TBC1D5;CCDC88C;CNTRL;TTC3;TXNIP;ST3GAL1;TMSB10;PAG1;R3HDM2
Myelodysplastic Syndrome Bone Marrow GSE63816 down	Non-neuronal	19/497	0.0256297	0.0857863	0	0	1.68681	6.18047	CYFIP2;DOCK5;WSB1;DMTN;MAST3;ARRDC3;RHOG;U2AF1;FRMD4B;LITAF;NDRG1;UGCG;RASSF2;CPD;FTH1;CCNG2;TMCC3;PAG1;ITM2B
NHERF2 HCT116 knockdown GSE67931 up	Non-neuronal	19/497	0.0256297	0.0857863	0	0	1.68681	6.18047	DDR1;ABCA2;KCNH3;SREBF1;RPN2;SLC2A1;TGFA;ATP2A2;NR1D1;B3GALT5;ACTN4;PCSK5;NDRG1;ACTB;FTH1;FAM120A;NF2;LZTS2;LDLR
NNK Lung 100 mg-kg GSE64027 up	Non-neuronal	19/498	0.0260917	0.0857863	0	0	1.6832	6.13717	ABCA2;SREBF1;RPN2;ATP8A1;NR1D1;ACTN4;TNFAIP1;ATP1B1;ACTB;MYO1D;TSPAN9;FTH1;FAM120A;TXNIP;SLC38A6;APOE;ST3GAL1;ITM2B;FGFR2
PTP1B Macrophages Knockout GSE49449 up	Non-neuronal	19/497	0.0256297	0.0857863	0	0	1.68681	6.18047	IFNAR2;PTPN1;PCNA;ATP8A1;HSBP1;SLC2A1;LHFPL2;LITAF;NDRG1;ACTB;CARHSP1;RASSF2;GNG5;AKT2;FTH1;TXNIP;IL6ST;SNX5;SKAP2
Parkinson's Neurons (Mutant GBA) 33 Day Differentiation GSE62642 up	Non-neuronal	19/496	0.0251739	0.0857863	0	0	1.69043	6.22409	DDR1;YAP1;TENM2;TENM3;RPN2;UNC5C;ERLIN2;ACTN4;PLXDC2;ACTB;ID1;LRRN1;APOE;IL6ST;EDIL3;ITM2B;XPR1;FGFR2;RAI14
RBFOX2 HEK293T knockdown GSE60391 down	Non-neuronal	19/496	0.0251739	0.0857863	0	0	1.69043	6.22409	DDR1;RARG;IAH1;BCL11B;IGFBP2;ATP1A3;DBI;NDRG1;ANAPC11;ENHO;SAMM50;TBC1D5;SMS;ENPP2;TXNIP;RPL15;MAPT;RELL2;TMSB10
RBM38 NA knockdown GSE87710 down	Non-neuronal	19/496	0.0251739	0.0857863	0	0	1.69043	6.22409	CSTB;TMEM63B;ARRDC3;SLC2A1;TALDO1;CACYBP;NR1D1;BPGM;CCNDBP1;PGM2L1;RASGRP3;UGCG;ASNA1;CCNG2;UFC1;CEPT1;ITM2B;SKAP2;KLHDC10
Retinoic Acid Testis (Mouse Spermatocytes) 100 nM GSE77051 down	Non-neuronal	19/498	0.0260917	0.0857863	0	0	1.6832	6.13717	DDR1;DOCK5;PHLDB1;SYS1;IGFBP2;BHLHE41;ACTB;PIK3C2B;MSH6;TANC1;ARHGAP21;REST;SALL1;MSH2;FTH1;GNA12;SGK3;LDLR;TMSB10
SOD1(G93A mutant) Astrocytes Transgenic 1 day GSE49023 up	Non-neuronal	19/498	0.0260917	0.0857863	0	0	1.6832	6.13717	DDR1;WBP1;PLK2;IGFBP2;TWF2;TALDO1;NETO2;SYP;PLXDC2;ACTB;GNG5;TUBB3;SVBP;RESP18;TXNIP;CNTN2;RPL15;LY6H;RAI14
SYKi (R406) iPSC-WA 1uM-7d GSE57896 down	Non-neuronal	19/494	0.0242808	0.0857863	0	0	1.69773	6.31227	KANK2;PHLDB1;GSN;RPN2;IGFBP2;ACTN4;ACTB;ARHGAP23;PSAT1;FTH1;TTC3;CDH11;TXNIP;RPL15;IL6ST;LDLR;TMSB10;EDIL3;ITM2B
Sox2 Stomach Knockout GSE83964 down	Non-neuronal	19/498	0.0260917	0.0857863	0	0	1.6832	6.13717	PCSK2;GSN;ALAS1;MYRF;MBOAT1;ATP2A2;ACTN4;ATP1B1;ADIPOR2;ACTB;HIPK2;FAM102A;CPD;FAM120A;IL6ST;TMSB10;ITM2B;CHGB;PLS1
TDP43 Motor Neuron Knockdown GSE77702 down	Non-neuronal	19/494	0.0242808	0.0857863	0	0	1.69773	6.31227	CYFIP2;BEX3;HSBP1;CELF3;ATP2A2;ATP1A3;SYP;ACTB;HIPK2;ELAVL3;DISP2;TUBB3;HECTD4;FTH1;SMS;DCX;RPL15;MAPT;GPM6B
TGFB3 Palatal shelves E16.5 knockout GSE45568 down	Non-neuronal	19/496	0.0251739	0.0857863	0	0	1.69043	6.22409	CYFIP2;HSBP1;IGFBP2;ATP1A3;PTN;ATP1B1;ACTB;ELAVL3;CHL1;TUBB3;MAP2;FTH1;DCX;TXNIP;RPL15;APOE;MAPT;ITM2B;FGFR2
Trichostatin A Skeletal muscle 0.6 mg-Kg-day GSE51933 up	Non-neuronal	19/495	0.0247243	0.0857863	0	0	1.69407	6.26802	MEF2C;TENM3;USP5;SMOX;GOLIM4;LYSMD2;DBI;KCTD3;LITAF;PCSK5;GTPBP3;AHI1;GRM5;CHL1;TBC1D5;KCNMA1;TMBIM1;ZMYM6;RREB1
Vitamin D Airway (Smooth muscle) GSE58434 down	Non-neuronal	24/663	0.0237184	0.0857863	0	0	1.59819	5.97963	KANK2;YAP1;BEX3;RPN2;CELF2;ATP2A2;LITAF;ACTB;ARHGAP23;MYO1D;ARHGAP21;TMBIM1;TTC3;CDH11;GNA12;TXNIP;RPL15;APOE;IL6ST;TMSB10;EDIL3;MYH10;ITM2B;RAI14
WZ4002 NSCLC-Parental PC9-GR2 24hrs GSE75602 up	Non-neuronal	19/498	0.0260917	0.0857863	0	0	1.6832	6.13717	SEMA5A;DDR1;GSTK1;GSN;BHLHE41;DBI;ACTN4;PTPRK;LITAF;PIK3C2B;UGCG;PLA2G16;CARHSP1;FAM102A;CCNG2;TMBIM1;TTC3;SIK2;SKAP2
Yersinia pseudotuberculosis Macrophage 18hr GSE67427 up	Non-neuronal	19/498	0.0260917	0.0857863	0	0	1.6832	6.13717	PTPN1;WSB1;TNFAIP6;SMOX;UXS1;ARRDC3;BHLHE41;IL18;LITAF;NDRG1;UGCG;MTF1;TMBIM1;ENPP2;TXNIP;FAM20A;ST3GAL1;TMSB10;RAI14
ZNF2 NPC Knockdown GSE54112 up	Non-neuronal	19/497	0.0256297	0.0857863	0	0	1.68681	6.18047	PCNA;WSCD1;IGFBP2;CELF3;SLC2A1;ATP1A3;UNC5C;PTN;ACTB;ELAVL3;ADD2;MSH6;CARHSP1;TUBB3;CDC37;LRRN1;LDLR;MYH10;RAI14
ZnF4 Thymus Knockout GSE47496 down	Non-neuronal	19/496	0.0251739	0.0857863	0	0	1.69043	6.22409	SMARCD2;GSN;PCNA;ARPP21;CERK;BCL11B;MAST3;CELF2;NFATC3;ARAP2;RHOH;ACTB;PTPRA;CDC37;CCNG2;CCDC88C;NRIP1;TXNIP;SLC38A6
ZnF4 Thymus Knockout GSE47496 up	Non-neuronal	19/497	0.0256297	0.0857863	0	0	1.68681	6.18047	CYFIP2;GRIA2;ATP8A1;WSCD1;ATP2A2;IKZF2;ARHGAP21;FAM102A;FTH1;CNTRL;TMCC3;MBP;APOE;IL6ST;ST3GAL1;TMSB10;MYH10;SNX5;PAG1
dimethyloxalylglycine Cardiomyocytes GSE71560 down	Non-neuronal	19/495	0.0247243	0.0857863	0	0	1.69407	6.26802	DDR1;BEX3;USP5;UNC5B;HSBP1;ATP2A2;SORBS2;ACTN4;ATP1B1;ACTB;TSPAN9;FTH1;RPL15;APOE;MEGF8;PFKM;MYH10;HMGN1;HIST1H2BC
Dot1l Common myeloid progenitors Knockout GSE76748 up	Non-neuronal	19/499	0.02656	0.0862372	0	0	1.6796	6.09419	ANKRD28;PTPN1;DOCK5;ALAS1;ATP8A1;CERK;LMO4;TWF2;RHOG;TALDO1;ATP2A2;UNC5C;ACTN4;ACTB;CPD;MLX;SLC38A6;PDE8A;ITM2B
Ezh1 Mammary gland knockout GSE70440 down	Non-neuronal	19/499	0.02656	0.0862372	0	0	1.6796	6.09419	ALAS1;PEG3;ECH1;LHFPL2;ADIPOR2;ACTB;GNAI1;HIPK2;PLA2G16;PSAT1;PLAGL1;FTH1;ENPP2;ANO10;TMCC3;SIK2;IL6ST;PFKM;EZH1
Runx1 Bone marrow Deficiency GSE67609 up	Non-neuronal	19/499	0.02656	0.0862372	0	0	1.6796	6.09419	NRROS;PCNA;CELF2;NCOA3;RFTN1;TWF2;FHDC1;IKZF2;ACTB;HIPK2;ARHGAP23;ZEB2;PSAT1;CCNG2;LRRC8D;APOE;IL6ST;ST3GAL1;SNX5
Satb1 Midbrain Dopaminergic Neurons Knockdown GSE70133 up	Non-neuronal	19/499	0.02656	0.0862372	0	0	1.6796	6.09419	DMTN;STRBP;NFATC3;BHLHE41;ATP1A3;CCNDBP1;ATP1B1;RPH3A;AHI1;EFR3A;PACS2;PSAT1;FTH1;TTC3;PLP1;MBP;MAPT;GPRASP2;CHGB
Zfp57 Embryonic stem cells Knockout GSE77441 up	Non-neuronal	19/499	0.02656	0.0862372	0	0	1.6796	6.09419	RARG;PCNA;PEG3;HJURP;SLC2A1;TALDO1;CACYBP;ACTN4;ACTB;SAMM50;MSH2;PSAT1;FTH1;CDC37;SMS;RPL15;SNRPD3;SNX5;HMGN1
Akti-1-2 HCT116 GSE71900 down	GABAergic	222/496	0.0153759	0.0878042	0	0	1.22435	5.11162	IFITM3;CYFIP1;ERRFI1;VARS;CPNE7;ACTB;RPS15;PPP2R1A;ZMIZ2;MYC;FTH1;LONP1;TRIM25;PIEZO1;CHAC1;JUNB;IER3;NUP210;UNC5B;SCRIB;CSNK1D;ACTN4;SND1;SPINT1;EWSR1;DDIT4;TRIB3;RBCK1;EZR;LLGL2;TBC1D9B;SHMT2;FLII;OAZ1;KLK6;PCNX3;CHTF8;SYNGR2;PDCD11;S100A16;STC2;TNRC18;NTSR1;PCK2;TRAP1;PHC2;ST14;JUP;INTS1;RCC2;PYCR1;FERMT1;NPLOC4;PTK7;HNRNPF;FASN;FAT1;RNPS1;GRB2;FXYD5;DDR1;PYGB;COL18A1;CDKN1A;ARPC1B;TRIOBP;TUBA…
hnRNPU HeLa Knockdown GSE45157 down	GABAergic	223/499	0.0163466	0.0929401	0	0	1.2209	5.02247	AHCYL1;VARS;SLC4A2;ACTB;PEG10;FTH1;PSMD3;CDC27;PDK4;PIEZO1;RCC1;PRKACA;GTSE1;AQR;TALDO1;P3H4;ACTN4;MFSD12;SOAT1;SUCLG2;COL8A1;TAGLN2;UNC119B;SLC22A5;FLII;WDR61;PTTG1IP;ICMT;INTS1;MCAM;RCC2;PLK1;CDC6;FAM136A;PAICS;DHFR;ANLN;POLA1;QARS;FASN;OGDH;ID3;FERMT2;TRAM1;CLIC4;SYNM;GBE1;CTSZ;PRSS23;TUBA1C;TUBA1B;CSRP1;SH3PXD2A;TK1;SREBF1;DUSP3;ANXA3;NSUN2;SPHK1;PABPC4;MAMDC2;OSMR;SLC39A14;BACE1;PITPNM1;HNRN…
EHF A549 Overexpression GSE63397 up	GABAergic	222/497	0.0169393	0.0958909	0	0	1.2198	4.97447	CLDN1;EPS8;RPS6KA3;PPP2R1A;DPYSL3;CYP1B1;TRIM25;SLC12A7;TNS3;GTPBP6;CSNK1D;ACTN4;HCFC1;AR;PARD3;ULK1;TRIB3;RBCK1;TRIM16;ATF3;PLBD2;TTYH3;CFH;IQGAP1;LDHB;RNF213;SYNGR2;S100A16;DHX37;TSPAN4;TNRC18;S100A10;FDFT1;RPL41;JAG1;JUP;FA2H;OCLN;NPLOC4;HNRNPF;FASN;MYO5C;CALM1;DDR1;PYGB;DAZAP2;ARPC1B;PRSS23;CTSS;TUBA1C;AKAP13;TUBA1B;FAM102A;CSRP1;TNKS1BP1;KIF1C;DLGAP4;DUSP4;CLUH;ANXA2;NCOA3;MYOF;TFE3;ANO6;RHO…
CPI360 KARPAS-422 GSE62056 up	GABAergic	222/498	0.0186334	0.102799	0	0	1.21527	4.84019	IFI35;IFIT1;NADSYN1;SOGA1;ACTB;IFIT3;IFIT2;PNP;RASSF2;PPP2R1A;MYC;PEG10;DHX58;TRIM25;CPNE3;CCNL2;SOX9;TRIM21;B2M;TNS3;CDK5RAP3;HERC6;SMARCC1;NUP210;SP110;ACSL5;ACTN4;PHKA2;WDR77;IFI27;FNDC1;EWSR1;PRKD3;PPA1;CDC37;PSME2;PREB;RBCK1;LAP3;EZR;SLC35D1;HELZ2;RNF213;PLCG2;NCKAP1L;LTA4H;FDFT1;CARMIL3;JUP;SIAH2;SETDB2;ABCA7;PARP14;PARP12;SMARCA4;PARP10;BST2;SQLE;ADI1;FASN;ATM;CALM1;OGFR;PYGB;BTG2;CAB39L;L…
Irf4 CD8+ T cells knockout GSE49929 down	GABAergic	222/498	0.0186334	0.102799	0	0	1.21527	4.84019	GLTP;FAAH;VARS;WIPF1;EHMT2;CBLB;IKZF1;ACTB;PREX1;LGALS3;FTH1;RPS6KA1;TRIM25;FAM53B;CPNE3;KIF21B;LGALS9;PRKACB;PDK1;NUP210;ENTPD5;HPCAL1;HCFC1;DDIT4;SPATA13;TXNIP;PRKCQ;PRKD2;RIN3;PRR11;TRIB2;UNC119B;NRN1;EPB41;IQGAP1;IQGAP2;RACGAP1;MICAL1;NCKAP1L;PLCG1;ARSB;STAT5B;CDT1;FAM78A;NCAPH2;NFATC3;ABCA7;NFATC1;NBEAL2;QARS;FXYD5;CORO7;ITM2B;PYGB;DAZAP2;BTG2;TRAM1;CLIC4;ARHGAP1;PPP1R18;VSIR;LIMD2;TUBA1B;FA…
PTP1B Macrophages Knockout GSE49449 down	GABAergic	222/498	0.0186334	0.102799	0	0	1.21527	4.84019	GLTP;AHCYL1;CERK;WIPF1;LIPA;UBE2L3;PREX1;NDST1;LGALS3;RASSF3;ZMIZ2;PIEZO1;SLC12A6;TNS3;TNS1;CPT1A;ENTPD1;WSB2;ACTN4;MFSD12;HCFC1;NISCH;DOPEY2;WDR81;SOAT1;MACF1;TTYH2;AGAP1;IQGAP1;CYB5R3;MICAL1;NCKAP1L;PIP5K1C;APOE;NAA50;VAT1;CDK18;TMEM86A;EDEM1;FN1;KNOP1;SLC16A10;PARVB;SMARCA4;COL1A2;SLC6A8;OGDH;TECPR1;ITM2B;CDKN1C;ARHGAP9;NRP1;ARPC1B;CTSZ;VSIR;TMEM189;STAB1;KIF1C;CD36;CIC;LDLRAP1;CGNL1;CNOT6L;PC…
Panobinostat + 5-Azacytidine U266 24hr-10nM GSE56623 down	GABAergic	222/498	0.0186334	0.102799	0	0	1.21527	4.84019	RNH1;WIPF1;KEAP1;TMEM97;SMC4;ICAM1;EDNRB;RAVER1;CREB3L2;STMN1;LONP1;HOMER3;SEPHS1;TNS3;TMPO;ST6GAL1;NUP210;CIRBP;ALG3;WDR76;SCAMP3;HCFC1;GRWD1;ORAI2;PSME2;ATF5;TRIB1;DUS3L;SHMT2;CDCA8;RACGAP1;INPP5D;DPH2;KCNN3;ARSB;CDT1;CADM1;RCC2;PLK1;PYCR1;PYCR2;FAM136A;ELL2;DHFR;TPX2;EIF6;SLC6A9;ADI1;FASN;ANP32B;FARSA;CLIC4;DAZAP1;FEN1;MRPS16;KIF11;TRAM2;TUBA1B;SH3PXD2A;NNT;RAC2;ANXA7;PHGDH;TMED1;TK1;NELFCD;LD…
STAU1 HEK293T knockdown GSE52447 up	GABAergic	222/498	0.0186334	0.102799	0	0	1.21527	4.84019	RNH1;VARS;KEAP1;SLC4A2;TSEN54;ACTB;NUBP2;RPS15;RAVER1;AKT2;FTH1;PSMD3;SOX4;SAMD11;FAAP100;WDR83OS;JMJD4;PAQR4;IFRD2;SLC35C2;AP1B1;SCRIB;DNAAF5;CSNK1E;HCFC1;CDC34;DDX39B;ULK3;TAGLN2;DUS3L;LLGL1;TTYH3;TBC1D9B;CDCA4;SHMT2;PIK3R2;MRPL12;UBE2J2;OAZ1;DHX30;CYB5R3;SYNGR2;DPH2;PUSL1;CDT1;SIVA1;NCAPH2;RCC2;PLK1;TYSND1;NR2F6;PPP5C;RPS28;EIF6;FASN;GIPC1;TRIP6;RNPS1;DUS1L;FARSA;OGFR;PIGQ;MRPS12;MRPL38;ECSIT;…
miR-92a-1 Heart Knockout GSE63813 up	GABAergic	222/498	0.0186334	0.102799	0	0	1.21527	4.84019	SPARC;CCNF;XYLT2;AQP4;TMEM97;ANTXR2;RPS15;CREB3L2;DPYSL3;STMN1;CDC27;EIF2D;KIF21B;GTSE1;EPHB4;SOX4;P3H2;TALDO1;ADGRA3;KNSTRN;ANK1;MTAP;CCDC80;KARS;DAAM2;HMBS;PPP1R37;TTYH3;CDCA3;SHMT2;EPB41;RRAD;RPAP1;NCAPH;PIP5K1C;S100A10;FDFT1;CTSA;RPL41;MCAM;EDEM1;NCAPH2;PLK1;GREB1;FN1;RASSF8;NFATC1;PARVA;PAICS;SQLE;EXT2;ANLN;H2AFY2;PTK7;FASN;DCHS1;SFXN1;CDKN1C;TOP2A;PYGB;COL18A1;FKBP10;BTG2;NRP2;FEN1;FAF1;MRC…
Asthma Airway smooth muscle GSE58434 up	GABAergic	221/496	0.0193013	0.105589	0	0	1.21414	4.79294	RNH1;SERPINE1;NDST1;PPP2R1A;CREB3L1;FTH1;PIEZO1;CCNL2;B2M;SND1;SFRP4;EWSR1;MAP1B;PAPPA;MXRA8;COL8A1;KDELR2;TAGLN2;PLPP3;CRABP2;CFH;TWIST2;MGST1;OAZ1;CYB5R3;RRAS;APOE;S100A11;S100A10;VAT1;CTSA;RPL41;ICMT;FUCA2;VASN;EXT1;EHD2;RPS28;FASN;CALM1;CALM2;SRPX;COL18A1;NRP1;CDKN1A;CLIC4;ECM1;ARPC1B;SETD7;CTSZ;PRSS23;TRIOBP;TMEM47;TUBA1C;TUBA1B;ADAMTSL4;CTSK;TSPO;KIF1C;TIMP1;CLIC1;CTSC;ANXA2;PABPC4;ANXA5;MY…
BRD4 HCT116 knockdown GSE73317 up	GABAergic	221/496	0.0193013	0.105589	0	0	1.21414	4.79294	CYFIP1;SLC35B2;VARS;CPNE7;TONSL;F11R;SOGA1;ELK3;RPS15;EFR3A;ZMIZ2;FTH1;TRIM25;PIEZO1;PRKACA;NUP210;CIRBP;AP1B1;ACTN4;CSNK1E;MFSD12;SND1;RUNX1;CDC37;RBP1;TTLL12;PLBD2;LLGL2;MACF1;RETSAT;SDC4;SHMT2;FLII;TGFA;IQGAP1;MYL12A;PCNX3;CYB5R3;RNF213;CHTF8;SFN;NTSR1;S100A10;TRAP1;PHC2;ST14;INTS1;DHFR;FOSL1;QARS;FAT1;OGDH;DUS1L;CDKN1A;LPCAT1;PYGL;TRIOBP;ZCCHC14;TUBA1C;CHMP1A;KIF1C;TK1;DUSP4;CLUH;ANXA2;TNFRSF…
5-Azacytidine U266 4hr-10nM GSE56623 down	GABAergic	221/497	0.0211926	0.11402	0	0	1.20964	4.66209	VARS;CCNF;XYLT1;TMEM97;F11R;SMC4;RPS15;PNP;RAVER1;PEG10;STMN1;B2M;TMPO;ALG8;ST6GAL1;NUP210;PAQR4;ACTN4;WDR76;MTHFD1;PRKD3;PPA1;PSME2;NUP205;NCAPG;CDCA8;ARPP19;OAZ1;NCAPH;CD79B;LDHB;CYB5R3;RACGAP1;CHST12;KCNN3;FDFT1;NAA50;CDT1;ICMT;CADM1;PLK1;CDC6;ELL2;DHFR;BST2;SQLE;TPX2;EHD4;FASN;SFXN1;CALM1;CALM2;TOP2A;BTG2;CLIC4;FEN1;KIF11;TRAM2;PTPRG;UBL5;TUBA1B;CHAF1A;NUF2;RAC2;TK1;TCF19;CD53;HELLS;DBNL;ZDHH…
CDK10 HCT116 knockdown GSE56788 down	GABAergic	221/497	0.0211926	0.11402	0	0	1.20964	4.66209	IFITM3;ERRFI1;IFITM2;CPNE7;LDLRAD3;SOGA1;UBE2L3;DCAF1;HTR7;RAVER1;RASSF3;PPP2R1B;MYC;FTH1;CREB3L2;CPNE3;PRKACB;SOX4;IER3;TMPO;MCCC2;PRKCH;SECISBP2;MTUS1;CMBL;SND1;MTAP;TWSG1;DDX39B;EWSR1;GRWD1;DDIT4;EZR;TRIB1;PRR11;CUTA;SMIM3;SEH1L;CDCA8;OAZ1;KLK6;CHTF8;ERI1;DPH2;FDFT1;HEXIM1;TRAP1;RPL41;AMMECR1;PYCR1;GNG12;MEX3C;PAICS;RPS29;FASN;ID1;FAT1;CEP85;ANP32B;ALDH18A1;BAP1;CDKN1A;RARG;NAT10;PCSK9;PPP1R18…
Cushing's Syndrome Adipose GSE66446 down	GABAergic	221/497	0.0211926	0.11402	0	0	1.20964	4.66209	IFITM3;ITSN1;ACTB;MYLK;AQP1;RPS15;LIPE;ADGRA2;AKT2;KDR;PIEZO1;CCNL2;SYNPO;B2M;TNS2;TNS1;ACSL1;SERPINF1;CIRBP;CSNK1D;ACTN4;NISCH;SFRP4;RBP4;CCDC80;DDX39B;FNDC1;EWSR1;CDC37;ACOT2;MXRA8;TXNIP;PLPP3;TBC1D9B;SAR1A;EPAS1;PIK3R1;TSPAN4;STAT5A;STAT5B;RPL41;INTS3;ABCA9;CIDEA;EHD2;RPS28;SMTN;ID1;ECHDC2;CALM1;ITM2B;CDKN1C;NRP1;PTPRS;ECM2;ELN;PTPRM;CSAD;SLC7A10;MRC2;C1QTNF1;AIFM2;RPLP2;TNKS1BP1;CD36;CD34;ELM…
EVX1 CJ9 stem cells knockout GSE70419 down	GABAergic	221/497	0.0211926	0.11402	0	0	1.20964	4.66209	RNH1;IFITM2;SPARC;CCNF;ADARB2;HS6ST1;ACTB;UBE2L3;RPS15;LGALS3;RASSF1;CREB3L1;FTH1;PIEZO1;HOMER3;GTSE1;JUNB;SOX4;TALDO1;ACTN4;CDC34;SPINT1;KCTD10;MAP1B;CDC37;ORAI1;TXNIP;LLGL2;MACF1;TMEM63B;PDGFB;CYB5R3;CHST12;TSPAN9;HMOX1;DHX38;GSE1;TNRC18;APOE;S100A10;VAT1;CTSA;RPL41;ST14;PMM1;JUP;FN1;CGN;RPS28;HNRNPF;FAT1;FXYD6;FARSA;DDR1;FKBP10;BTG2;CDKN1A;RARG;UBXN1;TGFB1I1;SETD7;ARHGAP1;PRSS23;PPP1R18;SMG5;A…
Phenobarbital HepaRG GSE71446 down	GABAergic	220/495	0.0219434	0.117573	0	0	1.2085	4.61559	IFITM3;ERRFI1;SLC46A1;SERPINE1;SLC4A2;CLDN1;ACTB;MYLK;C4B;PPP2R1A;PEG10;LIPG;KDR;TNS3;CDK5RAP2;TNS1;MCCC2;PDZK1;ACTN4;CPED1;CARHSP1;DDX39B;PPP1R3C;PPP1R3B;CD109;COL8A1;TAGLN2;RETSAT;CFH;SDC4;SHMT2;EPAS1;MAOA;FLII;IQGAP1;PIK3R1;PTTG1IP;PPL;MYL12A;C2;GUCD1;CYB5R3;S100A10;DNAH11;FN1;CGN;ELL2;CP;EXT1;EHD2;SLC6A8;ADI1;FASN;ID2;SLC22A7;DDR1;NRP1;CDKN1A;TRAM1;SETD7;PTPRM;PCSK6;PRSS23;TRAM2;AKAP12;GYS1;A…
Firre Embryonic stem cells Knockout GSE45157 up	GABAergic	221/498	0.0232344	0.122475	0	0	1.20517	4.534	IFITM3;MTRR;GPATCH4;SLC4A2;IFIT1;CLDN1;CCAR2;IFIT3;IFIT2;GOLGA2;PNP;TRIM25;TRIM21;B2M;HERC6;DDX18;SP110;SCRIB;WDR73;ACTN4;CSNK1E;GTPBP4;IFI27;ZC3H11A;CDC37;PSME2;TRIM14;CCDC86;LAP3;MYL9;ATF3;PLBD2;NUP205;TBC1D9B;SLC22A5;SAR1A;SDC4;MYL12A;RRP7A;HELZ2;MCMBP;SURF6;TNRC18;ST3GAL1;RIMKLB;VASP;TRAP1;YES1;JUP;SNF8;FAM136A;PARP14;PARP12;PARP10;BST2;EIF6;FUBP3;SPATS2L;RNPS1;CALM2;FERMT2;OGFR;PYGL;IDE;LITA…
Gefitinib NSCLC-Parental PC9 24hrs GSE75602 up	GABAergic	221/498	0.0232344	0.122475	0	0	1.20517	4.534	PATJ;MAML2;TMEM94;F11R;ICAM1;EPS8;LGALS3;RPS6KA3;NSDHL;VSIG2;FTH1;CREB3L2;CYP1B1;PIEZO1;CCNL2;B2M;TNS3;SOX4;AGFG2;PAQR7;MTUS1;ACTN4;MAPK8IP3;SYTL2;SCAMP2;BCAM;CCDC80;SPINT1;TRIM16;PLPP3;OBSL1;PTGES;OSER1;CRABP2;SDC4;PTTG1IP;PPL;RDH10;S100A11;RAB11FIP4;FDFT1;CTSA;STARD13;JUP;FN1;IFFO2;RAB27B;CGN;CP;NR2F6;EXT1;ACER2;ICK;SQLE;FASN;DDR1;DAZAP2;TRAM1;SLC44A2;BICDL1;PCSK9;PRSS22;LITAF;PRSS23;WFDC2;FAM1…
Salmonella HT-29 cells (shCAP-D3) 7hrs GSE62520 down	GABAergic	221/498	0.0232344	0.122475	0	0	1.20517	4.534	CYFIP1;ERRFI1;SERPINE1;MSANTD3;GLE1;GOLGA2;BAIAP2L1;PSMD4;PPP2R1A;MYC;FTH1;STMN1;LONP1;TRIM25;PDK1;WSB1;ENTPD2;DAPK3;DNTTIP1;CIRBP;SND1;PPP1R3B;PARD3;FEZ2;DDIT4;TARS2;TRIB3;RBCK1;RIN1;VPS28;OSER1;MACF1;NRN1;SHMT2;FLII;BCL10;MRPL10;MYL12A;NEU1;LTA4H;SNX5;DECR1;PCK2;VAT1;TRAP1;CDT1;PHC2;RPL41;GNG12;FOSL1;TPX2;QARS;TRIP6;TOP2A;FKBP10;UBXN1;ACY1;FKBP15;SLC44A2;GBE1;PPP1R18;GYS1;PHGDH;VKORC1;PARP4;TNF…
TGFB3 Palatal shelves E16.5 GSE45568 up	GABAergic	221/498	0.0232344	0.122475	0	0	1.20517	4.534	TRIL;CLDN1;CREB3L1;PEG10;PTGFRN;SKP2;TNS1;STARD9;ISLR2;ANK1;FNDC1;PRR16;ALPK3;FREM1;OBSL1;FREM2;EPHA3;MACF1;ADAMTS12;PPL;S100A16;TSPAN9;SFN;ST3GAL1;S100A11;S100A10;NGFR;SRPK3;DMPK;ARPP21;IGF1;FOSL2;MYLPF;EHD2;SMTN;COL1A2;FAT1;SPATS2L;DCHS1;CDKN1C;RYR1;MYOM1;TGFB1I1;PYGM;MYPN;PHEX;GLI3;GLI2;ADAMTSL1;SMPD3;NHSL2;SH3PXD2A;GLIPR2;SH3PXD2B;SOSTDC1;CD34;ZCCHC24;MYBPC1;ANXA2;GSTO1;EMP1;FOS;PRSS12;SORCS2…
Schizophrena hIPSC NPC GSE63738 down	GABAergic	220/496	0.0240494	0.125752	0	0	1.20401	4.48814	ERRFI1;SPON1;GLDC;TRIL;MLC1;SLC4A2;ANTXR2;SLC4A4;SOX2;EDNRB;RASSF2;DPYSL4;DPYSL3;TRIM24;PLCE1;HOMER3;SOX8;PTGFRN;SOX9;EPHB1;SOX4;TNS1;HES6;STARD7;SCRIB;CCDC80;RFX4;TAGLN2;OBSL1;FREM2;EPHA3;ADCYAP1R1;TBC1D9B;TTYH2;TMEM63B;TSHZ3;AGAP2;AGAP1;LPAR2;PIK3R2;SLAIN1;PIK3R1;ADAMTS15;FAM171A2;PDGFC;TNRC18;KCNN3;S100A10;WWTR1;BTBD17;DCLK2;GNG12;PCDHGA10;EHD2;SLC6A9;KLHDC8A;FASN;ID4;PDE3A;CDK10;DCHS1;FXYD6;C…
miR21 Mammary gland Knockout GSE50068 down	GABAergic	220/496	0.0240494	0.125752	0	0	1.20401	4.48814	FAAH;TRAF3IP3;SERPINE1;IKZF1;SLC4A4;IL27RA;IL4I1;ADGRA2;CREB3L1;PDK4;TBC1D10C;KIF21B;ACAD11;B2M;PDK2;PDK1;CCBE1;IL15RA;SP110;ACSL1;CMBL;GNPAT;PPA1;DDIT4;FREM1;SLC22A4;ENPEP;RETSAT;TTYH2;AGAP2;MGST1;AGAP1;ADAMTS12;SULT1A1;CD79B;CD79A;ABCA1;FAM78A;ADHFE1;FN1;CIDEA;ACER2;BST2;ANLN;ALDH6A1;FASN;SFXN1;CEP85;ARHGAP9;TOP2A;SRPX;COL18A1;N4BP2L1;PYGL;SLC7A10;CHRDL1;AACS;WFDC2;ARHGAP4;LIMD2;LFNG;SMPD3;SH3P…
5-Azacytidine JJN3 4hr-10nM GSE56623 down	Non-neuronal	18/496	0.0449284	0.128373	0	0	1.59448	4.94716	CYFIP2;SREBF1;NRROS;TENM3;RPN2;ECH1;DBI;ACTN4;IKZF2;LITAF;NDRG1;RASSF2;GNG5;MLX;ST3GAL1;TMSB10;PFKM;CTHRC1
ADAR Fetal liver Knockout GSE71042 down	Non-neuronal	18/497	0.0456537	0.128373	0	0	1.59106	4.91109	DMTN;PCNA;FECH;XPO7;ATP2A2;CACYBP;ACTN4;ACTB;HIPK2;ADD2;RSL1D1;ARHGAP21;CDC37;FAM120A;SNRPD3;ACKR1;MYH10;HIST1H2BC
AEMeis2 Bone marrow GSE81329 up	Non-neuronal	18/499	0.0471292	0.128373	0	0	1.58428	4.83977	CYFIP2;ANKRD28;CPNE7;BPGM;ADIPOR2;PGM2L1;EML5;UGCG;NRIP1;SLC38A6;LRRC8D;NRIP3;APOE;ACKR1;SNX5;ITM2B;XPR1;SEC11C
ALS IPSCs-derived neurons GSE52202 down	Non-neuronal	18/497	0.0456537	0.128373	0	0	1.59106	4.91109	TLE4;BEX3;WSB1;GSN;LMO4;RFTN1;ACTN4;PLXDC2;TANC1;SALL1;FOLH1;CDH11;SMS;RPL15;IL6ST;LDLR;MYH10;GPM6B
Acromegaly Adipose GSE57803 up	Non-neuronal	18/495	0.0442115	0.128373	0	0	1.5979	4.98349	DDR1;SREBF1;MEF2C;GSN;CACNA2D1;PLXDC2;NDRG1;GNAI1;PIK3C2B;PLAGL1;CPD;TTC3;NRCAM;SIK2;IL6ST;ITM2B;HMGN1;KLHDC10
All-trans retinoic acid Embryonal carcinoma cell line 24 hrs GSE56893 down	Non-neuronal	18/498	0.0463872	0.128373	0	0	1.58767	4.8753	TLE4;RARG;PHC1;DMTN;U2AF1;CACYBP;KCTD3;NDRG1;ACTB;RSL1D1;ARMCX1;PSAT1;ASNA1;FTH1;ID1;SMS;RPL15;SNX5
Autism iPSCs-derived Neural Cultures Differentiation day 31 GSE61476 down	Non-neuronal	18/497	0.0456537	0.128373	0	0	1.59106	4.91109	YAP1;GSN;TENM3;ARRDC3;SLC2A1;ACTN4;PTN;PLXDC2;ATP1B1;NDRG1;ACTB;CHL1;FTH1;COBLL1;CNTN2;ITM2B;FGFR2;CTHRC1
BRD4 HT29 knockdown GSE73317 up	Non-neuronal	18/497	0.0456537	0.128373	0	0	1.59106	4.91109	DDR1;YAP1;GSTK1;RNF43;PHLDB1;GSN;ZDHHC20;ECH1;SLC2A1;ACTN4;LITAF;HIPK2;ARHGAP23;CPD;FTH1;TTC3;TXNIP;MEGF8
Bacillus Calmette-Guerin Macrophage 18hr GSE67427 up	Non-neuronal	18/498	0.0463872	0.128373	0	0	1.58767	4.8753	PTPN1;CSTB;GSN;TNFAIP6;SMOX;UXS1;BHLHE41;S100B;LITAF;NDRG1;ACTB;MTF1;FTH1;CDC37;TMBIM1;TXNIP;ST3GAL1;TMSB10
Barx2 Skeletal muscle (primary myoblasts) knockout GSE53398 down	Non-neuronal	18/499	0.0471292	0.128373	0	0	1.58428	4.83977	MEF2C;ARPP21;CACNA2D1;ARRDC3;BHLHE41;ATP2A2;SORBS2;SYNJ2;ATP1B1;HIPK2;SLC4A7;PACS2;CPD;IL6ST;TMSB10;PLEKHH1;PFKM;HIST1H2BC
Bcl9/9l Colon epithelium Knockout GSE60837 down	Non-neuronal	18/499	0.0471292	0.128373	0	0	1.58428	4.83977	DDR1;RNASEL;GSN;CANT1;ECH1;TALDO1;B3GALT5;ACTN4;LHFPL2;ATP1B1;ACTB;MYO1D;TMBIM1;ID1;TXNIP;RPL15;LDLR;ITM2B
Bmal1 Liver Knockout ZT12 GSE70497 down	Non-neuronal	18/499	0.0471292	0.128373	0	0	1.58428	4.83977	SREBF1;STARD5;ALAS1;FECH;ABCA6;ELOVL2;IGFBP2;ECH1;SLC1A2;PROX1;ATP1B1;PER3;GNA12;FAM120A;SUCLG1;APOE;IL6ST;LDLR
Bmal1 Liver Knockout ZT8 GSE70499 down	Non-neuronal	18/499	0.0471292	0.128373	0	0	1.58428	4.83977	UNC13B;ALAS1;MAST3;ARRDC3;BHLHE41;HJURP;SLC16A11;NR1D1;FRMD4B;ENHO;UGCG;ARHGAP21;FAM102A;PER3;SLC6A9;GNA12;TXNIP;LDLR
Brg1 Embryonic stem cells Deletion GSE45446 down	Non-neuronal	18/498	0.0463872	0.128373	0	0	1.58767	4.8753	PTPN1;ATP8A1;PEG3;PCSK5;ACTB;HIPK2;RASGRP3;TRO;ZEB2;SALL1;PSAT1;FTH1;CDH11;GNA12;SMS;TMSB10;MYH10;HMGN1
CCNK HCT116 knockdown GSE56788 up	Non-neuronal	18/496	0.0449284	0.128373	0	0	1.59448	4.94716	YAP1;MTMR2;PCNA;RPN2;ATP2A2;CACYBP;ACTN4;NDRG1;HIPK2;PTPA;SLC4A7;RSL1D1;GNG5;ADI1;TUBB3;FTH1;SMS;TMSB10
Clobetasol Embryonic stem cells 12 hrs GSE63804 down	Non-neuronal	18/496	0.0449284	0.128373	0	0	1.59448	4.94716	CYFIP2;SEMA5A;PHLDB1;NRXN1;PTN;SOX10;SIRT2;HIPK2;ZEB2;MAP2;CCDC88C;TTC3;ENPP2;DCX;LRRN1;NRCAM;EPHB1;MYH10
Colorectal Cancer Colon (Whole tissue) GSE74369 down	Non-neuronal	18/497	0.0456537	0.128373	0	0	1.59106	4.91109	ALAS1;ECH1;GOLIM4;ATP2A2;B3GALT5;ATP1B1;LITAF;HMGCL;TMEM98;ORMDL2;TMBIM1;TXNIP;TMCC3;SUCLG1;IL6ST;LDLR;EDIL3;PLS1
Cyclophosphamide GL261 tumors in C57BL-6 mice GSE71491 down	Non-neuronal	18/495	0.0442115	0.128373	0	0	1.5979	4.98349	CYFIP2;ANKRD28;DDR1;PHLDB1;MYEF2;MYRF;TMEM63B;HJURP;SLC2A1;BPGM;SOX10;GJC3;PSAT1;MAP2;PLP1;SLC38A6;RPL15;LDLR
DMOG Retina GSE74170 down	Non-neuronal	18/498	0.0463872	0.128373	0	0	1.58767	4.8753	DOCK5;GSN;KCND2;TSHZ2;MBOAT1;UPF3B;MITF;SYNJ2;TRHDE;PLA2G16;CARHSP1;PER3;MAP2;TMBIM1;PLP1;ENPP2;SLC17A6;SCN1A
Dexamethasone Embryonic hypothalamic progenitor-stem cells - Female 100 nM 4 hrs GSE55113 up	Non-neuronal	18/496	0.0449284	0.128373	0	0	1.59448	4.94716	GRIA2;SREBF1;PLEKHF1;PCNA;PEG3;SMOX;USP54;CPNE7;IGFBP2;ADIPOR2;ADD2;GRM5;PSAT1;CDH20;RPL15;TMSB10;XPR1;HIST1H2BC
EHF A549 Overexpression GSE63397 down	Non-neuronal	18/496	0.0449284	0.128373	0	0	1.59448	4.94716	GABRB3;CSTB;RPN2;ECH1;DBI;OSGIN2;ATP1B1;LITAF;ACTB;RSL1D1;PSAT1;TTC3;NRCAM;RPL15;IL6ST;MEGF8;SNX5;SEC11C
EPAS1 HUVEC knockdown GSE62974 down	Non-neuronal	18/496	0.0449284	0.128373	0	0	1.59448	4.94716	BEX3;ST6GAL1;PCNA;ATP2A2;SYNJ2;LDB2;MYO1D;RSL1D1;EFR3A;FTH1;TTC3;FAM120A;TXNIP;NRCAM;RPL15;IL6ST;HMGN1;RAI14
EPZ6438 KARPAS-422 GSE62056 up	Non-neuronal	18/498	0.0463872	0.128373	0	0	1.58767	4.8753	ST6GAL1;WBP1;NCOA3;RFTN1;TRANK1;SLC41A1;ACTN4;LHFPL2;ACTB;RASGRP3;RASSF2;ADI1;TUBB3;AKT2;CDC37;MBP;LDLR;TMSB10
EVX1AS CJ9 stem cells knockout GSE70419 down	Non-neuronal	18/498	0.0463872	0.128373	0	0	1.58767	4.8753	DDR1;DOCK5;PHLDB1;GSN;RPN2;PEG3;UNC5B;PLK2;SLC2A1;ATP2A2;ACTN4;ACTB;ARHGAP23;TTC28;RPL15;IL6ST;LDLR;TMSB10
Estradiol G1E-ER-GATA-1 cells 1 uM 48 hrs GSE74371 up	Non-neuronal	18/496	0.0449284	0.128373	0	0	1.59448	4.94716	RNASEL;ATP8A1;FECH;NCOA3;SIRT2;PGM2L1;HIPK2;ARHGAP23;ADD2;CARHSP1;SLC6A9;CCNG2;TMBIM1;TXNIP;SLC38A6;RNF181;MBP;EZH1
Ezh2 Mammary gland knockout GSE70440 down	Non-neuronal	18/499	0.0471292	0.128373	0	0	1.58428	4.83977	PHLDB1;GSN;ALAS1;ADIPOR2;ACTB;GNAI1;HIPK2;PLA2G16;ZEB2;AKT2;TXNIP;TMCC3;MBP;RPL15;SIK2;APOE;IL6ST;PFKM
FFAR3 Pancreatic islets knockout GSE67991 up	Non-neuronal	18/497	0.0456537	0.128373	0	0	1.59106	4.91109	ROBO2;PTPN1;TMEM41B;ATP2A2;NR1D1;ACTN4;SYP;ATP1B1;TOM1L2;ARHGAP21;CPD;COBLL1;LRRC8D;TMCC3;MBP;MAP4K5;GPRASP2;R3HDM2
Fanconi Anemia iPSCs GSE57826 down	Non-neuronal	18/498	0.0463872	0.128373	0	0	1.58767	4.8753	UNC13B;SEMA5A;ST6GAL1;TMEM63A;TENM3;IGFBP2;ACTN4;PTPRK;LITAF;MSH6;TMEFF1;CPD;LRRC8D;LRRN1;APOE;FGFBP3;LDLR;FGFR2
GATA2 Ch-CRPC (22Rv1-DR culture (AR-)) Knockdown GSE58966 up	Non-neuronal	18/497	0.0456537	0.128373	0	0	1.59106	4.91109	DDR1;YAP1;WSB1;USP54;NCOA3;ARRDC3;XPO7;NDRG1;HIPK2;REST;MAP2;CPD;FTH1;TXNIP;RPL15;IL6ST;TMSB10;KLHDC10
GATA2 Ch-CRPC (DU145-DR culture(AR+)) Knockdown GSE58966 up	Non-neuronal	18/496	0.0449284	0.128373	0	0	1.59448	4.94716	ARHGEF10;MTMR2;WSB1;CERK;NCOA3;TALDO1;ATP2A2;U2AF1;ACTB;UGCG;ANLN;MSH2;TUBB3;FTH1;SMS;IL6ST;TMSB10;HMGN1
GW3965 Tumor-HT-29 48hrs GSE77039 up	Non-neuronal	18/497	0.0456537	0.128373	0	0	1.59106	4.91109	RNF43;RARG;GMEB2;MYRF;SMOX;BHLHE41;SLC2A1;ACTN4;ACTB;ARHGAP23;SLC6A9;PSAT1;FTH1;TMBIM1;ID1;TXNIP;ST3GAL1;LDLR
Gefitinib NSCLC-Parental PC9 24hrs GSE75602 up	Non-neuronal	18/498	0.0463872	0.128373	0	0	1.58767	4.8753	SEMA5A;DDR1;GSTK1;GSN;PLK2;ECH1;DBI;ACTN4;PTPRK;KCTD3;LITAF;ARHGAP23;UGCG;FAM102A;FTH1;CCNG2;TMBIM1;SKAP2
I-BET MV4-11 (Nascent RNA) GSE81147 up	Non-neuronal	18/497	0.0456537	0.128373	0	0	1.59106	4.91109	SREBF1;PCNA;NCOA3;ARRDC3;U2AF1;ACTN4;ACTB;MSH6;ANLN;ZEB2;ADI1;CPD;HECTD4;FTH1;RPL15;SIK2;HMGN1;HIST1H2BC
IL-4 BMDM 40 ng-ml GSE58283 down	Non-neuronal	18/498	0.0463872	0.128373	0	0	1.58767	4.8753	RNASEL;GSN;PCNA;ATP8A1;CERK;NCOA3;ARRDC3;NDRG1;ACTB;RASSF2;CPD;FTH1;GNA12;ATP13A2;APOE;SLC15A4;SNX5;ITM2B
IRF8 Spleen Knockout GSE70711 down	Non-neuronal	18/498	0.0463872	0.128373	0	0	1.58767	4.8753	CYFIP2;MEF2C;ST6GAL1;PCNA;ATP8A1;CELF2;NCOA3;NFATC3;RHOH;ACTB;PIK3C2B;RASGRP3;SLC4A7;FTH1;SLC38A6;RPL15;TRIM33;PAG1
JAK3i (CP-690550) iPSC-WA 2uM-24hrs GSE57896 up	Non-neuronal	18/496	0.0449284	0.128373	0	0	1.59448	4.94716	PHLDB1;PLK2;NCOA3;IGFBP2;SLC2A1;ATP1B1;ADIPOR2;HIPK2;ARHGAP21;EBP;PDLIM2;COBLL1;KCNMA1;SMS;CRELD1;PLEKHH1;PAG1;RAI14
JAK3i (CP-690550) iPSC-WA 2uM-7d GSE57896 down	Non-neuronal	18/496	0.0449284	0.128373	0	0	1.59448	4.94716	SREBF1;ECH1;RFTN1;ATP2A2;DBI;ACTB;CARHSP1;FTH1;TMBIM1;CDH11;TXNIP;NRCAM;RPL15;APOE;IL6ST;LDLR;TMSB10;ITM2B
LKB1 RBE knockdown GSE59855 up	Non-neuronal	18/498	0.0463872	0.128373	0	0	1.58767	4.8753	CYFIP2;DDR1;SMOX;ZDHHC20;UXS1;PLK2;ARRDC3;SLC41A1;ATP2A2;DBI;ATP1B1;UGCG;TUBB3;CDC37;FAM120A;IL6ST;PFKM;XPR1
LMNB1 Embryonic Stem Cells Knockout GSE62684 up	Non-neuronal	18/499	0.0471292	0.128373	0	0	1.58428	4.83977	DOCK5;WSB1;PHC1;MYEF2;RPN2;XPO7;ATP2A2;PTPRK;ACTB;TMEFF1;ANLN;REST;SALL1;HOOK1;FTH1;TTC3;APOE;HMGN1
LNA 30bcd Human Intestinal Epithelial Cells 100nM-48h GSE79923 down	Non-neuronal	18/494	0.0435029	0.128373	0	0	1.60134	5.0201	KANK2;SEMA5A;YAP1;PHLDB1;GSN;USP5;RFTN1;GOLIM4;ATP2A2;ACTN4;PTPRK;TNFAIP1;PCSK5;HIPK2;TUBB3;TTC3;TXNIP;IL6ST
LNC277 A673 knockdown GSE60949 up	Non-neuronal	18/497	0.0456537	0.128373	0	0	1.59106	4.91109	TLE4;GSN;UNC5B;IGFBP2;IKZF2;ATP1B1;ACTB;HIPK2;ZEB2;FTH1;CDC37;NRCAM;IL6ST;MAP4K5;TMSB10;MYH10;TRIM33;ITM2B
LPS Lung 5 ug-mouse GSE64027 down	Non-neuronal	18/497	0.0456537	0.128373	0	0	1.59106	4.91109	GSN;TMEM63B;RTKN2;IGFBP2;ARAP2;SLC16A11;NR1D1;PLXDC2;HIPK2;RASGRP3;TSPAN9;HECW2;PLAGL1;CDH11;TXNIP;TMCC3;MAPT;MYH10
Lin28 Neural stem cells Overexpression GSE77851 up	Non-neuronal	18/499	0.0471292	0.128373	0	0	1.58428	4.83977	YAP1;PEG3;CELF2;ARRDC3;HJURP;PROX1;CARHSP1;SALL1;PSAT1;MAP2;PLAGL1;CPD;ENPP2;TXNIP;LRRN1;RPL15;MYH10;HMGN1
Mecp2 Microglia Null GSE66211 down	Non-neuronal	18/499	0.0471292	0.128373	0	0	1.58428	4.83977	ST6GAL1;NRROS;ATP8A1;CELF2;IGFBP2;TWF2;RHOH;FRMD4B;LHFPL2;ATP1B1;ZEB2;GNA12;ENPP2;RREB1;GPRASP2;SLC15A4;PAG1;ITM2B
Mef2c/d proB-cells knockout GSE73561 down	Non-neuronal	18/498	0.0463872	0.128373	0	0	1.58767	4.8753	CYFIP2;GSN;PCNA;CERK;LMO4;STRBP;KCTD3;PGM2L1;NMRAL1;PIK3C2B;ZEB2;PSAT1;AKT2;CCNG2;CNTRL;ATP13A2;HMGN1;SEC11C
Mef2c/d proB-cells knockout GSE73561 up	Non-neuronal	18/496	0.0449284	0.128373	0	0	1.59448	4.94716	SREBF1;MEF2C;SMARCD2;ST6GAL1;ARPP21;BCL11A;CELF2;ATP1B1;ACTB;SLC4A7;UGCG;RASSF2;FTH1;TXNIP;MBP;SNX5;PAG1;ITM2B
Meis1-Jmjd1c1 Hoxa9 - Bone marrow cells GSE75581 up	Non-neuronal	18/499	0.0471292	0.128373	0	0	1.58428	4.83977	ABCA2;SREBF1;WSB1;GSN;NRROS;MAST3;HJURP;SLC2A1;ATP1A3;NDRG1;ACTB;CDC37;CCDC88C;CNTRL;TXNIP;ATP13A2;RREB1;TMSB10
Miconazole Embryonic stem cells 2 hrs GSE63804 up	Non-neuronal	18/496	0.0449284	0.128373	0	0	1.59448	4.94716	DDR1;SEMA5B;SREBF1;PHLDB1;RPN2;TMEM63B;WSCD1;ATP2A2;DBI;SOX10;ACTB;HIPK2;SALL1;PTPRA;PSAT1;FTH1;CDC37;LDLR
Msi2 Leukemia stem cells (LSCs) Knockout GSE64545 up	Non-neuronal	18/498	0.0463872	0.128373	0	0	1.58767	4.8753	CYFIP2;ABCA2;PTPN1;SREBF1;TMEM63A;PCNA;MAST3;RHOG;TALDO1;ACTN4;ADIPOR2;ASNA1;FTH1;CCDC88C;ANO10;LDLR;TMSB10;ITM2B
NMP JJN3 4hr-10nM GSE56623 up	Non-neuronal	18/498	0.0463872	0.128373	0	0	1.58767	4.8753	WSB1;ALAS1;PCNA;RPN2;CCDC127;ARRDC3;UNC5C;TXNDC12;ADIPOR2;ANLN;HMGCL;FAM102A;TUBB3;PTPRA;CCNG2;TXNIP;LRIF1;SNX5
NMP U266 4hr-10nM GSE56623 up	Non-neuronal	18/498	0.0463872	0.128373	0	0	1.58767	4.8753	PCNA;RPN2;ARRDC3;ATP2A2;ACTB;UGCG;ANLN;RSL1D1;FAM102A;ADI1;TUBB3;PSAT1;MTF1;CPD;ORAI1;TXNIP;SNX5;HIST1H2BC
Nurr1 Ventral tagmental area dopaminergic neurons conditional Knockout GSE42912 down	Non-neuronal	18/499	0.0471292	0.128373	0	0	1.58428	4.83977	SNAP25;NECAB1;SYT1;HSBP1;TALDO1;S100B;ACTB;ANAPC11;SCCPDH;FTH1;RESP18;PLP1;MBP;SUCLG1;APOE;LY6H;TMSB10;ITM2B
Nutlin-3a MCF7 5uM-24hrs GSE47042 up	Non-neuronal	18/497	0.0456537	0.128373	0	0	1.59106	4.91109	CYFIP2;DDR1;DOCK5;GSN;WBP1;TMEM63B;PLK2;SLC2A1;ACTN4;PTPRK;HIPK2;TOM1L2;FAM102A;ASNA1;CCNG2;ID1;TXNIP;ST3GAL1
PATZ1 Embryonic fibroblasts Knockout GSE65864 down	Non-neuronal	18/497	0.0456537	0.128373	0	0	1.59106	4.91109	SEMA5A;RARG;GSN;RPN2;PEG3;UNC5B;HJURP;ACTN4;LITAF;SORCS2;ACTB;MAP2;PLAGL1;MEGF8;LDLR;TMSB10;MYH10;HMGN1
PAX2 REP knockdown GSE59781 up	Non-neuronal	18/496	0.0449284	0.128373	0	0	1.59448	4.94716	YAP1;ARHGEF10;WSB1;TENM3;PLK2;ATP2A2;ERLIN2;TNFAIP1;ACTB;HIPK2;ANLN;ARHGAP21;REST;TBC1D5;SMS;LDLR;TMSB10;EDIL3
Pcbp2 Fetal liver knockout GSE72491 up	Non-neuronal	18/496	0.0449284	0.128373	0	0	1.59448	4.94716	PCNA;PEG3;HJURP;CACYBP;PTN;ACTB;RSL1D1;PSAT1;PLAGL1;FTH1;TTC3;CDH11;FAM120A;RPL15;TMSB10;MYH10;SNX5;HMGN1
Prox1 Lens knockout GSE69940 up	Non-neuronal	18/497	0.0456537	0.128373	0	0	1.59106	4.91109	SEMA5A;DDR1;YAP1;TENM3;PCNA;PEG3;STRBP;IGFBP2;SLC2A1;ACTB;PLAGL1;TTC3;SLC38A6;RPL15;TMSB10;MYH10;HMGN1;RAI14
Retinoic Acid Embryonic Stem Cells 2 uM 4 days GSE71802 up	Non-neuronal	18/495	0.0442115	0.128373	0	0	1.5979	4.98349	ATP8A1;PEG3;ZDHHC20;TMTC2;PTN;LHFPL2;ZBTB41;PLAGL1;CCNG2;TTC3;CDH11;NRIP1;RPL15;EDIL3;ITM2B;XPR1;SKAP2;HMGN1
SENCR HCA-SMC knockdown GSE51878 up	Non-neuronal	18/498	0.0463872	0.128373	0	0	1.58767	4.8753	TENM2;WSB1;USP54;SLC2A1;ATP2A2;TXNDC12;ACTB;UGCG;CARHSP1;RASSF2;PDLIM2;SLC6A9;PSAT1;CCNG2;SERAC1;TMSB10;EDIL3;MYH10
SGC0946 & I-BET MV4-11 (Nascent RNA) GSE81147 down	Non-neuronal	18/498	0.0463872	0.128373	0	0	1.58767	4.8753	ANKRD28;MEF2C;NRROS;BCL11A;CELF2;UNC5C;ACTB;TTC28;ADD2;UGCG;PSAT1;CNTRL;FAM120A;MBP;RREB1;LDLR;TSPOAP1;PAG1
SGC0946 & I-BET MV4-11 (Nascent RNA) GSE81147 up	Non-neuronal	18/498	0.0463872	0.128373	0	0	1.58767	4.8753	WSB1;PCNA;NCOA3;ARRDC3;CCNDBP1;SIRT2;FAM122A;ZEB2;ADI1;CPD;HECTD4;CCNG2;NRIP1;RPL15;SIK2;TMSB10;HMGN1;HIST1H2BC
SOD1 Astrocytes Overexpression 3 days GSE49023 down	Non-neuronal	18/498	0.0463872	0.128373	0	0	1.58767	4.8753	DDR1;GRIA2;SREBF1;PLK2;IGFBP2;CACYBP;TNFAIP1;ACTB;TMEFF1;UGCG;ZEB2;EFR3A;CARHSP1;TUBB3;ATP13A2;RPL15;FGFBP3;TMSB10
SYKi (R406) iPSC-WA 1uM-24hrs GSE57896 down	Non-neuronal	18/495	0.0442115	0.128373	0	0	1.5979	4.98349	KANK2;SREBF1;PHLDB1;TENM3;RPN2;TALDO1;DBI;ACTN4;ACTB;TUBB3;ENPP2;TXNIP;NRCAM;RPL15;APOE;IL6ST;LDLR;TMSB10
SYKi (R406) iPSC-WA 1uM-24hrs GSE57896 up	Non-neuronal	18/497	0.0456537	0.128373	0	0	1.59106	4.91109	MEF2C;MAST3;NCOA3;ECH1;SLC2A1;SORBS2;AP3B2;TRHDE;ADIPOR2;HIPK2;PLA2G16;EBP;TSPAN9;AKT2;SIK2;ST3GAL1;PLEKHH1;ITM2B
SYKi (R406) iPSC-WA 1uM-7d GSE57896 up	Non-neuronal	18/497	0.0456537	0.128373	0	0	1.59106	4.91109	CYFIP2;SREBF1;MEF2C;DMTN;ATP8A2;ECH1;SLC2A1;TALDO1;DBI;AP3B2;ADIPOR2;HIPK2;EBP;GRK3;RASSF2;PER3;APOE;PLEKHH1
Salmonella typhimurium Macrophage 18hr GSE67427 up	Non-neuronal	18/497	0.0456537	0.128373	0	0	1.59106	4.91109	PTPN1;WSB1;TNFAIP6;UXS1;ARRDC3;BHLHE41;IL18;LITAF;NDRG1;UGCG;ZEB2;MTF1;TMBIM1;TXNIP;FAM20A;ST3GAL1;TMSB10;RAI14
Salmonella typhimurium Macrophage 48hr GSE67427 up	Non-neuronal	18/498	0.0463872	0.128373	0	0	1.58767	4.8753	PTPN1;TNFAIP6;SMOX;BHLHE41;SLC1A2;ATP2A2;NDRG1;HIPK2;ZEB2;MTF1;CPD;FTH1;TMBIM1;GNA12;TXNIP;FAM20A;ST3GAL1;RAI14
TAF15 Motor neuron Knockdown GSE77707 down	Non-neuronal	18/497	0.0456537	0.128373	0	0	1.59106	4.91109	DDR1;SYT1;PLK2;IGFBP2;LDB2;TNFAIP1;CCNDBP1;SLC4A7;TMEM98;CDH11;SMS;TBC1D14;SUCLG1;GPRASP2;TMSB10;PAG1;SKAP2;RAI14
TGFB3 Palatal shelves E15.5 GSE45568 up	Non-neuronal	18/497	0.0456537	0.128373	0	0	1.59106	4.91109	CYFIP2;PHLDB1;SMARCD2;RPN2;CELF3;TSHZ2;HJURP;SORBS2;P3H3;ACTB;MAPK8IP1;ELAVL3;TUBB3;FTH1;CDC37;TXNIP;APOE;CTHRC1
TGFB3 Palatal shelves E15.5 knockout GSE45568 down	Non-neuronal	18/496	0.0449284	0.128373	0	0	1.59448	4.94716	ROBO2;MEF2C;TENM3;IGFBP2;ARRDC3;SLC2A1;DBI;PTN;LHFPL2;NDRG1;TMEFF1;ZEB2;TSPAN9;SLC38A6;LRRN1;MAPT;EDIL3;ITM2B
Tunicamycin WSB-EiJ mice - primary Mouse Embryonic Fibroblasts GSE63756 down	Non-neuronal	18/497	0.0456537	0.128373	0	0	1.59106	4.91109	KANK2;DOCK5;PHLDB1;GSN;UNC5B;GOLIM4;ACTN4;HIPK2;ARHGAP23;TTC28;TANC1;CPD;FAM120A;RPL15;APOE;MEGF8;LDLR;MYH10
UTX Bone marrow Knockout GSE56690 up	Non-neuronal	18/499	0.0471292	0.128373	0	0	1.58428	4.83977	EPHA5;SPEF2;BCL11A;CACNA2D1;IGFBP2;BHLHE41;TRANK1;VWA5B2;ZEB2;LRRC7;CDH11;SASS6;PLP1;ENPP2;APOE;LRIF1;ACKR1;RAI14
Yersinia pseudotuberculosis Macrophage 48hr GSE67427 up	Non-neuronal	18/497	0.0456537	0.128373	0	0	1.59106	4.91109	IFNAR2;PTPN1;TNFAIP6;SMOX;BHLHE41;ATP2A2;LHFPL2;NDRG1;HIPK2;SLC4A7;ZEB2;RASSF2;MTF1;TMBIM1;GNA12;TXNIP;TBC1D14;ST3GAL1
ZFP36L3 Yolk sac knockout GSE66138 up	Non-neuronal	18/499	0.0471292	0.128373	0	0	1.58428	4.83977	SREBF1;GALNT11;GSN;RPN2;PEG3;UNC5B;ARRDC3;SLC2A1;ATP2A2;ACTN4;ATP1B1;ACTB;PSAT1;TSPAN9;RREB1;ST3GAL1;LDLR;PLS1
ZnF1 Thymus Knockout GSE32190 up	Non-neuronal	18/497	0.0456537	0.128373	0	0	1.59106	4.91109	ABCA2;ST6GAL1;GSN;WSCD1;CELF2;RFTN1;HJURP;ARAP2;SLC41A1;ACTN4;ATP1B1;ADIPOR2;CNTRL;FAM120A;SLC38A6;IL6ST;MYH10;PAG1
hnRNPL Fetal Liver Knockout GSE57875 down	Non-neuronal	18/497	0.0456537	0.128373	0	0	1.59106	4.91109	CYFIP2;ALAS1;ATP8A1;FECH;CELF2;HJURP;UGCG;ZEB2;MSH2;CNTRL;TTC3;TXNIP;SLC38A6;APOE;RREB1;TMSB10;ITM2B;XPR1
nmf205 Cerebellum Knockout GSE79929 up	Non-neuronal	18/497	0.0456537	0.128373	0	0	1.59106	4.91109	KCNJ10;CELF2;TRANK1;SLC1A2;SLC2A1;ATP2A2;DISP2;SLC6A9;PSAT1;MAP2;FTH1;PLP1;ENPP2;MBP;APOE;MAPT;IL6ST;KLHDC10
hnRNPL Fetal Liver Knockout GSE57875 up	GABAergic	221/499	0.0254352	0.132467	0	0	1.20074	4.40865	PPAN;HGH1;PWP2;ACTB;RRP9;NUBP2;PSMD4;RAVER1;PPP2R1B;MYC;PPAT;FTH1;PSMD3;LONP1;RCC1;GTSE1;NUP214;DDX18;PHYKPL;IFRD2;WDR74;MOGS;PRKAB1;GTPBP4;WDR77;HCFC1;CDC34;DDX39B;MTHFD1;EWSR1;PPA1;PSME3;CDC37;GRWD1;CCDC86;TARS2;TAGLN2;ZFPM1;SHMT2;MRPL17;MRPL12;AAAS;RRP7A;CHTF8;PDCD11;RRS1;LYAR;SLC19A1;SNX5;CDT1;RPL41;PMM1;PYCR2;PUM3;WDR55;TBL3;PPP5C;NPLOC4;EIF6;HNRNPF;FASN;NOL10;RNPS1;DUS1L;NOL11;CDKN1A;DAZAP1…
LPS BMDM 10 ng-ml 6 hrs GSE78209 down	Non-neuronal	20/573	0.0501179	0.136229	0	0	1.53215	4.58629	CSTB;GSN;NRROS;PCNA;RPN2;CERK;NCOA3;TALDO1;ATP1A3;ACTN4;LHFPL2;PTPRA;GNA12;FAM120A;TXNIP;APOE;ST3GAL1;TMSB10;SNX5;ITM2B
miR-148a B lymphocytes GSE75809 up	GABAergic	220/497	0.0263184	0.13652	0	0	1.19957	4.3634	PANK3;AVIL;F11R;RCBTB2;EFR3A;RASSF3;MYC;STMN1;PWWP2A;EPHB4;PDK1;STARD4;SFMBT1;ENTPD5;RC3H1;EML4;CNBD2;CDC34;PPP1R3B;ATF7;SIK1;MACF1;PDGFA;CD79B;HELZ2;LDHB;CD79A;GUCD1;GSE1;TNRC18;SNX9;N4BP2;S100A10;LYN;WNT10B;STAT5B;ACD;PMM1;SETD1B;CGN;POU6F1;LACC1;FAM160A2;RPS29;FASN;WNK2;CCDC88C;REL;ATM;RCOR1;BTG2;PTPRS;ARPC1B;SETD7;RNF157;RPLP2;KIF1C;DLGAP3;LMCD1;PSD;DUSP2;BRD1;SYK;NCOA6;TSC22D2;RRAS2;KIF24;IG…
Panobinostat + 5-Azacytidine U266 4hr-10nM GSE56623 down	GABAergic	220/498	0.0287589	0.148	0	0	1.19515	4.24135	KEAP1;ACTB;NUBP1;IL27RA;DCAF1;RPS15;EDNRB;RAVER1;STMN1;RCC1;EPC2;KAT7;FBXO5;SEPHS1;TMPO;ALG8;ST6GAL1;ST6GAL2;NUP210;WDR76;HCFC1;PRKD3;TRIB1;DUS3L;GNE;NUP205;SEH1L;MEPCE;CDCA8;NCAPH;ZBTB2;HMGXB4;GRPEL2;PLK4;TOE1;CDT1;RPL41;CADM1;SETDB1;PLK1;MRPL27;IFNLR1;ELL2;DHFR;BST2;ANLN;UCK2;OGDH;SFXN1;INTS7;CALM2;TOP2A;DAZAP2;BTG2;FEN1;GMEB2;ZCCHC10;SUV39H1;CTCF;PIGW;TRAM2;TUBA1C;TUBA1B;STBD1;NUF2;RAC2;TMED1;…
SGC0946 & I-BET MV4-11 GSE71777 down	GABAergic	220/498	0.0287589	0.148	0	0	1.19515	4.24135	RNH1;SPI1;VARS;WIPF1;MLC1;IKZF1;SMC4;ACTB;RPS6KA4;PPP2R1A;ADGRA2;MYC;MYB;RPS6KA1;LONP1;PIEZO1;LGALS9;TMPO;DDX18;SMARCC1;CPT1A;NUP210;IFRD2;CLEC11A;HCFC1;MFSD10;MTHFD1;KARS;EWSR1;PREB;TAGLN2;TRIM16;TTLL12;ATF5;NUP205;SHMT2;OAZ1;LDHB;TRPM2;CHST11;INPP5D;MICAL1;MCMBP;SYMPK;FDFT1;VASP;TRAP1;FAM78A;EDEM1;RCC2;RAB27A;PYCR1;PAICS;FOSL2;SMARCA4;HNRNPF;FASN;GRB2;ANP32B;FARSA;FERMT3;TOP2A;DAZAP2;CLIC4;DAZA…
MEP50 A549 Knockdown GSE80182 up	GABAergic	219/496	0.0297449	0.150692	0	0	1.19396	4.19688	CYFIP1;TXNDC12;SMC4;SOGA1;ACTB;ELK3;CRKL;RASSF2;UBASH3B;FTH1;DPYSL3;STMN1;LONP2;AP1S3;EPHB2;SEPHS1;PKNOX2;WSB2;NUP210;WDR74;SOX12;CCDC80;KARS;PPA1;MAP1B;DDIT4;SUCLG2;KDELR2;TAGLN2;RIN2;SHMT2;CDCA8;ARPP19;RNF213;RACGAP1;STC2;PLCG2;ST3GAL1;S100A11;PRELID3B;PCK2;VASP;WWTR1;JAG1;CADM1;RCC2;RDX;GNG12;FOSL2;TPX2;ANLN;HNRNPF;ANP32B;ALDH18A1;CALM1;FERMT2;COL18A1;NRP1;FKBP10;BTG2;CDKN1A;CLIC4;SETD7;LPCAT1…
NMP JJN3 4hr-10nM GSE56623 down	GABAergic	219/496	0.0297449	0.150692	0	0	1.19396	4.19688	VARS;RRP1;PPAN;TMEM97;ACTB;GJA1;PNP;RASSF5;PPAT;MYB;RCC1;TNS3;DDX18;IFRD2;GTPBP4;HCFC1;KARS;EWSR1;PSME3;GRWD1;ORAI2;CCDC86;TAGLN2;TTLL12;TRIB1;SEH1L;MRPL12;LDHB;RNF213;SYNGR2;DHX33;PDCD11;RRS1;ST3GAL1;NAA50;TRAP1;ST14;RCC2;PLK1;ELL2;PAICS;THAP11;SMARCA4;UCK2;RPS28;HNRNPF;FASN;RNPS1;NOL11;FARSA;TRAM1;DAZAP1;SLC35F2;SETD7;NAT10;MRPL36;RCSD1;TRAM2;WDR43;SMG5;TUBA1C;TUBA1B;ATIC;XPO6;XPO5;RPLP2;CLIC1;…
Trisomy 21 Primary Fibroblasts GSE55504 down	GABAergic	219/496	0.0297449	0.150692	0	0	1.19396	4.19688	OXTR;SPARC;SERPINE1;XYLT1;MYLK;EPS8;NDST1;GPR176;GJA1;FTH1;SLC12A6;B2M;TNS3;ACTN4;SFRP2;CD109;PAPPA;MXRA8;COL8A1;KDELR2;RIN2;MACF1;TTYH3;NRN1;EPAS1;MGST1;STC1;IQGAP1;OAZ1;S100A16;WWTR1;RPL41;JAG1;TIPARP;GNG12;PPFIBP1;ID1;FAT1;ID4;ID3;CALM1;CALM2;ITM2B;COL18A1;NRP1;FKBP10;CDKN1A;CLIC4;TENM3;CTSZ;SLC7A11;TRIOBP;TMEM47;MRC2;AKAP12;TUBA1C;EPG5;QSOX1;TIMP1;DUSP4;IL11;ANXA2;TNFRSF12A;DUSP1;SPHK1;MYOF;R…
mir-93 Kidney (podocyte) Transfected GSE64080 down	GABAergic	219/496	0.0297449	0.150692	0	0	1.19396	4.19688	RNH1;PANK3;HHIP;SERPINE1;SLC4A4;HS6ST1;ELK3;IFIT2;RPS15;GOLGA2;RPS6KA4;LGALS3;FTH1;LIPG;HABP4;ANKFY1;PTGFRN;SLC12A7;CCBE1;WSB2;NHLRC3;UNC5B;ACSL5;TALDO1;ADGRA3;KARS;PSME2;TXNIP;GINM1;TTLL12;LXN;VPS26A;PTTG1IP;PLA2G6;C2;SGPL1;RDH10;NEU1;HMOX1;SNX8;S100A11;RAB11FIP5;FZD6;FN1;PARVB;CP;GPR137B;EXT1;BST2;EHD2;NPLOC4;EHD4;KLHDC8A;ATG2A;FAT4;CC2D1A;PIGS;DAZAP2;MTMR10;CDKN1A;NRP2;ECM1;ARPC1B;CTSZ;FMN1;ME…
Down Sydrome iPSCs GSE52249 down	GABAergic	218/494	0.0307623	0.155242	0	0	1.19276	4.15256	IFITM3;CNTFR;IFITM2;PANK3;SPARC;SMC4;SOGA1;SOX2;PREX1;GJA1;EDNRB;PEG10;FTH1;STMN1;SOX9;CDK5RAP2;TMPO;PDK1;EPHA4;WSB1;CIRBP;SOX11;NISCH;SFRP2;EWSR1;ZC3H11A;MAP1B;TXNIP;MYL9;TRIB2;MACF1;TTYH3;TBC1D9B;CRABP2;PIK3R1;ARPP19;PCDH18;GJC1;TNRC18;FDFT1;PHC2;RPL41;RDX;GREB1;PBX2;DHFR;MEX3A;COL1A2;VANGL2;H2AFY2;FASN;FAT1;ID3;DCHS1;ANP32B;CALM2;DDR1;TOP2A;COL18A1;FKBP10;NRP2;PTPRS;TENM3;SIPA1L2;TRIOBP;MRC2;T…
MITF 501 Melanocytes knockdown GSE61966 up	Non-neuronal	24/727	0.0579286	0.157131	0	0	1.44777	4.12404	ANKRD28;DDR1;MEF2C;CERK;SLC6A17;TMEM63B;LMO4;TALDO1;ATP2A2;ACTN4;LHFPL2;SOX10;LITAF;ACTB;GNAI1;TANC1;FAM102A;TUBB3;FTH1;CDC37;TMBIM1;RPL15;TMSB10;ITM2B
beta-catenin Skin Mutation (Deletion) GSE75944 up	GABAergic	220/499	0.0313797	0.157747	0	0	1.19076	4.12194	CYFIP1;SPARC;TRIL;NYNRIN;CREB3L2;TRIM24;PIEZO1;PTGFRN;SOX9;EPHB2;TNS3;EPHB4;CDON;TNS1;IL1R1;SERPINF1;EBF2;SOX11;P3H3;HCFC1;NISCH;SFRP2;MAP1B;PAPPA;KDELR2;PLPP3;MACF1;TTYH3;TSHZ2;IQGAP2;ADAMTS12;TTBK2;ADAMTS16;ADAMTS17;TNRC18;ST3GAL1;N4BP2;FZD4;FZD8;IGF1;VANGL1;EXT1;ICK;EXT2;TBL2;FASN;FAT1;DCHS1;FAT4;CDKN1C;FKBP10;PTPRS;TENM3;HIP1;TENM4;FAM57A;LPCAT1;MAGT1;PHEX;PTPRG;MRC2;AKAP12;AKAP13;SH3PXD2B;ND…
Erlotinib 11-18 GSE65420 up	GABAergic	387/902	0.0345387	0.172959	0	0	1.13638	3.82468	TMEM94;SLC4A2;BACH1;ZMIZ2;DPYSL3;CREB3L2;STMN1;PLCE1;CYP1B1;ARPIN;CDK5RAP3;UNC13B;STARD7;GTPBP4;BCAM;DDIT4;TXNIP;VPS28;TTYH3;ABCB6;ABCB8;OAZ1;EPB41L5;RNF213;FIGNL1;RDH10;NKX2-1;HMOX1;S100A10;FDFT1;RPL41;JUP;TIPARP;EIF2AK1;ABCA4;MTHFR;FHDC1;CP;SLC16A14;FOSL2;SQLE;MEX3A;QARS;HNRNPF;TRIP6;OGDH;ARPC1B;LPCAT1;LITAF;PRSS23;LFNG;IMPA2;SH3BGRL2;RPLP2;ANXA2;EXOC7;SSR2;MYOF;WNT9A;TMC5;PTGR1;WDR34;SUMF2;BAC…
Jmjd1c Bone marrow cells Loss GSE75576 up	GABAergic	219/498	0.0353369	0.175606	0	0	1.1852	3.96191	WIPF1;IKZF1;SMC4;LIPA;ACTB;LGALS3;RASSF4;RASSF5;FTH1;RPS6KA1;LGALS9;SLC12A6;IER5;B2M;TMPO;WSB1;CCDC80;SPINT1;SOAT1;PRKD3;NINJ1;TXNIP;RIN3;TAGLN2;MTMR3;MGST1;CFP;SAMSN1;MYL12A;HACD4;INPP5D;ARSG;S100A11;LYN;CTSA;EDEM1;NBEAL2;PILRA;TPX2;FASN;FXYD5;CORO7;ANP32B;CALM1;CALM2;ITM2B;TOP2A;CDKN1A;ARPC1B;PYGL;KIF11;RCSD1;LITAF;VSIR;CTSS;TUBA1C;TUBA1B;RAC2;CD38;EMB;IKBKE;CD34;CLIC1;CD53;CD52;FCER1G;PCYT1A;A…
Lsd1 Oocyte knockout GSE73803 up	GABAergic	219/498	0.0353369	0.175606	0	0	1.1852	3.96191	SLC23A3;RNH1;PLEKHB1;GLE1;GJA1;PNP;LURAP1L;PSMD4;CREB3L1;CHAC2;SMCO4;ATXN7L1;B2M;TNS2;STARD7;ATG10;GOLPH3L;SLC6A13;TBPL1;PREB;PRKD1;ADPRM;RIN2;L3MBTL3;TTYH2;PEX11A;FUT10;CDCA8;PTDSS2;PCBP3;NUP85;APOE;ARSB;ZBED3;HIST1H3E;ABCA1;LYN;SIVA1;MAD2L1BP;NFATC1;LRP2BP;GDF9;H2AFY2;ID3;GNRH1;GTF2IRD1;HIST1H4D;LRRC36;TENM4;MTMR11;PTPRQ;CETN3;LRRC6;HIF3A;GLI2;WFDC3;TUBA1C;ZCWPW1;TUBA1B;MMP24;EMB;EMD;APPL2;CNTD…
Cardiomyopathy (Restrictive) Heart Restrictive GSE71613 up	GABAergic	218/496	0.0365197	0.180793	0	0	1.18398	3.91885	SPARC;LIPE;RASSF4;PLCE1;CCDC93;TNS3;TNS1;WSB1;DNAAF3;ACSL1;MTUS1;ANK1;SFRP4;CCDC80;DDX39B;MXRA8;TXNIP;COL8A1;ULK1;ALPK3;NHLRC2;MACF1;PDXDC1;CFH;DCUN1D2;PIK3R1;MYL12A;LDHB;RNF213;PDGFD;CMYA5;PLCG1;MYH7B;AFAP1L1;FZD4;ADHFE1;INTS3;EXOC6B;FN1;ABTB2;ALDH6A1;COL1A2;FASN;FAT1;COL9A1;ECHDC2;CEP85;PYGB;MYOM1;CLIC5;NRP1;ECM2;SETD7;ARHGAP1;PTPRM;ADM;LRRC2;MYPN;GYS1;AKAP13;NNT;KIF13A;ARIH2;CD36;ACADM;F3;PACS…
17-betaestradiol Oviduct epithelial cell line 1 nM GSE67207 up	Non-neuronal	17/496	0.0762913	0.185764	0	0	1.49934	3.8581	TALDO1;ATP1B1;SORCS2;ACTB;MYO1D;UGCG;TANC1;ARHGAP21;ZNRF2;PPFIBP2;CCDC88C;FAM120A;IL6ST;ST3GAL1;LDLR;TMSB10;ITM2B
AE9aMeis2 Bone marrow GSE81329 down	Non-neuronal	17/496	0.0762913	0.185764	0	0	1.49934	3.8581	RNASEL;BCL11A;LMO4;HJURP;XPO7;IKZF2;MYO1D;UGCG;SCCPDH;CPD;FTH1;TTC3;NRIP1;TXNIP;SLC38A6;SGK3;XPR1
Akti-1-2 HCT116 GSE71900 down	Non-neuronal	17/496	0.0762913	0.185764	0	0	1.49934	3.8581	DDR1;ABCA2;RNF43;SREBF1;RPN2;UNC5B;CPNE7;SLC2A1;ATP2A2;ACTN4;NDRG1;ACTB;PSAT1;FTH1;FAM120A;RPL15;TMSB10
Akti-1-2 MCF7 GSE71900 up	Non-neuronal	17/497	0.0773763	0.185764	0	0	1.49614	3.82873	PCNA;PLK2;ELOVL2;CACYBP;DBI;KCTD3;MSH6;UGCG;ANLN;MMP16;MSH2;TTC3;NRIP1;SMS;IL6ST;TRIM33;HMGN1
All-trans retinoic acid Embryonal carcinoma cell line 24 hrs GSE56893 up	Non-neuronal	17/494	0.0741515	0.185764	0	0	1.50578	3.91752	KANK2;YAP1;ARHGEF10;PEG3;SLC2A1;ATP2A2;AP3B2;MSH6;TMEFF1;ANLN;ARHGAP21;CARHSP1;PLAGL1;NRIP1;SLC38A6;MYH10;SKAP2
All-trans retinoic acid Embryonal carcinoma cell line 6 hrs GSE56893 up	Non-neuronal	17/495	0.0752163	0.185764	0	0	1.50256	3.88769	KANK2;YAP1;RARG;PCNA;MYRF;TWF2;SLC2A1;ATP2A2;ACTN4;ELAVL3;MSH6;TMEFF1;PLAGL1;NRIP1;TXNIP;SLC38A6;NUP88
BRD4 HT29 knockdown GSE73317 down	Non-neuronal	17/498	0.0784716	0.185764	0	0	1.49295	3.79958	NOP14;PCNA;RPN2;BHLHE41;ATP2A2;CACYBP;DBI;ATP1B1;RSL1D1;PLA2G16;PSAT1;AKT2;FAM120A;SMS;RPL15;TMSB10;HMGN1
BZLT Akata Knockdown GSE79304 up	Non-neuronal	17/498	0.0784716	0.185764	0	0	1.49295	3.79958	ARHGEF10;MEF2C;ALAS1;ARRDC3;RHOG;ATP1A3;DBI;FHDC1;LITAF;UGCG;GRK3;CPD;HECTD4;FTH1;ST3GAL1;TMSB10;SNX5
Brg1 Heart (cardiac cushion) conditional Knockout GSE67786 down	Non-neuronal	17/497	0.0773763	0.185764	0	0	1.49614	3.82873	UNC13B;ROBO2;RNASEL;WSB1;ARRDC3;CACYBP;PTN;KLHL4;TRO;NIPAL4;SCCPDH;GNG5;CDC37;ENPP2;TXNIP;IL6ST;FGFR2
Brg1 Heart (cardiac cushion) conditional Knockout GSE67786 up	Non-neuronal	17/498	0.0784716	0.185764	0	0	1.49295	3.79958	MEF2C;PEG3;PLK2;SLC2A1;SORBS2;ACTN4;ATP1B1;ACTB;ZEB2;FTH1;TTC3;SLC38A6;RPL15;APOE;TMSB10;MYH10;RAI14
Brpf1 Fetal liver Null GSE83483 down	Non-neuronal	17/497	0.0773763	0.185764	0	0	1.49614	3.82873	CYFIP2;ANKRD28;MEF2C;FECH;BCL11A;PLK2;HJURP;XPO7;IKZF2;SORCS2;TMEM98;FTH1;TTC3;SLC38A6;RPL15;APOE;ITM2B
Cnot3 ESCs Knockout GSE84953 up	Non-neuronal	17/498	0.0784716	0.185764	0	0	1.49295	3.79958	CSTB;PLK2;U2AF1;DBI;ACTN4;ACTB;DNAJC2;CARHSP1;GNG5;TUBB3;ASNA1;FTH1;ID1;RPL15;SNRPD3;TMSB10;SNX5
Colorectal Cancer Laser-capture microdissected sample GSE74369 up	Non-neuronal	17/496	0.0762913	0.185764	0	0	1.49934	3.8581	SEMA5A;NECAB1;PEG3;MYT1L;BCL11A;STRBP;SORCS1;FRMD4B;GRIN2B;PGM2L1;ZBTB41;UNC80;SNX29;PDLIM2;ADI1;FBXO3;PLS1
Crizotinib H3122 48hr-300nM GSE64741 up	Non-neuronal	17/496	0.0762913	0.185764	0	0	1.49934	3.8581	DDR1;SREBF1;CANT1;RPN2;SLC2A1;TALDO1;ATP2A2;DBI;ACTN4;NDRG1;ACTB;ANLN;EFR3A;PSAT1;FTH1;LDLR;TMSB10
Cushing's Syndrome Adipose GSE66446 up	Non-neuronal	17/498	0.0784716	0.185764	0	0	1.49295	3.79958	SEMA5A;ABCA2;CSTB;CACNA2D1;TALDO1;DBI;LHFPL2;NDRG1;MYO1D;ARHGAP21;ZEB2;FTH1;TMBIM1;TTC3;NRCAM;APOE;IL6ST
Cxcr4 T-cell acute lymphoblastic leukemia (T-ALL) cells Knockout GSE60367 down	Non-neuronal	17/498	0.0784716	0.185764	0	0	1.49295	3.79958	PCNA;ARPP21;ATP8A1;FECH;CERK;BCL11B;LMO4;NFATC3;HJURP;RHOH;ADD2;MSH6;FTH1;FAM120A;SLC38A6;MYH10;PAG1
Cyp26b1 Skin Knockout GSE40436 up	Non-neuronal	17/496	0.0762913	0.185764	0	0	1.49934	3.8581	GSN;PEG3;SLC2A1;TALDO1;ATP2A2;ACTN4;ATP1B1;NDRG1;ACTB;MSH6;PLAGL1;CPD;CDC37;FAM120A;SLC38A6;PLEKHH1;HMGN1
DEANR1 Endodermal knockdown GSE44875 up	Non-neuronal	17/496	0.0762913	0.185764	0	0	1.49934	3.8581	CYFIP2;GABRB3;PHC1;TENM3;PCNA;SLC2A1;ACTN4;ACTB;ADD2;SLC4A7;RSL1D1;PSAT1;FGFBP3;LDLR;EDIL3;ITM2B;RAI14
DMOG Liver GSE74170 up	Non-neuronal	17/497	0.0773763	0.185764	0	0	1.49614	3.82873	PTPN1;ST6GAL1;WSB1;PEG3;CERK;SMOX;IGFBP2;SLC2A1;TNFAIP1;LITAF;NDRG1;ADIPOR2;TSPAN9;IL6ST;ST3GAL1;TMSB10;SNX5
Dicer1 Non-small cell lung cancer cells Knockout GSE57043 up	Non-neuronal	17/498	0.0784716	0.185764	0	0	1.49295	3.79958	PCNA;RPN2;MYRF;NCOA3;NETO2;ERLIN2;ACTB;MYO1D;PTPRA;ASNA1;CPD;FTH1;SLC38A6;LDLR;TMSB10;PFKM;ITM2B
Dnmt3a Cortex knockout GSE58261 up	Non-neuronal	17/498	0.0784716	0.185764	0	0	1.49295	3.79958	PCSK2;KCNH3;CERK;SMOX;IGFBP2;SLC2A1;PTN;VWA5B2;S100B;ADIPOR2;KLC2;FTH1;ENPP2;TXNIP;SLC17A7;APOE;HCN2
EHF A549 Overexpression GSE63397 up	Non-neuronal	17/497	0.0773763	0.185764	0	0	1.49614	3.82873	DDR1;USP5;NCOA3;SLC2A1;ATP2A2;ACTN4;TNFAIP1;ADIPOR2;ARHGAP23;MYO1D;FA2H;FAM102A;HECTD4;FAM120A;LDLR;TMSB10;PLS1
FLT3 Thymus - leukemic cells Knockout GSE61971 down	Non-neuronal	17/496	0.0762913	0.185764	0	0	1.49934	3.8581	CYFIP2;RPN2;ATP8A1;CERK;BCL11B;LMO4;CELF2;HJURP;ACTN4;ACTB;PTPRA;TXNIP;SLC38A6;SGK3;RPL15;PAG1;ITM2B
GW3965 Tumor-HT-29 48hrs GSE77039 down	Non-neuronal	17/498	0.0784716	0.185764	0	0	1.49295	3.79958	DDR1;GSTK1;ABCA2;SREBF1;GSN;CANT1;TMEM63A;USP54;PLK2;ATP1B1;MYO1D;PTPA;TTC3;ATP13A2;LZTS2;MEGF8;TMSB10
HNRNPA2B1 A549 knockdown GSE76151 down	Non-neuronal	17/498	0.0784716	0.185764	0	0	1.49295	3.79958	GABRB3;PCNA;ATP2A2;ACTN4;PTPRK;TNFAIP1;ACTB;MSH6;RASSF2;MSH2;CPD;FTH1;RPL15;MYH10;SNX5;HMGN1;HIST1H2BC
Hnrnpk TT2 embryonic stem cells siRNA GSE84386 down	Non-neuronal	17/498	0.0784716	0.185764	0	0	1.49295	3.79958	PHC1;MYRF;USP5;PEG3;ATP1A3;U2AF1;CACYBP;ACTN4;ACTB;REST;SALL1;MSH2;PSAT1;TXNIP;NF2;LDLR;MYH10
Huntington's iPSCs GSE74201 down	Non-neuronal	17/496	0.0762913	0.185764	0	0	1.49934	3.8581	GABRB3;TMEM63A;SLC2A1;TALDO1;LITAF;PQBP1;RSL1D1;MSH2;FTH1;SMS;TIMM17B;RPL15;SNRPD3;TMSB10;EDIL3;GPM6B;HMGN1
I-BET MV4-11 (Nascent RNA) GSE81147 down	Non-neuronal	17/497	0.0773763	0.185764	0	0	1.49614	3.82873	ANKRD28;ST6GAL1;NRROS;BCL11A;IGFBP2;UNC5C;TTC28;ADD2;UGCG;PSAT1;CCDC88C;CNTRL;FAM120A;LZTS2;RREB1;LDLR;TSPOAP1
Idiopathic Pulmonary Fibroisis Lung Tissue GSE52463 up	Non-neuronal	17/498	0.0784716	0.185764	0	0	1.49295	3.79958	ROBO2;ST6GAL1;BCL11B;IGFBP2;TSHZ2;TRANK1;LITAF;SORCS2;SLC4A7;GRK3;PER3;FTH1;KCNMA1;CCDC88C;TXNIP;APOE;MYH10
Idiopathic pulmonary fibrosis Lung GSE73189 up	Non-neuronal	17/496	0.0762913	0.185764	0	0	1.49934	3.8581	KANK2;GSN;RTKN2;ACTN4;LDB2;NDRG1;ACTB;ZEB2;FTH1;ENPP2;TXNIP;RPL15;IL6ST;LDLR;TMSB10;MYH10;ITM2B
JUN PC3 knockdown GSE53470 down	Non-neuronal	17/497	0.0773763	0.185764	0	0	1.49614	3.82873	KANK2;CANT1;TWF2;ACTN4;NDRG1;ACTB;HIPK2;KLC2;ASNA1;FTH1;CDC37;CDH11;GNA12;NF2;ST3GAL1;LDLR;TMSB10
Jmjd1c Bone marrow cells Loss GSE75576 up	Non-neuronal	17/498	0.0784716	0.185764	0	0	1.49295	3.79958	CYFIP2;RNASEL;WSB1;GSN;ALAS1;HJURP;LITAF;NDRG1;ADIPOR2;ACTB;CPD;FTH1;TXNIP;LRRC8D;LDLR;TMSB10;ITM2B
KCNK1 RKO knockdown GSE68219 up	Non-neuronal	17/495	0.0752163	0.185764	0	0	1.50256	3.88769	PTPN1;SREBF1;RPN2;CACNA2D1;ATP2A2;ACTN4;TNFAIP1;ACTB;SLC4A7;ANLN;TUBB3;CPD;FTH1;SMS;RPL15;LDLR;TMSB10
L254F mutation Lymphoblastoids GSE74263 up	Non-neuronal	17/496	0.0762913	0.185764	0	0	1.49934	3.8581	CYFIP2;NOP14;PCNA;CELF2;NCOA3;RFTN1;ATP2A2;CACYBP;ACTN4;ACTB;HIPK2;MSH6;MSH2;CDC37;FAM120A;MYH10;SEC11C
LIN41 hESC knockdown GSE52133 up	Non-neuronal	17/497	0.0773763	0.185764	0	0	1.49614	3.82873	GABRB3;WSB1;PHC1;MYEF2;RPN2;SLC2A1;TALDO1;B3GALT5;ACTN4;ACTB;ADD2;EBP;FTH1;LRRN1;RPL15;FGFBP3;TMSB10
LKB1 HuH-28 knockdown GSE59855 up	Non-neuronal	17/498	0.0784716	0.185764	0	0	1.49295	3.79958	SEMA5A;PTPN1;PHLDB1;SLC2A1;SLC41A1;ATP2A2;ERLIN2;OSGIN2;ANLN;TUBB3;CDC37;CDH11;ANO10;IL6ST;EDIL3;FGFR2;HMGN1
LKB1 SSP25 knockdown GSE59855 down	Non-neuronal	17/496	0.0762913	0.185764	0	0	1.49934	3.8581	PLK2;HJURP;TALDO1;ACTN4;PTPRK;ACTB;DNAJC2;RSL1D1;PLA2G16;FAM102A;SCCPDH;MAP2;FTH1;TMBIM1;NRCAM;TMSB10;RAI14
LMNB1 Embryonic Stem Cells Knockout GSE62684 down	Non-neuronal	17/498	0.0784716	0.185764	0	0	1.49295	3.79958	PCNA;PLK2;IGFBP2;HJURP;SLC2A1;CACYBP;ACTN4;MSH6;MSH2;TSPAN9;SMS;SLC38A6;NUP88;RPL15;MAPT;SNX5;FGFR2
Lapatinib HCC1419 1uM-9d GSE62074 up	Non-neuronal	17/497	0.0773763	0.185764	0	0	1.49614	3.82873	DDR1;ATP8A1;SYT1;ACTN4;LITAF;TOM1L2;UGCG;REST;FAM102A;AKT2;HECTD4;ID1;TTC3;NRIP3;SGK3;IL6ST;RAI14
Li-Fraumeni Syndrome Mesenchymal Stem Cells GSE58123 up	Non-neuronal	17/494	0.0741515	0.185764	0	0	1.50578	3.91752	SEMA5A;GSN;IGFBP2;SLC2A1;ATP2A2;SYNJ2;ACTN4;ACTB;MMP16;PSAT1;KCNMA1;GNA12;LDLR;EDIL3;MYH10;ITM2B;RAI14
Mycobacterium tuberculosis GC1237 Macrophage 18hr GSE67427 up	Non-neuronal	17/498	0.0784716	0.185764	0	0	1.49295	3.79958	PTPN1;CSTB;TNFAIP6;SMOX;UXS1;BHLHE41;S100B;LITAF;NDRG1;MTF1;CDC37;TMBIM1;TXNIP;NRIP3;ST3GAL1;TMSB10;RAI14
Myelodysplastic Syndrome Bone Marrow GSE63816 up	Non-neuronal	17/497	0.0773763	0.185764	0	0	1.49614	3.82873	GSN;PCNA;RPN2;TALDO1;XPO7;ATP2A2;ACTN4;ACTB;RSL1D1;TMBIM1;CNTRL;NRIP1;RPL15;APOE;TMSB10;TSPOAP1;HMGN1
NAF1 MCF-7 knockdown GSE66158 up	Non-neuronal	17/496	0.0762913	0.185764	0	0	1.49934	3.8581	ABCA2;SMARCD2;WSB1;GSN;CANT1;UNC5B;NCOA3;IGFBP2;TALDO1;LITAF;NDRG1;SLC4A7;FAM102A;FTH1;CDC37;TXNIP;TMSB10
NFYA HCT116 knockdown GSE56788 down	Non-neuronal	17/495	0.0752163	0.185764	0	0	1.50256	3.88769	KANK2;DDR1;DOCK5;USP5;U2AF1;ACTN4;ACTB;HIPK2;REST;ADI1;TUBB3;PSAT1;FTH1;ID1;TTC3;RPL15;SNX5
Nfib Primary lung tumor-derived cells Overexpression GSE82005 up	Non-neuronal	17/497	0.0773763	0.185764	0	0	1.49614	3.82873	CYFIP2;GABRB3;ABCA2;SMARCD2;PCNA;STRBP;ATP2A2;ACTB;CARHSP1;CHL1;PSAT1;FTH1;FAM120A;RPL15;MAPT;MYH10;XPR1
Nod2 Small intestine Knockout GSE76504 up	Non-neuronal	17/498	0.0784716	0.185764	0	0	1.49295	3.79958	DOCK5;RNASEL;UNC5B;ACTN4;ATP1B1;PCSK5;ACTB;HIPK2;PIK3C2B;SMAD7;MYO1D;FAM102A;FTH1;CCNG2;TMBIM1;TMCC3;PLS1
PKC412 ZR751 1uM-6hrs GSE63721 up	Non-neuronal	17/497	0.0773763	0.185764	0	0	1.49614	3.82873	DDR1;PTPN1;CANT1;WBP1;SLC2A1;ATP2A2;TNFAIP1;LITAF;ADIPOR2;KLC2;AKT2;CDC37;TMBIM1;ID1;GNA12;TXNIP;ST3GAL1
PNN HCET knockdown GSE73060 up	Non-neuronal	17/497	0.0773763	0.185764	0	0	1.49614	3.82873	YAP1;PCNA;RPN2;HSBP1;ACTN4;LHFPL2;ACTB;ANLN;RSL1D1;PSAT1;CPD;FTH1;TTC3;SMS;RPL15;IL6ST;TMSB10
PRDM14 KH2 embryonic stem cells Knockout GSE71674 down	Non-neuronal	17/498	0.0784716	0.185764	0	0	1.49295	3.79958	TLE4;RARG;PHC1;MYRF;NCOA3;SLC2A1;XPO7;CACYBP;ACTN4;ACTB;MSH6;RSL1D1;REST;SALL1;MSH2;FTH1;SNX5
PRMT5 MV4-11 knockdown GSE75215 down	Non-neuronal	17/496	0.0762913	0.185764	0	0	1.49934	3.8581	SREBF1;MEF2C;WSB1;TMEM63A;ZDHHC20;MAST3;CACYBP;DBI;NDRG1;ACTB;CCNG2;TXNIP;RPL15;LDLR;TMSB10;SLC15A4;HMGN1
PU.1 K562 knockdown GSE74999 down	Non-neuronal	17/496	0.0762913	0.185764	0	0	1.49934	3.8581	MEF2C;WSB1;TMEM63A;PDCD6;TALDO1;ACTN4;SYP;ACTB;HIPK2;MYO1D;ARHGAP21;EBP;TBC1D5;CDC37;ID1;APOE;HMGN1
Panobinostat + 5-Azacytidine U266 24hr-10nM GSE56623 down	Non-neuronal	17/498	0.0784716	0.185764	0	0	1.49295	3.79958	IFNAR2;ST6GAL1;NRROS;PCNA;RPN2;USP5;ATP2A2;HIPK2;RASGRP3;PTPA;SLC6A9;MSH2;ADI1;PSAT1;UFC1;IL6ST;CNOT9
Panobinostat + 5-Azacytidine U266 4hr-10nM GSE56623 down	Non-neuronal	17/498	0.0784716	0.185764	0	0	1.49295	3.79958	ST6GAL1;GMEB2;NRROS;PCNA;RHOH;ACTB;RASGRP3;DCAF1;MSH6;PTPA;ANLN;EBP;MSH2;IL6ST;LDLR;TMSB10;CNOT9
Pcbp2 Fetal liver knockout GSE72491 down	Non-neuronal	17/497	0.0773763	0.185764	0	0	1.49614	3.82873	DMTN;FECH;SYT1;SMOX;CNTN6;CADPS;XPO7;BPGM;FHDC1;SOX10;ST18;ELAVL3;DISP2;PLA2G16;TUBB3;ACKR1;CHGB
Phenobarbital HepaRG-hCAR-KO GSE71446 down	Non-neuronal	17/495	0.0752163	0.185764	0	0	1.50256	3.88769	KANK2;CSTB;TENM2;GSN;IGFBP2;SLC2A1;ATP2A2;ACTN4;ATP1B1;NDRG1;ACTB;ADI1;MAP2;CPD;ATP13A2;TMSB10;GPM6B
Ptbp1 Neuronal progenitor cell (mNPC) knockdown GSE70985 down	Non-neuronal	17/497	0.0773763	0.185764	0	0	1.49614	3.82873	WSB1;TENM3;MYEF2;HJURP;ACTN4;HIPK2;TTC28;TANC1;TUBB3;MAP2;TTC3;DCX;IL6ST;MYH10;TRIM33;GPM6B;XPR1
RNPK1 A673 knockdown GSE60890 down	Non-neuronal	17/493	0.0730968	0.185764	0	0	1.50903	3.94757	BCL11B;HSBP1;ZDHHC20;XPO7;CACYBP;SYNJ2BP;MPP6;ACTB;DNAJC2;ANLN;ZEB2;TUBB3;HOOK1;CNTRL;TTC3;CDH11;MYH10
Rcor1 Fetal Liver Knockout GSE50708 up	Non-neuronal	17/495	0.0752163	0.185764	0	0	1.50256	3.88769	LMO4;NCOA3;HJURP;SLC2A1;XPO7;BPGM;ADIPOR2;UGCG;CPD;FTH1;RNF181;APOE;MYH10;SNX5;ITM2B;HMGN1;SEC11C
Relapsing-remitting multiple sclerosis (RRMS) PBMC GSE66573 down	Non-neuronal	17/495	0.0752163	0.185764	0	0	1.50256	3.88769	CYFIP2;DOCK5;ST6GAL1;DMTN;TMEM63A;MAST3;CELF2;LITAF;ACTB;FAM102A;RASSF2;CCDC88C;FAM120A;TXNIP;MBP;RPL15;ITM2B
SGC0946 & I-BET MV4-11 GSE71777 up	Non-neuronal	17/498	0.0784716	0.185764	0	0	1.49295	3.79958	KANK2;PTPN1;WSB1;NCOA3;SIRT2;SNX29;PTPRA;CPD;HECTD4;FTH1;TTC3;TXNIP;TRIM36;RPL15;TMSB10;ITM2B;XPR1
SGC0946 MV4-11 GSE71777 down	Non-neuronal	17/497	0.0773763	0.185764	0	0	1.49614	3.82873	SREBF1;MEF2C;PCNA;RPN2;CELF2;ATP2A2;UNC5C;ACTN4;UGCG;ZEB2;PSAT1;CNTRL;FAM120A;RREB1;SNX5;PAG1;HMGN1
Sarcoma Sarcoma Tumor GSE54729 up	Non-neuronal	17/496	0.0762913	0.185764	0	0	1.49934	3.8581	WSB1;DBI;PLXDC2;PGM2L1;ACTB;ZEB2;PPFIBP2;CPD;FTH1;TTC3;TXNIP;MBP;RPL15;APOE;IL6ST;TMSB10;ITM2B
Schizophrena hIPSC NPC GSE63738 up	Non-neuronal	17/496	0.0762913	0.185764	0	0	1.49934	3.8581	YAP1;TENM2;WSB1;SLC2A1;SORBS2;ACTB;HIPK2;ANLN;ARHGAP21;SALL1;TUBB3;TTC3;PLP1;SMS;LRRN1;HMGN1;RAI14
Sim2 Embryonic stem cells Expression GSE59373 down	Non-neuronal	17/497	0.0773763	0.185764	0	0	1.49614	3.82873	SLC2A1;U2AF1;CACYBP;MPP6;TRO;DNAJC2;RSL1D1;GNG5;TUBB3;PSAT1;ASNA1;CDC37;SMS;RPL15;SNRPD3;SNX5;HMGN1
Staphylococcus epidermidis Macrophage 18hr GSE67427 up	Non-neuronal	17/498	0.0784716	0.185764	0	0	1.49295	3.79958	PTPN1;DOCK5;TNFAIP6;SMOX;UXS1;BHLHE41;LITAF;NDRG1;MTF1;CDC37;TMBIM1;ENPP2;TXNIP;FAM20A;ST3GAL1;TMSB10;RAI14
TCF7L2 Pancreatic Ductal Carcinoma Cell knockdown GSE63776 up	Non-neuronal	17/497	0.0773763	0.185764	0	0	1.49614	3.82873	SREBF1;PHLDB1;ZDHHC20;SLC41A1;OSGIN2;ATP1B1;PGM2L1;ACTB;SLC4A7;AKT2;CPD;CCDC88C;TTC3;FAM120A;NF2;APOE;IL6ST
TOX4 HCT116 knockdown GSE56788 up	Non-neuronal	17/496	0.0762913	0.185764	0	0	1.49934	3.8581	YAP1;RNF43;SREBF1;PCNA;RPN2;ZDHHC20;ADIPOR2;ACTB;SLC4A7;ANLN;EFR3A;SMS;NUP88;RPL15;LDLR;TMSB10;HMGN1
Thap11 Retina Knockout GSE74822 up	Non-neuronal	17/497	0.0773763	0.185764	0	0	1.49614	3.82873	CYFIP2;SNAP25;WSB1;USP5;CELF3;HJURP;ATP1A3;TNFAIP1;SIRT2;ELAVL3;PACS2;TUBB3;TTC3;STRN;ATP13A2;TMSB10;R3HDM2
Vitamin E K-RAS-induced lung tumor GSE52594 down	Non-neuronal	17/497	0.0773763	0.185764	0	0	1.49614	3.82873	KANK2;SREBF1;SMARCD2;GSN;ALAS1;ATP8A1;IGFBP2;ARRDC3;PER3;PDLIM2;CPD;TXNIP;RNF181;APOE;LZTS2;ITM2B;FGFR2
miR21 Mammary gland Knockout GSE50068 up	Non-neuronal	17/498	0.0784716	0.185764	0	0	1.49295	3.79958	SREBF1;PHLDB1;GSN;ATP2A2;ACTN4;PTN;SOX10;ACTB;CPD;FTH1;NRIP1;TXNIP;SLC38A6;APOE;IL6ST;ST3GAL1;ITM2B
Col4a3 Kidney Knockout 9 weeks GSE62295 down	Non-neuronal	17/499	0.079577	0.186013	0	0	1.48977	3.77066	CYFIP2;GSTK1;ABCA2;GALNT11;KCNJ10;ELOVL2;ATP2A2;ATP1B1;TANC1;SALL1;COBLL1;POLR3E;SLC38A6;TBC1D14;SUCLG1;MYH10;ITM2B
EPAS1 Yolk sac Knockdown GSE62974 up	Non-neuronal	17/499	0.079577	0.186013	0	0	1.48977	3.77066	CSTB;DOCK5;GSN;ATP2A2;ACTN4;TNFAIP1;LITAF;ACTB;TANC1;CPD;FTH1;CDC37;TMBIM1;TXNIP;IL6ST;ST3GAL1;MYH10
EVX1AS CJ9 stem cells knockout GSE70419 up	Non-neuronal	17/499	0.079577	0.186013	0	0	1.48977	3.77066	CYFIP2;ABCA2;ARHGEF10;PHC1;TENM3;MYRF;IGFBP2;HJURP;MSH6;SALL1;MSH2;PSAT1;PPP4R4;APOE;MEGF8;PFKM;MYH10
FancC mature mouse B cells Knockout GSE76634 up	Non-neuronal	17/499	0.079577	0.186013	0	0	1.48977	3.77066	CYFIP2;IFNAR2;MEF2C;FECH;PLK2;ARRDC3;NFATC3;RHOH;XPO7;BPGM;LITAF;FTH1;LRRC8D;RPL15;IL6ST;SNX5;HMGN1
GAB2 Bone Marrow Knockout GSE75615 up	Non-neuronal	17/499	0.079577	0.186013	0	0	1.48977	3.77066	CYFIP2;SMARCD2;NRROS;ARPP21;CERK;RHOH;ATP1B1;ZEB2;TXNIP;SLC38A6;ATP13A2;RPL15;SLC15A4;PDE8A;MYH10;PAG1;ITM2B
Msi2 Leukemia stem cells (LSCs) Knockout GSE64545 down	Non-neuronal	17/499	0.079577	0.186013	0	0	1.48977	3.77066	ANKRD28;MEF2C;WSB1;GSN;ALAS1;RPN2;STRBP;HJURP;ATP2A2;IKZF2;EML5;RSL1D1;PSAT1;FAM120A;TXNIP;ATP13A2;SKAP2
Parkin Heart Knockout GSE74517 up	Non-neuronal	17/499	0.079577	0.186013	0	0	1.48977	3.77066	PHLDB1;GSN;ECH1;TWF2;ATP2A2;ACTN4;ACTB;TOM1L2;AKT2;FTH1;CDC37;GNA12;TXNIP;SUCLG1;RPL15;APOE;PFKM
TNFR2 Colon (distal colon) knockout GSE65408 down	GABAergic	218/497	0.0397042	0.195075	0	0	1.17963	3.80585	IFITM3;ERRFI1;IFITM2;SPARC;ENO3;ACTB;MYLK;AQP1;LGALS3;GJA1;PDK4;PTGFRN;B2M;TNS1;SERPINF1;RNASE4;ACTN4;CARHSP1;CCDC80;PPP1R3C;SOAT1;TAGLN2;EZR;PLPP3;TRIB1;MYL9;CFH;MYL12A;CYB5R3;S100A16;CMYA5;SFN;APOE;S100A11;S100A10;NAA50;VAT1;DMPK;JUP;MCAM;FN1;MYLPF;FA2H;EHD2;SMTN;COL1A2;EHD4;HRC;CALM1;CALM2;RYR1;PYGB;MYOM1;COL18A1;CLIC4;ECM1;SYNM;ELN;PYGM;IDE;CSRP1;TIMP3;KIF1C;CD36;CD34;CTSC;ZCCHC24;MYBPC1;ANXA…
ZnF1 Thymus Knockout GSE32190 up	GABAergic	218/497	0.0397042	0.195075	0	0	1.17963	3.80585	TRAF3IP3;GMFG;CBLB;IKZF1;SMC4;ELK3;RINL;PPP2R1A;ZMIZ2;STMN1;TBC1D10C;CCDC93;TNS3;TMPO;SMARCC1;ST6GAL1;PRKCH;NUP210;SP110;ENTPD5;AP1B1;ACTN4;GAPVD1;KNSTRN;RUNX1;SOAT1;CRISPLD2;PADI2;PRKCQ;SKAP1;MACF1;SLC35D1;STXBP2;CD79B;HELZ2;RNF213;RACGAP1;INPP5D;PLCG1;LTA4H;PIP5K1C;CTSA;INTS1;FAM78A;EDEM1;FN1;EIF2AK3;PARP14;CEP85;FXYD5;CORO7;ANP32B;ARHGAP9;TOP2A;PYGB;SLC44A2;SIPA1L2;MED12;AKAP13;SCML4;CNTRL;CD3…
FICZ Skin Biopsy (Non-Lesion) 16hrs GSE47944 up	GABAergic	217/495	0.0410149	0.200757	0	0	1.1784	3.76358	GLTP;ERRFI1;SPON1;AHCYL1;SPARC;XYLT1;RAPGEFL1;MYLK;GOLGA2;CREB3L2;DPYSL3;CYP1B1;SLC12A7;B2M;IER3;TNS1;WSB1;IL1R1;ACSL1;SERPINF1;TALDO1;MFSD12;RUNX1;NISCH;CCDC80;DDX39B;CRISPLD2;ZC3H11A;MAP1B;PLPP3;MYL9;SLC45A4;CFH;MGST1;PIK3R1;OAZ1;PPL;CYB5R3;HMOX1;APOD;SNX9;ZBTB7B;PROM2;VAT1;CTSA;TIPARP;EDEM1;RCC2;NBEAL2;GNG12;RPS28;COL1A2;FAM135A;QARS;FASN;GJB6;MYO5B;ITM2B;CDKN1A;TRAM1;ECM1;SYNM;SLC44A2;TRAM2;M…
Brg1 Embryonic stem cells Deletion GSE45446 down	GABAergic	218/498	0.0431044	0.207092	0	0	1.17532	3.69536	CYFIP1;IFITM2;SPARC;VARS;ITSN1;TMEM97;ACTB;NYNRIN;PPP2R1B;FTH1;STMN1;KDR;PIP4K2A;PTGFRN;COL23A1;ADGRA3;EML4;SPATA13;SIK1;PRKD1;LAP3;TRIB2;ADCYAP1R1;COL13A1;SHMT2;IQGAP1;APCDD1;PCDH18;CHTF8;PCBP4;TSPAN6;ATP6V0A2;PLCG1;RBM10;S100A10;RCC2;PLK1;GREB1;EXOC6B;FN1;NFATC1;PARVB;PAICS;AIF1L;SMARCA4;PPFIBP1;MEX3A;FASN;OGDH;RET;TOP2A;NRP1;CLIC4;NRP2;TENM4;TGFB1I1;LPCAT1;PTH1R;STON2;SIPA1L2;AACS;MRC2;AKAP12;…
Down Sydrome iPSCs GSE52249 up	GABAergic	218/498	0.0431044	0.207092	0	0	1.17532	3.69536	PATJ;GLDC;ITSN1;CCNC;F11R;GRPR;GPR176;FRAT2;DPYSL3;KDR;CYP1B1;SEPHS1;WDHD1;UNC5B;TALDO1;SND1;CD2AP;BCAM;SPINT1;MTHFD1;TTLL12;EZR;FREM2;PDXDC1;SHMT2;MGST1;STC1;IQGAP1;SKA3;OAZ1;PPL;FAM124A;STC2;APOE;RAB11FIP4;SNX5;PCK2;NAA50;ABCA1;VASP;VAT1;PHC1;FZD5;INTS1;FZD7;EIF2AK1;RCC2;PLK1;PMM2;FN1;CGN;POLA1;HNRNPF;CYP2S1;ID1;CDKN1A;CLIC4;DAZAP1;LPCAT1;TDRP;LITAF;WDR43;VSIG10;OSBPL10;TUBA1C;MED14;ATIC;MMP24;…
Huntington's iPSCs GSE74201 up	GABAergic	218/498	0.0431044	0.207092	0	0	1.17532	3.69536	IFITM3;MDC1;EHMT2;SMC4;ACTB;SOX2;PNN;RPS6KA3;GPR176;HTR7;SYNGAP1;PPP2R1A;DPYSL3;VPS39;SMARCC1;SOX13;SCRIB;SOX11;ACTN4;CSNK1E;HCFC1;BCAM;SFRP2;MAP1B;ATF7;MYL9;FREM2;MACF1;TTYH3;CRABP2;EPB41;SDC2;PCDH18;RNF213;PDCD11;STC2;APOE;FDFT1;PHC1;JAG1;INTS1;FZD7;PLK1;SMARCA4;BST2;TPX2;VANGL2;SLC6A8;PTK7;FASN;CYP2S1;WNK2;FAT1;COL9A3;SUGP2;DDR1;TOP2A;COL18A1;CDKN1A;PTPRS;HIP1;LPCAT1;PCSK9;AKAP12;MED14;MMP24;B…
Msi2 MIA PaCa-2 Knockdown GSE75797 up	GABAergic	218/498	0.0431044	0.207092	0	0	1.17532	3.69536	IFITM3;ERRFI1;PANK3;SERPINE1;ANTXR2;BACH1;CLDN1;LIPA;IL27RA;MYC;PIEZO1;SLC12A7;B2M;SMARCC1;IL1R1;ACTN4;SND1;GTPBP4;KARS;SOAT1;CRISPLD2;CLNS1A;FEZ2;KDELR2;EZR;GNE;MACF1;NUP205;SDC4;NMD3;MYL12A;RNF213;PDCD11;NTSR1;NAA50;VASP;TRAP1;YES1;RCC2;RAB27B;PAICS;FOSL2;SMARCA4;EXT2;TPX2;ANLN;ADI1;FASN;FAT1;PYGB;COL18A1;PTPRS;SLC44A2;TUBA1C;TUBA1B;XPO5;DNER;TIMP1;QSOX2;CLIC1;TMED4;ELOVL1;DFFA;CLUH;NSUN2;MYOF;…
Smchd1 Neural stem cells Null GSE65747 down	GABAergic	218/498	0.0431044	0.207092	0	0	1.17532	3.69536	USP6NL;SPARC;PREP;LDLRAD3;FGFRL1;ELK3;GJA1;RASSF3;PEG10;SKP2;B2M;TNS3;EPHB4;CDON;NUP210;SOX11;ADGRA3;CARHSP1;PRKD3;RFX4;TRIM16;RNF122;GNE;TMEM63A;CTBP2;PDE1B;TSHZ2;MGST1;ADAMTS12;MYL12A;ZBTB2;GJC1;INPP5A;TSPAN6;LTA4H;S100A10;HEXIM1;WWTR1;RPL41;JAG1;YES1;TEX30;FZD5;MCAM;FZD7;DDIT4L;MEX3A;EHD4;TMEM98;PTK7;RPS29;HNRNPF;TRIP6;HIST1H4H;CALM1;RGL1;HIST1H4D;CLIC5;CLIC4;PHF23;SLC35F5;ADM;TCF20;MAGT1;PRSS…
RBFOX2 HEK293T knockdown GSE60391 down	GABAergic	217/496	0.0445112	0.213065	0	0	1.17407	3.65373	GLDC;PLEKHB1;HDAC11;ECI2;ICAM5;F11R;SOGA1;PNP;ADGRA2;SYNPO;HES7;ARRDC4;STARD4;IAH1;PAQR5;SERPINF1;CMC1;EBF4;FRS3;MIF4GD;EML4;DDIT4;PADI2;TXNIP;RBCK1;RNF122;SMIM3;RWDD2B;NRN1;RETSAT;CRABP2;PDE1B;MGST2;MRPL12;SULT1A1;LDHB;RRAS;S100A16;RHBDL3;SNX7;S100A11;PCK2;VAT1;CDK18;PHC2;RPL41;EDEM1;FN1;PYCR1;WDYHV1;BST2;SQLE;ADCK2;GPR180;COL9A3;GRB2;PPT2;FXYD5;ANP32B;DDR1;RARG;HIBADH;HILPDA;TDRP;MRPL36;PYGL;TN…
DAPT Cochlea 10 uM Post natal day 5 GSE83340 up	GABAergic	372/871	0.048017	0.228379	0	0	1.1267	3.42089	PANK3;THSD7B;PLEKHB1;LDLRAD3;ICAM1;AQP1;RPS6KA3;NSDHL;RASSF2;AKT2;FTH1;TRIM24;CYP1B1;RTTN;SLC12A7;JUNB;B2M;IER3;UNC13B;TSPYL2;ARRDC4;ARSA;STARD4;UNC5B;MTUS1;PHKA1;ADGRA3;CD2AP;EML4;TWSG1;SOAT1;MAP1B;PADI2;MACF1;TTYH3;CFH;EPB41;SLCO5A1;IQGAP1;PIK3R1;PRDM11;OTOA;SGPL1;HIVEP1;TNRC18;APOE;N4BP2;RAB11FIP4;S100A10;FDFT1;CTSA;FZD1;VAT1;COL24A1;TIPARP;FZD7;FN1;FZD9;NFATC2;PARVA;CP;AIF1L;SQLE;LACC1;COL1A2…
FLT3 Thymus - leukemic cells Knockout GSE61971 up	GABAergic	217/497	0.0482366	0.228379	0	0	1.16978	3.54635	SPARC;GMFG;ZDHHC2;AQP1;PNP;MYC;PPAT;STMN1;CDK5RAP1;EPHB2;SKP2;SOX13;ANK1;WDR76;MTAP;SFRP2;MTHFD1;HMBS;DDIT4;PADI2;RIN3;TAGLN2;NECAB1;SMIM5;CDCA4;SHMT1;ZBTB1;NCAPG;PIK3R1;SAMSN1;CD79B;GNG10;SYNGR2;CHST11;TSPAN9;TSPAN6;HMOX1;ARSI;APOE;ST3GAL1;N4BP2;CDR2;ZBED4;NGFR;SIVA1;GREB1;SLC16A10;CDC6;FAM111A;TPX2;ANLN;POLA1;UCK2;COL1A2;RPS29;ID1;SFXN1;TMCC2;NOL10;ATM;TOP2A;NRP1;CDKN1A;DHRS11;NCAPG2;KIF15;AKAP…
TCF7L2 Pancreatic Ductal Carcinoma Cell knockdown GSE63776 up	GABAergic	217/497	0.0482366	0.228379	0	0	1.16978	3.54635	CYFIP1;IPO11;PANK3;TMEM41A;SLC4A2;LIPA;ACTB;NDST1;LGALS3;AKT2;PLCE1;EPHB2;SLC12A7;EPHB4;FAAP100;WSB2;NUP210;FNBP1;P3H2;MOGS;ANK1;SYTL2;EML4;ADCY9;ZC3H11A;CD109;ORAI2;MXRA8;PADI2;ULK1;TAGLN2;EZR;TRIB2;MACF1;TTYH3;EPAS1;IQGAP1;LDHB;ADAMTS15;RNF213;PDCD11;ARSI;APOE;ZBED5;RPL41;ICMT;RDX;OSGIN2;FASN;CCDC88C;OGDH;PAF1;RNPS1;PYGB;COL18A1;CLIC4;SLC35F2;SETD7;LPCAT1;KIF11;PRSS23;RPTOR;AKAP12;RPLP2;QSOX1;N…
CFTR Colon Knockout GSE76095 down	Non-neuronal	27/888	0.100144	0.23367	0	0	1.32767	3.05515	SEMA5A;RNASEL;PHLDB1;ALAS1;PCNA;RPN2;SLC41A1;ATP2A2;PTN;NDRG1;ACTB;FTH1;NRIP1;SLC38A6;APOE;SNX5;HMGN1;RNF43;SREBF1;GSN;IL18;PROX1;ATP1B1;PGM2L1;HOOK1;TTC3;XPR1
Relapsing-remitting multiple sclerosis (RRMS) PBMC GSE66573 down	GABAergic	216/495	0.0497882	0.23487	0	0	1.16851	3.50551	TRAF3IP3;WIPF1;IKZF1;BACH1;ACTB;PREX1;RASSF2;RASSF3;RASSF5;TRIM25;PIEZO1;CCNL2;KIF21B;SLC12A6;GBP5;ST6GAL1;NUP210;FNBP1;ACSL1;CIRBP;CSNK1D;DDX39B;EWSR1;ZC3H11A;PADI2;TXNIP;EZR;MACF1;TMEM63A;EPB41;IQGAP1;INPP5D;TNRC18;PLCG1;LYN;STAT5B;SETD1B;NBEAL2;FOSL2;CCDC88C;GRB2;ATM;CALM1;ITM2B;DAZAP2;BTG2;PCSK7;RCSD1;LITAF;CTSS;AKAP13;FAM102A;RPLP2;EMB;LDLRAP1;JAK3;DENND2D;TMC8;IL16;TYK2;GMIP;IL17RA;ITPKB;HN…
4 Skin Biopsy (Non-Lesion) 16hrs GSE47944 down	Non-neuronal	16/497	0.124634	0.251176	0	0	1.40202	2.91952	WSB1;ARRDC3;SLC2A1;TGFA;NR1D1;LITAF;PIK3C2B;TOM1L2;UGCG;CARHSP1;PPFIBP2;PLAGL1;TMBIM1;STRN;LDLR;ITM2B
4-hydroxytamoxifen Embrionic stem cells 0.1 uM 0 hrs GSE84953 up	Non-neuronal	16/496	0.123113	0.251176	0	0	1.40501	2.94302	SREBF1;NOP14;PLK2;SLC2A1;ATP2A2;ACTN4;ACTB;MSH6;DNAJC2;ANLN;RSL1D1;TANC1;TUBB3;FTH1;SNX5;RAI14
4-hydroxytamoxifen Oviduct epithelial cell line 100 nM GSE67207 up	Non-neuronal	16/497	0.124634	0.251176	0	0	1.40202	2.91952	DDR1;CSTB;GSN;RPN2;TALDO1;ACTN4;LITAF;ACTB;UGCG;CARHSP1;PPFIBP2;ID1;RPL15;TMSB10;ITM2B;HMGN1
AEMeis2 Bone marrow GSE81329 down	Non-neuronal	16/498	0.126167	0.251176	0	0	1.39904	2.89622	WSB1;LMO4;CELF2;HJURP;SLC2A1;ACTB;HIPK2;MYO1D;SCCPDH;PSAT1;CPD;FTH1;TXNIP;SGK3;ATP13A2;IL6ST
ALS (Sporadic) Whole lumbar Spinal Cord GSE52946 up	Non-neuronal	16/498	0.126167	0.251176	0	0	1.39904	2.89622	DOCK5;TENM2;GSN;TENM3;NRXN1;CADPS;TRANK1;PCSK5;ACTB;HIPK2;UNC80;HECTD4;RPL15;APOE;CSMD1;TMSB10
All-trans retinoic acid Embryonal carcinoma cell line 12 hrs GSE56893 down	Non-neuronal	16/498	0.126167	0.251176	0	0	1.39904	2.89622	TLE4;RARG;DMTN;KCTD3;NDRG1;ACTB;MAPK8IP1;RSL1D1;ARMCX1;SALL1;TUBB3;PSAT1;ASNA1;FTH1;ID1;RPL15
Allergic Rhinitis TH2 cells (Blood PMBC) GSE75011 down	Non-neuronal	16/495	0.121603	0.251176	0	0	1.40802	2.9667	PLEKHF1;BCL11B;ARRDC3;RHOG;RHOH;DBI;LITAF;NDRG1;ACTB;SMAD7;TATDN3;FAM102A;RASSF2;PTPRA;FTH1;TMSB10
Anisomycin Fibroblasts (3T3 cells) 188.5 nM 1 hr GSE55776 up	Non-neuronal	16/497	0.124634	0.251176	0	0	1.40202	2.91952	WSB1;PLK2;SLC2A1;NR1D1;TNFAIP1;LITAF;NDRG1;SMAD7;ARHGAP23;UGCG;ZEB2;LPAR6;TMBIM1;ID1;NRIP1;LDLR
Autism iPSCs-derived Neural Cultures Differentiation day 11 GSE61476 up	Non-neuronal	16/497	0.124634	0.251176	0	0	1.40202	2.91952	SEMA5A;TLE4;PCNA;RTKN2;XPO7;PTN;PCSK5;MSH6;SALL1;MSH2;PSAT1;CDH11;NRIP1;LZTS2;MYH10;HMGN1
BRG1 MCF-10A Knockdown GSE74716 up	Non-neuronal	16/497	0.124634	0.251176	0	0	1.40202	2.91952	DDR1;SREBF1;RARG;SMARCD2;USP5;UNC5B;TALDO1;DBI;LITAF;ACTB;PTPA;TMBIM1;ID1;SUCLG1;RPL15;TMSB10
Baf60c Cardiac precursor stage (D5.3) knockout GSE59383 up	Non-neuronal	16/498	0.126167	0.251176	0	0	1.39904	2.89622	WSB1;PCNA;PEG3;HJURP;SLC2A1;FRMD4B;ACTN4;ACTB;RSL1D1;FTH1;TXNIP;SLC38A6;NUP88;RPL15;MYH10;SNX5
Barx2 Skeletal muscle (primary myoblasts) knockout GSE53398 up	Non-neuronal	16/495	0.121603	0.251176	0	0	1.40802	2.9667	KANK2;DDR1;PCNA;RPN2;PEG3;CELF2;SORCS2;ACTB;UGCG;RSL1D1;PSAT1;PLAGL1;FAM120A;RPL15;SNX5;HMGN1
Bmal1 U2OS knockdown GSE56924 up	Non-neuronal	16/497	0.124634	0.251176	0	0	1.40202	2.91952	CYFIP2;GSN;PLK2;SYP;TNFAIP1;ACTB;EFR3A;MMP16;FTH1;CDC37;TMBIM1;SMS;NRIP3;RPL15;NF2;IL6ST
CFIm25 Hela knockdown GSE42420 up	Non-neuronal	16/496	0.123113	0.251176	0	0	1.40501	2.94302	DDR1;DOCK5;NCOA3;SLC2A1;ATP2A2;SORBS2;ATP1B1;NDRG1;ACTB;ANLN;CPD;TMSB10;PDE8A;TRIM33;ITM2B;RAI14
CITCO HepaRG GSE71446 down	Non-neuronal	16/498	0.126167	0.251176	0	0	1.39904	2.89622	ST6GAL1;WSB1;TMEM63A;TSHZ2;TGFA;PROX1;SYNJ2BP;ATP1B1;NDRG1;ADIPOR2;SALL1;CCNG2;ZMYM6;TXNIP;ST3GAL1;PAG1
Cortistatin A HCT116 100nM-24hrs GSE78506 down	Non-neuronal	16/497	0.124634	0.251176	0	0	1.40202	2.91952	KANK2;DDR1;YAP1;SREBF1;MEF2C;GSN;SYT1;PMM2;SLC2A1;ACTN4;NDRG1;TUBB3;FTH1;ID1;LDLR;TMSB10
Cxcr4 T-cell acute lymphoblastic leukemia (T-ALL) cells Knockout GSE60367 up	Non-neuronal	16/498	0.126167	0.251176	0	0	1.39904	2.89622	CYFIP2;ABCA2;NCOA3;XPO7;ACTB;UGCG;ZNRF2;FAM102A;RASSF2;GNG5;CCDC88C;TXNIP;RPL15;IL6ST;ST3GAL1;TMSB10
Cyclophosphamide LLC tumors in C57BL-6 mice GSE71491 up	Non-neuronal	16/496	0.123113	0.251176	0	0	1.40501	2.94302	GSN;RPN2;ARRDC3;HJURP;ATP2A2;ACTN4;NDRG1;HIPK2;ANLN;FTH1;FAM120A;APOE;IL6ST;ST3GAL1;SNX5;ITM2B
DAXX PC3 knockdown GSE68645 down	Non-neuronal	16/494	0.120103	0.251176	0	0	1.41104	2.99057	YAP1;RPN2;ATP2A2;HIPK2;ANLN;EFR3A;TBC1D5;KCNMA1;TTC3;CDH11;GNA12;NRIP1;FAM120A;IL6ST;MAP4K5;ST3GAL1
DMOG Liver GSE74170 down	Non-neuronal	16/495	0.121603	0.251176	0	0	1.40802	2.9667	SREBF1;ABCA6;ELOVL2;ARRDC3;HJURP;ACTN4;PROX1;ACTB;ADI1;FTH1;GNA12;FAM120A;FBXO3;APOE;LDLR;ITM2B
Dexamethasone Embryonic hypothalamic progenitor-stem cells - Male 100 nM 4 hrs GSE55113 up	Non-neuronal	16/494	0.120103	0.251176	0	0	1.41104	2.99057	GRIA2;PCNA;RPN2;PEG3;SMOX;DBI;PTN;ACTB;PSAT1;MAP2;CDH20;TTC3;RPL15;APOE;GPM6B;ITM2B
Dioxin Liver 0.01 GSE62902 up	Non-neuronal	16/498	0.126167	0.251176	0	0	1.39904	2.89622	ELOVL2;IGFBP2;ARRDC3;ATP2A2;SORBS2;NR1D1;PTPRK;PROX1;ACTB;EBP;PTER;FTH1;SLC38A6;APOE;ST3GAL1;HIST1H2BC
Dlx3(Dlx3-K14) Enamel organ conditional Knockout GSE57984 down	Non-neuronal	16/498	0.126167	0.251176	0	0	1.39904	2.89622	SEMA5A;ROBO2;IGFBP2;ARRDC3;ATP2A2;FHDC1;ATP1B1;ACTB;CPD;FTH1;COBLL1;SLC38A6;SGK3;ITM2B;XPR1;HMGN1
EPAS1 Yolk sac Knockdown GSE62974 down	Non-neuronal	16/497	0.124634	0.251176	0	0	1.40202	2.91952	PCNA;MYEF2;RPN2;MYRF;PEG3;HJURP;ATP1B1;PCSK5;MSH6;ANLN;PPFIBP2;TMEM98;PSAT1;TTC3;CDH11;FAM120A
EWSFLI1 A673 knockdown GSE60949 down	Non-neuronal	16/498	0.126167	0.251176	0	0	1.39904	2.89622	PCSK2;PCNA;MYEF2;GRP;PEG3;BCL11B;TNFAIP6;CACYBP;ACTB;ANLN;CARHSP1;HOOK1;DLGAP1;RPL15;SEC11C;HIST1H2BC
EWSFLI1 A673 knockdown GSE60949 up	Non-neuronal	16/495	0.121603	0.251176	0	0	1.40802	2.9667	DDR1;RPN2;PLK2;IGFBP2;P3H3;NDRG1;HIPK2;UGCG;CPD;FTH1;RNF181;IL6ST;LDLR;TMSB10;ITM2B;RAI14
FICZ Skin Biopsy (Non-Lesion) 16hrs GSE47944 up	Non-neuronal	16/495	0.121603	0.251176	0	0	1.40802	2.9667	SREBF1;WSB1;GSN;ARRDC3;TALDO1;ATP2A2;DBI;NR1D1;SYNJ2;UGCG;TANC1;ZEB2;FAM102A;TTC3;IL6ST;ITM2B
Firre Embryonic stem cells Knockout GSE45157 up	Non-neuronal	16/498	0.126167	0.251176	0	0	1.39904	2.89622	DOCK5;USP5;PLK2;TRANK1;SLC2A1;UPF3B;BFAR;ACTN4;ATP1B1;LITAF;RSL1D1;PLAGL1;CDC37;TMBIM1;SUCLG1;ST3GAL1
Gtf2ird1 Lip tissue Knockout GSE81082 up	Non-neuronal	16/498	0.126167	0.251176	0	0	1.39904	2.89622	RPN2;IGFBP2;SLC2A1;ARAP2;ATP2A2;NIPAL4;ANLN;PSAT1;ARSK;FAM120A;ORAI1;SLC38A6;APOE;LDLR;EPHB1;STAM2
Hnrnpk TT2 embryonic stem cells siRNA GSE84386 up	Non-neuronal	16/498	0.126167	0.251176	0	0	1.39904	2.89622	WSB1;TMEM41B;HSBP1;PLK2;NCOA3;IGFBP2;HJURP;ATP2A2;ATP1B1;ASNA1;FTH1;RNF181;RPL15;APOE;MAPT;HMGN1
Huntington's iPSCs GSE74201 up	Non-neuronal	16/498	0.126167	0.251176	0	0	1.39904	2.89622	DDR1;SREBF1;PHC1;IGFBP2;ATP2A2;ACTN4;PCSK5;ACTB;SALL1;HECTD4;LRRN1;APOE;FGFBP3;LZTS2;MYH10;FGFR2
Idiopathic nonspecific interstitial pneumonia Lung GSE73189 up	Non-neuronal	16/498	0.126167	0.251176	0	0	1.39904	2.89622	UNC13B;ANKRD28;PTPN1;ATP8A1;CELF2;RTKN2;ARRDC3;LHFPL2;NDRG1;ADIPOR2;ENPP2;TXNIP;SIK2;IL6ST;ST3GAL1;LDLR
Imatinib CML15-CML17 5uM GSE60065 up	Non-neuronal	16/497	0.124634	0.251176	0	0	1.40202	2.91952	CSTB;GSN;ALAS1;CELF2;NCOA3;DBI;ACTN4;PLXDC2;ACTB;HIPK2;ZEB2;RASSF2;FTH1;TMBIM1;IL6ST;ITM2B
Itch Skin Knockout GSE65686 down	Non-neuronal	16/496	0.123113	0.251176	0	0	1.40501	2.94302	DDR1;RARG;GSN;ARRDC3;PTN;FHDC1;FA2H;TANC1;PDLIM2;CHL1;MAP2;SLC38A6;TMCC3;PFKM;ITM2B;FGFR2
JUND PC3 knockdown GSE53470 up	Non-neuronal	16/497	0.124634	0.251176	0	0	1.40202	2.91952	CSTB;RPN2;USP5;SMOX;BHLHE41;DBI;ATP1B1;ACTB;HIPK2;SLC4A7;AKT2;CPD;KCNMA1;RPL15;LDLR;TMSB10
Kap1 Skeletal muscle Knockdown GSE62659 down	Non-neuronal	16/498	0.126167	0.251176	0	0	1.39904	2.89622	SEMA5A;RARG;PCNA;PLK2;ATP2A2;CACYBP;ACTN4;SORCS2;ACTB;UGCG;ANLN;RSL1D1;FTH1;FAM120A;SNX5;RAI14
LKB1 HuH-28 knockdown GSE59855 down	Non-neuronal	16/496	0.123113	0.251176	0	0	1.40501	2.94302	YAP1;TENM3;HJURP;XPO7;ACTN4;ACTB;UGCG;TANC1;EFR3A;SCCPDH;TBC1D5;CPD;FTH1;TMSB10;MYH10;RAI14
LPA2 HCT116 knockdown GSE67931 down	Non-neuronal	16/496	0.123113	0.251176	0	0	1.40501	2.94302	DDR1;RNF43;CSTB;DMTN;GSN;CERK;SYT1;PLK2;CPNE7;SLC2A1;ACTN4;FAM102A;TUBB3;ID1;TMSB10;PFKM
Lapatinib HCC1419 1uM-70d GSE62074 down	Non-neuronal	16/497	0.124634	0.251176	0	0	1.40202	2.91952	SREBF1;GSN;RPN2;HSBP1;PLK2;NCOA3;PLXDC2;ACTB;ANLN;PSAT1;TTC3;TXNIP;RPL15;ST3GAL1;TMSB10;HIST1H2BC
Lapatinib HCC1419 1uM-70d GSE62074 up	Non-neuronal	16/496	0.123113	0.251176	0	0	1.40501	2.94302	ELOVL2;CPNE7;IGFBP2;SLC2A1;ACTN4;HIPK2;UGCG;FAM102A;AKT2;HECTD4;CCDC88C;FAM120A;SGK3;NRCAM;ATP13A2;IL6ST
Lsd1 Oocyte knockout GSE73803 up	Non-neuronal	16/498	0.126167	0.251176	0	0	1.39904	2.89622	CYFIP2;ATP8A2;TTYH2;CNTN6;CELF3;BHLHE41;MRPL48;BPGM;PROX1;ANAPC11;MAP2;MBP;NRCAM;APOE;DYNC1I1;HMGN1
MLL1 Common myeloid progenitors Knockout GSE76749 down	Non-neuronal	16/495	0.121603	0.251176	0	0	1.40802	2.9667	CYFIP2;GRIA2;MEF2C;WSB1;GSN;ATP1A3;ERLIN2;HIPK2;SLC4A7;ELF2;PSAT1;TTC3;RPL15;ST3GAL1;SNX5;XPR1
MOV10 HEK293F knockdown GSE50499 down	Non-neuronal	16/496	0.123113	0.251176	0	0	1.40501	2.94302	YAP1;BEX3;PCNA;ATP2A2;ACTB;ADD2;MSH6;MYO1D;MSH2;PSAT1;CDC37;TTC3;RPL15;SNRPD3;CNOT9;TRIM33
MSI2 Hematopoietic Stem Overexpression GSE70685 down	Non-neuronal	16/497	0.124634	0.251176	0	0	1.40202	2.91952	PTPN1;MEF2C;DMTN;GSN;FECH;LMO4;ATP2A2;ACTN4;ACTB;ZEB2;FTH1;FAM120A;TBC1D14;RREB1;TMSB10;ITM2B
Mettl3 Embroid bodies knockout GSE61997 down	Non-neuronal	16/498	0.126167	0.251176	0	0	1.39904	2.89622	WSB1;GSN;RPN2;PEG3;IGFBP2;SLC2A1;ACTB;CARHSP1;MSH2;TSPAN9;RPL15;TMSB10;MYH10;SNX5;HMGN1;HIST1H2BC
Mettl3 Embryonic stem cells knockout GSE61997 up	Non-neuronal	16/498	0.126167	0.251176	0	0	1.39904	2.89622	KANK2;PLK2;HJURP;KCTD3;ADIPOR2;ACTB;GRIN1;SMAD7;MSH6;RSL1D1;TANC1;REST;FTH1;GNA12;SLC38A6;RAI14
Miconazole Embryonic stem cells 12 hrs GSE63804 up	Non-neuronal	16/494	0.120103	0.251176	0	0	1.41104	2.99057	DDR1;WSB1;PCNA;RPN2;TMEM63B;WSCD1;IGFBP2;ATP2A2;SOX10;ACTB;GNA12;FAM120A;RPL15;LDLR;MYH10;GPM6B
Msi2 MIA PaCa-2 Knockdown GSE75797 up	Non-neuronal	16/498	0.126167	0.251176	0	0	1.39904	2.89622	ALAS1;RPN2;TMEM41B;PLK2;ATP2A2;ACTN4;PTPA;SLC4A7;ANLN;ADI1;TUBB3;TTC3;SMS;LDLR;TMSB10;MYH10
Mycobacterium smegmatis Macrophage 18hr GSE67427 up	Non-neuronal	16/498	0.126167	0.251176	0	0	1.39904	2.89622	PTPN1;CSTB;GSN;ALAS1;TNFAIP6;UXS1;BHLHE41;TALDO1;LITAF;NDRG1;MTF1;CDC37;TMBIM1;TXNIP;ST3GAL1;TMSB10
Mycobacterium tuberculosis GC1237 Macrophage 48hr GSE67427 up	Non-neuronal	16/498	0.126167	0.251176	0	0	1.39904	2.89622	PTPN1;GSN;TNFAIP6;SMOX;BHLHE41;ATP2A2;S100B;NDRG1;HIPK2;ZEB2;MTF1;TMBIM1;GNA12;TXNIP;ST3GAL1;RAI14
Mycobacterium tuberculosis GC1237 Macrophage 4hr GSE67427 down	Non-neuronal	16/496	0.123113	0.251176	0	0	1.40501	2.94302	GSN;TWF2;ATP2A2;MITF;LHFPL2;PLXDC2;ACTB;SLC4A7;ZEB2;EFR3A;RASSF2;GNA12;FAM120A;APOE;ST3GAL1;ITM2B
Mycobacterium tuberculosis GC1237 Macrophage 4hr GSE67427 up	Non-neuronal	16/497	0.124634	0.251176	0	0	1.40202	2.91952	PTPN1;CSTB;ALAS1;TNFAIP6;SMOX;RFTN1;RHOG;TALDO1;DBI;LITAF;NDRG1;NIPAL4;FTH1;CDC37;SMS;TMSB10
Myelodysplastic Syndrome Granulocyte-Macrophage Progenitor Cell GSE55689 up	Non-neuronal	16/497	0.124634	0.251176	0	0	1.40202	2.91952	ANKRD28;BEX3;PCNA;RPN2;CELF2;ARRDC3;CACYBP;ACTB;ZEB2;RASSF2;FTH1;RREB1;CNOT9;TSPOAP1;SNX5;HMGN1
Myelodysplastic Syndrome Hematopoietic Stem Cells GSE55689 up	Non-neuronal	16/495	0.121603	0.251176	0	0	1.40802	2.9667	GSTK1;BEX3;WSB1;PCNA;RPN2;HSBP1;BCL11A;ECH1;TALDO1;DBI;ACTB;REST;RASSF2;UFC1;ENPP2;LDLR
Myotonic Dystrophy Left Ventricles GSE67812 down	Non-neuronal	16/497	0.124634	0.251176	0	0	1.40202	2.91952	TENM2;CACNA2D1;CELF2;PLCL1;GOLIM4;ATP2A2;SORBS2;ATP1B1;HIPK2;TOM1L2;TANC1;TSPAN9;TTC3;FAM120A;STRN;PFKM
Myotonic Dystrophy Left Ventricles GSE67812 up	Non-neuronal	16/497	0.124634	0.251176	0	0	1.40202	2.91952	KANK2;GSN;ECH1;SLC41A1;ATP1A3;NDRG1;ACTB;FTH1;CDC37;TXNIP;RPL15;APOE;ACKR1;ST3GAL1;TMSB10;ITM2B
NAF1 MCF-7 knockdown GSE66158 down	Non-neuronal	16/497	0.124634	0.251176	0	0	1.40202	2.91952	PCNA;HSBP1;ELOVL2;ACTN4;PTPRK;ATP1B1;ACTB;ARMCX1;ADI1;NRIP1;FAM120A;NRCAM;IL6ST;SNX5;ITM2B;HMGN1
OVOL1 Trophoblast knockdown GSE66962 up	Non-neuronal	16/496	0.123113	0.251176	0	0	1.40501	2.94302	CYFIP2;ST6GAL1;WSB1;ARRDC3;SLC2A1;ANLN;PSAT1;FTH1;NRIP1;FAM120A;RPL15;IL6ST;TMSB10;MYH10;PLS1;HMGN1
Obesity Omental adipose tissue GSE55008 up	Non-neuronal	16/496	0.123113	0.251176	0	0	1.40501	2.94302	YAP1;PHLDB1;ST6GAL1;RFTN1;NDRG1;ACTB;HIPK2;PLA2G16;ZEB2;FTH1;COBLL1;TMBIM1;SIK2;IL6ST;TMSB10;ITM2B
PATZ1 Embryonic fibroblasts Knockout GSE65864 up	Non-neuronal	16/496	0.123113	0.251176	0	0	1.40501	2.94302	IGFBP2;GOLIM4;UNC5C;SORBS2;ATP1B1;SLC4A7;PSAT1;TMBIM1;CDH11;TXNIP;SLC38A6;MAP4K5;EDIL3;ITM2B;CTHRC1;RAI14
PRDM11 U2932 knockdown GSE56235 down	Non-neuronal	16/497	0.124634	0.251176	0	0	1.40202	2.91952	CYFIP2;SREBF1;STRBP;NCOA3;ACTB;RASGRP3;UGCG;RSL1D1;AKT2;TTC3;RPL15;LDLR;CNOT9;PAG1;HMGN1;SEC11C
PS2APP Microglia Transgenic 7 months GSE75431 down	Non-neuronal	16/498	0.126167	0.251176	0	0	1.39904	2.89622	CELF2;RHOH;MRPL48;ACTB;ZEB2;SALL1;LPAR6;CNTRL;NRIP1;TXNIP;SGK3;SIK2;TRIM33;SNX5;PAG1;XPR1
PSMD13 HCT116 (12h) Knockdown GSE57871 up	Non-neuronal	16/497	0.124634	0.251176	0	0	1.40202	2.91952	CSTB;RPN2;USP5;TALDO1;ATP2A2;ACTN4;ATP1B1;NDRG1;ACTB;ANLN;FTH1;CDC37;SMS;RPL15;LDLR;TMSB10
Panobinostat + 5-Azacytidine JJN3 GSE56623 down	Non-neuronal	16/497	0.124634	0.251176	0	0	1.40202	2.91952	NRROS;TENM3;PCNA;RPN2;PMM2;ECH1;ATP2A2;DBI;NDRG1;ACTB;DCAF1;LRRC8D;IL6ST;ST3GAL1;CNOT9;CTHRC1
Panobinostat + 5-Azacytidine U266 24hr-10nM GSE56623 up	Non-neuronal	16/498	0.126167	0.251176	0	0	1.39904	2.89622	CYFIP2;MEF2C;CACYBP;ACTN4;LITAF;NDRG1;TANC1;SNX29;FTH1;CDC37;TTC3;TXNIP;SERPINI1;RPL15;TMSB10;SKAP2
Panobinostat Neuroblastoma 5mg-kg GSE69869 up	Non-neuronal	16/497	0.124634	0.251176	0	0	1.40202	2.91952	PTPN1;GSN;ATP8A1;TALDO1;DBI;ACTN4;LITAF;ADIPOR2;CPD;FTH1;TXNIP;RNF181;APOE;IL6ST;ITM2B;XPR1
Prmt5 Neural Stem/Progenitors Cells knockout GSE45284 down	Non-neuronal	16/498	0.126167	0.251176	0	0	1.39904	2.89622	SREBF1;PCNA;MYEF2;RPN2;HJURP;CACYBP;ACTB;ANLN;RSL1D1;MAP2;SMS;LDLR;TMSB10;MYH10;SNX5;HMGN1
Ptf1a 14 days - Pancreas conditional knockout GSE70542 up	Non-neuronal	16/498	0.126167	0.251176	0	0	1.39904	2.89622	GSN;TMEM63A;RPN2;MYRF;ATP2A2;ACTN4;ATP1B1;ADIPOR2;ACTB;HOOK1;FTH1;TXNIP;RPL15;APOE;ITM2B;KLHDC10
RBM38 NA knockdown GSE87710 up	Non-neuronal	16/497	0.124634	0.251176	0	0	1.40202	2.91952	KANK2;DMTN;FECH;TRANK1;XPO7;FHDC1;ACTB;ADD2;SLC6A9;HECTD4;FTH1;TMBIM1;GNA12;TXNIP;RPL15;IL6ST
RFWD2 Lung Knockout GSE80707 up	Non-neuronal	16/497	0.124634	0.251176	0	0	1.40202	2.91952	CSTB;PEG3;UNC5B;MBOAT1;SLC2A1;ACTN4;PTN;MAP2;PLAGL1;FTH1;ID1;TXNIP;SLC38A6;APOE;ST3GAL1;FGFR2
Rb1 Lung knockout GSE71924 up	Non-neuronal	16/498	0.126167	0.251176	0	0	1.39904	2.89622	GSN;ALAS1;PCNA;ATP8A1;IGFBP2;ARRDC3;ATP2A2;ACTN4;ATP1B1;ACTB;TSPAN9;FTH1;TXNIP;RPL15;IL6ST;ITM2B
Renal Cell Carcinoma Kidney GSE69197 down	Non-neuronal	16/498	0.126167	0.251176	0	0	1.39904	2.89622	SEMA5A;ST6GAL1;KCNJ10;TENM3;ARPP21;PLCL1;IGFBP2;FMN2;PROX1;ATP1B1;COMMD8;PSAT1;COBLL1;SUCLG1;ENPP6;PLS1
Rhinovirus Tracheal-bronchial GSE61141 down	Non-neuronal	16/497	0.124634	0.251176	0	0	1.40202	2.91952	DDR1;ST6GAL1;TMEM63B;ZDHHC20;ATP2A2;PCSK5;NDRG1;ACTB;HIPK2;ARHGAP21;CPD;FTH1;TTC3;TXNIP;RPL15;ITM2B
SGC0946 MV4-11 (Nascent RNA) GSE81147 up	Non-neuronal	16/498	0.126167	0.251176	0	0	1.39904	2.89622	DOCK5;BCL11A;LMO4;ARRDC3;RSL1D1;ZEB2;RASSF2;PDLIM2;CPD;CCNG2;TTC3;NRIP1;ENPP2;TXNIP;RPL15;HMGN1
SMYD1 Tibialis anterior muscle knockout GSE71679 up	Non-neuronal	16/498	0.126167	0.251176	0	0	1.39904	2.89622	YAP1;PEG3;CACNA2D1;ECH1;ATP1B1;ADIPOR2;PIK3C2B;FSD1L;PER3;CPD;CCNG2;SASS6;SLC38A6;PFKM;ITM2B;KLHDC10
SRT3025 cKit+ Sca1+ Lin- cells (KSL) GSE60941 down	Non-neuronal	16/497	0.124634	0.251176	0	0	1.40202	2.91952	PCNA;USP54;NFATC3;XPO7;NDRG1;PGM2L1;ACTB;MSH6;RSL1D1;MSH2;PSAT1;CPD;TTC3;NRIP1;SLC38A6;MYH10
Salmonella HT-29 cells (shCTRL) 0.5hrs GSE62520 down	Non-neuronal	16/492	0.117138	0.251176	0	0	1.41712	3.03888	WSB1;CPNE7;ECH1;ARRDC3;SLC2A1;NDRG1;SIRT2;PDLIM2;TUBB3;CCNG2;SMS;MLX;RPL15;LZTS2;TMSB10;PFKM
Satb1 Cancer-Associated Dendritic Cells (DCs) knockdown GSE76776 down	Non-neuronal	16/496	0.123113	0.251176	0	0	1.40501	2.94302	PCNA;RPN2;PLK2;ARRDC3;SLC2A1;TALDO1;LITAF;NDRG1;ACTB;FTH1;TXNIP;RPL15;IL6ST;TMSB10;SNX5;RAI14
Setdb1 C2C12 myoblast cell line knockdown GSE70069 down	Non-neuronal	16/498	0.126167	0.251176	0	0	1.39904	2.89622	PCNA;MYEF2;RPN2;PEG3;IGFBP2;HJURP;CACYBP;UGCG;ANLN;PACS2;PSAT1;FTH1;FAM120A;ST3GAL1;MYH10;SNX5
Setdb1 Skeletal muscle (C2C12 cells) Knockdown GSE70069 down	Non-neuronal	16/498	0.126167	0.251176	0	0	1.39904	2.89622	PCNA;MYEF2;RPN2;PEG3;IGFBP2;HJURP;CACYBP;UGCG;ANLN;PACS2;PSAT1;FTH1;FAM120A;ST3GAL1;MYH10;SNX5
Tamoxifen Cecum (GIST tumors) GSE64608 down	Non-neuronal	16/498	0.126167	0.251176	0	0	1.39904	2.89622	CYFIP2;BPGM;PTN;ATP1B1;MPP6;UGCG;CHL1;NF2;IL6ST;LDLR;TMSB10;MYH10;GPM6B;ITM2B;RAI14;HIST1H2BC
Trim33 B lymphoblastic leukemia cells Knockdown GSE66232 up	Non-neuronal	16/498	0.126167	0.251176	0	0	1.39904	2.89622	CYFIP2;NRROS;PCNA;MYEF2;CELF2;HJURP;ATP2A2;ACTN4;ATP1B1;ACTB;MSH6;TUBB3;FTH1;CNTRL;FAM120A;LDLR
Trisomy 21 Fetal Fibroblasts GSE55504 up	Non-neuronal	16/495	0.121603	0.251176	0	0	1.40802	2.9667	YAP1;CSTB;HSBP1;IGFBP2;GOLIM4;ATP2A2;DBI;ANLN;ZEB2;TTC3;CDH11;IL6ST;MYH10;HMGN1;CTHRC1;RAI14
Tunicamycin 129S1Sv-ImJ mice - primary Mouse Embryonic Fibroblasts GSE63756 down	Non-neuronal	16/497	0.124634	0.251176	0	0	1.40202	2.91952	KANK2;DDR1;PHLDB1;GSN;USP5;TMEM63B;UNC5B;ACTN4;ACTB;ARHGAP23;TSPAN9;ID1;GNA12;MEGF8;LDLR;TMSB10
Tunicamycin C57BL-6J mice - primary Mouse Embryonic Fibroblasts GSE63756 down	Non-neuronal	16/497	0.124634	0.251176	0	0	1.40202	2.91952	KANK2;PHLDB1;GSN;TMEM63B;UNC5B;P3H3;ACTN4;ACTB;HIPK2;ARHGAP23;ID1;RPL15;MEGF8;ST3GAL1;LDLR;TMSB10
Tunicamycin CAST-EiJ mice - primary Mouse Embryonic Fibroblasts GSE63756 down	Non-neuronal	16/497	0.124634	0.251176	0	0	1.40202	2.91952	KANK2;GSN;USP5;UNC5B;IGFBP2;TALDO1;ACTN4;ACTB;TSPAN9;FTH1;CDC37;ID1;RPL15;MEGF8;LDLR;TMSB10
Vemurafenib A375 6hr-0.1uM GSE64741 up	Non-neuronal	16/497	0.124634	0.251176	0	0	1.40202	2.91952	ANKRD28;SREBF1;MEF2C;RPN2;ATP2A2;ATP1B1;ACTB;ZEB2;ADI1;TUBB3;PSAT1;FTH1;GRM8;FAM120A;PLP1;TXNIP
Vitamin D Airway (Smooth muscle) GSE58434 up	Non-neuronal	22/712	0.113606	0.251176	0	0	1.34699	2.92974	PCSK2;SREBF1;WSB1;GSN;UNC5B;ABCA6;TRANK1;TALDO1;ACTN4;PTN;NDRG1;SLC4A7;ZEB2;PDLIM2;TSPAN9;CPD;FTH1;TXNIP;FAM20A;LDLR;TMSB10;CTHRC1
WZ4002 NSCLC-Parental PC9 24hrs GSE75602 down	Non-neuronal	16/497	0.124634	0.251176	0	0	1.40202	2.91952	SREBF1;CSTB;PCNA;USP5;ATP2A2;ATP1B1;NDRG1;ACTB;ANLN;PSAT1;GNA12;FAM120A;LRRC8D;RPL15;LDLR;RAI14
ZNA MCF7 30uM-12hrs GSE59251 down	Non-neuronal	16/498	0.126167	0.251176	0	0	1.39904	2.89622	SREBF1;SMARCD2;PCNA;USP5;HSBP1;PLK2;CACYBP;DBI;ADIPOR2;ACTB;PTPA;ANLN;EBP;RPL15;SNRPD3;HMGN1
ZnF1 Thymus Knockout GSE47496 down	Non-neuronal	16/498	0.126167	0.251176	0	0	1.39904	2.89622	CYFIP2;SMARCD2;NRROS;ARPP21;CERK;BCL11B;LMO4;MAST3;CELF2;ARRDC3;RHOH;CCDC88C;NRIP1;TXNIP;RPL15;RREB1
beta-catenin Skin Mutation (Deletion) GSE75944 down	Non-neuronal	16/495	0.121603	0.251176	0	0	1.40802	2.9667	UNC13B;BCL11B;HSBP1;CELF2;HJURP;SLC1A2;SORCS2;ACTB;GNAI1;RSL1D1;ZEB2;NRCAM;RPL15;TMSB10;SNX5;PAG1
heat-inactivated MTB H37Rv Macrophage 4hr GSE67427 up	Non-neuronal	16/497	0.124634	0.251176	0	0	1.40202	2.91952	PTPN1;ALAS1;PCNA;TMEM63B;SMOX;UXS1;RFTN1;OSGIN2;LITAF;ACTB;NIPAL4;UGCG;FSD1L;SMS;NRIP3;LDLR
miR-148a B lymphocytes GSE75809 up	Non-neuronal	16/497	0.124634	0.251176	0	0	1.40202	2.91952	SMARCD2;STARD5;BCL11A;ZDHHC20;UGCG;ARHGAP21;EFR3A;REST;SALL1;ELF2;PLAGL1;CCDC88C;TTC3;SLC38A6;RPL15;RREB1
miR-92a-1 Tail bud Knockout GSE63813 down	Non-neuronal	16/496	0.123113	0.251176	0	0	1.40501	2.94302	KANK2;WSB1;PCNA;MYRF;PEG3;ELOVL2;ARRDC3;UNC5C;CACYBP;PSAT1;FTH1;ID1;TXNIP;SNRPD3;SNX5;HMGN1
recombinant murine SAA1 Th17 cells 2ng-ml 48 hrs GSE71281 down	Non-neuronal	16/496	0.123113	0.251176	0	0	1.40501	2.94302	NOP14;ST6GAL1;PCNA;CELF2;ARRDC3;ACTB;DNAJC2;RSL1D1;AKT2;CNTRL;SMS;TXNIP;SLC38A6;TMSB10;SNX5;HMGN1
Ctcfl Transgenic GSE72178 up	Non-neuronal	16/499	0.12771	0.251176	0	0	1.39607	2.8731	YAP1;TENM3;PCNA;RPN2;PEG3;TMEM63B;UNC5B;PLK2;ACTB;PPP4R4;ENPP2;SLC38A6;RPL15;TMSB10;SNX5;HMGN1
EVX1 CJ9 stem cells knockout GSE70419 up	Non-neuronal	16/499	0.12771	0.251176	0	0	1.39607	2.8731	YAP1;ST6GAL1;TMEM63A;PEG3;USP54;IGFBP2;HJURP;XPO7;CACYBP;SALL1;MSH2;PSAT1;TTC3;RREB1;LDLR;MYH10
Ezh2 mESC tamoxifen induced Knockout GSE66814 down	Non-neuronal	16/499	0.12771	0.251176	0	0	1.39607	2.8731	PCNA;RPN2;USP5;IGFBP2;SLC2A1;TALDO1;ACTB;MSH6;MSH2;PSAT1;ASNA1;FTH1;TXNIP;APOE;HMGN1;HIST1H2BC
Gprc5a colorectal cancer tissues Knockout GSE86895 up	Non-neuronal	16/499	0.12771	0.251176	0	0	1.39607	2.8731	DDR1;SREBF1;CSTB;GSN;HJURP;SLC2A1;ATP2A2;ACTN4;NDRG1;MYO1D;FA2H;ID1;FAM120A;SLC38A6;IL6ST;ITM2B
Klf2 proB-cells knockout GSE73560 up	Non-neuronal	16/499	0.12771	0.251176	0	0	1.39607	2.8731	CYFIP2;PCNA;CERK;LMO4;STRBP;HJURP;RHOH;ATP1B1;ACTB;ZEB2;FTH1;CNTRL;SLC38A6;ATP13A2;RPL15;TMSB10
TGFB3 Palatal shelves E16.5 knockout GSE45568 up	Non-neuronal	16/499	0.12771	0.251176	0	0	1.39607	2.8731	SEMA5A;MEF2C;TENM3;PEG3;CACNA2D1;CELF2;HJURP;SORCS2;TTC28;TRO;ZEB2;TSPAN9;PLAGL1;CPD;IL6ST;MYH10
Tbx1 P19Cl6 during cardiomyocytes differentiation siRNA GSE79941 down	Non-neuronal	16/499	0.12771	0.251176	0	0	1.39607	2.8731	YAP1;PHC1;STRBP;BHLHE41;HJURP;SLC2A1;XPO7;NDRG1;ACTB;REST;RPL15;APOE;PFKM;SNX5;HMGN1;RAI14
Tet3 Blastocyst conditional Knockout GSE61329 down	Non-neuronal	16/499	0.12771	0.251176	0	0	1.39607	2.8731	WSB1;MYEF2;TTYH2;HJURP;ATP2A2;ACTN4;ATP1B1;NDRG1;ACTB;REST;MSH2;FTH1;FAM120A;SLC38A6;MYH10;FGFR2
LPS BMDM 10 ng-ml 6 hrs GSE78209 down	GABAergic	248/573	0.0540212	0.253006	0	0	1.15196	3.36185	GLTP;PID1;RNH1;CERK;FAM89B;WIPF1;LIPA;ELK3;UBE2L3;RPS15;LGALS3;ZMIZ2;MYC;RPS6KA1;PRKACA;PRKACB;FNBP1;SLC11A1;AP1B1;TALDO1;ACTN4;SCAMP3;HCFC1;NISCH;SOAT1;NINJ1;TXNIP;TAGLN2;TTYH3;EPB41;IQGAP1;SGPL1;CHST12;INPP5D;PLCG2;HMOX1;PIP5K1C;APOE;ST3GAL1;SNX5;VAT1;CTSA;CDK18;CDT1;RPL41;GSTM1;EDEM1;TNFSF12;NFATC2;NFATC1;IGF1;PARVB;GPR137B;RPS28;SLC6A8;RPS29;HNRNPF;FASN;CEP85;FXYD5;ANP32B;CALM1;ITM2B;DAZAP2;S…
Trichostatin A Skeletal muscle 0.6 mg-Kg-day GSE51933 down	GABAergic	216/496	0.0538591	0.253006	0	0	1.16424	3.40119	SPARC;RTCB;PPAN;ACTB;MYLK;C4B;FTH1;PSMD3;KAT7;PTGFRN;B2M;TNS1;ENTPD2;SERPINF1;RNASE4;CSNK1D;SFRP2;CCDC80;FNDC1;MXRA8;TXNIP;KDELR2;ATF5;PLPP3;PDXDC1;LPAR1;IQGAP1;ADAMTS12;MYL12A;RNF213;TNRC18;APOE;S100A10;WWTR1;ACE;ABCA9;FN1;IGF1;POLA1;COL1A2;FAT1;CALM2;FERMT2;ITM2B;RET;CDKN1C;NRP1;TRAM1;CLIC4;ECM1;ELN;PCSK6;ADAMTSL1;AKAP12;AKAP13;TUBA1B;TIMP3;CD36;CD34;ANXA2;MYOF;EMP1;ANO6;PXDN;GAS1;ALDOA;ENG;DDR…
Olig2 Brain tumor conditional Knockout GSE71493 down	GABAergic	217/499	0.0564098	0.263246	0	0	1.16129	3.33883	GLTP;PLEKHB1;XYLT1;SOGA1;ACTB;EPS8;EDNRB;PPP2R1A;FTH1;PSMD3;DPYSL3;SLC12A7;B2M;TMPO;SMARCC1;WSB2;CIRBP;SOX10;HCFC1;EWSR1;MAP1B;RBP1;PRKCQ;TAGLN2;TMEM63B;SDC4;TSHZ2;PDGFB;AGAP1;TGFA;PIK3R1;PTTG1IP;NKAIN1;CYB5R3;CHST11;PCBP4;SCFD2;MICAL1;ATP6V0A2;HMOX1;APOD;S100A10;GPR17;MCAM;FN1;DCLK2;PARVB;GNG12;ABTB2;PPFIBP1;NPLOC4;MYO5B;ID2;TOP2A;COL18A1;DAZAP2;CDKN1A;ARPC1B;LPCAT1;PPP1R18;CTSS;AKAP12;EPB41L4B;…
Doxycycline Embryonic stem cells 2 ug-ml GSE72178 up	Non-neuronal	27/925	0.140538	0.275989	0	0	1.27044	2.49296	CYFIP2;DDR1;MYRF;HJURP;SLC2A1;ACTB;FTH1;SLC38A6;LRRC8D;RPL15;APOE;TLE4;NOP14;PHC1;PEG3;UNC5B;NCOA3;IGFBP2;ACTN4;ATP1B1;SLC4A7;ANLN;PSAT1;TTC3;TXNIP;IL6ST;RAI14
NHD13 Myelodysplastic syndrome stem cells Overexpression GSE76840 up	GABAergic	216/498	0.0627621	0.290805	0	0	1.15578	3.19968	GLTP;SPI1;GMFG;IKZF2;ACTB;EPS8;PNP;RASSF2;PSMD4;GPR171;DPF3;IL12A;LGALS9;B2M;SOX4;WSB1;TALDO1;GPR160;NINJ1;PSME2;PADI2;RIN3;IGSF6;STXBP2;MGST1;MGST2;XPC;VPS26A;CFP;RIC8A;CD79B;LDHB;CD79A;HMGXB4;BLOC1S2;PLCG2;APOE;LYN;CTSA;RPL41;RAB27A;CP;MSRA;RPS28;RPS29;ID2;CEP85;FXYD5;CORO7;FARSA;CALM1;ITM2B;ARPC1B;CTSZ;PYGL;LITAF;PPP1R18;CTSS;LIMD2;IKBKB;ING3;TRIM5;UIMC1;TMED3;RAC2;RPLP2;CTSH;CLIC1;CTSC;CD53;C…
SAHA Liver 0.67g GSE63943 up	GABAergic	216/498	0.0627621	0.290805	0	0	1.15578	3.19968	VIPR1;GLDC;F11R;CLDN1;LIPA;ACTB;PNP;LONP1;PDK4;CDK5RAP3;TNS1;TSTD1;SLC6A13;ACTN4;HDHD3;MAPK8IP3;GCAT;PPP1R3C;PPA1;PPP1R3B;ETHE1;RBP1;PREB;SIK1;GPLD1;UNC119B;TTYH2;EPAS1;ABCB4;MTMR4;SLC30A10;PPL;SULT1A1;HELZ2;SEC14L2;AFMID;ASL;ST3GAL1;RAB11FIP4;S100A10;HEXIM1;ABCA1;VAT1;GSTM1;SLC35E1;EDEM1;TYSND1;PARP16;CGN;ABTB2;FAT1;CEP85;DUS1L;SLC22A7;COL18A1;CDKN1A;ECM1;LRRC3;NAT10;GPT;LITAF;TUBA1C;SH3PXD2A;QS…
Staphylococcus epidermidis Macrophage 4hr GSE67427 up	GABAergic	215/496	0.0647021	0.297675	0	0	1.15448	3.16092	IFITM3;TRAF3IP2;IFI35;ANTXR2;IFIT1;BACH1;IFIT3;IFIT2;ICAM1;LGALS3;RASSF4;FTH1;DPYSL3;ZC3H12A;DHX58;TRIM25;JUNB;IER5;CDK5RAP2;IER3;GBP5;IL15RA;ACSL1;SLC11A1;ACSL5;CYP27A1;PPA1;CDC37;DDIT4;PSME2;LAP3;RIN2;ATF3;SMIM3;IGSF6;CRABP2;SDC4;CDCA4;SDC2;DCUN1D3;EBI3;PDGFB;SAMSN1;HELZ2;CYP27B1;GNG10;CYB5R3;RNF213;S100A11;N4BP1;PLK3;RPL41;GADD45B;SLC16A10;PILRA;PARP14;PARP12;FOSL2;PARP10;REL;TNFSF9;CALM1;CSRN…
Trex1 Spleenic B cells Knockout GSE77693 up	GABAergic	215/496	0.0647021	0.297675	0	0	1.15448	3.16092	TRAF3IP3;VARS;EHMT2;RRP1;XYLT1;IKZF1;ACTB;RPS15;NDST1;PPP2R1A;RASSF5;FTH1;TBC1D10C;PXDC1;KIF21B;SLC12A6;CPT1A;ST6GAL1;CIRBP;SND1;DDX39B;EWSR1;CDC37;ORAI2;TXNIP;TAGLN2;EZR;TTYH3;IQGAP1;OAZ1;CD79B;CD79A;MICAL1;PIP5K1C;SNX5;VPS16;VASP;CTSA;SRPK3;RPL41;STK11IP;RCC2;TREX1;SMARCA4;RPS28;EHD4;RPS29;HNRNPF;INTS4;ID3;ANP32B;FERMT3;ARHGAP9;DAZAP2;SLC44A2;ARPC1B;RCSD1;PPCDC;LIMD2;RNF157;CTSO;RAC2;RPLP2;CTSH…
Ezh2 Embryonic Stem Cells Knockout GSE58023 up	GABAergic	216/499	0.0676105	0.307793	0	0	1.1516	3.10241	RNH1;IFITM2;CLPB;VARS;EHMT2;CCNF;TONSL;PPAN;ACTB;RRP9;ICAM1;RPS15;PSMD4;PPP2R1A;LONP1;DPF2;CDK5RAP3;HES7;IFRD2;SCRIB;CSNK1D;AARSD1;SND1;SCAMP3;GCAT;BCAM;DDX39B;SPINT1;CDC37;DDIT4;TXNIP;TAGLN2;TRIB3;STXBP2;MRPL17;MRPL12;OAZ1;RRP7A;PTDSS2;RHOT2;PRRC1;NUP85;PCBP4;SFN;APOE;ATRIP;ZBED5;NR2C2AP;HIST1H3E;CTSA;RPL41;ST14;PMM1;SIVA1;INTS1;NCAPH2;RCC2;PYCR2;SNF8;TBL3;RPS28;EIF6;QARS;FASN;HIST1H4H;MMS19;FXY…
Ezh2 Embryonic Stem Cells knockout GSE58016 up	GABAergic	216/499	0.0676105	0.307793	0	0	1.1516	3.10241	RNH1;IFITM2;CLPB;VARS;EHMT2;CCNF;TONSL;PPAN;ACTB;RRP9;ICAM1;RPS15;PSMD4;PPP2R1A;LONP1;DPF2;CDK5RAP3;HES7;IFRD2;SCRIB;CSNK1D;AARSD1;SND1;SCAMP3;GCAT;BCAM;DDX39B;SPINT1;CDC37;DDIT4;TXNIP;TAGLN2;TRIB3;STXBP2;MRPL17;MRPL12;OAZ1;RRP7A;PTDSS2;RHOT2;PRRC1;NUP85;PCBP4;SFN;APOE;ATRIP;ZBED5;NR2C2AP;HIST1H3E;CTSA;RPL41;ST14;PMM1;SIVA1;INTS1;NCAPH2;RCC2;PYCR2;SNF8;TBL3;RPS28;EIF6;QARS;FASN;HIST1H4H;MMS19;FXY…
FancC mature mouse B cells Knockout GSE76634 down	GABAergic	216/499	0.0676105	0.307793	0	0	1.1516	3.10241	TRAF3IP3;CERK;VARS;ACTB;IL4I1;PNN;RASSF2;TBC1D10C;TRIM25;CCNL2;KIF21B;SLC12A6;NUP210;FNBP1;SP110;MAPK8IP3;MIF4GD;HCFC1;NISCH;RNF123;MARF1;EWSR1;ZC3H11A;TRIM11;MACF1;TTYH3;OAZ1;PCNX3;CD79B;HELZ2;CD79A;RNF213;SYNGR2;INPP5D;INPP5K;NCKAP1L;PIP5K1C;APOE;ABCA1;LYN;INTS1;ABCA7;PARP14;GPR137B;FAM111A;CCDC88C;INTS7;CALM1;BTG2;ARPC1B;TNFRSF13C;RCSD1;ARHGAP4;MED12;IKBKB;AKAP13;TUBA1B;TRIM7;XPO6;CNTRL;RAC2;C…
Bmal1 Liver Knockout ZT8 GSE70497 down	GABAergic	215/497	0.0696739	0.312812	0	0	1.15029	3.06428	PANK1;HDAC11;ECI2;SLC4A4;C4B;HYKK;EVA1A;CREB3L3;TDO2;RASSF3;LONP2;MLYCD;ACAD11;XYLB;PDK2;TNS2;ARSA;STARD4;CPT1A;ST6GAL1;PAQR7;STARD7;ACSL1;ENTPD5;DHDH;HOGA1;RBP4;PRKD3;TXNIP;ULK1;PLPP3;GNE;GCDH;TBCEL;RETSAT;SLC35D1;SDC4;EPAS1;ABCB4;HPN;SLC22A1;OAZ1;DEDD2;C2;LDHD;APOE;DECR2;LHPP;DECR1;BRAP;FZD4;ABCA6;SLC10A1;FN1;NR1D2;ALDH6A1;ADI1;ATG2A;OGDH;NOX4;COL18A1;GPT;CROT;PCSK6;PCSK4;EPB41L4B;ACADL;STBD1;A…
Myelodysplastic Syndrome Bone Marrow GSE63816 down	GABAergic	215/497	0.0696739	0.312812	0	0	1.15029	3.06428	SPI1;IFITM2;ICAM1;PREX1;RABGEF1;RASSF2;RASSF5;FTH1;SLC12A6;B2M;IER3;PDK1;TSPYL2;GBP5;WSB1;ACSL1;SLC11A1;CSNK1D;DDIT4;NINJ1;ULK1;TAGLN2;TRIB1;EPB41;STXBP2;PTTG1IP;MTMR4;SAMSN1;DEDD2;PGS1;RNF213;INPP5D;S100A11;LYN;PLK3;STAT5B;PHC2;GADD45B;PBX2;NBEAL2;FOSL2;FAM160A2;GJB6;ATG2A;UNC119;ITM2B;CSRNP1;DAZAP2;HIP1;ELL;PHF1;HILPDA;LPCAT1;ADM;PYGL;LITAF;PPP1R18;CTSS;XPO6;RRP12;EMD;CD53;DUSP2;FCER1G;DUSP1;IF…
TGM5 HCT116 knockdown GSE56788 down	GABAergic	215/497	0.0696739	0.312812	0	0	1.15029	3.06428	AHCYL1;PANK3;CERK;EHMT2;SOGA1;GLE1;EFR3A;RASSF3;PPP2R1B;PPP2R1A;PEG10;DPYSL3;CDC27;LONP1;EPHB2;PRKACB;TNS3;SOX4;TMPO;MCCC2;DDX18;SMARCC1;ST6GAL1;WSB2;NUP210;HPCAL1;IMP4;MTAP;MTHFD1;KARS;EWSR1;CLNS1A;DDIT4;SUCLG2;EZR;SMIM3;STXBP2;PPL;LDHB;CHTF8;DHX33;ERI1;SYMPK;NUP88;ZBTB7B;NTSR1;DECR1;PCK2;TRAP1;PHC2;INTS1;EIF2AK1;PLK1;PYCR1;NR1D2;PAICS;SMARCA4;MOV10;QARS;FUBP3;MYO5C;ID1;GTF2IRD1;TOP2A;COL18A1;CL…
heat-inactivated MTB H37Rv Macrophage 4hr GSE67427 down	GABAergic	215/497	0.0696739	0.312812	0	0	1.15029	3.06428	CYFIP1;PID1;SPI1;SPARC;LST1;SLC4A2;IFIT3;RPS15;IL4I1;MYC;RPS6KA1;HOMER3;LGALS9;EPHB2;TNS3;STARD7;ACSL1;SLC11A1;AP1B1;TALDO1;NISCH;CYP27A1;WDR81;ATF5;PI4K2A;MACF1;TTYH3;TBC1D9B;AGAP3;PTTG1IP;OAZ1;TRPM2;SGPL1;CHST11;HMOX1;NCKAP1L;LTA4H;APOE;CD14;ST3GAL1;LYN;VASP;FN1;LACC1;RPS28;RPS29;ID2;GRB2;FXYD5;RGL1;FERMT3;ARPC1B;LIMD2;MRC2;TUBA1C;STAB1;RPLP2;TSPO;CTSH;QSOX1;TIMP1;IKBKE;CLIC1;DBNL;IFNGR1;MYOF;S…
Mef2c Heart conditional Knockout GSE68147 down	GABAergic	215/498	0.0749249	0.330686	0	0	1.14612	2.96991	TMEM41A;TRIL;MTFR1L;ACCS;RXFP1;ENO3;SLC4A4;ABRA;PREX2;RPS15;RASSF5;PPAT;PDK3;PTGFRN;PDK1;PAQR9;ST6GAL1;NUP210;STARD7;ACSL1;SOX11;PHKA2;BCAM;PPP1R3C;ALPK3;ALPK2;MYL9;FREM1;FREM2;HACD1;CASZ1;EPAS1;GIPR;PDGFA;MRPL12;IGSF9;GJC1;TSPAN9;CMYA5;STXBP6;ZBED4;JAG2;ABCA1;RPL41;JAG1;CADM1;ARPP21;HOMER2;FAM78A;ABCA4;SLC16A12;SLC16A10;ABTB2;MYLPF;RPS28;GRIN3A;RPS29;WNK2;FXYD1;HRC;COL9A1;CORO6;CORO7;CDKN1C;PTPR…
SNTA1 RKO knockdown GSE68219 up	GABAergic	215/498	0.0749249	0.330686	0	0	1.14612	2.96991	MAPKBP1;SERPINE1;CBLB;SLC4A2;ICAM1;RPS15;ZFYVE26;PNP;PPP2R1A;MYC;PPAT;CDK20;DPF2;CCNL2;JUNB;IER3;ENTPD7;MFSD10;PPP1R3B;CDC37;TXNIP;SIK1;EZR;VPS28;PI4K2A;PLBD2;TSTA3;FLII;PIK3R2;SGPL1;SYNGR2;PDCD11;S100A16;DPH2;NEU1;HMOX1;HMGXB3;ST3GAL1;N4BP2;S100A11;VAT1;CTSA;PYCR1;ELL2;RPS28;EIF6;FASN;GIPC1;TRIP6;ALDH18A1;BTG2;CDKN1A;GFM1;FKBP15;PRSS22;PPP1R18;AKAP12;FAM102A;RPLP2;QSOX1;RRP12;LYPLA2;GSTO1;TFE3;A…
SOD1(G93A mutant) Astrocytes Transgenic 1 day GSE49023 up	GABAergic	215/498	0.0749249	0.330686	0	0	1.14612	2.96991	IFITM3;SPON1;SPARC;SERPINE1;ACTB;RPS15;GJA1;EDNRB;MYC;RESP18;TRIM25;GTSE1;JUNB;TRIM21;ARPIN;ARRDC4;CPT1A;WSB2;TALDO1;CDC34;IFI27;TXNIP;TAGLN2;SDC4;PDGFB;IQGAP1;MRPL12;APCDD1;ZBTB5;MYL12A;MED12L;RRP7A;RNF213;BLOC1S2;S100A11;VAT1;RPL41;JAG1;MCAM;NCAPH2;INTS2;FN1;TMEM192;UBAC1;PARP12;TBL3;EIF6;RPS29;UNC119;OGFR;DDR1;NRP1;BTG2;CDKN1A;SLC7A11;BABAM1;TUBA1B;GLIPR2;TIMP3;KIF1C;PHGDH;QSOX2;CLIC1;SSR2;MYO…
Tex10 Embryonic Stem cells Knockdown GSE66734 up	GABAergic	215/498	0.0749249	0.330686	0	0	1.14612	2.96991	PI4K2B;ERRFI1;PID1;SPARC;TRAF3IP2;SERPINE1;FAM122B;LGALS4;GJA1;PEG10;AP1S3;ACAD11;GTSE1;JUNB;SP110;CPT1C;TWSG1;RNF128;CEP57L1;CD109;DDIT4;TXNIP;PRKCQ;TAGLN2;TMEM63B;SLC35D1;SDC4;IQGAP1;FAM124A;HMGXB4;BLOC1S2;HMOX1;SFN;PLCG1;ZBTB7B;JAG2;CTC1;PLK3;BTBD19;ST14;PMM1;MCAM;DDIT4L;XRCC1;CGN;PAFAH2;PARP10;EHD4;LPAR6;PTK7;ID2;CCSER1;PLCH2;DZIP1;DDR1;CSRNP1;COL18A1;FKBP10;BTG2;CDKN1A;SYNM;BBC3;TRIM7;CSRP1;…
miR-92a-1 Whole embryo Knockout GSE63813 up	GABAergic	215/498	0.0749249	0.330686	0	0	1.14612	2.96991	MDC1;AHCYL1;SPARC;VARS;GLDC;ACTB;GJA1;RAVER1;ZMIZ2;MYC;PEG10;PSMD3;STMN1;PIEZO1;PTGFRN;SOX4;CUBN;SMARCC1;NUP210;SCRIB;CSNK1D;ADGRA3;ACTN4;CSNK1E;HCFC1;NISCH;SFRP2;DDX39B;CDC37;FREM2;PPP1R37;TTYH3;CRABP2;MTMR4;OAZ1;MYL12A;CHTF8;SYMPK;PIP5K1C;APOE;N4BP2;EDEM1;INTS3;RCC2;PLK1;FN1;SMARCA4;SQLE;ANLN;MEX3A;COL1A2;VANGL2;PTK7;RPS29;FASN;FAT1;ID3;DCHS1;SFXN1;RNPS1;ANP32B;DDR1;COL18A1;NRP1;NRP2;PTPRS;TENM…
2,3,7,8-tetrachlorodibenzo-p-dioxin (TCDD) Primary B cell 30 nM 4 hr GSE80953 down	Non-neuronal	15/491	0.178815	0.332978	0	0	1.32562	2.28192	MEF2C;SYS1;TRANK1;U2AF1;BFAR;RASSF2;ASNA1;COBLL1;TMBIM1;UFC1;RNF181;NUP88;RPL15;TMSB10;CNOT9
4 Skin Biopsy (Non-Lesion) 16hrs GSE47944 up	Non-neuronal	15/497	0.190608	0.332978	0	0	1.3087	2.16922	CSTB;UNC5B;ATP2A2;DBI;ACTN4;ACTB;RSL1D1;PSAT1;FTH1;CDC37;FAM120A;TXNIP;RPL15;IL6ST;TMSB10
4-hydroxytamoxifen Embrionic stem cells 0.1 uM 4 hrs GSE84953 up	Non-neuronal	15/496	0.188617	0.332978	0	0	1.31149	2.18762	SREBF1;NOP14;NCOA3;SLC2A1;ACTN4;MSH6;DNAJC2;ANLN;RSL1D1;MSH2;FTH1;NUP88;APOE;SNX5;RAI14
4-hydroxytamoxifen Embrionic stem cells 0.1 uM 8 hrs GSE84953 up	Non-neuronal	15/498	0.192609	0.332978	0	0	1.30592	2.15098	RARG;MYEF2;MYRF;TWF2;TALDO1;ACTB;TMEFF1;REST;SALL1;PSAT1;SMS;NF2;MEGF8;TMSB10;HMGN1
5-Azacytidine-CdR HEK 293T GSE62591 up	Non-neuronal	15/498	0.192609	0.332978	0	0	1.30592	2.15098	PCNA;RPN2;TALDO1;ATP2A2;ACTN4;ACTB;RSL1D1;ARHGAP21;CPD;FTH1;FAM120A;SMS;RPL15;IL6ST;MYH10
ABCA4 RPE/choroid knockout GSE63772 up	Non-neuronal	15/498	0.192609	0.332978	0	0	1.30592	2.15098	GSN;PEG3;ECH1;ARRDC3;SLC2A1;ADIPOR2;ACTB;ZNRF2;TMEM98;CPD;TXNIP;APOE;IL6ST;PFKM;ITM2B
AUF1 Skeletal muscle hindlimb Knockout GSE83555 down	Non-neuronal	15/496	0.188617	0.332978	0	0	1.31149	2.18762	MEF2C;GSN;PLK2;NCOA3;ACTN4;NDRG1;ACTB;LPAR6;FTH1;TMBIM1;TXNIP;MBP;ACKR1;IL6ST;ITM2B
Activin A Embryonic stem cells 100 ng-ml GSE50856 up	Non-neuronal	15/498	0.192609	0.332978	0	0	1.30592	2.15098	RARG;PHC1;PEG3;TMEM63B;UNC5B;IGFBP2;NDRG1;TMEFF1;SALL1;ADI1;ASNA1;FTH1;APOE;TMSB10;ITM2B
Alkbh1 Embryonic stem cells Knockout GSE71943 up	Non-neuronal	15/497	0.190608	0.332978	0	0	1.3087	2.16922	WSB1;NCOA3;HJURP;SLC2A1;ATP2A2;ACTN4;MSH6;ANLN;MSH2;PSAT1;HOOK1;SLC38A6;NF2;TMSB10;MYH10
All-trans retinoic acid Embryonal carcinoma cell line 6 hrs GSE56893 down	Non-neuronal	15/498	0.192609	0.332978	0	0	1.30592	2.15098	TLE4;PHLDB1;PCYT1B;MTERF4;NDRG1;ACTB;MAPK8IP1;ARMCX1;SALL1;TUBB3;ASNA1;FTH1;SMS;RPL15;APOE
Asthma TH2 cells (Blood PMBC) GSE75011 down	Non-neuronal	15/496	0.188617	0.332978	0	0	1.31149	2.18762	PLEKHF1;BCL11B;ARRDC3;RHOG;RHOH;U2AF1;LITAF;NDRG1;SMAD7;TATDN3;FAM102A;FTH1;CCDC88C;ST3GAL1;TMSB10
Asthma Tracheal-bronchial GSE61141 down	Non-neuronal	15/498	0.192609	0.332978	0	0	1.30592	2.15098	CSTB;GSN;SLC2A1;ATP2A2;SORBS2;IKZF2;ATP1B1;PCSK5;NDRG1;ANLN;PTPRA;TMBIM1;UFC1;TXNIP;ITM2B
BS69 Hela knockdown GSE51261 up	Non-neuronal	15/493	0.182705	0.332978	0	0	1.31993	2.24373	GSTK1;BEX3;LMO4;PLK2;TALDO1;MITF;ACTN4;LITAF;ARHGAP21;FTH1;TTC3;SUCLG1;RPL15;PFKM;MYH10
Bacillus Calmette-Guerin Macrophage 4hr GSE67427 up	Non-neuronal	15/496	0.188617	0.332978	0	0	1.31149	2.18762	ANKRD28;PTPN1;CSTB;ALAS1;TNFAIP6;SMOX;UXS1;RFTN1;OSGIN2;LITAF;NIPAL4;UGCG;ZEB2;FSD1L;SMS
Bexarotene Cortex GSE77569 up	Non-neuronal	15/497	0.190608	0.332978	0	0	1.3087	2.16922	RPN2;IGFBP2;DBI;S100B;TUBB3;FTH1;CDC37;ENPP2;MBP;SUCLG1;RPL15;TMSB10;PFKM;PTPN5;CHGB
Bmal1 Liver Knockout ZT0 GSE70497 down	Non-neuronal	15/498	0.192609	0.332978	0	0	1.30592	2.15098	ABCA2;ST6GAL1;ELOVL2;IGFBP2;ECH1;ATP2A2;DBI;ACTN4;PTPRK;PROX1;HMGCL;SLC38A6;LRRC8D;IL6ST;ST3GAL1
Bmal1 U2OS knockdown GSE56924 down	Non-neuronal	15/495	0.186636	0.332978	0	0	1.31429	2.20617	ANKRD28;PCNA;RPN2;ZDHHC20;HJURP;CACYBP;NDRG1;ADIPOR2;MSH6;ANLN;CARHSP1;MSH2;EDIL3;HMGN1;HIST1H2BC
CFTR Colon Knockdown GSE76095 down	Non-neuronal	15/498	0.192609	0.332978	0	0	1.30592	2.15098	SEMA5A;DOCK5;RPN2;ATP2A2;B3GALT5;PROX1;ACTB;MGAT4C;HOOK1;FAM120A;SLC38A6;TMCC3;IL6ST;LDLR;PLS1
CH-223191 Skin Biopsy (Lesion) 16hrs GSE47944 down	Non-neuronal	15/498	0.192609	0.332978	0	0	1.30592	2.15098	CSTB;RARG;SMOX;TGFA;ATP2A2;PLXDC2;ATP1B1;ADIPOR2;HIPK2;UGCG;CARHSP1;FTH1;STRN;PAG1;ITM2B
CNBP HEK293T knockdown GSE76627 up	Non-neuronal	15/498	0.192609	0.332978	0	0	1.30592	2.15098	YAP1;ZDHHC20;CELF2;ARRDC3;PROX1;NDRG1;ZBTB41;DCAF1;SLC4A7;REST;CPD;SASS6;TXNIP;SNX5;FGFR2
Chronic Obstructive Pulmonary Disease Human Airway Basal Cell GSE47718 down	Non-neuronal	15/496	0.188617	0.332978	0	0	1.31149	2.18762	GSN;PLK2;TALDO1;LITAF;NDRG1;UGCG;PSAT1;MAP2;CPD;CCNG2;TTC3;RPL15;TMSB10;ITM2B;HMGN1
Colorectal Cancer Colon (Whole tissue) GSE74369 up	Non-neuronal	15/498	0.192609	0.332978	0	0	1.30592	2.15098	RNF43;WSB1;SYS1;RPN2;TALDO1;CACYBP;PCSK5;ACTB;ANAPC11;RSL1D1;FTH1;ENPP2;RPL15;TMSB10;ITM2B
Cyp26b1 Skin Knockout GSE40436 down	Non-neuronal	15/498	0.192609	0.332978	0	0	1.30592	2.15098	ROBO2;PHLDB1;TMEM63A;IGFBP2;RFTN1;IL18;GNAI1;AGPAT4;CHL1;MAP2;CCNG2;ENPP2;TXNIP;ITM2B;CTHRC1
DAXX PC3 knockdown GSE68645 up	Non-neuronal	15/498	0.192609	0.332978	0	0	1.30592	2.15098	CSTB;BHLHE41;TALDO1;CACYBP;DBI;ATP1B1;ACTB;ANAPC11;EBP;GNG5;FTH1;CDC37;ID1;RPL15;TMSB10
DICER1 Fibroblast Overexpression GSE44158 down	Non-neuronal	15/496	0.188617	0.332978	0	0	1.31149	2.18762	YAP1;MEF2C;WSB1;SORBS2;PLXDC2;MYO1D;NPAT;ANLN;RASSF2;PSAT1;SLC38A6;FAM20A;FGFR2;HMGN1;RAI14
DMR1-U2 Skeletal Muscle Knockout GSE80128 down	Non-neuronal	15/498	0.192609	0.332978	0	0	1.30592	2.15098	MEF2C;PCNA;RPN2;ARPP21;CACNA2D1;GOLIM4;PTN;ACTB;PIK3C2B;TSPAN9;SUCLG1;TMSB10;PFKM;MYH10;HMGN1
Dexamethasone Fetal liver burst-forming unit erythroid (BFU-E) cells 100 nM 12 hrs GSE63836 down	Non-neuronal	15/497	0.190608	0.332978	0	0	1.3087	2.16922	CYFIP2;PHLDB1;ST6GAL1;DMTN;GSN;PEG3;XPO7;NETO2;BPGM;FHDC1;PLA2G16;SNX29;TSPAN9;IL6ST;PLS1
Dicer1 Retina conditional Knockout GSE55376 up	Non-neuronal	15/498	0.192609	0.332978	0	0	1.30592	2.15098	SREBF1;MTMR2;ATP2A2;NR1D1;BPGM;DISP2;KLC2;FSD1L;MTF1;TMBIM1;MLX;SLC38A6;SIK2;SNX5;HMGN1
Dioxin Liver 1 GSE62902 up	Non-neuronal	15/497	0.190608	0.332978	0	0	1.3087	2.16922	CYFIP2;ABCA6;ARRDC3;HJURP;SLC1A2;ADIPOR2;ACTB;FTH1;ENPP2;SLC38A6;SUCLG1;RPL15;APOE;IL6ST;ITM2B
Dioxin Liver 30 GSE62902 up	Non-neuronal	15/498	0.192609	0.332978	0	0	1.30592	2.15098	CYFIP2;STARD5;ALAS1;ABCA6;ECH1;HJURP;SLC1A2;ATP2A2;ACTB;FTH1;SLC38A6;SUCLG1;IL6ST;ITM2B;PLS1
Dlx3 Femur metaphysis knockout GSE53105 up	Non-neuronal	15/497	0.190608	0.332978	0	0	1.3087	2.16922	KANK2;MEF2C;PHLDB1;GSN;UNC5B;MYO1D;TANC1;FAM102A;CDH11;TXNIP;LZTS2;ITM2B;XPR1;FGFR2;RAI14
Dlx3(Dlx3-K14) Enamel organ conditional Knockout GSE57984 up	Non-neuronal	15/499	0.194621	0.332978	0	0	1.30316	2.13288	CYFIP2;DDR1;CERK;GOLIM4;ACTN4;PTN;SORCS2;NDRG1;TANC1;NIPAL2;ID1;CDH11;ENPP2;TXNIP;APOE
Dot1l Common myeloid progenitors Knockout GSE76748 down	Non-neuronal	15/497	0.190608	0.332978	0	0	1.3087	2.16922	CYFIP2;ABCA2;GRIA2;WSB1;GSN;PCNA;ERLIN2;HIPK2;SLC4A7;PSAT1;TTC3;TXNIP;RPL15;ST3GAL1;SNX5
Duchenne Muscular Dystrophy Myoblasts GSE70389 down	Non-neuronal	15/497	0.190608	0.332978	0	0	1.3087	2.16922	ANKRD28;GSN;RPN2;UNC5B;GOLIM4;SYNJ2;NDRG1;PGM2L1;MMP16;CPD;FTH1;TMBIM1;TTC3;EDIL3;ITM2B
EPAS1 HUVEC knockdown GSE62974 up	Non-neuronal	15/496	0.188617	0.332978	0	0	1.31149	2.18762	PTPN1;PHLDB1;WSB1;PLK2;PDCD6;IGFBP2;P3H3;ACTN4;LHFPL2;PGM2L1;ACTB;UGCG;TUBB3;CDC37;NF2
Ezh2 Heart Deficient GSE34274 down	Non-neuronal	15/498	0.192609	0.332978	0	0	1.30592	2.15098	CYFIP2;PHLDB1;ECH1;SLC41A1;ATP2A2;NR1D1;PROX1;ATP1B1;ACTB;HIPK2;AKT2;TXNIP;IL6ST;PFKM;R3HDM2
Ezh2 Spleen Knockout GSE76602 down	Non-neuronal	15/497	0.190608	0.332978	0	0	1.3087	2.16922	DOCK5;ST6GAL1;GSN;ATP8A1;NCOA3;TALDO1;ADIPOR2;ACTB;SLC4A7;EFR3A;COMMD8;SLC38A6;TBC1D14;RPL15;TMSB10
FOXC1 Skin conditional Knockout 2 months GSE77256 up	Non-neuronal	15/497	0.190608	0.332978	0	0	1.3087	2.16922	ROBO2;PCNA;BCL11B;NR1D1;PTN;GNAI1;ANLN;EBP;CHL1;PSAT1;FTH1;NRIP3;RPL15;ITM2B;HMGN1
G9a Embryonic stem cell Knockout GSE49669 up	Non-neuronal	15/498	0.192609	0.332978	0	0	1.30592	2.15098	WSB1;PHC1;USP5;PEG3;SLC2A1;ATP2A2;ACTB;TMEFF1;SAMM50;TSPAN9;TXNIP;IL6ST;TMSB10;SNX5;HMGN1
GPR65 BMDMs Knockout GSE69445 down	Non-neuronal	15/499	0.194621	0.332978	0	0	1.30316	2.13288	MTMR2;TTYH2;CELF2;TNFAIP1;NDRG1;ACTB;REST;RASSF2;PER3;GNG5;PTPRA;FAM120A;SNRPD3;LRIF1;HMGN1
GW3965 Tumor-HT-29 24hrs GSE77039 up	Non-neuronal	15/497	0.190608	0.332978	0	0	1.3087	2.16922	DDR1;ABCA2;RNF43;RARG;PHLDB1;MYRF;BHLHE41;ACTN4;ACTB;ARHGAP23;PTPA;FAM102A;FAM120A;ATP13A2;LZTS2
Gefitinib NSCLC-Parental PC9 24hrs GSE75602 down	Non-neuronal	15/498	0.192609	0.332978	0	0	1.30592	2.15098	CSTB;PCNA;USP5;ATP2A2;ATP1B1;NDRG1;ACTB;ANLN;RSL1D1;PSAT1;GNA12;FAM120A;LRRC8D;ST3GAL1;RAI14
Hif1a Heart conditional Knockout GSE61209 up	Non-neuronal	15/499	0.194621	0.332978	0	0	1.30316	2.13288	PCNA;PEG3;ATP2A2;CACYBP;ATP1B1;SAMM50;GNG5;PSAT1;FTH1;CDC37;SUCLG1;RPL15;TMSB10;HMGN1;KLHDC10
Hobit Bone marrow Knockout GSE70813 down	Non-neuronal	15/496	0.188617	0.332978	0	0	1.31149	2.18762	CYFIP2;RPN2;MAST3;NFATC3;FRMD4B;ADIPOR2;PGM2L1;SLC4A7;UGCG;LPAR6;CPD;FAM120A;TXNIP;LDLR;PAG1
IRF8 Spleen Knockout GSE70711 up	Non-neuronal	15/499	0.194621	0.332978	0	0	1.30316	2.13288	UNC5B;ARAP2;FRMD4B;SYNJ2;PROX1;SORCS2;NDRG1;ARHGAP23;MYO1D;FAM122A;ANLN;ZFP69;XXYLT1;ST3GAL1;HIST1H2BC
Imatinib BM1K-BM9 5uM GSE60065 down	Non-neuronal	15/497	0.190608	0.332978	0	0	1.3087	2.16922	GSN;ALAS1;SMOX;ECH1;RHOG;ACTN4;PLXDC2;S100B;NDRG1;LPAR6;FTH1;ENPP2;APOE;TMSB10;ITM2B
JAK2 HCT116 knockdown GSE56788 down	Non-neuronal	15/496	0.188617	0.332978	0	0	1.31149	2.18762	DDR1;YAP1;SMARCD2;PCNA;RPN2;USP5;HSBP1;IGFBP2;SLC2A1;ACTN4;ANLN;RPL15;TMSB10;CNOT9;HMGN1
JAK2 HCT116 knockdown GSE56788 up	Non-neuronal	15/498	0.192609	0.332978	0	0	1.30592	2.15098	NOP14;ALAS1;SMOX;PLK2;NCOA3;TGFA;BFAR;NR1D1;ACTB;DNAJC2;RSL1D1;MTF1;FTH1;NUP88;RREB1
JUND PC3 knockdown GSE53470 down	Non-neuronal	15/496	0.188617	0.332978	0	0	1.31149	2.18762	KANK2;RARG;CANT1;LMO4;TWF2;ACTN4;MYO1D;FAM102A;PSAT1;ID1;TTC3;CDH11;GNA12;TXNIP;ST3GAL1
KH-CB19 Embryonic stem cells 2 hrs GSE57231 down	Non-neuronal	15/497	0.190608	0.332978	0	0	1.3087	2.16922	TLE4;ANKRD28;WSB1;PCNA;PEG3;HJURP;ATP2A2;ATP1B1;ACTB;MSH6;RSL1D1;REST;SALL1;TXNIP;RPL15
Kap1 Skeletal muscle Knockdown GSE62659 up	Non-neuronal	15/497	0.190608	0.332978	0	0	1.3087	2.16922	DDR1;GSN;RPN2;FECH;UNC5B;ECH1;ERLIN2;NDRG1;TSPAN9;TXNIP;SLC38A6;RPL15;MEGF8;TMSB10;ITM2B
Kawasaki Disease Coronary Artery GSE64486 down	Non-neuronal	15/497	0.190608	0.332978	0	0	1.3087	2.16922	WSB1;ABCA6;ARRDC3;ATP2A2;PCSK5;NDRG1;ADIPOR2;ACTB;HIPK2;TANC1;CPD;FTH1;RPL15;IL6ST;LDLR
LKB1 RBE knockdown GSE59855 down	Non-neuronal	15/495	0.186636	0.332978	0	0	1.31429	2.20617	YAP1;RPN2;HJURP;ACTN4;ACTB;ANLN;RSL1D1;EFR3A;FAM102A;SCCPDH;CPD;FTH1;NRIP1;TMSB10;SNX5
LKB1 SSP25 knockdown GSE59855 up	Non-neuronal	15/497	0.190608	0.332978	0	0	1.3087	2.16922	DOCK5;TENM3;RPN2;ZDHHC20;SLC2A1;SLC41A1;ATP2A2;ATP1B1;ADIPOR2;HIPK2;SLC4A7;ANLN;FAM120A;TXNIP;IL6ST
LNA 30bcd Human Intestinal Epithelial Cells 100nM-72h GSE79923 down	Non-neuronal	15/495	0.186636	0.332978	0	0	1.31429	2.20617	KANK2;BEX3;GSN;RFTN1;ACTN4;ACTB;GNAI1;HIPK2;TOM1L2;CHL1;TUBB3;IL6ST;TMSB10;EDIL3;CTHRC1
LPA2 HCT116 knockdown GSE67931 up	Non-neuronal	15/498	0.192609	0.332978	0	0	1.30592	2.15098	SREBF1;MEF2C;RPN2;IGFBP2;ARRDC3;IL18;NR1D1;PCSK5;ADIPOR2;ACTB;GNAI1;RSL1D1;GNG5;FTH1;SMS
LPS Microglia GSE75246 up	Non-neuronal	15/497	0.190608	0.332978	0	0	1.3087	2.16922	PTPN1;RPN2;ATP8A1;ATP2A2;ACTB;RSL1D1;ZEB2;RASSF2;ELF2;CPD;FTH1;CNTRL;FAM120A;SLC38A6;TBC1D14
MSI2 Hematopoietic Stem knockdown GSE70685 up	Non-neuronal	15/497	0.190608	0.332978	0	0	1.3087	2.16922	SREBF1;MEF2C;DMTN;GSN;NRROS;FECH;RHOG;ACTN4;ACTB;HIPK2;HECTD4;FTH1;TMBIM1;RREB1;MYH10
Mrpp3 Heart Knockout GSE83471 down	Non-neuronal	15/499	0.194621	0.332978	0	0	1.30316	2.13288	GSTK1;TENM2;PLEKHF1;KCND2;BCL11B;CACNA2D1;ECH1;ATP2A2;MITF;SOBP;SORCS2;SEC14L5;CNTN2;PLEKHH1;PFKM
Mycobacterium smegmatis Macrophage 48hr GSE67427 up	Non-neuronal	15/498	0.192609	0.332978	0	0	1.30592	2.15098	PTPN1;SREBF1;GSN;ALAS1;TNFAIP6;BHLHE41;TALDO1;NDRG1;ACTB;MTF1;CDC37;TMBIM1;GNA12;TXNIP;TMSB10
Mycobacterium smegmatis Macrophage 4hr GSE67427 down	Non-neuronal	15/497	0.190608	0.332978	0	0	1.3087	2.16922	GSN;RPN2;TWF2;ATP2A2;MITF;LHFPL2;PLXDC2;ACTB;RASSF2;GNA12;TXNIP;RPL15;APOE;ST3GAL1;ITM2B
Mycobacterium tuberculosis (MTB) H37Rv Macrophage 18hr GSE67427 up	Non-neuronal	15/498	0.192609	0.332978	0	0	1.30592	2.15098	PTPN1;TNFAIP6;SMOX;UXS1;BHLHE41;S100B;LITAF;NDRG1;MTF1;FTH1;CDC37;TMBIM1;TXNIP;ST3GAL1;RAI14
Mycobacterium tuberculosis (MTB) H37Rv Macrophage 48hr GSE67427 up	Non-neuronal	15/498	0.192609	0.332978	0	0	1.30592	2.15098	PTPN1;TNFAIP6;SMOX;BHLHE41;ATP2A2;S100B;PCSK5;NDRG1;HIPK2;ZEB2;MTF1;TMBIM1;GNA12;TXNIP;ST3GAL1
NMP U266 24hr-10nM GSE56623 up	Non-neuronal	15/496	0.188617	0.332978	0	0	1.31149	2.18762	RPN2;STRBP;NCOA3;ACTN4;CCNDBP1;LITAF;NDRG1;ACTB;PTPA;ADI1;FTH1;TXNIP;RPL15;TMSB10;HMGN1
NMP U266 4hr-10nM GSE56623 down	Non-neuronal	15/498	0.192609	0.332978	0	0	1.30592	2.15098	IFNAR2;MEF2C;CELF2;NCOA3;BHLHE41;RHOH;HIPK2;RASGRP3;PTPA;MSH2;TMCC3;TBC1D14;IL6ST;ST3GAL1;CNOT9
Nfix Brain Knockout GSE65337 down	Non-neuronal	15/498	0.192609	0.332978	0	0	1.30592	2.15098	GSN;UNC5B;DBI;ACTN4;ATP1B1;LITAF;TOM1L2;UGCG;CARHSP1;PACS2;FTH1;CDC37;TMBIM1;ENPP2;ITM2B
Notch1 T lymphocyte read article GSE66147 up	Non-neuronal	15/497	0.190608	0.332978	0	0	1.3087	2.16922	SREBF1;SMARCD2;PCNA;RPN2;ARPP21;BCL11B;LMO4;NFATC3;ATP2A2;ACTB;PSAT1;SLC38A6;PAG1;ITM2B;HMGN1
OVOL1 Trophoblast knockdown GSE66962 down	Non-neuronal	15/496	0.188617	0.332978	0	0	1.31149	2.18762	PHC1;ALAS1;TENM3;RPN2;NCOA3;BPGM;ACTN4;FHDC1;ACTB;FAM102A;PDLIM2;TUBB3;CDC37;COBLL1;TMBIM1
PS2APP Microglia Transgenic 13 months GSE75431 up	Non-neuronal	15/499	0.194621	0.332978	0	0	1.30316	2.13288	CNTN6;PDCD6;TRANK1;SYNJ2;PQBP1;AHI1;PDLIM2;GNG5;ADI1;LRRC7;PSAT1;FTH1;RPL15;TMSB10;RAI14
PSMD13 HCT116 knockdown GSE56788 up	Non-neuronal	15/498	0.192609	0.332978	0	0	1.30592	2.15098	CSTB;ALAS1;RPN2;USP5;ATP2A2;ACTN4;ATP1B1;NDRG1;ACTB;ADI1;FTH1;CDC37;SMS;LDLR;TMSB10
PU.1 K562 knockdown GSE74999 up	Non-neuronal	15/496	0.188617	0.332978	0	0	1.31149	2.18762	ST6GAL1;SLC2A1;XPO7;ATP2A2;CACYBP;MSH6;ANLN;RSL1D1;GNG5;FTH1;NRIP1;TXNIP;RPL15;IL6ST;TMSB10
Panobinostat U266 24hr-10nM GSE56623 down	Non-neuronal	15/498	0.192609	0.332978	0	0	1.30592	2.15098	ST6GAL1;PCNA;ATP2A2;HIPK2;RASGRP3;MSH6;PTPA;SLC6A9;MSH2;ADI1;PSAT1;FAM120A;UFC1;IL6ST;CNOT9
Panobinostat U266 24hr-10nM GSE56623 up	Non-neuronal	15/498	0.192609	0.332978	0	0	1.30592	2.15098	CYFIP2;STRBP;NCOA3;LITAF;NDRG1;TANC1;SNX29;FAM102A;MAP2;CDC37;TXNIP;SERPINI1;RPL15;TMSB10;SKAP2
Perhexiline CUTLL1 GSE66014 up	Non-neuronal	15/495	0.186636	0.332978	0	0	1.31429	2.20617	CYFIP2;MYEF2;ARPP21;PLCL1;NFATC3;RHOH;NETO2;IKZF2;FAM102A;FTH1;TTC3;FAM120A;TXNIP;RPL15;LDLR
Phenobarbital HepaRG-hCAR-KO GSE71446 up	Non-neuronal	15/498	0.192609	0.332978	0	0	1.30592	2.15098	ST6GAL1;ALAS1;ARRDC3;TALDO1;ANLN;SCCPDH;PSAT1;AGMO;FTH1;RPL15;APOE;IL6ST;ENPP6;HMGN1;KLHDC10
Polycystic Liver Disease Biliary Stem Cell GSE73579 down	Non-neuronal	15/497	0.190608	0.332978	0	0	1.3087	2.16922	PCNA;RPN2;MYRF;ACTN4;ATP1B1;NDRG1;ACTB;UGCG;ANLN;PSAT1;CPD;FTH1;ID1;TMSB10;HMGN1
Polycystic Liver Disease Biliary Stem Cell GSE73579 up	Non-neuronal	15/498	0.192609	0.332978	0	0	1.30592	2.15098	ABCA2;RNF43;WSB1;GSN;CANT1;SLC2A1;ATP2A2;B3GALT5;PROX1;PLA2G16;TUBB3;TMBIM1;TXNIP;CRELD1;LDLR
Ptf1a 14 days - Pancreas conditional knockout GSE70542 down	Non-neuronal	15/499	0.194621	0.332978	0	0	1.30316	2.13288	PCSK2;GRIA2;GPR26;SLC6A17;MAST3;PLK2;CELF3;SLC41A1;VWA5B2;NDRG1;DISP2;UNC80;PSAT1;MAPT;CHGB
Rapamycin Heart 14 ppm GSE48043 up	Non-neuronal	15/498	0.192609	0.332978	0	0	1.30592	2.15098	SREBF1;TMEM63B;ABCA6;ECH1;TALDO1;ATP2A2;DBI;SYNJ2;SORCS2;KLC2;PER3;TXNIP;ANO10;MAPT;PFKM
Roxadust Liver GSE74170 down	Non-neuronal	15/497	0.190608	0.332978	0	0	1.3087	2.16922	SREBF1;TTYH2;ABCA6;ELOVL2;ARRDC3;HJURP;ACTN4;ACTB;PTER;AGMO;GNA12;FAM120A;SLC38A6;APOE;LDLR
Roxadust Liver GSE74170 up	Non-neuronal	15/498	0.192609	0.332978	0	0	1.30592	2.15098	ST6GAL1;PEG3;IGFBP2;SLC2A1;ATP2A2;DBI;PROX1;LITAF;NDRG1;ADIPOR2;TSPAN9;TXNIP;IL6ST;ST3GAL1;HIST1H2BC
SGC0946 MV4-11 GSE71777 up	Non-neuronal	15/497	0.190608	0.332978	0	0	1.3087	2.16922	CERK;LMO4;IGFBP2;ATP1A3;RASSF2;PACS2;CPD;HECTD4;TTC3;ENPP2;TXNIP;RPL15;MEGF8;TMSB10;TSPOAP1
SNTA1 RKO knockdown GSE68219 up	Non-neuronal	15/498	0.192609	0.332978	0	0	1.30592	2.15098	CYFIP2;PTPN1;ALAS1;SLC4A7;UGCG;FAM102A;KLC2;GNG5;ASNA1;CDC37;MLX;TXNIP;RPL15;IL6ST;ST3GAL1
SRT3025 cKit+ Sca1+ Lin- cells (KSL) GSE60941 up	Non-neuronal	15/497	0.190608	0.332978	0	0	1.3087	2.16922	SREBF1;NRROS;RPN2;BCL11A;MAST3;CELF2;ADIPOR2;FAM102A;FTH1;CDC37;TXNIP;ATP13A2;RPL15;LDLR;ITM2B
Salmonella typhimurium Macrophage 4hr GSE67427 down	Non-neuronal	15/497	0.190608	0.332978	0	0	1.3087	2.16922	CSTB;GSN;BHLHE41;TWF2;TALDO1;ATP2A2;MITF;LHFPL2;HIPK2;RASSF2;FTH1;GNA12;RPL15;APOE;ST3GAL1
Staphylococcus epidermidis Macrophage 4hr GSE67427 down	Non-neuronal	15/497	0.190608	0.332978	0	0	1.3087	2.16922	GSN;RPN2;TWF2;ATP2A2;LHFPL2;ACTB;RASSF2;TMBIM1;GNA12;TXNIP;RPL15;APOE;ST3GAL1;TMSB10;ITM2B
T0901317 Tumor-HT-29 48hrs GSE77039 up	Non-neuronal	15/498	0.192609	0.332978	0	0	1.30592	2.15098	RNF43;RARG;GMEB2;MYRF;SMOX;BHLHE41;SLC2A1;ACTN4;ARHGAP23;SLC6A9;PSAT1;ID1;TXNIP;ST3GAL1;LDLR
TCF21 HCA-SMC knockdown GSE44461 down	Non-neuronal	15/495	0.186636	0.332978	0	0	1.31429	2.20617	TLE4;TNFAIP6;ACTN4;LHFPL2;ACTB;ARHGAP21;FTH1;CDC37;CDH11;SMS;NRCAM;RPL15;IL6ST;ST3GAL1;TMSB10
Tex10 Embryonic Stem cells Knockdown GSE66734 up	Non-neuronal	15/498	0.192609	0.332978	0	0	1.30592	2.15098	DDR1;GSN;PEG3;TMEM63B;PLK2;ARAP2;PLXDC2;LPAR6;HECW2;CPD;TMBIM1;TXNIP;SLC38A6;NRCAM;MAP4K5
Trim24 Liver Knockout GSE61117 down	Non-neuronal	15/498	0.192609	0.332978	0	0	1.30592	2.15098	NECAB1;SREBF1;IAH1;TENM3;ABCA6;ELOVL2;ARRDC3;SLC1A2;NR1D1;PTPRK;ADIPOR2;HMGCL;CCNG2;TTC3;ENPP2
Trim33 B lymphoblastic leukemia cells Knockdown GSE66232 down	Non-neuronal	15/499	0.194621	0.332978	0	0	1.30316	2.13288	BCL11A;ECH1;ARRDC3;RHOH;DBI;TXNIP;MBP;SGK3;ATP13A2;RPL15;TMSB10;TRIM33;SNX5;PAG1;HMGN1
Tunicamycin AJ mice - primary Mouse Embryonic Fibroblasts GSE63756 down	Non-neuronal	15/497	0.190608	0.332978	0	0	1.3087	2.16922	KANK2;GSN;USP5;UNC5B;ACTN4;ACTB;ARHGAP23;TSPAN9;CDC37;ID1;RPL15;MEGF8;LDLR;TMSB10;MYH10
Yersinia pseudotuberculosis Macrophage 4hr GSE67427 down	Non-neuronal	15/497	0.190608	0.332978	0	0	1.3087	2.16922	CSTB;GSN;ALAS1;TWF2;TALDO1;ATP2A2;MITF;LHFPL2;ZEB2;RASSF2;GNA12;RPL15;APOE;ST3GAL1;ITM2B
ZnF1 Thymus Knockout GSE32190 down	Non-neuronal	15/498	0.192609	0.332978	0	0	1.30592	2.15098	CYFIP2;SMARCD2;NRROS;PCNA;ARPP21;CERK;BCL11B;ACTB;FTH1;CCNG2;NRIP1;TXNIP;APOE;TMSB10;ITM2B
hnRNPU HeLa Knockdown GSE45157 down	Non-neuronal	15/499	0.194621	0.332978	0	0	1.30316	2.13288	CYFIP2;SREBF1;GSN;ARRDC3;SLC2A1;TALDO1;ACTN4;ATP1B1;ACTB;PIK3C2B;PTPA;ANLN;FTH1;FAM120A;EDIL3
miR-146a Emu-Myc 146a tumor cells Knockout GSE67113 down	Non-neuronal	15/499	0.194621	0.332978	0	0	1.30316	2.13288	PCNA;CERK;ATP1A3;ATP1B1;SORCS2;ADD2;UGCG;TANC1;CARHSP1;CDC37;SLC38A6;SNRPD3;LZTS2;IL6ST;PDE8A
miR-18a Heart Knockout GSE63813 up	Non-neuronal	15/497	0.190608	0.332978	0	0	1.3087	2.16922	WSB1;PEG3;UNC5B;HJURP;SLC2A1;ATP2A2;SORBS2;ACTN4;ATP1B1;ACTB;TSPAN9;PLAGL1;FTH1;MYH10;HMGN1
miR-18a Whole embryo Knockout GSE63813 up	Non-neuronal	15/498	0.192609	0.332978	0	0	1.30592	2.15098	SREBF1;TENM3;PEG3;HJURP;SLC2A1;ATP2A2;ACTN4;ACTB;HIPK2;PLAGL1;FAM120A;MEGF8;LDLR;TMSB10;MYH10
DICER1 Fibroblast Overexpression GSE44158 down	GABAergic	214/496	0.0771741	0.337184	0	0	1.14479	2.93259	AHCYL1;SPARC;SMC4;AQP1;RPS6KA3;GJA1;RASSF2;LURAP1L;DPYSL3;LONP1;PDK4;CYP1B1;CDON;TMPO;STARD4;PRKCI;CPT1A;WSB1;ACSL1;CD2AP;SFRP2;CCDC80;COL8A1;EZR;MACF1;NRN1;MAOA;PDGFA;PIK3R2;RNF213;RACGAP1;S100A16;RNF217;FDFT1;NAA50;WNT10B;FZD5;SLC35E3;GNG12;PAICS;EXT1;BST2;SQLE;ANLN;PPFIBP1;COL1A2;HNRNPF;ID3;SFXN1;ATM;ALDH18A1;CALM2;TOP2A;NRP2;HIP1;NCAPG2;PTH1R;KIF11;IDE;PRSS23;LFNG;SMPD3;AKAP12;AIFM1;NUDCD1;RS…
Klf3 Fetal Liver Knockout GSE50554 up	GABAergic	214/496	0.0771741	0.337184	0	0	1.14479	2.93259	PI4K2B;RNH1;SPI1;CMAS;FAM89B;RPS15;LGALS3;UBASH3B;CLP1;STMN1;WDR91;PIP4K2A;FAM53B;MFSD2B;SAMD11;NUP210;EPHA8;RC3H1;GAPVD1;PRKAB1;MAPK8IP3;ANK1;UNC13D;CD2AP;HCFC1;CARHSP1;EWSR1;HMBS;ULK1;MPPE1;MTMR3;IQGAP1;OAZ1;DEDD2;PTDSS2;NEU3;GUCD1;RACGAP1;CDR2;S100A10;VASP;EIF2AK1;NFATC3;MTHFR;PYCR2;FHDC1;UBAC1;FAM220A;ANLN;RPS29;OGDH;TMCC2;CALM1;CALM2;TOP2A;DHRS11;PIGQ;LPCAT1;KIF11;BRCA2;LIMD1;AKAP13;TUBA1B;A…
PRMT5 MV4-11 knockdown GSE75215 down	GABAergic	214/496	0.0771741	0.337184	0	0	1.14479	2.93259	GMFG;ICAM5;ACTB;CRKL;RPS15;RASSF4;STMN1;CCNL2;JUNB;B2M;CDK5RAP3;STARD4;WSB1;FNBP1;HPCAL1;NISCH;DDX39B;ZC3H11A;CD109;TXNIP;TAGLN2;MACF1;TMEM63A;NCAPG;MYL12A;LDHB;INPP5D;NCKAP1L;FDFT1;RPL41;GADD45B;EIF2AK1;INTS3;PLK1;NBEAL2;PARP14;SQLE;TPX2;SLC6A8;QARS;RPS29;TNFSF9;ANP32B;SUGP2;OGFR;ARHGAP9;TOP2A;DAZAP2;DAZAP1;PHF1;GBE1;HILPDA;ADM;RCSD1;PPP1R18;MRC2;TUBA1C;TUBA1B;CD37;EMB;PRMT5;SREBF1;CNOT6L;ANXA2;…
Xbp1 Liver Knockout GSE64824 up	Non-neuronal	21/733	0.198929	0.339902	0	0	1.2418	2.00527	GSTK1;ALAS1;ELOVL2;ECH1;ARRDC3;SLC1A2;ATP2A2;SORBS2;NR1D1;ACTN4;ADIPOR2;ACTB;HMGCL;FAM102A;SLC6A9;FTH1;TXNIP;RPL15;APOE;IL6ST;ITM2B
Bmal1 Liver Knockout ZT12 GSE70499 down	GABAergic	215/499	0.0804623	0.350374	0	0	1.14199	2.87778	ERRFI1;AQP4;BACH1;PREX2;AS3MT;NSDHL;RASSF4;LIPG;PLCE1;SYNPO;PDK1;MFSD2A;HES6;CCBE1;PAQR7;KCNK10;UNC5B;ARRDC2;SOX12;CNBD2;CCDC80;IFI27;RBP1;TAGLN2;TRIB1;GNE;PEX11A;SMIM1;FBF1;PIK3R1;PPL;C2;TSPAN4;PLK3;HOMER2;SLC16A12;DCLK3;EAF2;SLC16A11;IFFO2;NR1D2;SQLE;SLC6A9;FASN;PPP1R1B;ID1;CEP85;SLC22A7;NRP2;ECM1;PCSK9;FMN1;AACS;WFDC2;CTSS;ANKRD9;NANP;FAM102A;ADAMTSL4;TIMP3;TNKS1BP1;TNFAIP8L3;DUSP1;GAB1;EMP2;T…
4 Skin Biopsy (Non-Lesion) 16hrs GSE47944 down	GABAergic	214/497	0.0828457	0.357169	0	0	1.14065	2.84109	GLTP;SERPINE1;RAPGEFL1;AQP1;GJA1;RASSF5;CYP1B1;IER3;TNS1;PDK1;WSB1;TIAM1;CARHSP1;PPP1R3C;CRISPLD2;PPP1R3B;DDIT4;KCTD11;TRIM16;PTGES;SLC45A4;MACF1;NLRX1;IL20RB;STC1;TGFA;PPL;SFN;FDFT1;PROM2;CTSA;JUP;TIPARP;NBEAL2;CP;FOSL2;SQLE;SMTN;PPFIBP2;SLC6A8;RPS29;GJB6;FAT2;ITM2B;BTG2;CDKN1A;ECM1;PYGL;IDE;LITAF;VSIG10L;MEDAG;AKAP12;GYS1;SH3PXD2B;TNKS1BP1;QSOX1;VKORC1;ELOVL1;DENND2C;DUSP1;EMP1;FOS;AMPD3;MTSS1;…
PTP1B Macrophages Knockout GSE49449 up	GABAergic	214/497	0.0828457	0.357169	0	0	1.14065	2.84109	IFITM3;RNH1;IFITM2;ITSN1;ACTB;ICAM1;EPS8;RPS6KA3;EDNRB;PNP;RASSF2;UBASH3B;AKT2;FTH1;CDK20;LGALS9;LGALS8;JUNB;SLC12A7;B2M;KCNK13;SLC11A2;AP1B1;PISD;TIAM1;CARHSP1;PSME2;TXNIP;RIN3;TAGLN2;ATF3;CFH;SDC4;MGST1;PGS1;CHST11;TSPAN4;HMOX1;STXBP5;CD14;SNX8;SNX5;S100A10;RAB11FIP5;LYN;CTSA;GADD45B;ELL2;GPR137B;EXT1;RPS28;EHD4;ID2;FXYD5;CALM1;CALM2;DAZAP2;SLC35F6;CDKN1A;CLIC4;NRP2;LITAF;CTSS;LFNG;UBL5;TUBA1C;…
Tunicamycin NZO-H1LtJ mice - primary Mouse Embryonic Fibroblasts GSE63756 down	GABAergic	214/497	0.0828457	0.357169	0	0	1.14065	2.84109	IFITM3;IFITM2;SPARC;FAM89B;ZDHHC8;RPS15;RPS6KA4;ADGRA2;FTH1;PSMD3;PIEZO1;TNS1;UNC5B;P3H4;ACTN4;NISCH;CDC34;KCTD10;CDC37;MXRA8;TAGLN2;MYL9;NUMBL;TTYH3;OAZ1;MYL12A;CYB5R3;CHST12;PCBP4;TSPAN4;TNRC18;PIP5K1C;S100A11;VASP;VAT1;CTSA;RPL41;DMPK;JUP;MCAM;FZD7;FN1;MEX3D;NR2F6;EHD2;EXT2;RPS28;PTK7;RPS29;KLHDC8A;FASN;FXYD5;GALNTL6;FKBP10;ECM1;PTPRS;ARPC1B;ARHGAP1;AACS;MRC2;TUBA1C;TUBA1B;ACTR1A;CSRP1;TIMP3;R…
All-trans retinoic acid Embryonal carcinoma cell line 6 hrs GSE56893 down	GABAergic	214/498	0.0888142	0.376665	0	0	1.13653	2.75178	VARS;EIF4A3;PPAN;MSANTD3;SOGA3;ADARB2;ACTB;RRP9;RPS15;SOX2;PNP;MSANTD2;ZMIZ2;MYC;PEG10;FTH1;STMN1;TRIM27;DDX18;SMARCC1;IFRD2;SOX11;CSNK1D;SND1;WDR77;CDC34;PPA1;CLNS1A;MAP1B;L3MBTL2;CTBP2;SDC4;EPAS1;SHMT1;MRPL12;OAZ1;CYB5R1;CHTF8;PCBP4;HMOX1;SFN;APOE;S100A10;FDFT1;PCK2;NGFR;RPL41;PMM1;JUP;RCC2;MTERF4;ELL2;EXT1;SQLE;UCK2;TBL3;RPS28;FASN;CYP2S1;FAT1;ANP32B;COL18A1;PTPRS;WDR43;AACS;CSRP2;RBPMS2;RPLP2…
CDK12 HCT116 knockdown GSE58107 down	GABAergic	214/498	0.0888142	0.376665	0	0	1.13653	2.75178	ERRFI1;OSGEPL1;WDR89;MTBP;FRAT2;PSMD4;MYC;AP1S3;SKP2;SOX4;WDHD1;BROX;CIRBP;MTUS1;CD3EAP;ACSL5;WDR73;ESCO2;GCAT;RUFY1;TIAM1;MTAP;TWSG1;LACTB2;DDIT4;EZR;PARPBP;ANAPC16;SHMT2;NCAPG;OMA1;LDHB;COMMD8;BRIP1;SGPL1;PPCS;DPH5;HIST1H3H;SNX5;FDFT1;HIST1H3E;ZRANB3;RPL41;ICMT;CDC6;HARS2;WDR54;AIF1L;DHFR;SQLE;FIBP;PM20D2;POLA1;RPS29;ID1;HIST1H4H;ID3;HIST1H4J;HIST1H4D;CUTC;UBXN1;HIBADH;NCAPG2;HIST2H2AB;PCSK9;AD…
JAK2 HCT116 knockdown GSE56788 up	GABAergic	214/498	0.0888142	0.376665	0	0	1.13653	2.75178	ERRFI1;CCNK;SERPINE1;LDLRAD3;GCC1;F11R;PWP2;BACH1;ACTB;ALKBH8;ELK3;BAIAP2L1;PPP2R1B;MYC;PPAT;FTH1;DPF2;PIP4K2A;KAT7;CHAC1;KIF21B;SOX9;JUNB;IER5;IER3;ARRDC4;DNTTIP1;JMJD6;THAP4;CDC34;KARS;PARD3;MAP1B;DDIT4;TRIB3;TRIB1;ATF3;MACF1;NUP205;MTMR3;SDC4;FLII;AGAP1;TGFA;S100A16;INPP5K;NUP88;SFN;S100A11;S100A10;PCK2;PLK3;FOSL1;EHD2;OCLN;EHD4;MYO5B;MMS19;RNPS1;RCOR1;EZH2;PYGB;NRP1;CDKN1A;FAF1;PFAS;LETM2;BBC…
KDM2B HSPCs Knockout GSE70728 down	GABAergic	214/498	0.0888142	0.376665	0	0	1.13653	2.75178	GLTP;WIPF1;ITSN1;XYLT1;LIPA;ACTB;MYLK;NDST1;LGALS3;SAMD14;UBASH3B;FTH1;LGALS9;MFSD2B;B2M;IER3;TNS1;ACSL5;UNC13D;NISCH;SPINT1;TXNIP;ZFPM1;MACF1;TPH1;TTYH3;STXBP2;IQGAP1;PTTG1IP;CFP;MYL12A;SGPL1;RNF213;INPP5D;PLCG2;HMOX1;GSE1;NCKAP1L;STXBP5;RSU1;APOE;S100A11;VASP;CTSA;EDEM1;FN1;ABCA7;NBEAL2;RAB27B;PARVB;FOSL2;FASN;UNC119;MRVI1;FXYD5;ITM2B;FERMT3;COL18A1;ECM1;ARPC1B;PYGL;VSIR;CTSS;ARHGAP4;AKAP13;MRC…
Mef2c/d proB-cells knockout GSE73561 down	GABAergic	214/498	0.0888142	0.376665	0	0	1.13653	2.75178	CERK;RTCB;IKZF1;RAPGEFL1;EPS8;RPS15;RAVER1;AKT2;MYB;STMN1;RCC1;JUNB;TMPO;HES6;SMARCC1;NUP210;SCRIB;HCFC1;DDX39B;EWSR1;SIK1;NEIL1;TRIB2;TRIM11;ENPEP;CDCA3;IQGAP1;OAZ1;RACGAP1;TNRC18;FAM43A;ZBED4;LYN;RPL41;NCAPH2;RCC2;EHD2;TPX2;EHD4;OGDH;CEP85;ANP32B;CALM1;CALM2;EZH2;TOP2A;PHF2;BTG2;TRAM1;DAZAP1;KIF11;TUBA1B;NNT;CNTRL;RAC2;RPLP2;CD38;CIC;DUSP2;DBNL;SYK;STRBP;PABPC4;GFRA1;ANO6;KIF23;EMP3;FOS;KIF22;M…
Eed Small intestinal crypts Knockout GSE81576 down	GABAergic	362/858	0.0907978	0.383827	0	0	1.10189	2.64356	PI4K2B;VIPR1;FAAH;ANKLE1;PANK3;AQP4;TMEM97;ZDHHC2;SMC4;SLC4A4;C4B;NSDHL;BAIAP2L2;FRAT2;RAVER1;CREB3L3;RASSF4;LIPG;MYB;STMN1;CPNE3;LGALS9;ACAD11;VSTM5;SLC12A7;EPHB4;TMPO;STARD4;STARD7;ENTPD5;DAPK2;MOGS;ESCO2;KNSTRN;GCAT;PISD;EML4;NEIL3;PPA1;TEP1;PSME2;DNA2;KIF20B;PRR11;CFTR;ENPEP;PARPBP;CDCA3;EPAS1;MAOA;MTTP;CDCA7;MGST1;NCAPG;CDCA8;PDGFA;MGST2;PIK3R1;GUCD1;DSN1;SGPL1;CYB5R3;RACGAP1;ATP6V0A2;CEP192…
Idiopathic pulmonary fibrosis Lung GSE73189 up	GABAergic	213/496	0.0913997	0.383879	0	0	1.13517	2.71591	VIPR1;IFITM2;AQP4;ACTB;MYLK;AQP1;ICAM1;NDST1;LGALS3;GJA1;EDNRB;FTH1;KDR;SYNPO;JUNB;B2M;TNS3;TNS2;TNS1;IL1R1;ACTN4;TXNIP;TAGLN2;PLPP3;TRIB1;MYL9;ATF3;MACF1;EPAS1;MAOA;IQGAP1;MYL12A;CYB5R3;C7;S100A10;WWTR1;RPL41;GADD45B;MCAM;FN1;FOSL2;EHD2;RPS29;ID3;CALM1;CALM2;ITM2B;ACVRL1;CSRNP1;DAZAP2;CLIC5;NRP1;BTG2;CDKN1A;CLIC4;SLC44A2;PTPRM;CHRDL1;AKAP13;TUBA1B;CSRP1;HYAL2;TIMP3;RPLP2;KIF1C;CD36;CD34;ANXA2;AN…
Mef2c/d proB-cells knockout GSE73561 up	GABAergic	213/496	0.0913997	0.383879	0	0	1.13517	2.71591	TRAF3IP3;VARS;WIPF1;GMFG;PREP;ACTB;PNP;RASSF2;RASSF5;FTH1;TBC1D10C;SLC12A6;SLC12A7;B2M;PDK1;ST6GAL1;FNBP1;ENTPD5;MYO7A;RUNX1;SPATA13;TXNIP;PRKD2;TTLL11;RBCK1;EZR;MACF1;MGST2;PIK3R1;CD79B;CD79A;RNF213;RDH10;INPP5D;GSE1;PLCG1;N4BP2;SNX5;PCK2;ARPP21;FAM78A;NFATC1;NBEAL2;PARP14;SMARCA4;CORO7;RGL1;TECPR1;ITM2B;CLIC4;SETD7;LPCAT1;RCSD1;PRSS23;PPP1R18;ARHGAP4;LIMD2;LFNG;RPTOR;AKAP13;EPB41L4B;CD37;PHGDH;…
Bmal1 Liver Knockout ZT8 GSE70499 down	GABAergic	214/499	0.0950855	0.396799	0	0	1.13245	2.66463	ERRFI1;BACH1;FGFRL1;PEX26;PREX1;ZFYVE26;AS3MT;NSDHL;TDO2;RASSF4;MYC;LIPG;RPS6KA1;TRIM24;CHAC1;JUNB;SLC12A7;TNS3;PDK2;TNS2;TBC1D10A;MFSD2A;UNC13B;HES6;ARSA;IL15RA;STARD4;CPT1A;PAQR7;SYTL1;SOX12;SLC5A6;TXNIP;ULK1;TRIB3;ACOT4;GNE;PPL;DEDD2;C2;SULT1A1;HSD11B1;CYB5R1;AFMID;TSPAN4;ASL;PLK3;TMEM86B;HOMER2;FZD4;SLC16A12;DCLK3;SLC16A11;NR1D2;CPEB1;SLC6A9;PPP1R1B;SLC22A7;CSRNP1;NRP2;ACY1;N4BP2L1;SIPA1L2;AA…
TTP BMDM Knockout GSE78209 up	GABAergic	214/499	0.0950855	0.396799	0	0	1.13245	2.66463	IFITM3;PID1;RNH1;SPI1;IFITM2;GMFG;LST1;XYLT2;IFI35;IFIT1;ACTB;IFIT3;IFIT2;ICAM1;LGALS3;PNP;RASSF4;ZMIZ2;DHX58;TRIM25;LGALS9;B2M;DAXX;SP110;ACSL1;SLC11A1;ENTPD7;AP1B1;TALDO1;NINJ1;PSME2;CCDC86;GSAP;EZR;PLBD2;IGSF6;CFP;MYL12A;HELZ2;RNF213;HMOX1;APOE;ST3GAL1;N4BP1;S100A10;ABCA1;LYN;VASP;RPL41;TMEM86A;TREX1;MTHFR;SLC16A10;PILRA;PARP14;ELL2;GPR137B;PARP12;BST2;MOV10;RPS28;EHD4;SLC6A8;RPS29;ID2;CALM1;R…
Bmal1 U2OS knockdown GSE56924 down	GABAergic	212/495	0.100612	0.418521	0	0	1.1297	2.59432	CCNF;SMC4;HS6ST1;CRKL;PNN;STMN1;PLCE1;RCC1;SEPHS1;SKP2;GTSE1;TNS3;TMPO;CD2AP;CARHSP1;TWSG1;CCDC80;DDX39B;EWSR1;PRKD3;KDELR2;TAGLN2;EZR;SDC2;NCAPG;NCAPH;BRIP1;HMGXB4;RACGAP1;PLCG2;MCMBP;HIST1H3H;CEP192;YES1;MCAM;NCAPH2;EIF2AK1;RDX;NR1D2;CDC6;DHFR;FAM111A;TPX2;ANLN;HNRNPF;HIST1H4H;HIST1H4I;HIST1H4J;CALM1;CALM2;FERMT2;TOP2A;TRAM1;CLIC4;FEN1;NCAPG2;HIST2H2AB;KIF11;SLC7A11;TRAM2;SMG5;HIST2H2AC;TUBA1C;…
17-betaestradiol Oviduct epithelial cell line 1 nM GSE67207 down	Non-neuronal	14/497	0.276579	0.427086	0	0	1.21618	1.5631	SEMA5A;PHLDB1;PCNA;PEG3;PLK2;SORBS2;MSH6;RSL1D1;PSAT1;FTH1;COBLL1;RPL15;HMGN1;RAI14
2,3,7,8-tetrachlorodibenzo-p-dioxin (TCDD) Primary B cell 30 nM 4 hr GSE80953 up	Non-neuronal	14/496	0.274157	0.427086	0	0	1.21877	1.57715	PDCD6;NCOA3;RFTN1;RHOG;RHOH;NDRG1;ACTB;NPAT;RSL1D1;FTH1;CDC37;TTC3;IL6ST;HMGN1
4-hydroxytamoxifen Embrionic stem cells 0.1 uM 4 hrs GSE84953 down	Non-neuronal	14/498	0.279008	0.427086	0	0	1.2136	1.54918	RARG;PCYT1B;MYEF2;MYRF;TWF2;TALDO1;TMEFF1;REST;SALL1;PSAT1;SMS;NF2;TMSB10;HMGN1
5-Azacytidine-CdR HEK 293T GSE62591 down	Non-neuronal	14/498	0.279008	0.427086	0	0	1.2136	1.54918	CCDC127;PLXDC2;NARFL;PCSK5;HMGCL;RASSF2;PTER;PACS2;LRRC7;PSAT1;TXNIP;LDLR;EDIL3;HIST1H2BC
AE9aMeis2 Bone marrow GSE81329 up	Non-neuronal	14/499	0.281444	0.427086	0	0	1.21104	1.53538	CYFIP2;ANKRD28;GSN;ALAS1;RPN2;TALDO1;ATP1A3;ACTB;ZEB2;CCDC88C;CNTRL;NRIP3;TMSB10;ITM2B
Akti-1-2 MCF7 GSE71900 down	Non-neuronal	14/497	0.276579	0.427086	0	0	1.21618	1.5631	DDR1;SMARCD2;RPN2;USP5;NCOA3;ECH1;ACTN4;RSL1D1;ASNA1;FTH1;TXNIP;RPL15;LDLR;R3HDM2
Anisomycin Fibroblasts (3T3 cells) 188.5 nM 1 hr GSE55776 down	Non-neuronal	14/497	0.276579	0.427086	0	0	1.21618	1.5631	GSN;RPN2;ACTN4;PTN;ACTB;FTH1;TTC3;CDH11;GNA12;FAM120A;RPL15;TMSB10;ITM2B;HMGN1
BEGAIN HCT116 knockdown GSE56788 down	Non-neuronal	14/493	0.266936	0.427086	0	0	1.22659	1.62002	PCNA;IGFBP2;ATP2A2;ACTN4;ATP1B1;ANLN;REST;TUBB3;PSAT1;CPD;FTH1;SMS;RPL15;NF2
BRD9-inhibitor HL60 GSE79284 up	Non-neuronal	14/498	0.279008	0.427086	0	0	1.2136	1.54918	WSB1;GSN;ACTN4;LITAF;ACTB;HIPK2;GRK3;RASSF2;CPD;HECTD4;FTH1;FAM120A;MBP;HMGN1
Bacillus Calmette-Guerin Macrophage 48hr GSE67427 down	Non-neuronal	14/497	0.276579	0.427086	0	0	1.21618	1.5631	GSTK1;CSTB;ECH1;RHOG;DBI;PLXDC2;ACTB;RSL1D1;LPAR6;SMS;MBP;RPL15;APOE;ITM2B
Bacillus Calmette-Guerin Macrophage 4hr GSE67427 down	Non-neuronal	14/497	0.276579	0.427086	0	0	1.21618	1.5631	GSN;TWF2;RHOG;TALDO1;LHFPL2;PLXDC2;RASSF2;FTH1;TMBIM1;GNA12;RPL15;APOE;ST3GAL1;TMSB10
Bcl9/9l Colorectal tumor Knockout GSE60837 up	Non-neuronal	14/499	0.281444	0.427086	0	0	1.21104	1.53538	UNC13B;ALAS1;MBOAT1;TALDO1;PTPRK;ATP1B1;MYO1D;CPD;ID1;FAM120A;TXNIP;TMCC3;RPL15;PLS1
Bmal1 Liver Knockout ZT0 GSE70499 down	Non-neuronal	14/499	0.281444	0.427086	0	0	1.21104	1.53538	UNC13B;GSN;GAL3ST1;PEG3;UNC5B;ARRDC3;BHLHE41;SLC16A11;NR1D1;DISP2;ENHO;TMEM98;ID1;GRM8
Bmal1 Liver Knockout ZT12 GSE70499 down	Non-neuronal	14/499	0.281444	0.427086	0	0	1.21104	1.53538	GSN;ALAS1;UNC5B;BHLHE41;SLC16A11;SLC41A1;NR1D1;GNAI1;DISP2;ENHO;FAM102A;PER3;SLC6A9;ID1
Bmal1 Liver Knockout ZT16 GSE70497 down	Non-neuronal	14/499	0.281444	0.427086	0	0	1.21104	1.53538	SREBF1;ALAS1;RPN2;IGFBP2;ECH1;ATP2A2;ADIPOR2;ACTB;EBP;FTH1;SUCLG1;APOE;IL6ST;LDLR
CDK10 HCT116 knockdown GSE56788 down	Non-neuronal	14/497	0.276579	0.427086	0	0	1.21618	1.5631	YAP1;RARG;USP5;CPNE7;SLC2A1;ATP1A3;GRIN2B;NDRG1;GNAI1;HIPK2;DCAF1;PSAT1;FTH1;ID1
CFTR Ileum Knockout GSE76095 up	Non-neuronal	14/499	0.281444	0.427086	0	0	1.21104	1.53538	DDR1;RNASEL;GSN;DBI;NR1D1;B3GALT5;ATP1B1;PGM2L1;HIPK2;SLC4A7;HOOK1;ID1;FAM120A;TMSB10
CITCO HepaRG-hCAR-KO GSE71446 up	Non-neuronal	14/496	0.274157	0.427086	0	0	1.21877	1.57715	ANKRD28;RPN2;PLK2;ATP2A2;DBI;HIPK2;ANLN;PSAT1;CPD;FTH1;RPL15;IL6ST;TMSB10;HMGN1
Clobetasol Embryonic stem cells 12 hrs GSE63804 up	Non-neuronal	14/496	0.274157	0.427086	0	0	1.21877	1.57715	SREBF1;PCNA;RPN2;PEG3;SMOX;IGFBP2;SLC2A1;DBI;ADIPOR2;ACTB;PSAT1;FTH1;RPL15;GPM6B
Clobetasol Embryonic stem cells 2hrs GSE63804 down	Non-neuronal	14/498	0.279008	0.427086	0	0	1.2136	1.54918	EPHA5;MEF2C;TMEM161A;STRBP;GPATCH3;BPGM;LITAF;ZBTB41;GTPBP3;HECW2;CDH11;PRRG1;TIMM17B;LY6H
CrX Retina Knockout GSE61389 down	Non-neuronal	14/497	0.276579	0.427086	0	0	1.21618	1.5631	UNC13B;ATP8A2;RTKN2;FRMD4B;CCNDBP1;SLC4A7;FSD1L;HOOK1;FTH1;TRIM36;SLC17A7;SIK2;ST3GAL1;HMGN1
DMOG Splenic CD4+ T cells 1 mM GSE85131 down	Non-neuronal	14/496	0.274157	0.427086	0	0	1.21877	1.57715	ABCA2;ST6GAL1;CERK;BCL11B;ZDHHC20;SYP;ATP1B1;UGCG;CPD;CCNG2;TXNIP;SLC38A6;IL6ST;ITM2B
DRB (dichlorobenzimidazole 1-??-D-ribofuranoside) Cockayne Sydrome Fibroblasts 60min GSE55534 down	Non-neuronal	14/495	0.271743	0.427086	0	0	1.22136	1.59131	TLE4;TENM2;GSN;PLK2;NCOA3;ATP2A2;ACTN4;ACTB;SLC4A7;ARHGAP21;ZEB2;FTH1;TTC3;CDH11
Dioxin Liver 0.03 GSE62902 up	Non-neuronal	14/495	0.271743	0.427086	0	0	1.22136	1.59131	ELOVL2;IGFBP2;ARRDC3;ATP2A2;NR1D1;PROX1;ADIPOR2;UGCG;PTER;HOOK1;SLC38A6;CEPT1;APOE;IL6ST
Dioxin Liver 0.3 GSE62902 up	Non-neuronal	14/497	0.276579	0.427086	0	0	1.21618	1.5631	ABCA6;ARRDC3;HJURP;SLC1A2;ATP2A2;NR1D1;ADIPOR2;ACTB;FTH1;ENPP2;SLC38A6;IL6ST;ST3GAL1;ITM2B
Dioxin Liver 10 GSE62902 up	Non-neuronal	14/498	0.279008	0.427086	0	0	1.2136	1.54918	CYFIP2;STARD5;ECH1;HJURP;SLC1A2;ACTN4;ACTB;ADI1;FTH1;ENPP2;SUCLG1;IL6ST;ITM2B;PLS1
Doxycycline Subcutaneous tumor (Splenic cells from diseased mir-155LSLtTA mice) 2.3mg-kg GSE61851 down	Non-neuronal	14/497	0.276579	0.427086	0	0	1.21618	1.5631	PCNA;RPN2;BCL11A;ATP2A2;ACTN4;PSAT1;FAM120A;ATP13A2;RPL15;ST3GAL1;LDLR;MYH10;PAG1;HIST1H2BC
EIF3L HCT116 knockdown GSE56788 down	Non-neuronal	14/498	0.279008	0.427086	0	0	1.2136	1.54918	RPN2;TMEM41B;CPNE7;ATP2A2;ACTN4;SYNJ2BP;NDRG1;PTPA;SLC4A7;PSAT1;CPD;FAM120A;STRN;SNX5
Epac1-PLN transgenic Cardiomyocytes Transgenic GSE65651 down	Non-neuronal	14/498	0.279008	0.427086	0	0	1.2136	1.54918	SREBF1;PHLDB1;USP54;CACNA2D1;ECH1;RFTN1;BHLHE41;TWF2;ATP2A2;DBI;TTC28;ELF2;GNA12;PRRG1
Ezh2 Embryonic Stem Cells Knockout GSE58023 up	Non-neuronal	14/499	0.281444	0.427086	0	0	1.21104	1.53538	RPN2;USP5;IGFBP2;U2AF1;RBFA;ACTB;PSAT1;ASNA1;CDC37;TXNIP;TIMM17B;APOE;LDLR;HIST1H2BC
Ezh2 Embryonic Stem Cells knockout GSE58016 up	Non-neuronal	14/499	0.281444	0.427086	0	0	1.21104	1.53538	RPN2;USP5;IGFBP2;U2AF1;RBFA;ACTB;PSAT1;ASNA1;CDC37;TXNIP;TIMM17B;APOE;LDLR;HIST1H2BC
Ezh2 Spleen Knockout GSE76602 up	Non-neuronal	14/499	0.281444	0.427086	0	0	1.21104	1.53538	PTPN1;CSTB;NRROS;ALAS1;ATP1A3;LHFPL2;LITAF;UGCG;ZEB2;PSAT1;CPD;FTH1;ATP13A2;ITM2B
GLI1 HCT116 (4h) Knockdown GSE57871 down	Non-neuronal	14/497	0.276579	0.427086	0	0	1.21618	1.5631	DDR1;PTPN1;PCNA;CERK;SLC2A1;ATP2A2;CACYBP;ACTN4;ATP1B1;ACTB;RSL1D1;FAM120A;SNX5;HMGN1
GLI1 HCT116 (8h) Knockdown GSE57871 down	Non-neuronal	14/497	0.276579	0.427086	0	0	1.21618	1.5631	DDR1;CERK;SLC2A1;ATP2A2;CACYBP;ACTN4;ATP1B1;ACTB;RSL1D1;ID1;FAM120A;RPL15;SNX5;HMGN1
GSK126 KARPAS-422 GSE62056 down	Non-neuronal	14/496	0.274157	0.427086	0	0	1.21877	1.57715	CYFIP2;ANKRD28;MEF2C;PCNA;ATP1A3;PSAT1;FTH1;CNTRL;TXNIP;STRN;RPL15;SIK2;PAG1;HMGN1
Ginkgolic Acid MCF10A 30uM-72hrs GSE61727 down	Non-neuronal	14/496	0.274157	0.427086	0	0	1.21877	1.57715	PCNA;ZDHHC20;PLK2;GOLIM4;SYNJ2BP;NDRG1;ACTB;EFR3A;TRMT6;TXNIP;TBC1D14;RPL15;IL6ST;ITM2B
Ginkgolic Acid NOTCH1 30uM-72hrs GSE61727 up	Non-neuronal	14/498	0.279008	0.427086	0	0	1.2136	1.54918	ACTN4;PCSK5;ACTB;ANLN;CPD;FTH1;ID1;SMS;TXNIP;RPL15;LDLR;TMSB10;SNX5;HIST1H2BC
H2AZ Embryonic stem cells Knockdown GSE40065 up	Non-neuronal	14/498	0.279008	0.427086	0	0	1.2136	1.54918	TENM3;MYEF2;SLC2A1;ATP2A2;MSH6;DNAJC2;RSL1D1;MSH2;PSAT1;LDLR;PFKM;TRIM33;SNX5;HMGN1
HER2 BT-474 knockdown GSE60182 down	Non-neuronal	14/495	0.271743	0.427086	0	0	1.22136	1.59131	UNC13B;YAP1;PCNA;NCOA3;CACYBP;ACTB;ANLN;FTH1;SMS;RPL15;TMSB10;SNX5;HMGN1;HIST1H2BC
HER2 BT474 knockdown GSE60182 down	Non-neuronal	14/495	0.271743	0.427086	0	0	1.22136	1.59131	UNC13B;YAP1;PCNA;NCOA3;CACYBP;ACTB;ANLN;FTH1;SMS;RPL15;TMSB10;SNX5;HMGN1;HIST1H2BC
HNRNPA2B1 A549 knockdown GSE76151 up	Non-neuronal	14/497	0.276579	0.427086	0	0	1.21618	1.5631	ALAS1;SYT1;HSBP1;SLC2A1;TALDO1;TGFA;OSGIN2;LHFPL2;ATP1B1;ZBTB41;AP5M1;NRCAM;PFKM;PLS1
HNRNPA2B1 HeLa knockdown GSE70061 down	Non-neuronal	14/496	0.274157	0.427086	0	0	1.21877	1.57715	CYFIP2;GRIA2;SLC1A2;GRIN2B;AP3B2;ST18;ADD2;MGAT4C;AP5M1;ADI1;SLC38A6;SGK3;ST3GAL1;TMSB10
HNRNPA2B1 MDA-MB knockdown GSE70061 up	Non-neuronal	14/498	0.279008	0.427086	0	0	1.2136	1.54918	SPEF2;GSN;NCOA3;ARRDC3;KLHL4;ATP1B1;PCSK5;NDRG1;HIPK2;RASGRP3;UNC80;MGAT4C;ADI1;MPLKIP
Hif1a Heart conditional Knockout GSE61209 down	Non-neuronal	14/498	0.279008	0.427086	0	0	1.2136	1.54918	WSB1;GSN;MYEF2;IGFBP2;ARRDC3;HJURP;SLC2A1;SORBS2;PTN;TRO;ANLN;CPD;TTC3;TXNIP
I-BET MV4-11 GSE71777 down	Non-neuronal	14/497	0.276579	0.427086	0	0	1.21618	1.5631	ABCA2;NOP14;NRROS;CELF2;UNC5C;ADD2;UGCG;RSL1D1;ZEB2;RASSF2;PSAT1;CNTRL;FAM120A;RREB1
IL-13 Small intestine (Nod2 knockout) 25ug GSE76504 up	Non-neuronal	14/497	0.276579	0.427086	0	0	1.21618	1.5631	SREBF1;MEF2C;GSN;ALAS1;RPN2;ARAP2;SYNJ2BP;PCSK5;ADIPOR2;ACTB;APOE;IL6ST;LDLR;ITM2B
Id3 Spleen B cells Knockout GSE72831 up	Non-neuronal	24/899	0.281423	0.427086	0	0	1.15256	1.46132	PTPN1;MEF2C;ST6GAL1;PCNA;RPN2;CERK;ZDHHC20;RFTN1;BHLHE41;ARAP2;ATP2A2;ATP1B1;ADIPOR2;UGCG;PSAT1;COBLL1;FAM120A;SLC38A6;RPL15;IL6ST;TMSB10;SLC15A4;SNX5;SEC11C
Idiopathic Pulmonary Fibroisis Lung Tissue GSE52463 down	Non-neuronal	14/498	0.279008	0.427086	0	0	1.2136	1.54918	UNC13B;KANK2;SEMA5A;WSB1;RPN2;RTKN2;ACTN4;PCSK5;ACTB;ID1;RPL15;IL6ST;LDLR;TMSB10
Kras(G12D) Duct cell Mutation GSE65315 down	Non-neuronal	14/499	0.281444	0.427086	0	0	1.21104	1.53538	DDR1;PEG3;UNC5B;TALDO1;SORBS2;ATP1B1;HIPK2;MAP2;CPD;FTH1;CCDC88C;CDH11;NRCAM;IL6ST
Lsd1 Oocyte knockout GSE73803 down	Non-neuronal	14/497	0.276579	0.427086	0	0	1.21618	1.5631	YAP1;HJURP;ATP2A2;UNC5C;FMN2;GNAI1;HIPK2;RSL1D1;REST;MTF1;COBLL1;TBC1D14;STRN;MAP4K5
METTL3 MDA-MB knockdown GSE70061 down	Non-neuronal	14/497	0.276579	0.427086	0	0	1.21618	1.5631	SYNJ2;PCSK5;NDRG1;SLC4A7;UGCG;CPD;TTC3;CDH11;TXNIP;MBP;RPL15;MAP4K5;LDLR;TMSB10
Miconazole Embryonic stem cells 6 hrs GSE63804 up	Non-neuronal	14/498	0.279008	0.427086	0	0	1.2136	1.54918	WSCD1;HSBP1;U2AF1;DBI;PTN;ACTB;PSAT1;FTH1;CDC37;RPL15;LDLR;TMSB10;ITM2B;HMGN1
Mrpp3 Heart Knockout GSE83471 up	Non-neuronal	14/498	0.279008	0.427086	0	0	1.2136	1.54918	GSN;SORBS2;ATP1B1;ACTB;FTH1;TMBIM1;FAM120A;TXNIP;SLC38A6;STRN;RPL15;APOE;IL6ST;ITM2B
Msi2 MIA PaCa-2 Knockdown GSE75797 down	Non-neuronal	14/496	0.274157	0.427086	0	0	1.21877	1.57715	BEX3;CSTB;SMARCD2;GSN;PCNA;HSBP1;DBI;SYNJ2BP;ACTB;PSAT1;FTH1;TXNIP;RPL15;HMGN1
Myc RKO knockdown GSE68219 up	Non-neuronal	14/498	0.279008	0.427086	0	0	1.2136	1.54918	BEX3;WSB1;GSN;TMEM41B;ARRDC3;TNFAIP1;NDRG1;ACTB;FAM102A;FTH1;TMBIM1;ATP13A2;TMSB10;ITM2B
Mycobacterium smegmatis Macrophage 4hr GSE67427 up	Non-neuronal	14/497	0.276579	0.427086	0	0	1.21618	1.5631	CSTB;TNFAIP6;SMOX;RFTN1;TALDO1;DBI;LITAF;NDRG1;NIPAL4;UGCG;FTH1;CDC37;SMS;TMSB10
Mycobacterium tuberculosis (MTB) H37Rv Macrophage 4hr GSE67427 down	Non-neuronal	14/497	0.276579	0.427086	0	0	1.21618	1.5631	GSN;RPN2;TWF2;ATP2A2;MITF;LHFPL2;PLXDC2;ACTB;RASSF2;GNA12;RPL15;APOE;ST3GAL1;ITM2B
Mycobacterium tuberculosis (MTB) H37Rv Macrophage 4hr GSE67427 up	Non-neuronal	14/492	0.264544	0.427086	0	0	1.22922	1.63455	PTPN1;ALAS1;TMEM63B;TNFAIP6;SMOX;RFTN1;RHOG;LITAF;NDRG1;NIPAL4;UGCG;FTH1;SMS;TMSB10
Myelodysplastic Syndrome CD34+ GSE63569 up	Non-neuronal	14/493	0.266936	0.427086	0	0	1.22659	1.62002	SREBF1;FECH;IL18;ACTN4;ADD2;UGCG;MSH2;ADI1;FAM120A;TXNIP;APOE;TSPOAP1;MYH10;ITM2B
Myelodysplastic Syndrome Hematopoietic Stem Cells GSE55689 down	Non-neuronal	14/495	0.271743	0.427086	0	0	1.22136	1.59131	ANKRD28;MEF2C;CCNDBP1;TRO;RSL1D1;ZEB2;FTH1;NRIP1;TXNIP;RPL15;IL6ST;EZH1;ITM2B;HIST1H2BC
N-acetylcysteine K-RAS-induced lung tumor GSE52594 down	Non-neuronal	14/497	0.276579	0.427086	0	0	1.21618	1.5631	GSN;ALAS1;RTKN2;IGFBP2;ARRDC3;SLC16A11;ACTB;CPD;FTH1;APOE;IL6ST;MYH10;ITM2B;HIST1H2BC
Nutlin-3a MCF7 5uM-24hrs GSE47042 down	Non-neuronal	14/497	0.276579	0.427086	0	0	1.21618	1.5631	SMARCD2;PCNA;USP5;ZDHHC20;NCOA3;ATP2A2;CACYBP;KCTD3;ACTB;MSH6;PTPA;ANLN;FAM120A;HMGN1
Obesity Omental adipose tissue GSE55008 down	Non-neuronal	14/498	0.279008	0.427086	0	0	1.2136	1.54918	GSN;IGFBP2;ARRDC3;IL18;DBI;S100B;GRK3;PER3;TMEM98;CARNS1;ID1;TXNIP;RPL15;APOE
PBS-1086 & Erlotinib 11-18 GSE65420 down	Non-neuronal	14/497	0.276579	0.427086	0	0	1.21618	1.5631	PCNA;PLK2;SLC2A1;CACYBP;NETO2;ACTB;DNAJC2;ANLN;RSL1D1;TUBB3;CDC37;IL6ST;PFKM;RAI14
PBS-1086 & Erlotinib 11-18 GSE65420 up	Non-neuronal	14/496	0.274157	0.427086	0	0	1.21877	1.57715	RPN2;TMEM63B;TALDO1;ACTN4;ATP1B1;LITAF;SLC6A9;ADI1;PSAT1;MAP2;FTH1;TTC3;LRRC8D;RPL15
PER2 Endometrial Stromal knockdown GSE62854 down	Non-neuronal	14/495	0.271743	0.427086	0	0	1.22136	1.59131	KANK2;PHLDB1;GSN;IGFBP2;SLC2A1;ATP2A2;DBI;ARHGAP21;TUBB3;TSPAN9;AKT2;CDH11;LDLR;TMSB10
PSMD13 HCT116 (8h) Knockdown GSE57871 up	Non-neuronal	14/498	0.279008	0.427086	0	0	1.2136	1.54918	CSTB;ALAS1;RPN2;USP5;TALDO1;ATP2A2;ACTN4;ATP1B1;NDRG1;ACTB;FTH1;SMS;LDLR;TMSB10
Panobinostat JJN3 4hr-10nM GSE56623 up	Non-neuronal	14/498	0.279008	0.427086	0	0	1.2136	1.54918	CYFIP2;PTPN1;SREBF1;MEF2C;LMO4;SLC41A1;MITF;ACTN4;LITAF;TUBB3;CPD;CDC37;TMSB10;ITM2B
Panobinostat U266 4hr-10nM GSE56623 down	Non-neuronal	14/498	0.279008	0.427086	0	0	1.2136	1.54918	ST6GAL1;NRROS;PCNA;RHOH;ACTB;RASGRP3;DCAF1;MSH6;PTPA;PSAT1;FTH1;RPL15;IL6ST;CNOT9
Panobinostat U266 4hr-10nM GSE56623 up	Non-neuronal	14/498	0.279008	0.427086	0	0	1.2136	1.54918	PTPN1;RPN2;STRBP;NCOA3;ATP2A2;CACYBP;ACTN4;LITAF;UGCG;TANC1;FAM102A;CPD;TXNIP;KLHDC10
Phenobarbital HepaRG GSE71446 up	Non-neuronal	14/498	0.279008	0.427086	0	0	1.2136	1.54918	ALAS1;ABCA6;TALDO1;MPP6;EBP;SCCPDH;PER3;PSAT1;FTH1;FAM120A;APOE;ITM2B;HMGN1;KLHDC10
Prmt5 Mouse Embryonic Fibroblasts knockout GSE45284 up	Non-neuronal	14/499	0.281444	0.427086	0	0	1.21104	1.53538	ROBO2;PEG3;PLK2;GOLIM4;SORBS2;TTC28;TANC1;ARHGAP21;CPD;CDH11;MYH10;GPM6B;ITM2B;RAI14
Retinoic Acid Embryonic Stem Cells 2 uM 4 days GSE71802 down	Non-neuronal	14/496	0.274157	0.427086	0	0	1.21877	1.57715	PCNA;RPN2;UNC5B;SLC2A1;ATP2A2;CACYBP;ACTB;SLC4A7;DNAJC2;ANLN;RSL1D1;PSAT1;FTH1;LDLR
Rpl11 Hematopoietic progenitor cells Loss GSE72537 up	Non-neuronal	14/498	0.279008	0.427086	0	0	1.2136	1.54918	MEF2C;ALAS1;RPN2;CELF2;CACYBP;ACTB;RSL1D1;GNG5;PSAT1;TXNIP;RPL15;APOE;SNX5;ITM2B
SAHA Liver 0.67g GSE63943 up	Non-neuronal	14/498	0.279008	0.427086	0	0	1.2136	1.54918	ABCA2;TTYH2;MYRF;IGFBP2;ATP2A2;FRMD4B;ACTN4;PROX1;LITAF;ACTB;HIPK2;ENPP2;ST3GAL1;MYH10
SAP130 HCT116 knockdown GSE56788 down	Non-neuronal	14/497	0.276579	0.427086	0	0	1.21618	1.5631	YAP1;SREBF1;USP5;HSBP1;CACYBP;LITAF;PTPA;EFR3A;PSAT1;FAM120A;RPL15;SNX5;HMGN1;RAI14
SENCR HCA-SMC knockdown GSE51878 down	Non-neuronal	14/497	0.276579	0.427086	0	0	1.21618	1.5631	RPN2;ACTN4;PTPRK;LHFPL2;HIPK2;ARHGAP21;HECW2;FTH1;TTC3;TXNIP;IL6ST;ST3GAL1;ITM2B;CTHRC1
STAU1 HEK293T Overexpression GSE52447 down	Non-neuronal	14/497	0.276579	0.427086	0	0	1.21618	1.5631	SREBF1;WSB1;UPF3B;SLC41A1;SYP;GNAI1;MYO1D;MSH2;ID1;FAM120A;MPLKIP;LDLR;SKAP2;RAI14
SUZ12 HEK293T knockdown GSE50177 down	Non-neuronal	14/494	0.269336	0.427086	0	0	1.22397	1.6056	PCNA;GOLIM4;ATP2A2;DCAF1;MSH6;ANLN;HOOK1;CPD;TTC3;RPL15;MYH10;TRIM33;SNX5;HMGN1
Silvestrol KOPT-K1 25nM GSE56887 down	Non-neuronal	14/495	0.271743	0.427086	0	0	1.22136	1.59131	CYFIP2;SREBF1;RPN2;CELF2;HJURP;ATP2A2;ANLN;EFR3A;GRK3;TBC1D5;AKT2;TTC3;TBC1D14;ITM2B
Sim2 Embryonic stem cells Expression GSE59373 up	Non-neuronal	14/497	0.276579	0.427086	0	0	1.21618	1.5631	DMTN;USP5;NCOA3;XPO7;ATP2A2;ACTN4;ACTB;SALL1;SAMM50;FTH1;NF2;APOE;IL6ST;MYH10
Snord116 Brain cortices Deletion GSE43575 up	Non-neuronal	14/498	0.279008	0.427086	0	0	1.2136	1.54918	SYT1;SLC1A2;SYP;ATP1B1;S100B;GRIN1;RPH3A;TOM1L2;AHI1;SASS6;SLC17A7;RPL15;APOE;CHGB
TGFB3 Palatal shelves E15.5 knockout GSE45568 up	Non-neuronal	14/498	0.279008	0.427086	0	0	1.2136	1.54918	SMARCD2;WSB1;GSN;PEG3;LMO4;CELF3;HJURP;SORBS2;P3H3;ACTB;ELAVL3;PLAGL1;FAM120A;TXNIP
TGFB3 Palatal shelves E16.5 GSE45568 up	Non-neuronal	14/498	0.279008	0.427086	0	0	1.2136	1.54918	SEMA5A;MEF2C;GSN;ARPP21;PEG3;CELF2;LHFPL2;SORCS2;TTC28;ZEB2;PSAT1;TSPAN9;PLAGL1;ST3GAL1
TNFR2 Colon (distal colon) knockout GSE65408 down	Non-neuronal	14/497	0.276579	0.427086	0	0	1.21618	1.5631	MEF2C;GSN;ALAS1;TMEM41B;ATP2A2;ACTN4;TNFAIP1;ACTB;FA2H;CARHSP1;ENPP2;APOE;IL6ST;PFKM
Tet1 Bone Marrow (LT-HSC cells ) Knockout GSE65955 down	Non-neuronal	14/499	0.281444	0.427086	0	0	1.21104	1.53538	CYFIP2;ABCA2;MEF2C;CELF2;ACTN4;ACTB;SMAD7;ZEB2;FTH1;FAM120A;TXNIP;RPL15;ST3GAL1;ITM2B
Trex2 Skin Knockout GSE74528 down	Non-neuronal	14/497	0.276579	0.427086	0	0	1.21618	1.5631	GSN;RPN2;CELF2;BHLHE41;TALDO1;NDRG1;ACTB;GNG5;FTH1;SLC38A6;APOE;IL6ST;TMSB10;ITM2B
Tunicamycin CAST-EiJ mice - primary Mouse Embryonic Fibroblasts GSE63756 up	Non-neuronal	14/494	0.269336	0.427086	0	0	1.22397	1.6056	WSB1;PLK2;SLC2A1;ATP2A2;SLC4A7;ANLN;RSL1D1;ZEB2;PSAT1;CDH11;TXNIP;SLC38A6;IL6ST;SNX5
YY1 Bone marrow pro-B cells Knockout GSE73534 down	Non-neuronal	14/498	0.279008	0.427086	0	0	1.2136	1.54918	MEF2C;SMARCD2;PCNA;ARPP21;FECH;CERK;CACNA2D1;HJURP;XPO7;BPGM;SLC4A7;TXNIP;SLC38A6;HIST1H2BC
YY1 Bone marrow pro-B cells Knockout GSE73534 up	Non-neuronal	14/499	0.281444	0.427086	0	0	1.21104	1.53538	PTPN1;DOCK5;GSN;ALAS1;GOLIM4;TALDO1;ACTN4;ACTB;CPD;FTH1;APOE;PAG1;ITM2B;SKAP2
Yersinia pseudotuberculosis Macrophage 4hr GSE67427 up	Non-neuronal	14/498	0.279008	0.427086	0	0	1.2136	1.54918	PTPN1;TNFAIP6;RFTN1;IL18;RHOG;LITAF;NDRG1;ACTB;NIPAL4;UGCG;FSD1L;FTH1;SMS;TMSB10
ZRSR2 Bone Marrow knockdown GSE63816 up	Non-neuronal	14/498	0.279008	0.427086	0	0	1.2136	1.54918	ST6GAL1;DMTN;ALAS1;CELF2;SLC2A1;TALDO1;SYNJ2;ACTN4;ACTB;FTH1;CDC37;TMBIM1;ATP13A2;APOE
Zmiz1 T lymphocyte read article GSE66147 up	Non-neuronal	14/496	0.274157	0.427086	0	0	1.21877	1.57715	ST6GAL1;PCNA;MYEF2;LMO4;ARRDC3;NFATC3;HJURP;SLC41A1;ATP2A2;ACTB;ANLN;TUBB3;NRIP1;RPL15
ZnF1 Thymus Knockout GSE47496 up	Non-neuronal	14/498	0.279008	0.427086	0	0	1.2136	1.54918	ST6GAL1;PCNA;MYEF2;RPN2;WSCD1;RFTN1;HJURP;ATP2A2;ATP1B1;ADIPOR2;SLC38A6;MYH10;ITM2B;KLHDC10
dimethyloxalylglycine Cardiomyocytes GSE71560 up	Non-neuronal	14/498	0.279008	0.427086	0	0	1.2136	1.54918	SEMA5B;WSB1;TENM3;IGFBP2;ARRDC3;RFTN1;SLC2A1;MITF;PTPRK;NDRG1;SMAD7;UGCG;PDLIM2;CCNG2
pterosin B Chondrocyte GSE75995 down	Non-neuronal	14/498	0.279008	0.427086	0	0	1.2136	1.54918	MEF2C;PHLDB1;WSB1;RPN2;UNC5B;ADIPOR2;ACTB;CDH11;SLC38A6;APOE;ST3GAL1;LDLR;TMSB10;ITM2B
Doxycycline T-ALL cells 600 mg-kg 3 days GSE54447 up	GABAergic	211/493	0.103478	0.42907	0	0	1.1283	2.55944	CERK;WIPF1;EHMT2;IKZF1;IKZF2;SMC4;LIPA;ACTB;RCBTB2;RINL;STMN1;RPS6KA1;PIP4K2A;CCNL2;KIF21B;LGALS9;PRKACB;SOX4;ST6GAL1;AP1B1;DDIT4;TXNIP;PRKCQ;EZR;TRIB2;SKAP1;MACF1;TTYH3;EPAS1;IQGAP1;PIK3R1;MYL12A;HELZ2;INPP5D;MICAL1;ATP6V0A2;NCKAP1L;N4BP2;ST3GAL2;STAT5B;JUP;FAM78A;EDEM1;NFATC3;NBEAL2;ABTB2;ID3;GRB2;CORO7;DZIP1;CALM1;ITM2B;FERMT3;TOP2A;DAZAP2;BTG2;TRAM1;MTMR12;SLC44A2;ARPC1B;CTCF;RCSD1;ARHGAP4;LI…
GSK126 KARPAS-422 GSE62056 up	GABAergic	213/498	0.104542	0.429382	0	0	1.12701	2.54498	IFI35;IFIT1;SOGA1;ACTB;IFIT3;IFIT2;PNP;RASSF2;PPP2R1A;MYC;PEG10;DHX58;TRIM25;CPNE3;CCNL2;SOX9;TRIM21;B2M;TNS3;CDK5RAP3;HERC6;SMARCC1;ST6GAL1;NUP210;SP110;ACSL5;ACTN4;PHKA2;IFI27;FNDC1;EWSR1;PPA1;PSME2;RBCK1;LAP3;EZR;SLC35D1;HELZ2;RNF213;PLCG2;NCKAP1L;FAM43A;FDFT1;CARMIL3;JUP;SIAH2;SETDB2;PBX2;ABCA7;PARP14;PARP12;SMARCA4;PARP10;BST2;SQLE;ADI1;FASN;ATM;CALM1;OGFR;PYGB;BTG2;CAB39L;LPCAT1;PHF6;TRAM2;…
Huntington's NSCs GSE74201 up	GABAergic	213/498	0.104542	0.429382	0	0	1.12701	2.54498	PANK3;SPARC;TMEM97;HS6ST1;ACTB;NDST1;RPS6KA3;GJA1;PEG10;PIEZO1;SEPHS1;TNS3;TMPO;EPHA4;ST6GAL2;NUP210;DAPK3;EBF2;ACTN4;ATF7;MYL9;FREM2;MACF1;CRABP2;EPB41;SDC2;LPAR1;IQGAP2;ARPP19;PCDH18;MYL12A;LDHB;STC2;PROM1;FDFT1;NAA50;MCAM;PCDH20;PAICS;PCDHGA10;DHFR;EXT1;SQLE;HNRNPF;FASN;FAT1;ID3;DCHS1;FAT4;CALM2;COL18A1;MTMR10;CLIC4;NRP2;ADM;GLI2;PTPRG;NHSL1;CSRP1;SH3BGRL2;TIMP3;PHGDH;ANXA3;GFRA1;SLC7A5;TUBB2B…
PSMD13 HCT116 (12h) Knockdown GSE57871 down	GABAergic	213/498	0.104542	0.429382	0	0	1.12701	2.54498	IFITM3;ERRFI1;EHMT2;EIF4A3;CCNF;TONSL;TMEM97;CCAR2;MYC;PEG10;STMN1;TRIM25;RCC1;SEPHS1;SKP2;PRKACB;TNS3;SOX4;TMPO;DDX18;SMARCC1;NUP210;STARD7;MTAP;NEIL2;DDX39B;MTHFD1;EWSR1;PPA1;RBP1;DDIT4;KDELR2;LAP3;TBC1D9B;CRABP2;SHMT2;CDCA7;MRPL12;NCAPH;LDHB;PDCD11;MCMBP;NTSR1;FDFT1;PRELID3B;TRAP1;CDT1;RPL41;ST14;ICMT;RCC2;PLK1;PYCR1;MEX3D;PAICS;AIF1L;SMARCA4;SQLE;PM20D2;TPX2;PPFIBP1;PTK7;HNRNPF;FASN;ID2;FAT1;…
4-hydroxytamoxifen Embrionic stem cells 0.1 uM 4 hrs GSE84953 up	GABAergic	212/496	0.107489	0.440098	0	0	1.12562	2.51055	SPARC;EIF4A3;CCNF;PPAN;PNN;PSMD4;FTH1;DPF2;KAT7;ACAD11;GTSE1;TMPO;AQR;DDX10;ACTN4;ESCO2;SND1;GTPBP4;MTHFD1;DDIT4;TAGLN2;KIF20B;EZR;LLGL2;CDCA7;CDCA8;MRPL15;NCAPH;LDHB;DHX30;PDCD11;HMOX1;SYMPK;NUP88;APOE;SNX5;FDFT1;CTC1;CDT1;ST14;PMM1;JUP;MCAM;INTS3;PLK1;RDX;XRCC1;HSPBAP1;SMU1;TPX2;ANLN;TBL3;EIF6;HNRNPF;FASN;ATG2A;MPHOSPH10;RNPS1;NOL11;RCOR2;TOP2A;UBXN1;FAF1;KIF11;BRCA1;AATF;WDR43;MED17;AKAP12;RAR…
Bmal1 Liver Knockout ZT04 GSE70499 down	GABAergic	213/499	0.111585	0.455437	0	0	1.12298	2.46264	PLEKHB1;BACH1;ICAM1;PREX1;ZFYVE26;AS3MT;RASSF4;LIPG;RPS6KA1;JUNB;SLC12A7;TNS2;TBC1D10A;UNC13B;HES6;ARSA;IL15RA;STARD4;PAQR7;KCNK10;SYTL1;SOX12;CYP2U1;IFI27;PRKD3;TAGLN2;TRIB3;TRIB1;ZFPM1;RETSAT;PEX11A;SMIM1;PIK3R1;PPL;HSD11B1;CYB5R1;GSE1;TNRC18;ABCA1;PLK3;DMPK;ABCA6;FZD7;SETD1B;SLC16A11;IFFO2;NR1D2;LRP2BP;SLC6A9;FASN;ID1;INTS6;NRP1;NRP2;FMN1;SHB;CSAD;SIPA1L2;ARHGAP6;AACS;WFDC2;PCSK4;ARHGAP4;EPB41…
GATA2 Ch-CRPC (DU145-DR culture(AR+)) Knockdown GSE58966 down	GABAergic	212/497	0.114685	0.462292	0	0	1.12158	2.42884	MDC1;ERRFI1;CCNK;MAML1;TMEM94;ZDHHC8;LIPA;RPS15;NDST1;RAVER1;PPP2R1A;ZMIZ2;AKT2;PTGFRN;SYNPO;SKP2;NUP210;FNBP1;ACTN4;CSNK1E;MAPK8IP3;HCFC1;SLC5A6;TWSG1;DDX39B;MTHFD1;DDIT4;MYL9;MACF1;TTYH3;EPAS1;PIK3R2;VPS26B;CYB5R3;HMOX1;TNRC18;RAB11FIP5;CTSA;RPL41;INTS1;EDEM1;RDX;PAICS;FOSL2;EHD2;RPS28;QARS;FASN;GIPC1;ID1;ATG2A;ID3;ANP32B;TOP2A;COL18A1;PTPRS;MTMR12;CROT;SMPD4;TNKS1BP1;CIC;DUSP1;NME4;TYK2;SLC7A5…
GLI1 HCT116 (4h) Knockdown GSE57871 down	GABAergic	212/497	0.114685	0.462292	0	0	1.12158	2.42884	IPO11;CERK;VARS;TMEM97;ACTB;CRKL;RAVER1;MYC;PEG10;PSMD3;CHEK1;ANKFY1;RCC1;CPNE3;PTGFRN;PRKACB;SOX4;IER3;TMPO;NUP210;DNAAF5;CSNK1D;ACTN4;WDR76;MTAP;DDX39B;EWSR1;PSME3;DDIT4;KDELR2;TRIB3;EZR;UNC119B;CRABP2;CDCA4;CDCA7;MRPL12;ARPP19;NCAPH;MYL12A;KLK6;S100A16;MCMBP;SNX9;NTSR1;SNX5;PHC2;ST14;PLK1;RDX;CDC6;FOSL1;TPX2;POLA2;HNRNPF;ID2;FAT1;OGDH;SFXN1;NOL11;ANP32B;DDR1;CLIC4;FAM57A;NCAPG2;NAT10;SLC7A11;W…
Huntington's (Grade 2) BA4 (Motor Cortex) Grade 2 GSE79666 up	GABAergic	212/497	0.114685	0.462292	0	0	1.12158	2.42884	GLTP;VIPR2;CERK;LIPE;RASSF4;PDK4;PIP4K2A;HOMER3;IER5;CDON;HES6;SRRM3;ENTPD3;STARD9;MTUS1;SOX10;ANK1;JMJD6;CYP27A1;DDIT4;TXNIP;NHLRC2;PLPP2;CCNO;SMIM3;NECAB3;SDC4;DCUN1D2;SLAIN1;IQGAP1;DEDD2;TTBK2;KLK6;SYNGR2;TSPAN9;XRRA1;CMYA5;APOD;FAM43A;RHBDL3;CDR1;MYH7B;GREB1;RASSF8;NR1D2;ELL2;CP;ST18;ABTB2;FA2H;ANLN;TMEM98;PSMG4;RET;CLIC4;ECM1;FAM69C;SETD7;FMN1;HIF3A;DNER;KIF13A;TSC22D4;ARG2;CNOT6L;NCOA3;GAB1…
Salmonella typhimurium Macrophage 4hr GSE67427 down	GABAergic	212/497	0.114685	0.462292	0	0	1.12158	2.42884	CYFIP1;PID1;SPI1;SPARC;SERPINE1;SLC4A2;PREX1;RASSF2;FTH1;RPS6KA1;PIEZO1;TNS3;ARRDC4;STARD7;SLC11A1;HPCAL1;AP1B1;TALDO1;CYP27A1;WDR81;TTYH3;TBC1D9B;SDC2;AGAP3;PTTG1IP;OAZ1;SGPL1;HMOX1;NCKAP1L;LTA4H;APOE;CD14;ST3GAL1;SNX8;NAA50;VASP;VAT1;RPL41;RCC2;FN1;LACC1;TDP2;FASN;GRB2;CALM2;FERMT3;DAZAP2;NRP1;BTG2;ARPC1B;SLC7A11;LIMD2;TUBA1C;TUBA1B;CSRP1;CTSK;SH3PXD2B;STAB1;RAC2;CTSH;CD53;CLUH;IFNGR1;PABPC4;SL…
Clobetasol Embryonic stem cells 6 hrs GSE63804 up	GABAergic	212/498	0.122204	0.489568	0	0	1.11756	2.34918	AHCYL1;PANK3;PANK1;RRP1;XYLT1;RPS15;NSDHL;PEG10;FTH1;RAVER2;PTGFRN;B2M;TNS3;PKNOX2;MFSD2A;HES6;STARD4;SND1;GCAT;PPP1R3C;CD109;ASTN2;EZR;PLPP3;TTYH3;SDC4;HEPACAM;PIK3R1;MTMR4;ADAMTS12;LDHB;S100A10;FDFT1;HEXIM1;ABCA1;RPL41;GSTM1;CADM1;GNG12;SQLE;PPP5C;RPS28;ALDH6A1;FASN;ITM2B;CDKN1A;HIP1;SETD7;LPCAT1;PTPRM;HIF3A;SIPA1L2;AACS;LFNG;SMPD3;AKAP12;CSRP1;ERMARD;DNER;PHGDH;TIMP4;RALGPS1;ZCCHC24;TSC22D4;SR…
Salmonella HT-29 cells (shCTRL) 7hrs GSE62520 down	GABAergic	212/498	0.122204	0.489568	0	0	1.11756	2.34918	ERRFI1;SERPINE1;MSANTD3;GLE1;GOLGA2;BAIAP2L1;PSMD4;PPP2R1A;MYC;STMN1;LONP1;B2M;PDK1;WSB1;ENTPD2;DAPK3;DNTTIP1;CIRBP;SND1;GCAT;MFSD10;PPP1R3B;PARD3;FEZ2;DDIT4;TRIB3;RIN1;VPS28;OSER1;CUTA;MACF1;TBC1D9B;NRN1;CRABP2;SHMT2;FLII;STXBP2;BCL10;MRPL10;MYL12A;GJC1;NEU1;LTA4H;DECR1;VAT1;TRAP1;CDT1;PHC2;RPL41;PBX2;WDR54;FOSL1;RPS28;RPS29;TRIP6;GTF2IRD1;FKBP10;UBXN1;FKBP15;SLC44A2;PHF1;GBE1;ADM;PPP1R18;GYS1;R…
Erlotinib 11-18 GSE65420 down	Non-neuronal	22/840	0.323651	0.490563	0	0	1.1285	1.27305	NOP14;PCNA;RPN2;PLK2;SLC2A1;ATP2A2;U2AF1;CACYBP;NETO2;ACTN4;ACTB;MSH6;ANLN;RSL1D1;FTH1;CDC37;FAM120A;MLX;IL6ST;PFKM;PDE8A;RAI14
Panobinostat JJN3 4hr-10nM GSE56623 down	GABAergic	211/496	0.125534	0.499833	0	0	1.11614	2.31619	VARS;PPAN;KEAP1;GPATCH4;IL27RA;DCAF1;RPS15;RAVER1;PPP2R1A;MYC;MYB;CHEK1;RCC1;TRIM27;TNS3;TMPO;IFRD2;CIRBP;GTPBP4;HCFC1;DDX39B;ARMC6;EWSR1;PSME3;GRWD1;ORAI2;TTLL12;NUP205;SEH1L;MEPCE;MRPL15;MRPL12;LDHB;DHX30;CHTF8;SYNGR2;RRS1;MCMBP;TNRC18;ST3GAL1;NAA50;SETDB1;RCC2;PLK1;ELL2;PAICS;SMARCA4;PM20D2;AIMP2;UCK2;RPS28;HNRNPF;FASN;SFXN1;RNPS1;NOL11;ANP32B;FARSA;CALM2;DAZAP2;DAZAP1;SLC35F2;SETD7;MRPL36;CTC…
ZnF4 Thymus Knockout GSE32190 down	GABAergic	211/496	0.125534	0.499833	0	0	1.11614	2.31619	CERK;GMFG;EHMT2;RRP1;EIF4A3;PREP;HS6ST1;ACTB;RPS15;PREX1;PNN;RAVER1;MYB;STMN1;TRIM24;TBC1D10C;KIF21B;AGFG2;TNS1;PDK1;CPT1A;FNBP1;SCRIB;CSNK1E;WDR78;HCFC1;DDX39B;EWSR1;PPP1R3B;CDC37;ORAI2;EZR;TRIB2;SKAP1;TRIM11;NYAP1;EPB41;CDCA7;OAZ1;MYL12A;LDHB;TESPA1;INPP5D;CHST10;GSE1;ZBED4;STAT5B;RPL41;JUP;ARPP21;FAM78A;EDEM1;NFATC3;DCLK2;NBEAL2;POU6F1;SMARCA4;ABTB2;CCDC88B;RPS28;RPS29;HNRNPF;GTF2IRD1;CEP85;DZ…
IRF8 Spleen Knockout GSE70711 up	GABAergic	212/499	0.130048	0.514657	0	0	1.11357	2.27152	VIPR1;SLC23A1;LDLRAD4;IFIT2;NYNRIN;SAMD14;MSANTD2;SPATA24;IL12A;TBC1D22A;XYLB;AGFG2;HERC6;FAAP100;ADGB;CCBE1;ACOT8;UNC5B;DDX11;HPCAL1;ZFYVE21;DNAAF5;WDR78;CYP39A1;NEIL3;TCERG1L;IFI27;THAP7;SUCLG2;WDPCP;SIK1;ZFPM1;CERKL;PLA2G6;MED12L;ART3;RDH10;ZNHIT6;STXBP5;ST3GAL1;RAB11FIP4;ARSB;NTNG2;BTBD19;WNT10A;FZD5;XRCC4;SETD1B;ADHFE1;RDX;RASSF7;NBEAL2;PARP12;ANLN;ALDH6A1;STAG3;GPR183;WNK2;FXYD1;CEP89;ARHGA…
TGFB3 Palatal shelves E14.5 GSE45568 down	GABAergic	212/499	0.130048	0.514657	0	0	1.11357	2.27152	SPARC;AQP1;RPS15;PNN;ADGRA2;PEG10;FTH1;CREB3L2;CCNL2;SOX9;SYNPO;SOX4;TNS2;SOX5;EPHA4;WSB1;COL23A1;CIRBP;P3H4;P3H3;MARF1;TWSG1;SFRP2;EWSR1;PPP1R3B;COL8A1;ATF7;KDELR2;FREM1;OBSL1;ENPEP;LPAR1;PCDH18;ADAMTS10;CHST11;PRDM16;ADAMTS17;PENK;TNRC18;RAB11FIP4;FZD1;RPL41;FZD7;FZD9;FN1;VASN;AIF1L;PPFIBP1;RPS28;COL1A2;ID2;ID1;FAT1;COL9A1;COL9A3;FAT4;COL9A2;CDKN1C;FKBP10;RARG;TENM3;SLC44A2;ELN;CHRDL1;MRC2;CSRP…
Mycobacterium tuberculosis (MTB) H37Rv Macrophage 4hr GSE67427 down	GABAergic	211/497	0.133538	0.523694	0	0	1.11214	2.23916	CYFIP1;RNH1;SPI1;SPARC;SLC4A2;LIPA;ACTB;IL4I1;RASSF2;MYC;CYP1B1;LGALS9;B2M;TNS3;STARD7;ACSL1;SLC11A2;AP1B1;CYP27A1;DDX39B;ATF5;MACF1;TTYH3;TBC1D9B;FLII;SDC2;IQGAP1;AGAP3;PTTG1IP;MYL12A;LDHB;SGPL1;CHST11;HMOX1;NCKAP1L;LTA4H;APOE;CD14;ST3GAL1;LYN;VAT1;CTSA;FN1;ELL2;LACC1;TDP2;GRB2;RGL1;CALM2;ITM2B;FERMT3;DAZAP2;ARPC1B;CTSZ;MRC2;TUBA1C;TUBA1B;CSRP1;STAB1;CTSH;QSOX1;CLIC1;CD53;FCER1G;ANXA2;IFNGR1;ANX…
Mycobacterium tuberculosis GC1237 Macrophage 4hr GSE67427 up	GABAergic	211/497	0.133538	0.523694	0	0	1.11214	2.23916	SPI1;ANTXR2;ICAM1;NIPAL4;RPS15;LGALS3;PNP;RASSF4;RASSF5;FTH1;ZC3H12A;TRIM25;JUNB;IER5;CDK5RAP2;IER3;MFSD2A;IL15RA;SLC11A1;TALDO1;MFSD12;CDC37;DDIT4;NINJ1;PSME2;TAGLN2;ATF3;SMIM3;SDC4;EBI3;PDGFB;SAMSN1;CYP27B1;CYB5R3;SNX9;SNX8;S100A11;S100A10;VASP;STAT5A;PLK3;RPL41;GADD45B;SLC16A10;PILRA;FOSL2;ABTB2;RPS28;RPS29;GPR183;FXYD5;CALM1;CSRNP1;BTG2;CDKN1A;LPCAT1;ADM;SLC7A11;LITAF;C1QTNF1;GLIPR2;CTSK;RAC2…
Perhexiline CUTLL1 GSE66014 down	GABAergic	211/497	0.133538	0.523694	0	0	1.11214	2.23916	NUP107;EIF4A3;CCNF;TONSL;SMC4;ACTB;RPS15;PNN;RAVER1;WDR90;CHEK1;LONP1;RCC1;FBXO5;SEPHS1;TMPO;PDK1;WDHD1;DDX18;NUP210;FNBP1;STARD7;DDX11;TALDO1;WDR76;HCFC1;DDX39B;MTHFD1;KARS;PPA1;TAGLN2;MACF1;NUP205;NRN1;SHMT2;CDCA7;NCAPG;WDR62;IQGAP1;OAZ1;NCAPH;LDHB;RACGAP1;NAA50;CDT1;RPL41;CARMIL2;SIVA1;CDC6;PAICS;DHFR;FAM111A;TPX2;ANLN;HNRNPF;RNPS1;ANP32B;ALDH18A1;EZH2;TOP2A;FEN1;GBE1;NCAPG2;CTCF;KIF11;BRCA1;K…
4-hydroxytamoxifen Oviduct epithelial cell line 100 nM GSE67207 down	Non-neuronal	13/498	0.383416	0.531457	0	0	1.12206	1.07565	SEMA5A;ABCA2;PEG3;HJURP;SORBS2;PTPRK;ARHGAP21;CPD;COBLL1;CNTRL;SLC38A6;IL6ST;MYH10
AMD3100 T-cell acute lymphoblastic leukemia (T-ALL) cells GSE60367 up	Non-neuronal	13/497	0.38069	0.531457	0	0	1.12444	1.08595	CYFIP2;ABCA2;ARPP21;ATP8A1;BCL11B;LMO4;CELF2;RHOH;IKZF2;ACTB;TSPAN9;PAG1;ITM2B
Akti-1-2 HCT116 GSE71900 up	Non-neuronal	13/498	0.383416	0.531457	0	0	1.12206	1.07565	ANKRD28;DOCK5;PLK2;ARRDC3;IL18;RFX3;KCTD3;TRHDE;PGM2L1;SLC4A7;ANLN;CCNG2;NRIP1
Asthma Airway smooth muscle GSE58434 up	Non-neuronal	13/496	0.377967	0.531457	0	0	1.12683	1.09634	BEX3;CSTB;PHLDB1;RPN2;TNFAIP6;SLC2A1;FTH1;TMBIM1;APOE;LDLR;TMSB10;EDIL3;RAI14
BRD4 HCT116 knockdown GSE73317 up	Non-neuronal	13/496	0.377967	0.531457	0	0	1.12683	1.09634	YAP1;HSBP1;CPNE7;SLC2A1;TGFA;ACTN4;EFR3A;TUBB3;FTH1;CDC37;TTC3;MEGF8;MYH10
BRD9-inhibitor HeLa GSE79284 down	Non-neuronal	13/493	0.369812	0.531457	0	0	1.13405	1.12811	BEX3;SREBF1;GSN;TALDO1;DBI;P3H3;ACTB;ANAPC11;EBP;ORMDL2;RPL15;SNRPD3;TMSB10
Baf60c Cardiomyocyte stage (D10) knockout GSE59383 up	Non-neuronal	13/498	0.383416	0.531457	0	0	1.12206	1.07565	MEF2C;TENM3;ATP8A1;HJURP;RFX3;SORBS2;FRMD4B;HIPK2;CPD;FTH1;TXNIP;SLC38A6;XPR1
Bcl9/9l APC-KRAS Bcl9/9l Knockout GSE60837 up	Non-neuronal	13/499	0.386143	0.531457	0	0	1.11969	1.06544	RNASEL;ALAS1;ECH1;MBOAT1;TALDO1;HIPK2;MGAT4C;FA2H;PLA2G16;SASS6;TMCC3;TMSB10;PLS1
Bmal1 Liver Knockout ZT12 GSE70499 up	Non-neuronal	13/498	0.383416	0.531457	0	0	1.12206	1.07565	GSTK1;ELOVL2;IGFBP2;ECH1;ATP2A2;DBI;ADIPOR2;ACTB;HMGCL;FTH1;APOE;ST3GAL1;ITM2B
Bmal1 Liver Knockout ZT20 GSE70497 up	Non-neuronal	13/498	0.383416	0.531457	0	0	1.12206	1.07565	ALAS1;RPN2;ABCA6;ARRDC3;HJURP;SLC1A2;NR1D1;PROX1;PER3;FTH1;ENPP2;APOE;ITM2B
Bmal1 Liver Knockout ZT8 GSE70499 up	Non-neuronal	13/498	0.383416	0.531457	0	0	1.12206	1.07565	GSTK1;ELOVL2;IGFBP2;ECH1;ATP2A2;DBI;ADIPOR2;ACTB;HMGCL;FTH1;APOE;ST3GAL1;ITM2B
Bmpr1a Hairbulb Knockout GSE61505 down	Non-neuronal	13/499	0.386143	0.531457	0	0	1.11969	1.06544	PHC1;TTYH2;UNC5B;DBI;RSL1D1;PSAT1;LPAR6;TRMT6;ID1;SNRPD3;ITM2B;HMGN1;SEC11C
Brg1 Embryonic stem cells Deletion GSE45446 up	Non-neuronal	13/499	0.386143	0.531457	0	0	1.11969	1.06544	DDR1;TENM3;TMEM63B;UNC5B;NCOA3;NFATC3;ARAP2;MPP6;MSH6;PACS2;ASNA1;LZTS2;RREB1
CFTR Duodenum Knockout GSE76095 down	Non-neuronal	13/499	0.386143	0.531457	0	0	1.11969	1.06544	GSN;HJURP;NR1D1;NDRG1;ADIPOR2;MYO1D;HOOK1;AGMO;TXNIP;SLC38A6;APOE;ITM2B;PLS1
CFTR Ileum Knockout GSE76095 down	Non-neuronal	13/498	0.383416	0.531457	0	0	1.12206	1.07565	MBOAT1;TALDO1;ACTN4;NDRG1;ACTB;FAM102A;FTH1;TMEM117;TXNIP;TMCC3;APOE;ITM2B;PLS1
Col4a3 Kidney Knockout 9 weeks GSE62295 up	Non-neuronal	13/498	0.383416	0.531457	0	0	1.12206	1.07565	SEMA5A;DDR1;CSTB;PHLDB1;DBI;LITAF;ACTB;FTH1;FAM120A;TXNIP;RNF181;APOE;TMSB10
Colorectal Cancer Laser-capture microdissected sample GSE74369 down	Non-neuronal	13/497	0.38069	0.531457	0	0	1.12444	1.08595	USP54;U2AF1;SYNJ2BP;ACTB;ADD2;DISP2;ELF2;FTH1;NAPEPLD;TRIM13;MPLKIP;RPL15;CDH18
Crizotinib H3122 48hr-300nM GSE64741 down	Non-neuronal	13/497	0.38069	0.531457	0	0	1.12444	1.08595	UNC13B;WSB1;GSN;ATP8A1;CERK;LITAF;PACS2;CPD;TTC3;TXNIP;RPL15;ITM2B;SKAP2
Cyclophosphamide GL261 tumors in C57BL-6 mice GSE71491 up	Non-neuronal	13/498	0.383416	0.531457	0	0	1.12206	1.07565	GSN;ATP1A3;LITAF;ACTB;ZEB2;FTH1;TXNIP;ATP13A2;APOE;IL6ST;GPM6B;SNX5;ITM2B
DDPA5 HCT116 knockdown GSE56788 up	Non-neuronal	13/497	0.38069	0.531457	0	0	1.12444	1.08595	CANT1;RPN2;SLC2A1;CACYBP;ACTN4;ADIPOR2;SLC4A7;ANLN;PSAT1;FTH1;SMS;NF2;HMGN1
DKK3 Kidney knockout GSE75925 up	Non-neuronal	13/498	0.383416	0.531457	0	0	1.12206	1.07565	CSTB;ATP2A2;DBI;LITAF;NDRG1;FTH1;CDH11;TXNIP;SLC38A6;RPL15;IL6ST;TMSB10;HIST1H2BC
DRB (dichlorobenzimidazole 1-??-D-ribofuranoside) Cockayne Sydrome Fibroblasts 60min GSE55534 up	Non-neuronal	13/497	0.38069	0.531457	0	0	1.12444	1.08595	CANT1;HSBP1;MTX2;CPNE7;ARRDC3;PCSK5;SMAD7;TOM1L2;GNG5;TUBB3;TMBIM1;RPL15;OPCML
Dioxin Liver 0.1 GSE62902 down	Non-neuronal	13/496	0.377967	0.531457	0	0	1.12683	1.09634	GSTK1;SREBF1;ST6GAL1;WSB1;MAST3;ELOVL2;ECH1;DBI;CARHSP1;PER3;FTH1;COBLL1;ITM2B
Doxycycline Subcutaneous tumor (Splenic cells from diseased mir-155LSLtTA mice) 2.3mg-kg GSE61851 up	Non-neuronal	13/498	0.383416	0.531457	0	0	1.12206	1.07565	CYFIP2;GSN;ATP8A1;CERK;STRBP;RHOH;KCTD3;ZEB2;CCNG2;CNTRL;TXNIP;SLC38A6;APOE
EPZ6438 KARPAS-422 GSE62056 down	Non-neuronal	13/496	0.377967	0.531457	0	0	1.12683	1.09634	CYFIP2;ANKRD28;MEF2C;PCNA;PSAT1;FTH1;CNTRL;TXNIP;STRN;RPL15;SIK2;PAG1;HMGN1
Eed Small intestinal crypts Knockout GSE81576 down	Non-neuronal	22/858	0.360094	0.531457	0	0	1.10314	1.12674	SEMA5A;TLE4;ECH1;HJURP;ATP2A2;PCSK5;ADIPOR2;HIPK2;AGPAT4;ANLN;ARHGAP21;FSD1L;HOOK1;CNTRL;TTC3;NRIP1;SASS6;MLX;SLC38A6;RPL15;LDLR;CHGB
Ezh1 Mammary gland knockout GSE70440 up	Non-neuronal	13/499	0.386143	0.531457	0	0	1.11969	1.06544	SREBF1;SMARCD2;LMO4;HJURP;TALDO1;DBI;SOX10;TXNIP;SLC38A6;APOE;LZTS2;SNX5;ITM2B
Ezh2 Heart Deficient GSE34274 up	Non-neuronal	13/499	0.386143	0.531457	0	0	1.11969	1.06544	GSN;HSBP1;TWF2;TALDO1;SORBS2;DBI;PLA2G16;GNG5;FTH1;SASS6;APOE;TMSB10;ITM2B
FBXL10 Male - Whole embryo Ablation GSE76552 down	Non-neuronal	13/498	0.383416	0.531457	0	0	1.12206	1.07565	PCNA;ATP2A2;U2AF1;ACTN4;ACTB;NMRAL1;PSAT1;FTH1;CDC37;RPL15;LZTS2;TMSB10;HMGN1
FICZ Skin Biopsy (Lesion) 16hrs GSE47944 down	Non-neuronal	13/498	0.383416	0.531457	0	0	1.12206	1.07565	YAP1;CSTB;GSN;SLC2A1;ATP1B1;NDRG1;FAM102A;FTH1;TMBIM1;FAM120A;RPL15;IL6ST;TMSB10
FICZ Skin Biopsy (Non-Lesion) 16hrs GSE47944 down	Non-neuronal	13/498	0.383416	0.531457	0	0	1.12206	1.07565	PLK2;SLC2A1;ACTN4;NDRG1;ACTB;NIPAL4;PSAT1;TMBIM1;ID1;TXNIP;RPL15;RREB1;TMSB10
FancC mature mouse B cells Knockout GSE76634 down	Non-neuronal	13/499	0.386143	0.531457	0	0	1.11969	1.06544	CERK;ZDHHC20;MAST3;NCOA3;ACTB;PIK3C2B;RASSF2;CCDC88C;CNTRL;ATP13A2;APOE;PAG1;SEC11C
G9a Embryonic stem cell Knockout GSE49669 down	Non-neuronal	13/496	0.377967	0.531457	0	0	1.12683	1.09634	SMARCD2;CACYBP;DBI;RSL1D1;SALL1;PSAT1;ASNA1;FTH1;SMS;NUP88;NF2;APOE;RAI14
GATA2 Ch-CRPC (22Rv1-DR culture (AR-)) Knockdown GSE58966 down	Non-neuronal	13/494	0.372528	0.531457	0	0	1.13163	1.11742	UNC13B;PCNA;ECH1;ATP1A3;ACTN4;ACTB;MAPK8IP1;PSAT1;ATP13A2;ST3GAL1;PFKM;SNX5;HMGN1
GLI1 HCT116 knockdown GSE56788 down	Non-neuronal	13/497	0.38069	0.531457	0	0	1.12444	1.08595	DDR1;SREBF1;CERK;SLC2A1;ATP2A2;ACTN4;ATP1B1;ACTB;DCAF1;PSAT1;FAM120A;RPL15;HMGN1
HnRNP U Heart ventricle knockout GSE68178 down	Non-neuronal	13/499	0.386143	0.531457	0	0	1.11969	1.06544	KCND2;BCL11B;MTERF4;MBOAT1;RASGRP3;FSD1L;PER3;HOOK1;CARNS1;CCDC88C;LRRN1;PLEKHH1;EPHB1
IRF1 Primary bone marrow-derived macrophages (BMDM) Knockout GSE77885 up	Non-neuronal	13/499	0.386143	0.531457	0	0	1.11969	1.06544	PTPN1;RNASEL;NRROS;ATP8A1;SLC2A1;ARAP2;LITAF;NDRG1;FAM102A;TXNIP;LDLR;SNX5;SKAP2
Idiopathic nonspecific interstitial pneumonia Lung GSE73189 down	Non-neuronal	13/497	0.38069	0.531457	0	0	1.12444	1.08595	CSTB;GSN;RPN2;IGFBP2;ACTN4;ATP1B1;ACTB;FTH1;RPL15;APOE;TMSB10;ITM2B;HMGN1
Imatinib BM1K-BM9 5uM GSE60065 up	Non-neuronal	13/497	0.38069	0.531457	0	0	1.12444	1.08595	PCNA;RPN2;CELF2;IGFBP2;ATP2A2;CACYBP;ACTB;HIPK2;MSH6;RSL1D1;SMS;TSPOAP1;HMGN1
Juvenile Idiopathic Arthritis PBMC GSE79970 up	Non-neuronal	13/495	0.375246	0.531457	0	0	1.12922	1.10683	SREBF1;MEF2C;BCL11B;CELF2;NCOA3;U2AF1;ZEB2;SNX29;GRK3;FAM102A;FTH1;RPL15;IL6ST
KDM2B HSPCs Knockout GSE70728 down	Non-neuronal	13/498	0.383416	0.531457	0	0	1.12206	1.07565	CYFIP2;MEF2C;GSN;ATP8A1;SLC2A1;PLXDC2;NDRG1;ACTB;FTH1;TXNIP;ATP13A2;APOE;ITM2B
Klf3 Fetal Liver Knockout GSE50554 down	Non-neuronal	13/497	0.38069	0.531457	0	0	1.12444	1.08595	PCYT1B;FECH;SMOX;TALDO1;XPO7;BPGM;ACTB;HIPK2;PLA2G16;ZEB2;FTH1;FAM120A;HIST1H2BC
Kras(G12D) Duct cell Mutation GSE65315 up	Non-neuronal	13/497	0.38069	0.531457	0	0	1.12444	1.08595	PCNA;PLK2;MBOAT1;ATP2A2;LITAF;ACTB;MYO1D;RSL1D1;TMBIM1;FAM120A;RPL15;TMSB10;SNX5
LIN41 hESC knockdown GSE52133 down	Non-neuronal	13/498	0.383416	0.531457	0	0	1.12206	1.07565	ST6GAL1;XPO7;LHFPL2;KCTD3;LITAF;PGM2L1;MSH6;EFR3A;TUBB3;PSAT1;SMS;LRRC8D;TRIM33
Lapatinib HCC1419 1uM-9d GSE62074 down	Non-neuronal	13/497	0.38069	0.531457	0	0	1.12444	1.08595	SREBF1;PCNA;RPN2;HSBP1;PLK2;ACTB;ANLN;PSAT1;RPL15;ST3GAL1;LDLR;TMSB10;HIST1H2BC
MEF2 Skeletal muscle (C2C12 Myoblast) Silencing GSE61205 up	Non-neuronal	13/496	0.377967	0.531457	0	0	1.12683	1.09634	SEMA5A;RARG;GSN;PEG3;ATP1B1;ACTB;PDLIM2;PACS2;FTH1;TTC3;FAM120A;SNX5;ITM2B
MOV10 HEK293F Overexpression GSE50499 down	Non-neuronal	13/496	0.377967	0.531457	0	0	1.12683	1.09634	CYFIP2;USP5;CERK;CELF2;SLC2A1;XPO7;ATP2A2;ACTN4;ACTB;ADI1;FTH1;CDC37;SNRPD3
MSI2 Hematopoietic Stem Overexpression GSE70685 up	Non-neuronal	13/491	0.36439	0.531457	0	0	1.13891	1.14977	CYFIP2;ANKRD28;BEX3;PCNA;RPN2;CERK;HSBP1;CELF2;CARHSP1;NRIP1;RPL15;TSPOAP1;PFKM
MeCP2 Olfactory epithelium knockout GSE71126 down	Non-neuronal	13/496	0.377967	0.531457	0	0	1.12683	1.09634	PEG3;CELF3;AHI1;MAP2;PLAGL1;CARNS1;SEC14L5;ZMYM6;TXNIP;SLC38A6;RPL15;CEPT1;TMSB10
Mettl3 Embryonic stem cells knockout GSE61997 down	Non-neuronal	13/497	0.38069	0.531457	0	0	1.12444	1.08595	PCNA;IGFBP2;SLC2A1;TALDO1;ATP2A2;MSH2;PSAT1;TXNIP;RPL15;APOE;TMSB10;SNX5;HIST1H2BC
Mycobacterium smegmatis Macrophage 48hr GSE67427 down	Non-neuronal	13/497	0.38069	0.531457	0	0	1.12444	1.08595	GSTK1;CSTB;DBI;LHFPL2;PLXDC2;ADI1;LPAR6;SMS;TBC1D14;MBP;RPL15;APOE;ITM2B
Myelodysplastic Syndrome CD34+ GSE63569 down	Non-neuronal	13/496	0.377967	0.531457	0	0	1.12683	1.09634	ANKRD28;RPN2;CELF2;ARRDC3;SLC2A1;ATP2A2;U2AF1;NDRG1;RASSF2;FTH1;SIK2;ST3GAL1;HMGN1
Myelodysplastic Syndrome Megakaryotype Erythroid Progenitor Cell GSE55689 down	Non-neuronal	13/498	0.383416	0.531457	0	0	1.12206	1.07565	NECAB1;MEF2C;IAH1;ADD2;UGCG;AP5M1;FTH1;SERPINI1;RPL15;NF2;TMSB10;SNX5;PLS1
NHERF2 HCT116 knockdown GSE67931 down	Non-neuronal	13/497	0.38069	0.531457	0	0	1.12444	1.08595	YAP1;RNF43;BEX3;CSTB;WSB1;PCNA;PTPRK;GNAI1;GNG5;TUBB3;TTC3;RPL15;TMSB10
PKC412 MDAMB468 1uM-6hrs GSE63721 down	Non-neuronal	13/498	0.383416	0.531457	0	0	1.12206	1.07565	PLK2;TALDO1;DBI;ACTB;ANAPC11;PLA2G16;CARHSP1;EBP;FTH1;UFC1;RPL15;SNRPD3;TMSB10
PKC412 MDAMB468 1uM-6hrs GSE63721 up	Non-neuronal	13/495	0.375246	0.531457	0	0	1.12922	1.10683	DDR1;SREBF1;PCNA;RPN2;SMOX;LMO4;ATP2A2;ATP1B1;ANLN;SLC6A9;PSAT1;LDLR;HMGN1
POLR2D HCT116 knockdown GSE56788 up	Non-neuronal	13/494	0.372528	0.531457	0	0	1.13163	1.11742	CANT1;RPN2;HSBP1;ATP2A2;CACYBP;ACTN4;EFR3A;ADI1;ASNA1;FTH1;CDC37;SNRPD3;ITM2B
PU.1 K562 Overexpression GSE74999 down	Non-neuronal	13/497	0.38069	0.531457	0	0	1.12444	1.08595	PHLDB1;NOP14;DMTN;RPN2;MYRF;ARRDC3;ACTN4;NDRG1;RSL1D1;SNPH;TTC3;TMSB10;RAI14
Prmt5 Mouse Embryonic Fibroblasts knockout GSE45284 down	Non-neuronal	13/496	0.377967	0.531457	0	0	1.12683	1.09634	GSN;PCNA;RPN2;ACTB;ANLN;PSAT1;FTH1;CDC37;RPL15;IL6ST;TMSB10;SNX5;HMGN1
Ptbp1 Neuronal progenitor cell (mNPC) knockdown GSE70985 up	Non-neuronal	13/498	0.383416	0.531457	0	0	1.12206	1.07565	RPN2;PTN;TNFAIP1;ACTB;RSL1D1;GNG5;FTH1;CDH11;TXNIP;SUCLG1;RPL15;LDLR;HMGN1
RFWD2 Lung Knockout GSE80707 down	Non-neuronal	13/499	0.386143	0.531457	0	0	1.11969	1.06544	PCNA;RPN2;USP5;IGFBP2;TALDO1;U2AF1;ACTB;TSPAN9;CDC37;CDH11;SMS;MYH10;HMGN1
Rosiglitazone Tumor-HT-29 24hrs GSE77039 up	Non-neuronal	13/496	0.377967	0.531457	0	0	1.12683	1.09634	RARG;PHLDB1;MYRF;ECH1;BHLHE41;TGFA;ACTN4;PCSK5;PTPA;FAM102A;TMBIM1;ID1;NRIP1
SAP130 HCT116 knockdown GSE56788 up	Non-neuronal	13/497	0.38069	0.531457	0	0	1.12444	1.08595	RPN2;SLC2A1;ATP2A2;DBI;ACTN4;ACTB;HIPK2;SLC4A7;CPD;FTH1;GNA12;NF2;LDLR
SGC0946 & I-BET MV4-11 GSE71777 down	Non-neuronal	13/498	0.383416	0.531457	0	0	1.12206	1.07565	SREBF1;MEF2C;NOP14;NRROS;CELF2;UNC5C;ACTB;UGCG;ZEB2;PSAT1;CNTRL;FAM120A;RREB1
SOD1 Astrocytes Overexpression 1 day GSE49023 up	Non-neuronal	13/499	0.386143	0.531457	0	0	1.11969	1.06544	ARRDC3;ACTN4;SYP;ATP1B1;ACTB;GNG5;PSAT1;CDC37;ID1;RPL15;LY6H;TMSB10;CHGB
STC1 Embryonic fibroblasts Knockout GSE47395 up	Non-neuronal	13/499	0.386143	0.531457	0	0	1.11969	1.06544	GSN;PEG3;TMEM63B;PLK2;SLC2A1;PTPRK;CARHSP1;FTH1;CDC37;LRRC8D;TMSB10;ITM2B;RAI14
Silvestrol KOPT-K1 25nM GSE56887 up	Non-neuronal	13/497	0.38069	0.531457	0	0	1.12444	1.08595	SMARCD2;NRROS;ALAS1;BCL11B;RHOH;DCAF1;MSH6;FTH1;TRIM13;SNRPD3;ST3GAL1;TMSB10;SNX5
Smc3 Embryonic fibroblast Knockout GSE68831 up	Non-neuronal	13/496	0.377967	0.531457	0	0	1.12683	1.09634	GSN;RPN2;USP5;P3H3;ACTN4;ACTB;PSAT1;CDC37;RPL15;MEGF8;TMSB10;HMGN1;HIST1H2BC
TCF7L2 Pancreatic Ductal Carcinoma Cell knockdown GSE63776 down	Non-neuronal	13/496	0.377967	0.531457	0	0	1.12683	1.09634	YAP1;TMEM41B;BHLHE41;HJURP;ATP2A2;ACTN4;KLHL4;HIPK2;UGCG;FTH1;ID1;SMS;LDLR
TGFB3 Palatal shelves E14.5 knockout GSE45568 up	Non-neuronal	13/497	0.38069	0.531457	0	0	1.12444	1.08595	YAP1;RARG;BCL11B;PLK2;HJURP;SLC2A1;ACTB;TUBB3;TTC3;CDH11;CNTN2;TMSB10;MYH10
Tex10 Embryonic Stem cells Knockdown GSE66734 down	Non-neuronal	13/499	0.386143	0.531457	0	0	1.11969	1.06544	PHC1;PCNA;ATP2A2;CACYBP;ACTB;MSH6;RSL1D1;REST;SALL1;PSAT1;RPL15;SNX5;HMGN1
Trex1 Spleenic B cells Knockout GSE77693 down	Non-neuronal	13/499	0.386143	0.531457	0	0	1.11969	1.06544	NRROS;BCL11A;CELF2;NFATC3;ARAP2;ATP2A2;CACYBP;RASGRP3;SLC4A7;UGCG;REST;CNTRL;SLC38A6
Trex1 Spleenic B cells Knockout GSE77693 up	Non-neuronal	13/496	0.377967	0.531457	0	0	1.12683	1.09634	CYFIP2;ST6GAL1;GSN;USP5;RFTN1;ACTB;FTH1;CDC37;TXNIP;ATP13A2;RPL15;TMSB10;SNX5
Trichostatin A Skeletal muscle 0.6 mg-Kg-day GSE51933 down	Non-neuronal	13/496	0.377967	0.531457	0	0	1.12683	1.09634	KANK2;GSN;RPN2;PEG3;CELF2;PLXDC2;ACTB;FTH1;TXNIP;APOE;IL6ST;GPM6B;ITM2B
Trisomy 21 Fetal Fibroblasts GSE55504 down	Non-neuronal	13/498	0.383416	0.531457	0	0	1.12206	1.07565	TENM2;GSN;TALDO1;P3H3;ACTN4;NDRG1;ARHGAP23;CARHSP1;TUBB3;FTH1;ENPP2;ST3GAL1;TMSB10
Tunicamycin NZO-H1LtJ mice - primary Mouse Embryonic Fibroblasts GSE63756 up	Non-neuronal	13/494	0.372528	0.531457	0	0	1.13163	1.11742	WSB1;TMEM41B;PLK2;SLC2A1;ATP2A2;RSL1D1;PSAT1;CDH11;TXNIP;TMCC3;IL6ST;SNX5;RAI14
Tunicamycin PWK-PhJ mice - primary Mouse Embryonic Fibroblasts GSE63756 up	Non-neuronal	13/495	0.375246	0.531457	0	0	1.12922	1.10683	NOP14;WSB1;RPN2;PLK2;SLC2A1;ATP2A2;SORBS2;RSL1D1;PSAT1;TXNIP;IL6ST;SNX5;RAI14
UTX Muscle satellite cells Knockin GSE69968 up	Non-neuronal	13/494	0.372528	0.531457	0	0	1.13163	1.11742	MEF2C;PHLDB1;GSN;UNC5B;PLK2;ACTN4;ACTB;ARHGAP23;PSAT1;FTH1;CDH11;IL6ST;ITM2B
Vemurafenib A375 48hr-0.1uM GSE64741 down	Non-neuronal	13/498	0.383416	0.531457	0	0	1.12206	1.07565	PCNA;TGFA;CACYBP;ACTN4;ACTB;HIPK2;ANLN;RSL1D1;CDC37;SMS;LDLR;TMSB10;SNX5
Vemurafenib A375 vivo (xenograft) 10 doses - 75mg-kg GSE64741 down	Non-neuronal	13/498	0.383416	0.531457	0	0	1.12206	1.07565	YAP1;HSBP1;PDCD6;SORCS1;ACTN4;NDRG1;ACTB;TUBB3;CDC37;TMSB10;CHGB;HMGN1;CTHRC1
Vemurafenib A375R 10 doses - 75mg-kg GSE64741 down	Non-neuronal	13/498	0.383416	0.531457	0	0	1.12206	1.07565	YAP1;CSTB;ARRDC3;TGFA;SOX10;NDRG1;RSL1D1;FAM120A;SMS;MLX;RPL15;SNX5;R3HDM2
Vemurafenib Colo800 48hr-0.1uM GSE64741 down	Non-neuronal	13/498	0.383416	0.531457	0	0	1.12206	1.07565	PCNA;RPN2;ZDHHC20;ACTN4;S100B;NDRG1;ACTB;ANLN;SMS;RPL15;IL6ST;TMSB10;MYH10
YAP Oocyte Knockout GSE74344 up	Non-neuronal	13/497	0.38069	0.531457	0	0	1.12444	1.08595	HJURP;UNC5C;FMN2;TANC1;REST;SLC6A9;TUBB3;TXNIP;SLC38A6;NUP88;STRN;MAP4K5;HMGN1
ZRSR2 Bone Marrow knockdown GSE63816 down	Non-neuronal	13/495	0.375246	0.531457	0	0	1.12922	1.10683	ROBO2;RPN2;ADD2;MYO1D;TANC1;PSAT1;TBC1D5;TTC3;TXNIP;RPL15;RREB1;SNX5;HMGN1
ZnF4 Thymus Knockout GSE32190 down	Non-neuronal	13/496	0.377967	0.531457	0	0	1.12683	1.09634	SMARCD2;GSN;PCNA;ARPP21;CERK;BCL11B;MAST3;NFATC3;RHOH;ACTB;PTPRA;CDC37;CCNG2
miR-148a B lymphocytes GSE75809 down	Non-neuronal	13/496	0.377967	0.531457	0	0	1.12683	1.09634	CYFIP2;MEF2C;ATP2A2;CACYBP;ACTB;RSL1D1;PSAT1;CPD;FAM120A;SMS;TMSB10;SNX5;HMGN1
miR-18a Tail bud Knockout GSE63813 up	Non-neuronal	13/497	0.38069	0.531457	0	0	1.12444	1.08595	TENM3;PEG3;UNC5B;HJURP;ATP2A2;HIPK2;SALL1;PLAGL1;FTH1;FAM120A;MEGF8;TMSB10;HMGN1
IL-10 Macrophages 100ng-ml 4 hrs GSE49449 up	Non-neuronal	17/664	0.38688	0.531909	0	0	1.10023	1.04483	IFNAR2;CSTB;GSN;ALAS1;PCNA;PLK2;RHOG;SLC2A1;TALDO1;LITAF;GNG5;ASNA1;TXNIP;TMSB10;SNX5;ITM2B;SKAP2
Rapamycin Heart 14 ppm GSE48043 up	GABAergic	211/498	0.141871	0.55304	0	0	1.10818	2.16409	ANTXR2;ENO3;AQP1;LGALS4;LIPE;PDK4;PRKACA;JUNB;SLC12A7;PDK2;PAQR9;ACSL1;ENTPD5;MTUS1;TALDO1;P3H4;RBP4;BCAM;CRISPLD2;PPP1R3D;ACOT2;ACOT1;TXNIP;SLC22A3;RETSAT;TMEM63B;MAOB;EPAS1;RRAD;ABCB4;XKRX;HPX;LDHD;FDFT1;DECR1;JUP;FZD4;ABCA6;CIDEA;ANKEF1;FASN;OGDH;HRC;GPR27;PYGB;BTG2;GPT;PYGM;PYGL;WFDC2;TMEM47;ACADL;IMPA2;ACADM;SREBF1;DUSP1;IL15;TESC;SFTPC;GAB1;ELOVL6;FOS;F2;SORCS2;ANO5;MLF1;RGMA;HADHB;VWA8;DPY…
WZ4002 NSCLC-Parental PC9-WZ4002-tolerant 24hrs GSE75602 up	GABAergic	211/498	0.141871	0.55304	0	0	1.10818	2.16409	PATJ;CBLB;F11R;CLDN1;ACTB;ICAM1;LGALS3;CYP1B1;B2M;TNS3;SOX4;PAQR7;ACTN4;BCAM;CCDC80;SPINT1;TXNIP;ULK1;TAGLN2;TRIM16;OBSL1;PTGES;ANAPC16;PDGFB;PTTG1IP;PPL;MYL12A;SGPL1;NEU1;S100A11;S100A10;FDFT1;GSTM4;VAT1;CTSA;JUP;FN1;VASN;EXT1;SQLE;OCLN;ITM2B;DDR1;DAZAP2;TRAM1;CLIC4;SLC44A2;LITAF;PRSS23;FAM102A;TIMP3;TNKS1BP1;CTSH;EDN1;IFNGR1;ANXA4;ANO6;PTGR1;TMC4;GPRC5B;SLC7A7;TAX1BP3;GAS6;TKT;JDP2;SLC29A3;VGLL…
Doxycycline Embryonic stem cells 2 ug-ml GSE72178 down	Non-neuronal	23/924	0.410373	0.563614	0	0	1.06876	0.95193	TLE4;PHC1;PCNA;MYEF2;PEG3;NCOA3;IGFBP2;SLC2A1;U2AF1;CACYBP;ACTN4;MSH6;ANLN;RSL1D1;REST;SALL1;PSAT1;ID1;CDH11;SMS;TXNIP;NF2;SNRPD3
LKB1 SSP25 knockdown GSE59855 down	GABAergic	210/496	0.145602	0.564207	0	0	1.10673	2.13254	VEZT;ERRFI1;RNH1;MTRR;SERPINE1;KEAP1;MSANTD3;BACH1;CLDN1;ACTB;ELK3;EPS8;GPR176;PSMD4;FTH1;PSMD3;DPYSL3;STMN1;CDC27;CYP1B1;TNS3;SLC12A8;CDK5RAP2;STARD7;MED8;TALDO1;ACTN4;GAPVD1;CD2AP;NEIL3;RRAGC;EWSR1;PARD3;PSME2;TRIM16;EZR;PI4K2A;SDC4;EPB41;FLII;CDCA8;VPS26A;PTTG1IP;SGPL1;RACGAP1;MCMBP;SNX9;SNX8;S100A10;VASP;VAT1;PHC2;EIF2AK1;RCC2;TPX2;POLA2;EHD4;HNRNPF;TRIP6;ID3;GRB2;FERMT2;CC2D1B;GBE1;SMG5;FAM1…
PDPN Macrophages knockdown GSE79160 down	GABAergic	210/496	0.145602	0.564207	0	0	1.10673	2.13254	IFITM3;LIPA;SOGA1;ELK3;EDNRB;RASSF2;SOX18;PEG10;FTH1;CREB3L2;STMN1;PDK4;PIEZO1;PRKACA;EPHB4;SMARCC1;CPT1A;WSB1;FNBP1;STARD7;AP1B1;MTUS1;ACTN4;HCFC1;CDC37;CD109;TXNIP;ALPK3;PLBD2;SLC45A4;MACF1;TTYH3;PDXDC1;CTBP2;EPAS1;IQGAP1;PTTG1IP;CYB5R3;TNRC18;PLCG1;PIP5K1C;S100A10;VAT1;CTSA;WWTR1;RPL41;JUP;RCC2;RDX;FN1;PBX2;SMARCA4;EHD2;PPFIBP1;SMTN;NPLOC4;ITM2B;FBXL7;TOP2A;SRPX;COL18A1;DAZAP1;NRP2;SYNM;PYGL;A…
Ezh1 Mammary gland knockout GSE70440 down	GABAergic	211/499	0.150533	0.579862	0	0	1.10423	2.09095	OXTR;PANK3;SERPINE1;ENO3;FGFRL1;ACTB;AQP1;C4B;LIPE;PPP2R1B;FTH1;KDR;PDK4;ACAD11;SYNPO;PDK2;TNS2;TNS1;PAQR9;ACSL1;SLC6A13;PHKA1;CPED1;CCDC80;ATF5;SLC22A3;EPAS1;MYL12A;C2;CHST11;CMYA5;S100A11;WWTR1;RPL41;GSTM1;FZD4;MCAM;FN1;PARVA;IGF1;MYLPF;EHD2;PPFIBP1;OGDH;HRC;RGL1;RYR1;MYOM1;NRP1;CLIC4;ECM1;SYNM;HIP1;TENM4;PYGM;CHRDL1;MYPN;VSIR;PHF8;SMPD3;AKAP12;TUBA1B;SH3PXD2A;MMP28;TIMP3;PHGDH;CD36;TIMP4;MYBPC…
GPR65 BMDMs Knockout GSE69445 down	GABAergic	211/499	0.150533	0.579862	0	0	1.10423	2.09095	VEZT;MAML2;EIF4A3;XYLT2;RRH;KEAP1;GPATCH4;IFIT1;NUDT5;ACTB;IFIT3;PREX2;PREX1;EDNRB;RASSF2;FBXO6;PRKACA;TBC1D10B;AQR;IMP4;TMEM80;SND1;NISCH;MARF1;KARS;KDELR2;TTYH2;LMAN2L;SDC4;STXBP2;EBI3;PDGFA;OAZ1;DHX30;TRPM2;RNF214;AFMID;INPP5E;NCKAP1L;DECR2;ATRIP;TRAP1;TEX30;TIPARP;NCAPH2;EIF2AK1;NBEAL2;SNF8;PARVB;TBL3;CDAN1;SFXN2;NOL12;TECPR1;SLC35F6;NRP2;HIP1;CETN3;SNX12;ASH2L;PYGL;TRAM2;UBL5;RAC2;DENND2C;BH…
Panobinostat + 5-Azacytidine JJN3 24hr-10nM GSE56623 down	GABAergic	210/497	0.154429	0.593117	0	0	1.10278	2.06002	VARS;RRP1;KEAP1;GPATCH4;ACTB;RRP9;RPS15;RAVER1;MYC;PPAT;MYB;LONP1;PIEZO1;RCC1;MCCC2;DDX18;NUP210;IFRD2;CIRBP;SCAMP3;WDR77;MTHFD1;KARS;PPA1;PSME3;GRWD1;PSME2;CCDC86;TAGLN2;TTLL12;TSTA3;SEH1L;SHMT2;MRPL15;MRPL12;LDHB;DHX33;DPH2;MCMBP;LYAR;NAA50;TRAP1;RCC2;PLK1;PYCR1;ELL2;PAICS;PM20D2;UCK2;EIF6;ADI1;HNRNPF;FASN;SFXN1;DUS1L;NOL11;ANP32B;ALDH18A1;FARSA;DAZAP1;MRPS15;LPCAT1;NAT10;WDR43;TUBA1B;ATIC;XPO6…
2,3,7,8-tetrachlorodibenzo-p-dioxin (TCDD) Primary B cell 30 nM 24 hr GSE80953 up	GABAergic	209/495	0.158406	0.606603	0	0	1.10132	2.02928	XYLT1;IKZF2;ACTB;CRKL;RPS15;ZMIZ2;AKT2;RASSF5;FAM53B;CPT1A;NUP210;FNBP1;ARRDC2;CIRBP;AP1B1;CSNK1D;MAPK8IP3;EWSR1;DDIT4;ORAI2;TAGLN2;FLII;OAZ1;MYL12A;CD79B;SYNGR2;INPP5D;N4BP3;SNX8;CTC1;VASP;GADD45B;TIPARP;CCDC88B;RPS28;HNRNPF;REL;ATM;FXYD5;BTG2;UBXN1;SLC44A2;LPCAT1;TNFRSF13C;AKAP13;TUBA1B;SMPD4;XPO6;RAC2;TCP11L2;RPLP2;CD37;CIC;DBNL;EXOC7;NCOA3;RHOG;TMC8;IL16;DDB2;VAV2;ITPKB;GAK;SLCO4A1;HNRNPH1;RA…
I-BET MV4-11 GSE71777 up	GABAergic	210/498	0.163586	0.622775	0	0	1.09886	1.98939	UXS1;EIF4A3;CCNF;TONSL;SLC4A2;SMC4;ACTB;GLE1;RPS15;ZMIZ2;FTH1;LUC7L;CCNL2;PRKACA;GTSE1;JUNB;B2M;VPS39;ARRDC4;WSB1;DAPK3;TINF2;CIRBP;CSNK1D;ACTN4;ESCO2;MAPK8IP3;MFSD12;SCAMP2;EML4;CARHSP1;ZC3H11A;CDC37;TXNIP;KIF20B;MTMR3;RETSAT;MEPCE;NCAPG;CDCA8;XPC;IQGAP1;OAZ1;NCAPH;HELZ2;CHTF8;NEU1;PIP5K1C;SNX5;HEXIM1;RPL41;CDC6;OCEL1;DHFR;ANLN;SMTN;NPLOC4;ADI1;ATG2A;OGDH;UNC119;ADCK5;CALM1;ITM2B;SUGP1;PYGB;CSRN…
Idiopathic Pulmonary Fibroisis Lung Tissue GSE52463 up	GABAergic	210/498	0.163586	0.622775	0	0	1.09886	1.98939	WIPF1;SERPINE1;CBLB;AQP5;IKZF1;LDLRAD4;CLDN1;LIPA;C4B;FTH1;DPYSL3;PDK4;PTGFRN;PRKACB;B2M;PDK1;ARRDC4;GBP5;ENTPD1;ST6GAL1;SERPINF1;SLC11A1;SYTL2;RUNX1;CYP27A1;SFRP4;SFRP2;CCDC80;FNDC1;PAPPA;TXNIP;COL8A1;FREM1;EPHA3;CFH;TSHZ2;IQGAP2;SAMSN1;RPAP2;C7;PDGFD;RDH10;PLCG2;HIVEP1;APOD;APOE;PROM2;CDR1;DNAH12;DNAH11;NFATC2;IGF1;CP;COL1A2;GPR183;CCDC88C;FAT1;REL;ITGBL1;PTPRT;COL18A1;CDKN1A;NRP2;ECM2;CTSZ;LIT…
ADAR E861A Fetal Liver Mutant GSE58917 down	Non-neuronal	12/497	0.497259	0.628355	0	0	1.03348	0.722034	ARHGAP21;DMTN;PCNA;FECH;FAM120A;SLC2A1;XPO7;ATP2A2;ACTN4;MYH10;HIPK2;ADD2
Alkbh1 Embryonic stem cells Knockout GSE71943 down	Non-neuronal	12/498	0.50007	0.628355	0	0	1.0313	0.714697	DNAJC2;RSL1D1;PCNA;FTH1;CDC37;SMS;U2AF1;CACYBP;RPL15;SNRPD3;ACTB;HMGN1
Allergic Rhinitis TH2 cells (Blood PMBC) GSE75011 up	Non-neuronal	12/495	0.491626	0.628355	0	0	1.03787	0.736923	CYFIP2;WSB1;TMEM63A;LPAR6;CELF2;CNTRL;TTC3;ARAP2;TXNIP;IL6ST;PAG1;ITM2B
Anankinra PBMC GSE57253 up	Non-neuronal	12/494	0.488805	0.628355	0	0	1.04007	0.744476	CYFIP2;ST6GAL1;FAM102A;TMEM63A;CERK;BCL11B;CCDC88C;TXNIP;RPL15;IL6ST;TMSB10;ACTB
BCAT2 Gastrocnemius skeletal muscle Knockout GSE68915 down	Non-neuronal	12/499	0.502877	0.628355	0	0	1.02913	0.707431	SREBF1;PLA2G16;ATP8A1;SMOX;ECH1;FBXO3;TALDO1;SUCLG1;DBI;BPGM;PFKM;ADIPOR2
BRD4 HCT116 knockdown GSE73317 down	Non-neuronal	12/498	0.50007	0.628355	0	0	1.0313	0.714697	PTPA;SREBF1;PSAT1;FAM120A;ATP2A2;CACYBP;RPL15;TMSB10;NDRG1;ACTB;GNAI1;HMGN1
BRG1 MCF-10A Knockdown GSE74716 down	Non-neuronal	12/494	0.488805	0.628355	0	0	1.04007	0.744476	YAP1;ANLN;DOCK5;EFR3A;CPD;FTH1;TTC3;NRIP1;TXNIP;IL6ST;NDRG1;HIPK2
Bcl9/9l Colon epithelium Knockout GSE60837 up	Non-neuronal	12/497	0.497259	0.628355	0	0	1.03348	0.722034	MGAT4C;ROBO2;ZDHHC20;HOOK1;CPD;MBOAT1;ARAP2;ATP2A2;DBI;CEPT1;CHGB;PLS1
Blimp1 Bone marrow Knockout GSE70813 up	Non-neuronal	12/498	0.50007	0.628355	0	0	1.0313	0.714697	IFNAR2;FAM102A;PCNA;CNTRL;HJURP;TWF2;SLC2A1;RPL15;TMSB10;ACTB;SNX5;ITM2B
Blimp1 Bone marrow knockout GSE70981 up	Non-neuronal	12/499	0.502877	0.628355	0	0	1.02913	0.707431	CYFIP2;MEF2C;ST6GAL1;RPN2;FTH1;TXNIP;RPL15;TMSB10;ACTB;ITM2B;SEC11C;RASGRP3
Bmal1 Liver Knockout ZT0 GSE70499 up	Non-neuronal	12/497	0.497259	0.628355	0	0	1.03348	0.722034	GSTK1;ALAS1;ELOVL2;FTH1;IGFBP2;ATP2A2;DBI;APOE;ST3GAL1;ADIPOR2;ACTB;ITM2B
Bmal1 Liver Knockout ZT16 GSE70497 up	Non-neuronal	12/498	0.50007	0.628355	0	0	1.0313	0.714697	ABCA2;ST6GAL1;PTER;ABCA6;ARRDC3;SLC1A2;DBI;CEPT1;PTPRK;ST3GAL1;NDRG1;ITM2B
Bmal1 Liver Knockout ZT4 GSE70497 down	Non-neuronal	12/498	0.50007	0.628355	0	0	1.0313	0.714697	HMGCL;ST6GAL1;ELOVL2;IGFBP2;ECH1;ARRDC3;TXNIP;DBI;NR1D1;APOE;PTPRK;ADIPOR2
Bmal1 Liver Knockout ZT4 GSE70497 up	Non-neuronal	12/499	0.502877	0.628355	0	0	1.02913	0.707431	SREBF1;FAM102A;SALL1;ALAS1;PER3;AGMO;FTH1;ATP2A2;PROX1;LDLR;ACTB;HIST1H2BC
Bmal1 Liver Knockout ZT8 GSE70497 up	Non-neuronal	12/499	0.502877	0.628355	0	0	1.02913	0.707431	SREBF1;EBP;ALAS1;PTER;FTH1;FBXO3;ATP2A2;DBI;ST3GAL1;ADIPOR2;ACTB;ITM2B
CFIm25 Hela knockdown GSE42420 down	Non-neuronal	12/497	0.497259	0.628355	0	0	1.03348	0.722034	MSH6;PCNA;RPN2;FTH1;ID1;FAM120A;SMS;XPO7;RPL15;SKAP2;HMGN1;PIK3C2B
CFTR Colon Knockdown GSE76095 up	Non-neuronal	12/497	0.497259	0.628355	0	0	1.03348	0.722034	SREBF1;GSN;FTH1;TXNIP;SUCLG1;RPL15;APOE;ATP1B1;NDRG1;ITM2B;SKAP2;HMGN1
CH-223191 Skin Biopsy (Lesion) 16hrs GSE47944 up	Non-neuronal	12/498	0.50007	0.628355	0	0	1.0313	0.714697	RSL1D1;ARHGAP21;GSN;ALAS1;ARRDC3;SLC2A1;ACTN4;IL6ST;LDLR;TMSB10;NDRG1;ACTB
CPI360 KARPAS-422 GSE62056 down	Non-neuronal	12/496	0.494444	0.628355	0	0	1.03567	0.729442	CYFIP2;ANKRD28;MEF2C;PCNA;PSAT1;FTH1;TXNIP;STRN;RPL15;SIK2;PAG1;HMGN1
Calcific aortic valve stenosis Aorta GSE55492 up	Non-neuronal	12/497	0.497259	0.628355	0	0	1.03348	0.722034	MYO1D;ZEB2;UNC5B;IGFBP2;CDH11;ENPP2;NR1D1;ACTN4;PLXDC2;ACTB;ITM2B;CTHRC1
Cardiomyopathy (Dilated) Heart Cardiomyopathy (Dilated) GSE71613 down	Non-neuronal	12/498	0.50007	0.628355	0	0	1.0313	0.714697	PLA2G16;FTH1;CDC37;ECH1;ATP2A2;SUCLG1;ACKR1;LITAF;TMSB10;NDRG1;SIRT2;ACTB
Cardiomyopathy (Dilated) Heart Dilated GSE71613 down	Non-neuronal	12/498	0.50007	0.628355	0	0	1.0313	0.714697	PLA2G16;FTH1;CDC37;ECH1;ATP2A2;SUCLG1;ACKR1;LITAF;TMSB10;NDRG1;SIRT2;ACTB
Chronic Obstructive Pulmonary Disease Human Airway Basal Cell GSE47718 up	Non-neuronal	12/497	0.497259	0.628355	0	0	1.03348	0.722034	DDR1;SREBF1;UNC5B;FTH1;CDC37;IGFBP2;TXNIP;ATP13A2;ACTN4;PTPRK;ACTB;ARHGAP23
Cyclophosphamide LLC tumors in C57BL-6 mice GSE71491 down	Non-neuronal	12/498	0.50007	0.628355	0	0	1.0313	0.714697	ABCA2;CSTB;TMEM63A;SLC6A9;UNC5B;TUBB3;PSAT1;UFC1;TXNIP;SLC38A6;RPL15;ACTB
DKK3 Kidney knockout GSE75925 down	Non-neuronal	12/498	0.50007	0.628355	0	0	1.0313	0.714697	GALNT11;WSB1;GSN;PTER;AUH;POLR3E;ECH1;ENPP2;RNF181;SUCLG1;ATP1B1;ITM2B
Dicer1 Non-small cell lung cancer cells Knockout GSE57043 down	Non-neuronal	12/496	0.494444	0.628355	0	0	1.03567	0.729442	ANKRD28;ABCA2;RARG;PSAT1;GNA12;SORBS2;RPL15;SORCS2;NDRG1;MYH10;RAI14;ADD2
Dioxin Liver 0.1 GSE62902 up	Non-neuronal	12/498	0.50007	0.628355	0	0	1.0313	0.714697	ALAS1;ARRDC3;HJURP;ENPP2;SLC1A2;SLC38A6;ATP2A2;APOE;PROX1;IL6ST;ST3GAL1;ADIPOR2
Dioxin Liver 3 GSE62902 down	Non-neuronal	12/496	0.494444	0.628355	0	0	1.03567	0.729442	SREBF1;ST6GAL1;CARHSP1;EBP;SAMM50;PER3;ELOVL2;IGFBP2;ARRDC3;DBI;NR1D1;APOE
Dioxin Liver 3 GSE62902 up	Non-neuronal	12/498	0.50007	0.628355	0	0	1.0313	0.714697	CYFIP2;ABCA6;FTH1;HJURP;ENPP2;SLC1A2;ATP2A2;SUCLG1;PROX1;IL6ST;ACTB;ITM2B
Dlx3 Femur metaphysis knockout GSE53105 down	Non-neuronal	12/498	0.50007	0.628355	0	0	1.0313	0.714697	CARHSP1;DMTN;PCNA;FECH;FTH1;TALDO1;XPO7;BPGM;ATP1B1;PFKM;ACTB;ADD2
EHF Calu-3 knockdown GSE63397 up	Non-neuronal	12/498	0.50007	0.628355	0	0	1.0313	0.714697	DDR1;PLA2G16;PCNA;RPN2;FTH1;ID1;SMS;TALDO1;DBI;SNRPD3;ATP1B1;TMSB10
ELAVL2 NPC Knockdown GSE69092 down	Non-neuronal	12/495	0.491626	0.628355	0	0	1.03787	0.736923	GRIA2;BEX3;PHLDB1;WSB1;PACS2;TUBB3;TTC3;APOE;LDLR;TMSB10;HMGN1;ELAVL3
[truncated: 2,584 more rows]
